# Supplementary material for: Three Polyborates with High-Symmetry [B12O24] Units Featuring Different Dimensions of Anion Groups
Source: ACS Omega. 2023 Jun 2;8(23):21172–81. doi: 10.1021/acsomega.3c02248 (PMC10268625; doi:10.1021/acsomega.3c02248)
Supplement: Supplementary file 2 — ao3c02248_si_002.cif [file ao3c02248_si_002.cif]

data_333_pl
_audit_creation_date               2023-02-05
_audit_creation_method
;
Olex2 1.5-alpha
(compiled 2021.08.20 svn.r13c46975 for OlexSys, GUI svn.r6392)
;
_shelx_SHELXL_version_number       '2016/6'
_audit_contact_author_address      ?
_audit_contact_author_email        ?
_audit_contact_author_name         ''
_audit_contact_author_phone        ?
_publ_contact_author_id_orcid      ?
_publ_section_references
;
Bourhis, L.J., Dolomanov, O.V., Gildea, R.J., Howard, J.A.K., Puschmann, H.
 (2015). Acta Cryst. A71, 59-75.

Dolomanov, O.V., Bourhis, L.J., Gildea, R.J, Howard, J.A.K. & Puschmann, H.
 (2009), J. Appl. Cryst. 42, 339-341.

Sheldrick, G.M. (2008). Acta Cryst. A64, 112-122.
;
_chemical_name_common              ?
_chemical_name_systematic          ?
_chemical_formula_moiety           'B28 Li1 Na11 O48'
_chemical_formula_sum              'B28 Li Na11 O48'
_chemical_formula_weight           1330.51
_chemical_melting_point            ?
loop_
  _atom_type_symbol
  _atom_type_description
  _atom_type_scat_dispersion_real
  _atom_type_scat_dispersion_imag
  _atom_type_scat_source
 'B' 'B' 0.0090 0.0039 'International Tables Vol C Tables 4.2.6.8 and 6.1.1.4'
 'Li' 'Li' 0.0008 0.0003 'International Tables Vol C Tables 4.2.6.8 and 6.1.1.4'
 'Na' 'Na' 0.1353 0.1239 'International Tables Vol C Tables 4.2.6.8 and 6.1.1.4'
 'O' 'O' 0.0492 0.0322 'International Tables Vol C Tables 4.2.6.8 and 6.1.1.4'

_shelx_space_group_comment
;
The symmetry employed for this shelxl refinement is uniquely defined
by the following loop, which should always be used as a source of
symmetry information in preference to the above space-group names.
They are only intended as comments.
;
_space_group_crystal_system        'hexagonal'
_space_group_IT_number             193
_space_group_name_H-M_alt          'P 63/m c m'
_space_group_name_Hall             '-P 6c 2'
loop_
  _space_group_symop_operation_xyz
 'x, y, z'
 'x-y, x, z+1/2'
 '-y, x-y, z'
 '-x, -y, z+1/2'
 '-x+y, -x, z'
 'y, -x+y, z+1/2'
 '-y, -x, -z'
 'x-y, -y, -z+1/2'
 'x, x-y, -z'
 'y, x, -z+1/2'
 '-x+y, y, -z'
 '-x, -x+y, -z+1/2'
 '-x, -y, -z'
 '-x+y, -x, -z-1/2'
 'y, -x+y, -z'
 'x, y, -z-1/2'
 'x-y, x, -z'
 '-y, x-y, -z-1/2'
 'y, x, z'
 '-x+y, y, z-1/2'
 '-x, -x+y, z'
 '-y, -x, z-1/2'
 'x-y, -y, z'
 'x, x-y, z-1/2'

_cell_length_a                     9.50430(10)
_cell_length_b                     9.50430(10)
_cell_length_c                     25.0041(3)
_cell_angle_alpha                  90
_cell_angle_beta                   90
_cell_angle_gamma                  120
_cell_volume                       1956.06(5)
_cell_formula_units_Z              2
_cell_measurement_reflns_used      9572
_cell_measurement_temperature      297.15
_cell_measurement_theta_max        67.97
_cell_measurement_theta_min        5.37
_shelx_estimated_absorpt_T_max     ?
_shelx_estimated_absorpt_T_min     ?
_exptl_absorpt_coefficient_mu      2.894
_exptl_absorpt_correction_T_max    0.7431
_exptl_absorpt_correction_T_min    0.6661
_exptl_absorpt_correction_type     none
_exptl_absorpt_process_details
;
SADABS-2016/2 (Bruker,2016/2) was used for absorption correction.
wR2(int) was 0.0904 before and 0.0532 after correction.
The Ratio of minimum to maximum transmission is 0.8964.
The \l/2 correction factor is Not present.
;
_exptl_absorpt_special_details     ?
_exptl_crystal_colour              colourless
_exptl_crystal_colour_lustre       ?
_exptl_crystal_colour_primary      colourless
_exptl_crystal_density_diffrn      2.259
_exptl_crystal_density_meas        ?
_exptl_crystal_density_method      ?
_exptl_crystal_description         block
_exptl_crystal_F_000               1296
loop_
  _exptl_crystal_face_index_h
  _exptl_crystal_face_index_k
  _exptl_crystal_face_index_l
  _exptl_crystal_face_perp_dist
 1.00 0.00 0.00 0.0410
 -1.00 0.00 0.00 0.0350
 1.00 0.00 -1.00 0.0400
 -1.00 0.00 1.00 0.0380
 1.00 1.00 0.00 0.0360
 -1.00 -1.00 0.00 0.0380
 0.00 0.00 1.00 0.0290
 0.00 0.00 -1.00 0.0330
 0.00 1.00 0.00 0.0340
 0.00 -1.00 1.00 0.0490
 0.00 1.00 1.00 0.0350
 0.00 -1.00 -1.00 0.0470
 -1.00 1.00 -1.00 0.0240
 1.00 -1.00 1.00 0.0290
 -1.00 1.00 0.00 0.0170
 1.00 -1.00 0.00 0.0330
 -1.00 1.00 1.00 0.0250
 1.00 -1.00 -1.00 0.0360
 1.00 0.00 1.00 0.0450
 -1.00 0.00 -1.00 0.0360

_exptl_crystal_size_max            0.081
_exptl_crystal_size_mid            0.078
_exptl_crystal_size_min            0.059
_exptl_transmission_factor_max     ?
_exptl_transmission_factor_min     ?
_diffrn_reflns_av_R_equivalents    0.0578
_diffrn_reflns_av_unetI/netI       0.0160
_diffrn_reflns_Laue_measured_fraction_full  0.994
_diffrn_reflns_Laue_measured_fraction_max  0.994
_diffrn_reflns_limit_h_max         10
_diffrn_reflns_limit_h_min         -11
_diffrn_reflns_limit_k_max         11
_diffrn_reflns_limit_k_min         -9
_diffrn_reflns_limit_l_max         30
_diffrn_reflns_limit_l_min         -19
_diffrn_reflns_number              14995
_diffrn_reflns_point_group_measured_fraction_full  0.994
_diffrn_reflns_point_group_measured_fraction_max  0.994
_diffrn_reflns_theta_full          67.679
_diffrn_reflns_theta_max           68.300
_diffrn_reflns_theta_min           3.535
_diffrn_ambient_temperature        297.15
_diffrn_detector_area_resol_mean   ?
_diffrn_measured_fraction_theta_full  0.994
_diffrn_measured_fraction_theta_max  0.994
_diffrn_measurement_device_type    'Bruker APEX-II CCD'
_diffrn_measurement_method         '\f and \w scans'
_diffrn_radiation_type             CuK\a
_diffrn_radiation_wavelength       1.54178
_diffrn_source                     ?
_diffrn_source_current             1.2
_diffrn_source_power               0.06
_diffrn_source_voltage             50.0
_diffrn_standards_number           0
_reflns_Friedel_coverage           0.000
_reflns_Friedel_fraction_full      .
_reflns_Friedel_fraction_max       .
_reflns_number_gt                  677
_reflns_number_total               688
_reflns_special_details
;
 Reflections were merged by SHELXL according to the crystal
 class for the calculation of statistics and refinement.
 
 _reflns_Friedel_fraction is defined as the number of unique
 Friedel pairs measured divided by the number that would be
 possible theoretically, ignoring centric projections and
 systematic absences.
;
_reflns_threshold_expression       'I > 2\s(I)'
_computing_cell_refinement         'SAINT V8.38A (Bruker, 2018)'
_computing_data_collection         ?
_computing_data_reduction          'SAINT V8.38A (Bruker, 2018)'
_computing_molecular_graphics      'Olex2 1.5-alpha (Dolomanov et al., 2009)'
_computing_publication_material    'Olex2 1.5-alpha (Dolomanov et al., 2009)'
_computing_structure_refinement    'XL  (Sheldrick, 2008)'
_computing_structure_solution     
 'olex2.solve 1.5-alpha (Bourhis et al., 2015)'
_refine_diff_density_max           0.436
_refine_diff_density_min           -0.632
_refine_diff_density_rms           0.108
_refine_ls_extinction_coef         0.0012(2)
_refine_ls_extinction_expression  
 'Fc^*^=kFc[1+0.001xFc^2^\l^3^/sin(2\q)]^-1/4^'
_refine_ls_extinction_method       'SHELXL-2016/6 (Sheldrick 2016)'
_refine_ls_goodness_of_fit_ref     1.216
_refine_ls_hydrogen_treatment      undef
_refine_ls_matrix_type             full
_refine_ls_number_parameters       96
_refine_ls_number_reflns           688
_refine_ls_number_restraints       6
_refine_ls_R_factor_all            0.0630
_refine_ls_R_factor_gt             0.0625
_refine_ls_restrained_S_all        1.210
_refine_ls_shift/su_max            0.000
_refine_ls_shift/su_mean           0.000
_refine_ls_structure_factor_coef   Fsqd
_refine_ls_weighting_details      
 'w=1/[\s^2^(Fo^2^)+(0.0124P)^2^+19.4119P] where P=(Fo^2^+2Fc^2^)/3'
_refine_ls_weighting_scheme        calc
_refine_ls_wR_factor_gt            0.1347
_refine_ls_wR_factor_ref           0.1349
_refine_special_details            ?
_olex2_refinement_description
;
1. Uiso/Uaniso restraints and constraints
Uanis(B6) \\sim Ueq: with sigma of 0.001 and sigma for terminal atoms of 0.002
2. Others
 Fixed Sof: B5(0.25) B6(0.08333) O8(0.25)
;
_atom_sites_solution_hydrogens     .
_atom_sites_solution_primary       iterative
_atom_sites_solution_secondary     ?
loop_
  _atom_site_label
  _atom_site_type_symbol
  _atom_site_fract_x
  _atom_site_fract_y
  _atom_site_fract_z
  _atom_site_U_iso_or_equiv
  _atom_site_adp_type
  _atom_site_occupancy
  _atom_site_site_symmetry_order
  _atom_site_calc_flag
  _atom_site_refinement_flags_posn
  _atom_site_refinement_flags_adp
  _atom_site_refinement_flags_occupancy
  _atom_site_disorder_assembly
  _atom_site_disorder_group
 Li1 Li 0.000000 0.000000 0.000000 0.033(8) Uani 1 12 d S T P . .
 Na1 Na 0.666667 0.333333 0.000000 0.0209(11) Uani 1 6 d S T P . .
 Na2 Na 0.2762(3) 0.000000 0.11191(10) 0.0313(8) Uani 1 2 d S T P . .
 Na3 Na 0.3290(5) 0.000000 0.250000 0.0403(13) Uani 1 4 d S T P . .
 B1 B 0.3104(8) 0.1552(4) 0.000000 0.0138(14) Uani 1 2 d S T P . .
 B2 B 0.3853(7) 0.3853(7) 0.0613(3) 0.0117(14) Uani 1 2 d S T P . .
 B3 B 0.3988(8) 0.3988(8) 0.1553(3) 0.0145(15) Uani 1 2 d S T P . .
 B4 B 0.1538(8) 0.1538(8) 0.1961(3) 0.0118(14) Uani 1 2 d S T P . .
 B5 B 0.3653(18) 0.4194(18) 0.250000 0.012(3) Uani 0.5 2 d S T P . .
 B6 B 0.333333 0.666667 0.250000 0.0117(13) Uani 0.5 6 d S TU P . .
 O1 O 0.2109(5) 0.000000 0.02636(15) 0.0151(10) Uani 1 2 d S T P . .
 O2 O 0.4197(4) 0.2742(4) 0.04127(11) 0.0163(8) Uani 1 1 d . . . . .
 O3 O 0.4735(4) 0.4735(4) 0.10784(15) 0.0151(10) Uani 1 2 d S T P . .
 O4 O 0.2558(5) 0.2558(5) 0.15205(16) 0.0172(10) Uani 1 2 d S T P . .
 O5 O 0.000000 0.1470(4) 0.19331(16) 0.0134(10) Uani 1 2 d S T P . .
 O6 O 0.2413(6) 0.2413(6) 0.250000 0.0122(13) Uani 1 4 d S T P . .
 O7 O 0.4670(5) 0.4670(5) 0.20304(15) 0.0160(10) Uani 1 2 d S T P . .
 O8 O 0.2678(11) 0.5003(11) 0.250000 0.0175(19) Uani 0.5 2 d S T P . .

loop_
  _atom_site_aniso_label
  _atom_site_aniso_U_11
  _atom_site_aniso_U_22
  _atom_site_aniso_U_33
  _atom_site_aniso_U_23
  _atom_site_aniso_U_13
  _atom_site_aniso_U_12
 Li1 0.027(11) 0.027(11) 0.043(19) 0.000 0.000 0.014(5)
 Na1 0.0156(14) 0.0156(14) 0.031(2) 0.000 0.000 0.0078(7)
 Na2 0.0298(12) 0.058(2) 0.0159(12) 0.000 0.0012(10) 0.0288(11)
 Na3 0.0337(17) 0.077(4) 0.0247(19) 0.000 0.000 0.0384(19)
 B1 0.011(3) 0.017(3) 0.012(3) -0.001(2) 0.000 0.0053(17)
 B2 0.009(2) 0.009(2) 0.012(3) 0.000(2) 0.000(2) 0.000(3)
 B3 0.018(3) 0.018(3) 0.010(3) 0.000(2) 0.000(2) 0.011(3)
 B4 0.015(3) 0.015(3) 0.008(3) -0.001(2) -0.001(2) 0.008(3)
 B5 0.012(7) 0.015(7) 0.011(5) 0.000 0.000 0.008(6)
 B6 0.0116(13) 0.0116(13) 0.0118(18) 0.000 0.000 0.0058(6)
 O1 0.0152(17) 0.019(2) 0.013(2) 0.000 0.0043(15) 0.0093(12)
 O2 0.0152(16) 0.0203(17) 0.0147(14) -0.0064(12) -0.0049(13) 0.0099(14)
 O3 0.0126(16) 0.0126(16) 0.0111(18) -0.0002(15) -0.0002(15) -0.0005(19)
 O4 0.0171(17) 0.0171(17) 0.0108(19) 0.0025(15) 0.0025(15) 0.004(2)
 O5 0.015(2) 0.0138(17) 0.0120(19) 0.0022(15) 0.000 0.0074(11)
 O6 0.012(2) 0.012(2) 0.009(3) 0.000 0.000 0.003(3)
 O7 0.0164(17) 0.0164(17) 0.011(2) -0.0011(15) -0.0011(15) 0.005(2)
 O8 0.012(4) 0.017(5) 0.026(4) 0.000 0.000 0.009(4)

_geom_special_details
;
 All esds (except the esd in the dihedral angle between two l.s. planes)
 are estimated using the full covariance matrix.  The cell esds are taken
 into account individually in the estimation of esds in distances, angles
 and torsion angles; correlations between esds in cell parameters are only
 used when they are defined by crystal symmetry.  An approximate (isotropic)
 treatment of cell esds is used for estimating esds involving l.s. planes.
;
loop_
  _geom_bond_atom_site_label_1
  _geom_bond_atom_site_label_2
  _geom_bond_distance
  _geom_bond_site_symmetry_2
  _geom_bond_publ_flag
 Li1 B1 2.555(7) 17 ?
 Li1 B1 2.555(7) 13 ?
 Li1 B1 2.555(7) 5 ?
 Li1 B1 2.555(7) 3 ?
 Li1 B1 2.555(7) 15 ?
 Li1 B1 2.555(7) . ?
 Li1 O1 2.110(4) 17 ?
 Li1 O1 2.110(4) 3 ?
 Li1 O1 2.110(4) 15 ?
 Li1 O1 2.110(4) 13 ?
 Li1 O1 2.110(4) . ?
 Li1 O1 2.110(4) 5 ?
 Na1 B1 2.932(7) 5_665 ?
 Na1 B1 2.932(7) 3_655 ?
 Na1 B1 2.932(7) . ?
 Na1 O2 2.361(3) 11_655 ?
 Na1 O2 2.361(3) . ?
 Na1 O2 2.361(3) 3_655 ?
 Na1 O2 2.361(3) 5_665 ?
 Na1 O2 2.361(3) 7_665 ?
 Na1 O2 2.361(3) 9 ?
 Na2 Na3 3.489(3) . ?
 Na2 B1 3.103(2) . ?
 Na2 B1 3.103(2) 15 ?
 Na2 B4 3.101(5) . ?
 Na2 B4 3.101(5) 5 ?
 Na2 O1 2.227(5) . ?
 Na2 O2 2.866(3) 23 ?
 Na2 O2 2.866(3) . ?
 Na2 O3 2.382(5) 3_655 ?
 Na2 O4 2.725(3) 5 ?
 Na2 O4 2.725(3) . ?
 Na2 O5 2.377(5) 5 ?
 Na3 B4 3.027(5) 14_556 ?
 Na3 B4 3.027(5) 5 ?
 Na3 B5 2.686(16) 21_655 ?
 Na3 B5 2.686(16) 3_655 ?
 Na3 O5 2.236(6) 14_556 ?
 Na3 O5 2.236(6) 5 ?
 Na3 O6 2.805(4) . ?
 Na3 O6 2.805(4) 14_556 ?
 Na3 O7 2.267(6) 18_656 ?
 Na3 O7 2.267(6) 3_655 ?
 Na3 O8 2.233(9) 14_556 ?
 Na3 O8 2.233(9) 19 ?
 B1 O1 1.453(4) 17 ?
 B1 O1 1.453(4) . ?
 B1 O2 1.499(5) 9 ?
 B1 O2 1.499(5) . ?
 B2 O2 1.348(4) . ?
 B2 O2 1.348(4) 19 ?
 B2 O3 1.435(8) . ?
 B3 O3 1.383(8) . ?
 B3 O4 1.361(9) . ?
 B3 O7 1.358(8) . ?
 B4 O4 1.467(8) . ?
 B4 O5 1.432(4) . ?
 B4 O5 1.432(4) 5 ?
 B4 O6 1.584(7) . ?
 B5 B5 0.89(3) 19 ?
 B5 O6 1.503(15) . ?
 B5 O7 1.442(9) . ?
 B5 O7 1.442(9) 16_556 ?
 B5 O8 1.471(16) . ?
 B6 O8 1.379(9) . ?
 B6 O8 1.379(9) 3_665 ?
 B6 O8 1.379(9) 14_566 ?

loop_
  _geom_angle_atom_site_label_1
  _geom_angle_atom_site_label_2
  _geom_angle_atom_site_label_3
  _geom_angle
  _geom_angle_site_symmetry_1
  _geom_angle_site_symmetry_3
  _geom_angle_publ_flag
 B1 Li1 B1 180.00(18) 17 5 ?
 B1 Li1 B1 60.0 17 . ?
 B1 Li1 B1 120.0 3 . ?
 B1 Li1 B1 180.00(9) 15 3 ?
 B1 Li1 B1 180.0 13 . ?
 B1 Li1 B1 60.0 15 . ?
 B1 Li1 B1 60.0 5 15 ?
 B1 Li1 B1 120.0 17 13 ?
 B1 Li1 B1 120.0 13 15 ?
 B1 Li1 B1 120.0 5 . ?
 B1 Li1 B1 60.0 17 3 ?
 B1 Li1 B1 60.0 5 13 ?
 B1 Li1 B1 120.0 5 3 ?
 B1 Li1 B1 60.0 13 3 ?
 B1 Li1 B1 120.0 17 15 ?
 O1 Li1 B1 34.65(5) 5 5 ?
 O1 Li1 B1 90.0 3 13 ?
 O1 Li1 B1 145.35(5) 15 3 ?
 O1 Li1 B1 34.65(5) 15 5 ?
 O1 Li1 B1 145.35(5) 13 15 ?
 O1 Li1 B1 145.35(5) 3 5 ?
 O1 Li1 B1 145.35(5) 5 . ?
 O1 Li1 B1 90.0 13 5 ?
 O1 Li1 B1 34.65(5) 13 13 ?
 O1 Li1 B1 90.0 . 5 ?
 O1 Li1 B1 90.0 . 17 ?
 O1 Li1 B1 145.35(5) 17 13 ?
 O1 Li1 B1 145.35(5) 17 5 ?
 O1 Li1 B1 34.65(5) 5 13 ?
 O1 Li1 B1 90.0 15 13 ?
 O1 Li1 B1 34.65(5) . . ?
 O1 Li1 B1 34.65(5) 17 17 ?
 O1 Li1 B1 90.0 5 15 ?
 O1 Li1 B1 90.0 3 . ?
 O1 Li1 B1 145.35(5) 3 15 ?
 O1 Li1 B1 90.0 17 3 ?
 O1 Li1 B1 34.65(5) . 15 ?
 O1 Li1 B1 145.35(5) 5 17 ?
 O1 Li1 B1 90.0 5 3 ?
 O1 Li1 B1 34.65(5) 15 15 ?
 O1 Li1 B1 34.65(5) 3 3 ?
 O1 Li1 B1 145.35(5) 15 17 ?
 O1 Li1 B1 34.65(5) 17 . ?
 O1 Li1 B1 34.65(5) 13 3 ?
 O1 Li1 B1 90.0 15 . ?
 O1 Li1 B1 34.65(5) 3 17 ?
 O1 Li1 B1 145.35(5) 13 . ?
 O1 Li1 B1 90.0 17 15 ?
 O1 Li1 B1 145.35(5) . 13 ?
 O1 Li1 B1 90.0 13 17 ?
 O1 Li1 B1 145.35(5) . 3 ?
 O1 Li1 O1 180.0(2) 15 3 ?
 O1 Li1 O1 110.71(10) 5 3 ?
 O1 Li1 O1 110.71(10) 17 15 ?
 O1 Li1 O1 69.29(10) 17 3 ?
 O1 Li1 O1 180.0(3) 17 5 ?
 O1 Li1 O1 69.29(10) 15 . ?
 O1 Li1 O1 110.71(10) 15 13 ?
 O1 Li1 O1 110.71(10) 17 13 ?
 O1 Li1 O1 110.71(10) 5 . ?
 O1 Li1 O1 69.29(10) 17 . ?
 O1 Li1 O1 110.71(10) 3 . ?
 O1 Li1 O1 69.29(10) 5 13 ?
 O1 Li1 O1 69.29(10) 5 15 ?
 O1 Li1 O1 180.0 13 . ?
 O1 Li1 O1 69.29(10) 3 13 ?
 B1 Na1 B1 120.0 3_655 . ?
 B1 Na1 B1 120.0 . 5_665 ?
 B1 Na1 B1 120.0 3_655 5_665 ?
 O2 Na1 B1 101.91(7) 9 3_655 ?
 O2 Na1 B1 30.54(7) . . ?
 O2 Na1 B1 30.54(7) 9 . ?
 O2 Na1 B1 101.91(7) . 5_665 ?
 O2 Na1 B1 130.92(7) 5_665 . ?
 O2 Na1 B1 130.92(7) 9 5_665 ?
 O2 Na1 B1 30.54(7) 3_655 3_655 ?
 O2 Na1 B1 130.92(7) 7_665 3_655 ?
 O2 Na1 B1 30.54(7) 5_665 5_665 ?
 O2 Na1 B1 130.92(7) 3_655 5_665 ?
 O2 Na1 B1 30.54(7) 7_665 5_665 ?
 O2 Na1 B1 130.91(7) . 3_655 ?
 O2 Na1 B1 101.91(7) 7_665 . ?
 O2 Na1 B1 130.92(7) 11_655 . ?
 O2 Na1 B1 101.91(7) 5_665 3_655 ?
 O2 Na1 B1 101.91(7) 11_655 5_665 ?
 O2 Na1 B1 101.91(7) 3_655 . ?
 O2 Na1 B1 30.54(7) 11_655 3_655 ?
 O2 Na1 O2 102.32(8) 11_655 7_665 ?
 O2 Na1 O2 156.19(15) 11_655 . ?
 O2 Na1 O2 102.32(8) 5_665 . ?
 O2 Na1 O2 98.17(15) 7_665 . ?
 O2 Na1 O2 102.32(8) 3_655 . ?
 O2 Na1 O2 98.17(15) 3_655 9 ?
 O2 Na1 O2 61.08(14) 11_655 3_655 ?
 O2 Na1 O2 156.19(15) 3_655 7_665 ?
 O2 Na1 O2 102.32(8) 11_655 9 ?
 O2 Na1 O2 98.17(15) 11_655 5_665 ?
 O2 Na1 O2 156.19(15) 5_665 9 ?
 O2 Na1 O2 61.08(14) 9 . ?
 O2 Na1 O2 102.32(8) 3_655 5_665 ?
 O2 Na1 O2 102.32(8) 9 7_665 ?
 O2 Na1 O2 61.08(14) 5_665 7_665 ?
 B1 Na2 Na3 155.69(7) . . ?
 B1 Na2 Na3 155.69(7) 15 . ?
 B1 Na2 B1 48.61(13) 15 . ?
 B4 Na2 Na3 54.29(12) . . ?
 B4 Na2 Na3 54.29(12) 5 . ?
 B4 Na2 B1 111.27(12) 5 15 ?
 B4 Na2 B1 111.27(12) . . ?
 B4 Na2 B1 134.33(18) . 15 ?
 B4 Na2 B1 134.33(18) 5 . ?
 B4 Na2 B4 48.2(3) . 5 ?
 O1 Na2 Na3 172.10(18) . . ?
 O1 Na2 B1 25.46(10) . . ?
 O1 Na2 B1 25.46(10) . 15 ?
 O1 Na2 B4 118.79(16) . . ?
 O1 Na2 B4 118.79(16) . 5 ?
 O1 Na2 O2 54.14(7) . . ?
 O1 Na2 O2 54.14(7) . 23 ?
 O1 Na2 O3 103.73(18) . 3_655 ?
 O1 Na2 O4 102.11(13) . 5 ?
 O1 Na2 O4 102.10(13) . . ?
 O1 Na2 O5 132.7(2) . 5 ?
 O2 Na2 Na3 127.35(7) . . ?
 O2 Na2 Na3 127.35(7) 23 . ?
 O2 Na2 B1 28.74(11) 23 15 ?
 O2 Na2 B1 76.78(10) . 15 ?
 O2 Na2 B1 76.78(10) 23 . ?
 O2 Na2 B1 28.74(11) . . ?
 O2 Na2 B4 96.30(13) . . ?
 O2 Na2 B4 138.81(17) 23 . ?
 O2 Na2 B4 138.81(17) . 5 ?
 O2 Na2 B4 96.30(13) 23 5 ?
 O2 Na2 O2 103.87(14) . 23 ?
 O3 Na2 Na3 84.17(14) 3_655 . ?
 O3 Na2 B1 95.40(16) 3_655 . ?
 O3 Na2 B1 95.40(16) 3_655 15 ?
 O3 Na2 B4 129.72(16) 3_655 . ?
 O3 Na2 B4 129.72(16) 3_655 5 ?
 O3 Na2 O2 87.27(11) 3_655 23 ?
 O3 Na2 O2 87.27(11) 3_655 . ?
 O3 Na2 O4 122.16(11) 3_655 5 ?
 O3 Na2 O4 122.16(11) 3_655 . ?
 O4 Na2 Na3 73.13(10) 5 . ?
 O4 Na2 Na3 73.14(10) . . ?
 O4 Na2 B1 86.87(9) 5 15 ?
 O4 Na2 B1 125.56(17) . 15 ?
 O4 Na2 B1 86.87(9) . . ?
 O4 Na2 B1 125.56(17) 5 . ?
 O4 Na2 B4 28.23(15) 5 5 ?
 O4 Na2 B4 75.51(17) 5 . ?
 O4 Na2 B4 75.51(17) . 5 ?
 O4 Na2 B4 28.23(15) . . ?
 O4 Na2 O2 68.26(10) 5 23 ?
 O4 Na2 O2 147.81(15) . 23 ?
 O4 Na2 O2 147.82(15) 5 . ?
 O4 Na2 O2 68.26(10) . . ?
 O4 Na2 O4 101.2(2) . 5 ?
 O5 Na2 Na3 39.36(13) 5 . ?
 O5 Na2 B1 134.72(14) 5 15 ?
 O5 Na2 B1 134.72(14) 5 . ?
 O5 Na2 B4 26.31(12) 5 5 ?
 O5 Na2 B4 26.31(12) 5 . ?
 O5 Na2 O2 122.60(9) 5 23 ?
 O5 Na2 O2 122.60(9) 5 . ?
 O5 Na2 O3 123.53(18) 5 3_655 ?
 O5 Na2 O4 54.38(10) 5 5 ?
 O5 Na2 O4 54.38(10) 5 . ?
 B4 Na3 B4 52.9(2) 5 14_556 ?
 B5 Na3 B4 135.3(3) 3_655 14_556 ?
 B5 Na3 B4 135.3(3) 3_655 5 ?
 B5 Na3 B4 148.2(2) 21_655 5 ?
 B5 Na3 B4 148.2(2) 21_655 14_556 ?
 B5 Na3 B5 19.1(6) 21_655 3_655 ?
 B5 Na3 O6 144.4(3) 3_655 . ?
 B5 Na3 O6 144.4(3) 21_655 14_556 ?
 B5 Na3 O6 125.4(3) 3_655 14_556 ?
 B5 Na3 O6 125.4(3) 21_655 . ?
 O5 Na3 B4 26.54(14) 14_556 14_556 ?
 O5 Na3 B4 70.74(18) 14_556 5 ?
 O5 Na3 B4 26.54(14) 5 5 ?
 O5 Na3 B4 70.74(18) 5 14_556 ?
 O5 Na3 B5 139.70(13) 14_556 21_655 ?
 O5 Na3 B5 139.70(13) 14_556 3_655 ?
 O5 Na3 B5 139.70(13) 5 3_655 ?
 O5 Na3 B5 139.70(13) 5 21_655 ?
 O5 Na3 O5 78.7(3) 5 14_556 ?
 O5 Na3 O6 56.91(13) 14_556 . ?
 O5 Na3 O6 56.91(13) 5 . ?
 O5 Na3 O6 56.91(13) 5 14_556 ?
 O5 Na3 O6 56.91(13) 14_556 14_556 ?
 O5 Na3 O7 171.9(2) 14_556 3_655 ?
 O5 Na3 O7 171.9(2) 5 18_656 ?
 O5 Na3 O7 109.47(14) 5 3_655 ?
 O5 Na3 O7 109.47(14) 14_556 18_656 ?
 O6 Na3 B4 74.8(2) . 5 ?
 O6 Na3 B4 31.23(13) 14_556 5 ?
 O6 Na3 B4 74.8(2) . 14_556 ?
 O6 Na3 B4 31.23(13) 14_556 14_556 ?
 O6 Na3 O6 90.2(3) 14_556 . ?
 O7 Na3 B4 155.21(14) 3_655 14_556 ?
 O7 Na3 B4 116.51(14) 3_655 5 ?
 O7 Na3 B4 155.21(14) 18_656 5 ?
 O7 Na3 B4 116.51(14) 18_656 14_556 ?
 O7 Na3 B5 32.48(14) 18_656 3_655 ?
 O7 Na3 B5 32.48(14) 18_656 21_655 ?
 O7 Na3 B5 32.48(14) 3_655 3_655 ?
 O7 Na3 B5 32.48(14) 3_655 21_655 ?
 O7 Na3 O6 127.15(10) 18_656 14_556 ?
 O7 Na3 O6 127.15(10) 3_655 14_556 ?
 O7 Na3 O6 127.15(11) 18_656 . ?
 O7 Na3 O6 127.15(11) 3_655 . ?
 O7 Na3 O7 62.4(2) 18_656 3_655 ?
 O8 Na3 B4 73.3(3) 14_556 14_556 ?
 O8 Na3 B4 122.6(3) 19 14_556 ?
 O8 Na3 B4 122.6(3) 19 5 ?
 O8 Na3 B4 73.3(3) 14_556 5 ?
 O8 Na3 B5 90.4(4) 14_556 21_655 ?
 O8 Na3 B5 90.4(4) 19 3_655 ?
 O8 Na3 B5 71.3(4) 19 21_655 ?
 O8 Na3 B5 71.3(4) 14_556 3_655 ?
 O8 Na3 O5 97.08(19) 14_556 5 ?
 O8 Na3 O5 97.08(19) 19 14_556 ?
 O8 Na3 O5 97.08(19) 19 5 ?
 O8 Na3 O5 97.08(19) 14_556 14_556 ?
 O8 Na3 O6 144.3(3) 14_556 . ?
 O8 Na3 O6 144.3(3) 19 14_556 ?
 O8 Na3 O6 54.1(3) 14_556 14_556 ?
 O8 Na3 O6 54.1(3) 19 . ?
 O8 Na3 O7 82.2(2) 14_556 18_656 ?
 O8 Na3 O7 82.2(2) 19 3_655 ?
 O8 Na3 O7 82.2(2) 14_556 3_655 ?
 O8 Na3 O7 82.2(2) 19 18_656 ?
 O8 Na3 O8 161.6(5) 19 14_556 ?
 Li1 B1 Na1 180.0(3) . . ?
 Li1 B1 Na2 84.79(13) . . ?
 Li1 B1 Na2 84.79(13) . 17 ?
 Na1 B1 Na2 95.21(13) . 17 ?
 Na1 B1 Na2 95.21(13) . . ?
 Na2 B1 Na2 169.6(3) 17 . ?
 O1 B1 Li1 55.7(3) . . ?
 O1 B1 Li1 55.7(3) 17 . ?
 O1 B1 Na1 124.3(3) 17 . ?
 O1 B1 Na1 124.3(3) . . ?
 O1 B1 Na2 41.23(15) 17 17 ?
 O1 B1 Na2 41.23(15) . . ?
 O1 B1 Na2 130.5(3) . 17 ?
 O1 B1 Na2 130.5(3) 17 . ?
 O1 B1 O1 111.3(6) 17 . ?
 O1 B1 O2 107.90(18) 17 9 ?
 O1 B1 O2 111.68(18) 17 . ?
 O1 B1 O2 111.68(18) . 9 ?
 O1 B1 O2 107.90(18) . . ?
 O2 B1 Li1 126.9(2) . . ?
 O2 B1 Li1 126.9(2) 9 . ?
 O2 B1 Na1 53.1(2) . . ?
 O2 B1 Na1 53.1(2) 9 . ?
 O2 B1 Na2 66.82(12) 9 17 ?
 O2 B1 Na2 120.18(19) 9 . ?
 O2 B1 Na2 120.18(19) . 17 ?
 O2 B1 Na2 66.81(12) . . ?
 O2 B1 O2 106.3(5) . 9 ?
 O2 B2 O2 125.3(6) . 19 ?
 O2 B2 O3 117.3(3) . . ?
 O2 B2 O3 117.3(3) 19 . ?
 O4 B3 O3 117.5(6) . . ?
 O7 B3 O3 120.6(6) . . ?
 O7 B3 O4 121.9(6) . . ?
 Na2 B4 Na2 94.3(2) . 3 ?
 Na3 B4 Na2 163.7(2) . 3 ?
 Na3 B4 Na2 69.40(6) . . ?
 Na3 B4 Na2 163.7(2) 3 . ?
 Na3 B4 Na2 69.40(6) 3 3 ?
 Na3 B4 Na3 126.9(2) 3 . ?
 O4 B4 Na2 61.49(18) . 3 ?
 O4 B4 Na2 61.49(18) . . ?
 O4 B4 Na3 108.19(18) . . ?
 O4 B4 Na3 108.19(18) . 3 ?
 O4 B4 O6 107.0(5) . . ?
 O5 B4 Na2 124.1(4) . . ?
 O5 B4 Na2 47.3(2) . 3 ?
 O5 B4 Na2 47.3(2) 5 . ?
 O5 B4 Na2 124.1(4) 5 3 ?
 O5 B4 Na3 44.2(2) 5 . ?
 O5 B4 Na3 142.7(4) . . ?
 O5 B4 Na3 44.2(2) . 3 ?
 O5 B4 Na3 142.7(4) 5 3 ?
 O5 B4 O4 108.4(4) 5 . ?
 O5 B4 O4 108.4(4) . . ?
 O5 B4 O5 115.3(6) . 5 ?
 O5 B4 O6 108.7(4) . . ?
 O5 B4 O6 108.7(4) 5 . ?
 O6 B4 Na2 127.07(19) . 3 ?
 O6 B4 Na2 127.07(19) . . ?
 O6 B4 Na3 66.63(13) . . ?
 O6 B4 Na3 66.63(13) . 3 ?
 Na3 B5 Na3 143.3(5) 14_666 3 ?
 B5 B5 Na3 136.3(3) 19 3 ?
 B5 B5 Na3 80.5(3) 19 14_666 ?
 B5 B5 O6 72.8(5) 19 . ?
 B5 B5 O7 72.0(5) 19 16_556 ?
 B5 B5 O7 72.0(5) 19 . ?
 B5 B5 O8 176.9(7) 19 . ?
 O6 B5 Na3 153.2(8) . 14_666 ?
 O6 B5 Na3 63.5(5) . 3 ?
 O7 B5 Na3 57.6(5) . 14_666 ?
 O7 B5 Na3 57.6(5) 16_556 14_666 ?
 O7 B5 Na3 124.3(5) . 3 ?
 O7 B5 Na3 124.3(5) 16_556 3 ?
 O7 B5 O6 112.2(7) 16_556 . ?
 O7 B5 O6 112.2(7) . . ?
 O7 B5 O7 109.0(10) 16_556 . ?
 O7 B5 O8 109.5(7) . . ?
 O7 B5 O8 109.5(7) 16_556 . ?
 O8 B5 Na3 102.6(8) . 14_666 ?
 O8 B5 Na3 40.7(6) . 3 ?
 O8 B5 O6 104.2(10) . . ?
 O8 B6 O8 120.000(3) 14_566 3_665 ?
 O8 B6 O8 120.000(2) 14_566 . ?
 O8 B6 O8 120.000(2) 3_665 . ?
 Li1 O1 Na2 124.4(2) . . ?
 B1 O1 Li1 89.7(3) . . ?
 B1 O1 Li1 89.7(3) 15 . ?
 B1 O1 Na2 113.3(2) 15 . ?
 B1 O1 Na2 113.3(2) . . ?
 B1 O1 B1 123.2(3) 15 . ?
 Na1 O2 Na2 116.78(13) . . ?
 B1 O2 Na1 96.3(3) . . ?
 B1 O2 Na2 84.45(17) . . ?
 B2 O2 Na1 125.3(3) . . ?
 B2 O2 Na2 107.0(3) . . ?
 B2 O2 B1 119.9(4) . . ?
 B2 O3 Na2 128.2(4) . 5_665 ?
 B3 O3 Na2 118.4(4) . 5_665 ?
 B3 O3 B2 113.4(5) . . ?
 Na2 O4 Na2 113.04(19) . 3 ?
 B3 O4 Na2 115.59(18) . 3 ?
 B3 O4 Na2 115.59(18) . . ?
 B3 O4 B4 127.9(5) . . ?
 B4 O4 Na2 90.3(2) . 3 ?
 B4 O4 Na2 90.3(2) . . ?
 Na3 O5 Na2 98.26(19) 3 3 ?
 B4 O5 Na2 106.4(3) 3 3 ?
 B4 O5 Na2 106.4(3) . 3 ?
 B4 O5 Na3 109.2(3) . 3 ?
 B4 O5 Na3 109.2(3) 3 3 ?
 B4 O5 B4 124.2(6) . 3 ?
 Na3 O6 Na3 149.8(3) 3 . ?
 B4 O6 Na3 82.14(12) 16_556 . ?
 B4 O6 Na3 82.14(12) 16_556 3 ?
 B4 O6 Na3 82.14(12) . 3 ?
 B4 O6 Na3 82.14(12) . . ?
 B4 O6 B4 116.7(6) 16_556 . ?
 B5 O6 Na3 87.9(5) . 3 ?
 B5 O6 Na3 122.3(6) 19 3 ?
 B5 O6 Na3 122.3(6) . . ?
 B5 O6 Na3 87.9(5) 19 . ?
 B5 O6 B4 120.1(3) 19 . ?
 B5 O6 B4 120.1(3) . 16_556 ?
 B5 O6 B4 120.1(3) 19 16_556 ?
 B5 O6 B4 120.1(3) . . ?
 B5 O6 B5 34.5(11) 19 . ?
 B3 O7 Na3 149.7(4) . 14_666 ?
 B3 O7 B5 118.7(7) . 19 ?
 B3 O7 B5 118.7(7) . . ?
 B5 O7 Na3 89.9(6) 19 14_666 ?
 B5 O7 Na3 89.9(6) . 14_666 ?
 B5 O7 B5 36.0(11) 19 . ?
 B5 O8 Na3 113.9(8) . 3 ?
 B6 O8 Na3 122.2(5) . 3 ?
 B6 O8 B5 123.9(9) . . ?

loop_
  _geom_torsion_atom_site_label_1
  _geom_torsion_atom_site_label_2
  _geom_torsion_atom_site_label_3
  _geom_torsion_atom_site_label_4
  _geom_torsion
  _geom_torsion_site_symmetry_1
  _geom_torsion_site_symmetry_2
  _geom_torsion_site_symmetry_3
  _geom_torsion_site_symmetry_4
  _geom_torsion_publ_flag
 Li1 B1 O1 Na2 -127.8(3) . . . . ?
 Li1 B1 O1 B1 89.4(5) . . . 15 ?
 Li1 B1 O2 Na1 180.0 . . . . ?
 Li1 B1 O2 Na2 63.60(13) . . . . ?
 Li1 B1 O2 B2 -42.8(4) . . . . ?
 Na1 B1 O1 Li1 180.0 . . . . ?
 Na1 B1 O1 Na2 52.2(3) . . . . ?
 Na1 B1 O1 B1 -90.6(5) . . . 15 ?
 Na1 B1 O2 Na2 -116.40(13) . . . . ?
 Na1 B1 O2 B2 137.2(4) . . . . ?
 Na2 B1 O1 Li1 -43.2(3) 17 . . . ?
 Na2 B1 O1 Li1 127.8(3) . . . . ?
 Na2 B1 O1 Na2 -171.03(18) 17 . . . ?
 Na2 B1 O1 B1 -142.8(7) . . . 15 ?
 Na2 B1 O1 B1 46.2(8) 17 . . 15 ?
 Na2 B1 O2 Na1 -72.3(3) 17 . . . ?
 Na2 B1 O2 Na1 116.40(13) . . . . ?
 Na2 B1 O2 Na2 171.3(3) 17 . . . ?
 Na2 B1 O2 B2 64.9(5) 17 . . . ?
 Na2 B1 O2 B2 -106.4(4) . . . . ?
 Na2 B4 O4 Na2 -113.04(19) 3 . . . ?
 Na2 B4 O4 Na2 113.04(19) . . . 3 ?
 Na2 B4 O4 B3 123.48(10) 3 . . . ?
 Na2 B4 O4 B3 -123.48(10) . . . . ?
 Na2 B4 O5 Na2 -59.9(4) . . . 3 ?
 Na2 B4 O5 Na3 -165.0(2) . . . 3 ?
 Na2 B4 O5 Na3 -105.1(3) 3 . . 3 ?
 Na2 B4 O5 B4 63.8(8) . . . 3 ?
 Na2 B4 O5 B4 123.7(7) 3 . . 3 ?
 Na2 B4 O6 Na3 169.7(4) . . . 3 ?
 Na2 B4 O6 Na3 -36.2(4) . . . . ?
 Na2 B4 O6 Na3 36.2(4) 3 . . 3 ?
 Na2 B4 O6 Na3 -169.6(4) 3 . . . ?
 Na2 B4 O6 B4 -113.3(3) . . . 16_556 ?
 Na2 B4 O6 B4 113.3(3) 3 . . 16_556 ?
 Na2 B4 O6 B5 46.7(8) . . . 19 ?
 Na2 B4 O6 B5 -86.7(7) 3 . . 19 ?
 Na2 B4 O6 B5 -46.7(8) 3 . . . ?
 Na2 B4 O6 B5 86.7(7) . . . . ?
 Na3 B4 O4 Na2 -166.2(2) 3 . . . ?
 Na3 B4 O4 Na2 166.2(2) . . . 3 ?
 Na3 B4 O4 Na2 53.1(3) . . . . ?
 Na3 B4 O4 Na2 -53.1(3) 3 . . 3 ?
 Na3 B4 O4 B3 70.3(2) 3 . . . ?
 Na3 B4 O4 B3 -70.3(2) . . . . ?
 Na3 B4 O5 Na2 105.1(3) 3 . . 3 ?
 Na3 B4 O5 Na2 -160.7(5) . . . 3 ?
 Na3 B4 O5 Na3 94.2(6) . . . 3 ?
 Na3 B4 O5 B4 -131.2(8) 3 . . 3 ?
 Na3 B4 O5 B4 -37.0(11) . . . 3 ?
 Na3 B4 O6 Na3 -154.1(2) . . . 3 ?
 Na3 B4 O6 Na3 154.1(2) 3 . . . ?
 Na3 B4 O6 B4 -77.07(10) . . . 16_556 ?
 Na3 B4 O6 B4 77.07(10) 3 . . 16_556 ?
 Na3 B4 O6 B5 -122.9(6) 3 . . 19 ?
 Na3 B4 O6 B5 82.9(6) . . . 19 ?
 Na3 B4 O6 B5 -82.9(6) 3 . . . ?
 Na3 B4 O6 B5 122.9(6) . . . . ?
 Na3 B5 O6 Na3 180.000(0) 14_666 . . 3 ?
 Na3 B5 O6 Na3 0.000(0) 14_666 . . . ?
 Na3 B5 O6 Na3 180.0 3 . . . ?
 Na3 B5 O6 B4 100.4(3) 14_666 . . 16_556 ?
 Na3 B5 O6 B4 -79.6(3) 3 . . 16_556 ?
 Na3 B5 O6 B4 -100.4(3) 14_666 . . . ?
 Na3 B5 O6 B4 79.6(3) 3 . . . ?
 Na3 B5 O6 B5 0.000(1) 14_666 . . 19 ?
 Na3 B5 O6 B5 180.0 3 . . 19 ?
 Na3 B5 O7 Na3 135.8(7) 3 . . 14_666 ?
 Na3 B5 O7 B3 -34.0(10) 3 . . . ?
 Na3 B5 O7 B3 -169.8(4) 14_666 . . . ?
 Na3 B5 O7 B5 -134.3(6) 3 . . 19 ?
 Na3 B5 O7 B5 89.98(19) 14_666 . . 19 ?
 Na3 B5 O8 Na3 180.0 14_666 . . 3 ?
 Na3 B5 O8 B6 180.0 3 . . . ?
 Na3 B5 O8 B6 0.0 14_666 . . . ?
 B5 B5 O6 Na3 0.000(1) 19 . . . ?
 B5 B5 O6 Na3 180.0 19 . . 3 ?
 B5 B5 O6 B4 100.4(3) 19 . . 16_556 ?
 B5 B5 O6 B4 -100.4(3) 19 . . . ?
 B5 B5 O7 Na3 -89.98(17) 19 . . 14_666 ?
 B5 B5 O7 B3 100.2(4) 19 . . . ?
 O1 B1 O1 Li1 0.000(0) 17 . . . ?
 O1 B1 O1 Na2 -127.8(3) 17 . . . ?
 O1 B1 O1 B1 89.4(5) 17 . . 15 ?
 O1 B1 O2 Na1 -117.4(3) 17 . . . ?
 O1 B1 O2 Na1 119.9(3) . . . . ?
 O1 B1 O2 Na2 3.5(3) . . . . ?
 O1 B1 O2 Na2 126.2(4) 17 . . . ?
 O1 B1 O2 B2 19.8(6) 17 . . . ?
 O1 B1 O2 B2 -102.9(4) . . . . ?
 O2 B1 O1 Li1 -120.7(3) 9 . . . ?
 O2 B1 O1 Li1 122.9(3) . . . . ?
 O2 B1 O1 Na2 111.5(3) 9 . . . ?
 O2 B1 O1 Na2 -4.9(4) . . . . ?
 O2 B1 O1 B1 -147.7(3) . . . 15 ?
 O2 B1 O1 B1 -31.3(8) 9 . . 15 ?
 O2 B1 O2 Na1 0.002(1) 9 . . . ?
 O2 B1 O2 Na2 -116.40(13) 9 . . . ?
 O2 B1 O2 B2 137.2(4) 9 . . . ?
 O2 B2 O2 Na1 112.3(6) 19 . . . ?
 O2 B2 O2 Na2 -105.3(6) 19 . . . ?
 O2 B2 O2 B1 -11.9(8) 19 . . . ?
 O2 B2 O3 Na2 90.2(5) . . . 5_665 ?
 O2 B2 O3 Na2 -90.2(5) 19 . . 5_665 ?
 O2 B2 O3 B3 -89.8(5) . . . . ?
 O2 B2 O3 B3 89.8(5) 19 . . . ?
 O3 B2 O2 Na1 -68.1(6) . . . . ?
 O3 B2 O2 Na2 74.3(5) . . . . ?
 O3 B2 O2 B1 167.7(4) . . . . ?
 O3 B3 O4 Na2 67.6(2) . . . . ?
 O3 B3 O4 Na2 -67.6(2) . . . 3 ?
 O3 B3 O4 B4 180.000(0) . . . . ?
 O3 B3 O7 Na3 0.000(1) . . . 14_666 ?
 O3 B3 O7 B5 -159.4(6) . . . 19 ?
 O3 B3 O7 B5 159.4(6) . . . . ?
 O4 B3 O3 Na2 180.000(0) . . . 5_665 ?
 O4 B3 O3 B2 0.000(1) . . . . ?
 O4 B3 O7 Na3 180.000(0) . . . 14_666 ?
 O4 B3 O7 B5 -20.6(6) . . . . ?
 O4 B3 O7 B5 20.6(6) . . . 19 ?
 O4 B4 O5 Na2 7.7(5) . . . 3 ?
 O4 B4 O5 Na3 -97.4(4) . . . 3 ?
 O4 B4 O5 B4 131.3(5) . . . 3 ?
 O4 B4 O6 Na3 -102.93(10) . . . . ?
 O4 B4 O6 Na3 102.93(10) . . . 3 ?
 O4 B4 O6 B4 180.000(0) . . . 16_556 ?
 O4 B4 O6 B5 20.0(6) . . . . ?
 O4 B4 O6 B5 -20.0(6) . . . 19 ?
 O5 B4 O4 Na2 -6.4(4) . . . 3 ?
 O5 B4 O4 Na2 119.5(4) 5 . . 3 ?
 O5 B4 O4 Na2 -119.5(4) . . . . ?
 O5 B4 O4 Na2 6.4(4) 5 . . . ?
 O5 B4 O4 B3 -117.1(4) 5 . . . ?
 O5 B4 O4 B3 117.1(4) . . . . ?
 O5 B4 O5 Na2 -114.1(5) 5 . . 3 ?
 O5 B4 O5 Na3 140.8(4) 5 . . 3 ?
 O5 B4 O5 B4 9.6(11) 5 . . 3 ?
 O5 B4 O6 Na3 13.9(4) 5 . . . ?
 O5 B4 O6 Na3 140.2(4) . . . . ?
 O5 B4 O6 Na3 -13.9(4) . . . 3 ?
 O5 B4 O6 Na3 -140.2(4) 5 . . 3 ?
 O5 B4 O6 B4 -63.1(4) 5 . . 16_556 ?
 O5 B4 O6 B4 63.1(4) . . . 16_556 ?
 O5 B4 O6 B5 -136.9(7) . . . 19 ?
 O5 B4 O6 B5 96.8(8) 5 . . 19 ?
 O5 B4 O6 B5 -96.8(8) . . . . ?
 O5 B4 O6 B5 136.9(7) 5 . . . ?
 O6 B4 O4 Na2 123.48(10) . . . . ?
 O6 B4 O4 Na2 -123.48(10) . . . 3 ?
 O6 B4 O4 B3 0.000(0) . . . . ?
 O6 B4 O5 Na2 123.6(4) . . . 3 ?
 O6 B4 O5 Na3 18.5(5) . . . 3 ?
 O6 B4 O5 B4 -112.7(6) . . . 3 ?
 O6 B5 O7 Na3 -152.0(7) . . . 14_666 ?
 O6 B5 O7 B3 38.2(10) . . . . ?
 O6 B5 O7 B5 -62.0(8) . . . 19 ?
 O6 B5 O8 Na3 0.0 . . . 3 ?
 O6 B5 O8 B6 180.0 . . . . ?
 O7 B3 O3 Na2 0.000(1) . . . 5_665 ?
 O7 B3 O3 B2 180.000(1) . . . . ?
 O7 B3 O4 Na2 112.4(2) . . . 3 ?
 O7 B3 O4 Na2 -112.4(2) . . . . ?
 O7 B3 O4 B4 0.000(1) . . . . ?
 O7 B5 O6 Na3 61.6(7) . . . . ?
 O7 B5 O6 Na3 -61.6(7) 16_556 . . . ?
 O7 B5 O6 Na3 118.4(7) 16_556 . . 3 ?
 O7 B5 O6 Na3 -118.4(7) . . . 3 ?
 O7 B5 O6 B4 38.8(10) 16_556 . . 16_556 ?
 O7 B5 O6 B4 161.9(4) . . . 16_556 ?
 O7 B5 O6 B4 -38.8(10) . . . . ?
 O7 B5 O6 B4 -161.9(4) 16_556 . . . ?
 O7 B5 O6 B5 61.6(7) . . . 19 ?
 O7 B5 O6 B5 -61.6(7) 16_556 . . 19 ?
 O7 B5 O7 Na3 -27.0(8) 16_556 . . 14_666 ?
 O7 B5 O7 B3 163.2(5) 16_556 . . . ?
 O7 B5 O7 B5 62.9(9) 16_556 . . 19 ?
 O7 B5 O8 Na3 -120.2(8) 16_556 . . 3 ?
 O7 B5 O8 Na3 120.2(8) . . . 3 ?
 O7 B5 O8 B6 59.8(8) 16_556 . . . ?
 O7 B5 O8 B6 -59.8(8) . . . . ?
 O8 B5 O6 Na3 0.0 . . . 3 ?
 O8 B5 O6 Na3 180.0 . . . . ?
 O8 B5 O6 B4 79.6(3) . . . . ?
 O8 B5 O6 B4 -79.6(3) . . . 16_556 ?
 O8 B5 O6 B5 180.0 . . . 19 ?
 O8 B5 O7 Na3 92.8(8) . . . 14_666 ?
 O8 B5 O7 B3 -77.0(10) . . . . ?
 O8 B5 O7 B5 -177.2(7) . . . 19 ?
 O8 B6 O8 Na3 180.0 3_665 . . 3 ?
 O8 B6 O8 Na3 0.0 14_566 . . 3 ?
 O8 B6 O8 B5 0.0 3_665 . . . ?
 O8 B6 O8 B5 180.0 14_566 . . . ?

_shelx_res_file
;
TITL 333_a.res in P-62m New:P63/mcm
    333_pl.res
    created by SHELXL-2016/6 at 20:28:42 on 05-Feb-2023
CELL 1.54178 9.5043 9.5043 25.0041 90 90 120
ZERR 2 0.0001 0.0001 0.0003 0 0 0
LATT 1
SYMM -Y+X,+X,0.5+Z
SYMM -Y,+X-Y,+Z
SYMM -X,-Y,0.5+Z
SYMM +Y-X,-X,+Z
SYMM +Y,-X+Y,0.5+Z
SYMM -Y,-X,-Z
SYMM -Y+X,-Y,0.5-Z
SYMM +X,+X-Y,-Z
SYMM +Y,+X,0.5-Z
SYMM +Y-X,+Y,-Z
SYMM -X,-X+Y,0.5-Z
SFAC B Li Na O
UNIT 56 2 22 96
ISOR 0.001 0.002 B6

L.S. 50
PLAN  1
TEMP 24
CONF
MORE -1
fmap 2
acta
OMIT 0 1 4
OMIT -3 8 12
OMIT -3 8 4
OMIT -3 8 6
REM <olex2.extras>
REM <HklSrc "%.\\333_pl.hkl">
REM </olex2.extras>

WGHT    0.012400   19.411900
EXTI    0.001212
FVAR       0.44541
LI1   2    0.000000    0.000000    0.000000    10.08333    0.02722    0.02722 =
         0.04327    0.00000    0.00000    0.01361
NA1   3    0.666667    0.333333    0.000000    10.16667    0.01562    0.01562 =
         0.03134    0.00000    0.00000    0.00781
NA2   3    0.276153    0.000000    0.111908    10.50000    0.02975    0.05766 =
         0.01587    0.00000    0.00119    0.02883
NA3   3    0.328979    0.000000    0.250000    10.25000    0.03373    0.07671 =
         0.02471    0.00000    0.00000    0.03835
B1    1    0.310409    0.155205    0.000000    10.50000    0.01053    0.01674 =
         0.01219   -0.00079    0.00000    0.00526
B2    1    0.385294    0.385294    0.061282    10.50000    0.00852    0.00852 =
         0.01169    0.00023    0.00023   -0.00046
B3    1    0.398771    0.398771    0.155307    10.50000    0.01821    0.01821 =
         0.00992   -0.00022   -0.00022    0.01114
B4    1    0.153805    0.153805    0.196078    10.50000    0.01454    0.01454 =
         0.00772   -0.00054   -0.00054    0.00821
B5    1    0.365313    0.419391    0.250000    10.25000    0.01239    0.01498 =
         0.01092    0.00000    0.00000    0.00753
B6    1    0.333333    0.666667    0.250000    10.08333    0.01158    0.01158 =
         0.01182    0.00000    0.00000    0.00579
O1    4    0.210866    0.000000    0.026363    10.50000    0.01515    0.01862 =
         0.01274    0.00000    0.00429    0.00931
O2    4    0.419668    0.274164    0.041274    11.00000    0.01518    0.02033 =
         0.01472   -0.00635   -0.00490    0.00992
O3    4    0.473487    0.473487    0.107840    10.50000    0.01257    0.01257 =
         0.01109   -0.00015   -0.00015   -0.00050
O4    4    0.255828    0.255828    0.152050    10.50000    0.01715    0.01715 =
         0.01081    0.00250    0.00250    0.00381
O5    4    0.000000    0.147037    0.193312    10.50000    0.01474    0.01382 =
         0.01204    0.00220    0.00000    0.00737
O6    4    0.241322    0.241322    0.250000    10.25000    0.01184    0.01184 =
         0.00944    0.00000    0.00000    0.00331
O7    4    0.466971    0.466971    0.203036    10.50000    0.01635    0.01635 =
         0.01126   -0.00113   -0.00113    0.00504
O8    4    0.267770    0.500322    0.250000    10.25000    0.01181    0.01711 =
         0.02612    0.00000    0.00000    0.00904
HKLF 4 1 1 1 0 0 -1 0 0 0 -1


REM  333_a.res in P-62m New:P63/mcm
REM R1 =  0.0625 for     677 Fo > 4sig(Fo)  and  0.0630 for all     688 data
REM     96 parameters refined using      6 restraints

END

WGHT      0.0123     19.4129

REM Highest difference peak  0.436,  deepest hole -0.632,  1-sigma level  0.108
Q1    1   0.3333  0.6667  0.2278  10.33333  0.05    0.44
;
_shelx_res_checksum                8704
_shelx_hkl_file
;
   0  -1   0 1687.33   67.39
   1   0   0 1704.83   68.59
  -1   1   0 1736.33   68.99
   0   1   0 1698.43   67.39
   1  -1   0 1753.42   69.19
  -1   0   0 1749.43   68.69
   1  -2   0 5535.15  225.58
  -2   1   0 6101.59  233.08
   1   1   0 5837.92  225.38
   1  -2   0 6041.70  226.18
   2  -1   0 6194.48  232.88
  -1  -1   0 5829.12  225.48
   0  -2   0  219.48    8.60
   0  -2   0  240.88   17.60
   2   0   0  232.58   18.70
   2   0   0  216.38   10.50
  -2   2   0  216.78   18.50
   2   0   0  229.08    8.80
   0   2   0  217.28    8.70
  -2   0   0  229.78   18.50
   2  -2   0  206.78    9.70
   2  -2   0  235.48    8.80
   0   2   0  229.98   17.00
  -2   0   0  233.88    8.70
   2  -2   0  204.48    9.50
   2  -2   0  219.18   18.90
   1   2   0 1809.22   77.19
  -3   1   0 1814.02   80.99
  -3   1   0 1712.13   64.59
  -3   1   0 1789.12   64.59
   1   2   0 1729.93   64.39
   2  -3   0 1582.64   64.39
   2  -3   0 1725.13   79.59
   2  -3   0 1786.52   65.29
  -1  -2   0 1850.71   77.79
   3  -1   0 1788.62   81.59
  -1  -2   0 1723.73   64.29
  -2   3   0 1682.93   64.69
   3  -1   0 1693.63   65.39
   3  -1   0 1710.23   64.69
   3  -1   0 1789.72   64.69
   1  -3   0 1877.41   81.39
   1  -3   0 1790.22   80.89
   2   1   0 1800.22   68.99
  -3   2   0 1848.52   68.09
  -3   2   0 1841.52   68.29
   2   1   0 1906.01   82.39
   2   1   0 1793.32   68.39
  -3   2   0 1912.41   85.39
   1  -3   0 1711.53   68.39
   1  -3   0 1860.31   67.99
   2   1   0 1930.31   68.19
   3  -2   0 1869.21   68.29
   3  -2   0 1735.93   68.99
  -2  -1   0 1868.61   81.99
   3  -2   0 1803.02   68.09
   3  -2   0 1851.21   68.39
   3  -2   0 1946.31   86.39
   0  -3   0 2300.97  103.19
  -3   3   0 2358.86  102.29
   3   0   0 2197.38   82.09
   3   0   0 2190.58   83.39
  -3   3   0 2301.77   82.29
   3   0   0 2136.39   82.09
   3   0   0 2311.47  101.39
  -3   3   0 2182.18   81.89
  -3   0   0 2297.97  100.89
   0   3   0 2166.48   81.79
   3  -3   0 2105.29   81.89
  -3   0   0 2223.88   81.79
   3  -3   0 2266.37  101.79
   3  -3   0 2125.79   82.09
   3  -4   0 1296.27   47.00
   3  -4   0 1204.78   70.19
  -4   1   0 1233.08   71.39
   1   3   0 1221.88   65.69
   3  -4   0 1276.97   46.90
   1   3   0 1221.28   46.60
   1   3   0 1155.18   47.90
   3  -4   0 1246.18   46.70
   4  -1   0 1253.77   47.00
   4  -1   0 1307.07   47.10
  -1  -3   0 1257.67   46.60
  -3   4   0 1259.17   47.00
   2   2   0    0.30    1.20
   2   2   0    0.90    3.40
   2   2   0    3.30    3.40
   2  -4   0  -15.30   14.50
  -4   2   0   36.70   19.30
   2   2   0   -0.40   16.40
  -4   2   0   -0.30    1.20
   2  -4   0    4.10    1.60
  -4   2   0    0.20    1.30
   2  -4   0   13.70   17.70
   4  -2   0    5.00   18.90
  -2  -2   0   17.60   15.80
   4  -2   0   -0.10    1.30
   4  -2   0    0.60    0.80
   4  -2   0   -0.20    2.70
  -2   4   0    1.90    3.20
   4  -2   0   10.40    1.70
   1  -4   0 1141.09   64.69
  -4   3   0 1204.88   45.00
  -4   3   0 1222.48   45.30
   3   1   0 1231.08   69.29
   3   1   0 1142.89   45.20
  -4   3   0 1250.77   70.99
   1  -4   0 1207.58   45.00
   3   1   0 1151.58   46.10
   3   1   0 1193.78   45.10
  -3  -1   0 1321.47   68.69
  -3  -1   0 1244.88   45.10
   4  -3   0 1228.18   72.49
   4  -3   0 1177.88   46.20
  -4   4   0 8580.54  330.67
   0  -4   0 9331.47  354.66
  -4   4   0 8787.42  359.86
   4   0   0 9391.86  362.46
   0   4   0 9203.58  330.57
   4  -4   0 8697.23  331.47
   4  -4   0 9124.89  362.16
  -5   1   0  337.37   14.00
   1   4   0  286.07   42.40
  -5   1   0  329.57   13.60
   4  -5   0  368.76   13.80
  -5   1   0  283.27   49.40
   5  -1   0  338.97   14.10
   5  -1   0  361.06   15.70
  -1  -4   0  290.47   43.70
  -1  -4   0  349.07   13.70
   5  -1   0  311.57   59.79
   5  -1   0  318.47   13.60
   5  -1   0  342.37   14.10
  -5   2   0 2192.08  120.59
  -5   2   0 2196.68   81.99
   3  -5   0 2314.97   82.29
   3  -5   0 2174.38  114.69
   3  -5   0 2251.87  117.99
   3  -5   0 2246.58   81.99
   2   3   0 2114.29  110.39
   2   3   0 2144.59   81.89
  -5   2   0 2176.18   82.19
   2   3   0 2208.38   83.19
  -3   5   0 2095.29   82.19
  -2  -3   0 2235.18  112.39
   5  -2   0 2265.77   82.39
   5  -2   0 2300.87   83.69
   5  -2   0 2066.29  119.99
  -2  -3   0 2213.08   81.99
   5  -2   0 2233.98   82.49
   3   2   0 2026.90   79.99
   3   2   0 2125.69  113.69
  -5   3   0 2161.68   80.19
  -5   3   0 2145.49   79.89
  -5   3   0 2159.88  118.79
   2  -5   0 2208.18  118.59
   2  -5   0 2197.18  113.49
   3   2   0 2117.09   79.89
   2  -5   0 2256.77   80.09
   5  -3   0 2137.59   81.19
   5  -3   0 2168.88   80.19
   5  -3   0 2116.69   79.79
  -3  -2   0 2127.39   79.99
   5  -3   0 2189.28   80.39
   4   1   0  418.56   17.50
  -5   4   0  425.76   17.50
  -5   4   0  453.55   60.99
   1  -5   0  435.56   50.59
   4   1   0  427.86   18.90
   4   1   0  388.06   52.59
   4   1   0  443.16   17.50
   1  -5   0  434.26   52.29
   1  -5   0  440.86   17.30
   5  -4   0  454.45   17.20
  -4  -1   0  432.16   17.00
   5  -4   0  446.36   19.30
   5  -4   0  446.26   17.60
   5  -4   0  426.26   62.99
  -4  -1   0  372.16   51.09
  -5   5   0 1081.29  106.09
   0  -5   0 1233.98   46.40
   5   0   0 1212.48   46.70
   0  -5   0 1210.98   95.99
  -5   5   0 1217.88   46.60
   5   0   0 1217.08   48.70
   5   0   0 1246.68   46.60
   5   0   0 1173.58  106.49
   0  -5   0 1363.96  105.09
  -5   0   0 1083.49  112.19
   5  -5   0 1172.78   47.00
  -5   0   0 1230.48   46.60
  -5   0   0 1241.88   47.90
   5  -5   0 1294.47   47.00
   5  -5   0 1349.86  111.99
   5  -6   0  457.45   19.40
   5  -6   0  472.55   19.00
  -6   1   0  384.06  104.89
  -6   1   0  465.45   19.20
   5  -6   0  369.26   96.89
  -6   1   0  498.95   19.00
  -1  -5   0  463.85   19.00
  -5   6   0  486.45   19.50
   6  -1   0  476.75   19.50
   6  -1   0  492.35   19.40
   6  -1   0  329.37  124.89
   6  -1   0  484.85   21.20
  -6   2   0   15.20    2.10
   2   4   0  -47.20   61.69
   4  -6   0   18.50    2.20
   4  -6   0   35.80   64.89
  -6   2   0   10.50    1.80
  -6   2   0 -107.29   70.79
   4  -6   0   10.70    1.90
   6  -2   0   19.20    2.70
   6  -2   0   21.20    3.90
   6  -2   0   16.60    2.50
  -2  -4   0    2.20   57.59
   6  -2   0   14.90    2.50
  -2  -4   0   10.90    1.60
   6  -2   0  -66.99   90.49
   3   3   0  333.47   14.90
  -6   3   0  299.67   12.80
  -6   3   0  294.27   13.00
   3  -6   0  239.68   63.09
   3  -6   0  195.28   70.09
   3  -6   0  304.27   12.90
  -6   3   0  242.28   82.49
   3   3   0  187.98   61.29
  -3  -3   0  258.37   64.69
   6  -3   0  305.27   13.20
   6  -3   0  313.27   13.10
   6  -3   0  323.47   17.20
   6  -3   0  237.38   91.59
  -3  -3   0  309.47   12.80
   6  -3   0  307.57   12.50
  -6   4   0    9.00    2.20
   2  -6   0   10.30    1.80
   2  -6   0   46.20   62.29
   4   2   0   13.20    3.70
  -6   4   0   15.80    2.50
   4   2   0  122.29   71.59
  -4  -2   0  -37.10   65.59
   6  -4   0   16.50    3.90
   6  -4   0    9.00    2.00
   6  -4   0  -29.00   83.39
  -4  -2   0    9.60    1.60
   6  -4   0    9.40    1.70
  -4  -2   0   12.20    1.90
   6  -4   0   14.00    2.20
   5   1   0  425.06  122.49
  -6   5   0  553.74   22.00
   5   1   0  539.45   21.90
   5   1   0  545.55   23.80
   1  -6   0  534.65   21.70
  -5  -1   0  530.35   22.00
   6  -5   0  552.54   23.30
  -5  -1   0  552.24   21.90
  -5  -1   0  561.94   21.60
   6  -5   0  563.44   21.70
   6  -5   0  563.84   22.10
  -5  -1   0  547.95  108.29
   0  -6   0 1826.02  243.48
  -6   6   0 2169.08   78.59
   6   0   0 2031.00   78.69
   0  -6   0 2033.50   78.39
   6   0   0 2139.49   80.79
   6   0   0 2085.39   78.29
  -6   0   0 1945.31  217.98
  -6   0   0 2079.59   78.59
  -6   0   0 2075.49   78.19
   6  -6   0 2083.29   78.99
   6  -6   0 2182.98   78.29
  -7   1   0  100.99    6.40
   6  -7   0  100.09    6.10
  -7   1   0  112.89    5.90
   7  -1   0   97.19    6.80
   7  -1   0  103.09    6.40
   7  -1   0  100.19    9.70
  -7   2   0    9.00    2.00
   5  -7   0   11.80    2.30
  -7   2   0    7.20    1.90
  -2  -5   0   13.00    2.20
   7  -2   0    6.60    2.50
   7  -2   0    8.00    3.60
   7  -2   0   12.10    2.60
  -7   3   0   76.89    4.60
  -7   3   0   74.19    4.90
   3   4   0   85.49    9.20
   4  -7   0   77.09    4.80
   7  -3   0   70.79    6.60
  -3  -4   0   73.99    4.60
   7  -3   0   84.89    5.20
   7  -3   0   72.29    5.00
  -7   4   0   61.39    4.30
  -7   4   0   57.29    4.30
   4   3   0   59.49    6.80
   3  -7   0   52.99    4.00
  -4  -3   0   59.99    4.00
   7  -4   0   54.09    6.10
   7  -4   0   63.89    4.60
  -4  -3   0   62.19    3.80
   7  -4   0   60.39    4.30
   7  -4   0   60.39    3.90
  -7   5   0    6.70    2.30
   2  -7   0    7.40    1.80
   5   2   0    9.60    4.00
  -5  -2   0   10.00    1.80
   7  -5   0    9.90    3.90
   7  -5   0    8.70    1.80
  -5  -2   0    7.20    1.80
  -5  -2   0    8.50    2.00
   7  -5   0   16.20    2.50
   7  -5   0    6.20    1.90
   6   1   0   72.39    7.00
  -7   6   0   76.39    5.30
   7  -6   0   69.99    5.10
  -6  -1   0   74.09    4.80
  -6  -1   0   69.99    4.80
   0  -7   0 3976.50  144.49
   7   0   0 3729.73  146.99
  -7   0   0 3896.61  144.59
   7  -7   0 3934.41  145.09
  -7   0   0 3882.41  144.09
  -8   1   0  172.38    8.90
   7  -8   0  171.78    9.10
  -8   1   0  166.48    8.30
  -1  -7   0  186.08    8.90
   8  -1   0  188.48   11.10
  -8   2   0  116.79    6.80
   6  -8   0  119.39    6.90
  -8   2   0  114.59    6.30
   8  -2   0  114.99    8.70
   8  -2   0  103.79    7.80
  -2  -6   0  121.99    6.70
   8  -2   0  140.39    7.10
  -8   3   0   43.60    4.00
   5  -8   0   57.09    4.30
  -8   3   0   38.10    3.80
   8  -3   0   51.19    4.30
   8  -3   0   42.80    4.70
  -3  -5   0   47.20    4.00
   8  -3   0   56.39    6.20
  -8   4   0 1466.45   55.59
   4   4   0 1481.25   58.09
   4  -8   0 1490.15   56.39
  -8   4   0 1491.25   56.39
   8  -4   0 1427.76   57.99
   8  -4   0 1502.55   56.99
  -4  -4   0 1473.65   55.59
  -4  -4   0 1435.16   56.29
   8  -4   0 1490.95   56.29
   3  -8   0   46.20    3.90
  -8   5   0   46.90    4.20
   5   3   0   51.99    6.70
  -5  -3   0   36.10    3.70
  -5  -3   0   43.90    3.40
  -5  -3   0   42.30    3.90
   8  -5   0   47.50    4.30
   8  -5   0   38.90    5.60
   2  -8   0  129.29    7.20
   6   2   0  140.19    9.70
  -8   6   0  135.09    7.50
   8  -6   0  136.89    7.80
   8  -6   0  130.49    9.70
  -6  -2   0  128.89    6.70
  -6  -2   0  136.49    7.20
  -8   7   0  240.78   11.90
   1  -8   0  265.77   11.70
   7   1   0  259.97   14.00
  -7  -1   0  257.07   11.30
   8  -7   0  255.87   12.30
  -7  -1   0  253.27   11.60
   0  -8   0 1707.43   61.79
   8   0   0 1615.64   63.99
  -8   0   0 1567.94   61.19
   8  -8   0 1586.44   62.09
   8  -9   0  206.58   10.30
  -9   1   0  192.38    9.60
  -9   1   0  201.88    9.20
   9  -1   0  214.68   11.70
  -1  -8   0  206.38   10.30
  -9   2   0  306.37   13.20
   7  -9   0  324.87   14.30
  -2  -7   0  305.17   13.90
   6  -9   0   16.10    2.90
  -9   3   0   23.70    3.10
  -9   3   0   19.40    3.20
  -3  -6   0   20.80    3.20
   9  -3   0   19.50    4.20
  -9   4   0   32.00    3.70
   5  -9   0   42.00    4.30
  -4  -5   0   47.70    5.60
   9  -4   0   32.60    5.00
   9  -4   0   28.00    4.80
  -4  -5   0   41.60    3.20
   4  -9   0   60.39    5.00
  -9   5   0   57.59    4.70
   5   4   0   62.39    7.50
   9  -5   0   57.89    7.00
   9  -5   0   60.89    6.40
  -5  -4   0   52.39    3.80
  -5  -4   0   58.39    5.00
  -5  -4   0   57.89    4.40
   3  -9   0   22.40    3.20
  -9   6   0   21.70    3.20
   6   3   0   18.00    4.70
  -6  -3   0   17.00    2.60
   9  -6   0   18.10    3.50
   9  -6   0   25.90    9.00
  -6  -3   0   18.80    2.40
  -9   7   0  319.17   15.30
   2  -9   0  366.16   15.40
   7   2   0  353.26   17.30
  -7  -2   0  407.16   18.10
   9  -7   0  340.17   15.90
   1  -9   0  169.08    8.90
   8   1   0  156.28   10.10
  -8  -1   0  176.88    8.50
  -8  -1   0  179.18    8.10
   9  -8   0  162.78    9.10
   9   0   0   53.89    5.60
   0  -9   0   52.09    8.10
   9  -9   0   48.40    5.10
  -9   0   0   49.90    3.90
  -9   0   0   56.29    3.90
   9 -10   0   25.50    4.80
 -10   1   0   35.80    3.20
  10  -1   0   39.60    4.50
 -10   2   0  132.79    6.70
   8 -10   0  119.29    7.80
  -2  -8   0  123.29    8.90
  -2  -8   0  131.59    6.10
  10  -2   0  133.49    8.10
   7 -10   0  206.38   10.40
 -10   3   0  218.18    9.90
  -3  -7   0  205.98   10.70
  10  -3   0  206.38   11.20
  -3  -7   0  215.88    9.30
 -10   4   0   40.10    3.90
   6 -10   0   52.49    5.00
  -4  -6   0   44.20    3.80
  10  -4   0   27.10    4.30
  -4  -6   0   41.20    4.70
  -4  -6   0   41.70    3.30
 -10   5   0    6.90    2.30
  -5  -5   0    8.20    1.70
  10  -5   0    2.90    3.50
  -5  -5   0    5.90    2.00
   4 -10   0   51.69    4.90
 -10   6   0   50.39    4.60
  -6  -4   0   49.80    3.60
  -6  -4   0   52.19    4.00
  10  -6   0   45.30    6.00
   7   3   0  179.78   10.90
   3 -10   0  198.28    9.90
  10  -7   0  188.08   10.90
  -7  -3   0  202.08    8.80
  -7  -3   0  194.58    9.10
   2 -10   0  122.89    8.30
   8   2   0  132.59    8.40
  -8  -2   0  139.29    6.50
  -8  -2   0  133.89    6.70
  10  -8   0  121.49    8.60
   9   1   0   57.09    5.50
  -9  -1   0   46.40    3.70
  -9  -1   0   52.19    3.60
  10  -9   0   42.70    6.10
 -11   3   0   46.70    3.70
  -3  -8   0   44.50    3.30
  11  -3   0   49.50    5.30
  -3  -8   0   45.60    4.60
   7 -11   0   38.20    9.10
 -11   4   0   31.50    5.00
  -4  -7   0   36.20    3.50
  11  -4   0   44.20    4.70
  -4  -7   0   41.70    2.90
 -11   5   0    3.20    2.60
   6 -11   0    4.50    4.60
  -5  -6   0    1.70    1.30
  -5  -6   0    3.00    1.90
   5 -11   0    2.00    8.70
  -6  -5   0    4.80    1.90
  -6  -5   0    3.00    1.40
  -7  -4   0   29.40    2.60
  -7  -4   0   29.50    3.00
  -8  -3   0   34.60    3.10
  -8  -3   0   32.90    3.00
   0   0  -1    0.50    0.70
   0   0  -1    0.10    0.10
   0   1  -1   32.80    5.20
   1  -1  -1   37.50    1.90
   1  -1  -1   31.40    5.20
  -1   0  -1   45.00    5.90
  -1   0  -1   41.50    1.80
   1   0   1   31.90    5.10
   0  -1   1   41.40    5.80
   0  -1   1   48.30    1.90
  -1   1  -1   31.30    5.70
   1   0  -1   39.00    6.10
   1   0  -1   37.40    1.90
   0  -1  -1   39.10    4.50
   1  -1   1   37.80    6.30
   1  -1   1   40.90    1.90
   0   1   1   37.40    4.40
  -1   0   1   43.10    1.80
  -1   0   1   35.60    5.70
   0   1   1   38.90    1.70
   2  -1  -1 1072.59   49.10
   2  -1  -1 1036.70   38.50
  -1  -1  -1 1035.50   38.20
  -1  -1  -1 1014.30   45.20
  -2   1   1 1076.89   48.70
   1  -2   1 1063.29   47.80
   1  -2   1 1011.00   38.40
   1  -2   1  966.10   47.00
   1   1   1 1042.00   45.30
   3  -2  -1  597.44   23.70
   3  -2  -1  575.54   23.40
  -1   3  -1  646.74   24.90
   3  -2  -1  653.03   23.60
  -2  -1  -1  588.54   35.20
   3  -2  -1  636.74   40.30
   3  -2  -1  590.14   24.50
  -2  -1  -1  638.64   23.30
   1  -3   1  630.04   23.30
  -3   2   1  661.33   39.90
  -3   2   1  646.74   23.50
   2   1   1  595.94   23.30
   2   1   1  590.64   24.60
   1  -3   1  649.43   37.00
   1  -3   1  651.93   37.50
   2   1   1  651.73   35.80
  -3   2   1  632.84   23.60
   1  -3   1  556.44   23.30
   2  -2  -1    6.50    1.00
  -2   0  -1    3.20    6.50
   0   2  -1    8.10    6.50
   2  -2  -1   -2.40    7.60
  -2   0  -1    5.40    0.70
   2   0   1   -5.90    6.40
   0  -2   1    6.40    0.80
   2   0   1    6.10    1.00
   2   0   1    7.40    3.50
  -2   2   1   11.20    6.90
   0  -2   1   10.50    6.90
  -2   1  -1 1078.49   49.60
   1   1  -1 1073.19   48.40
   1   1  -1 1074.59   39.30
   1  -2  -1 1031.10   46.60
   2  -1   1 1080.89   49.90
  -1  -1   1 1047.40   48.60
  -1  -1   1 1018.60   39.10
  -2   2  -1    5.10    7.60
   2   0  -1    5.20    2.30
   0  -2  -1    6.50    0.80
   2   0  -1    7.50    1.10
   2   0  -1    5.60    3.50
   0  -2  -1   -0.50    5.50
  -2   2  -1    5.40    2.20
   2   0  -1    3.10    7.40
   2  -2   1   -0.60    7.40
   0   2   1    6.10    0.90
   2  -2   1    4.80    2.30
  -2   0   1    4.60    7.80
   0   2   1    8.70    5.30
   2  -2   1    4.30    0.80
  -2   0   1    5.10    1.50
   2  -2   1    7.60    1.90
  -1  -2  -1  659.43   37.30
   3  -1  -1  699.93   26.90
   3  -1  -1  649.93   25.80
  -2   3  -1  644.64   26.10
  -1  -2  -1  691.73   25.60
   3  -1  -1  699.43   26.00
   3  -1  -1  692.33   42.20
   3  -1  -1  690.13   26.10
   2  -3   1  685.53   40.90
   2  -3   1  659.13   25.80
  -3   1   1  675.03   25.80
   2  -3   1  739.33   25.90
  -3   1   1  691.73   41.60
  -3   1   1  692.83   26.00
   1   2   1  664.73   25.50
   1   2   1  694.93   36.60
   4  -2  -1   99.99    6.50
  -2   4  -1   93.09    5.90
   4  -2  -1   97.99    5.30
  -2  -2  -1  108.09    4.60
   4  -2  -1  101.39    4.90
   4  -2  -1  110.89    5.00
   4  -2  -1   85.99   23.90
   2  -4   1  102.69    4.70
   2  -4   1   97.79    4.80
   2   2   1  112.09    7.20
   2   2   1  102.89    4.80
   2  -4   1   74.29   22.30
   2   2   1   92.89   18.90
  -4   2   1  127.49   25.90
  -4   2   1   98.99    5.10
   2  -4   1   53.59   20.50
  -4   2   1   92.19    4.80
   5  -3  -1  340.27   15.20
  -3  -2  -1  352.16   13.80
   5  -3  -1  376.06   14.20
   5  -3  -1  325.67   48.90
   5  -3  -1  355.26   13.80
  -2   5  -1  309.17   14.40
  -3  -2  -1  265.27   38.60
   5  -3  -1  344.07   14.10
   2  -5   1  313.07   40.80
   3   2   1  325.07   13.70
  -5   3   1  336.77   14.20
   3   2   1  321.27   42.20
  -5   3   1  346.27   14.00
  -5   3   1  393.86   50.79
   2  -5   1  346.67   13.90
   4  -3  -1  479.85   45.60
   4  -3  -1  493.75   20.70
  -1   4  -1  508.85   20.40
  -3  -1  -1  513.75   19.40
  -4   3   1  487.85   19.60
   1  -4   1  386.56   36.60
  -4   3   1  492.55   43.90
   3   1   1  521.15   20.80
   3   1   1  488.55   20.10
   3   1   1  500.35   39.70
   3   1   1  515.85   19.40
   1  -4   1  519.55   19.40
   3  -3  -1   32.60    2.70
   0   3  -1   25.90   13.30
   3  -3  -1   30.80   14.30
  -3   0  -1   32.30    2.50
  -3   0  -1   35.40    2.20
   0   3  -1   34.00    2.40
  -3   0  -1   27.30   13.50
   3  -3  -1   34.40    3.10
   3  -3  -1   31.10    2.20
   3   0   1   49.80    6.70
   0  -3   1   31.00   12.90
  -3   3   1   37.70    3.50
   3   0   1   27.70   14.30
   3   0   1   38.60    3.50
  -3   3   1   24.30   15.00
   0  -3   1   33.20    2.00
   3   0   1   33.60    2.30
   2  -3  -1  662.63   25.50
  -3   1  -1  680.83   25.80
  -3   1  -1  701.03   41.40
   2  -3  -1  660.33   25.80
   1   2  -1  650.63   26.00
  -3   1  -1  703.33   25.60
   1   2  -1  742.83   40.10
   1   2  -1  671.43   25.60
   2  -3  -1  660.53   25.70
  -1  -2   1  705.73   25.50
   3  -1   1  674.03   26.80
   3  -1   1  687.53   25.90
   3  -1   1  677.03   25.70
   3  -1   1  706.13   42.10
   3  -1   1  631.74   25.50
  -1  -2   1  705.73   39.20
   1  -3  -1  606.04   35.20
   2   1  -1  608.54   23.90
  -3   2  -1  626.84   23.80
   2   1  -1  633.74   23.70
  -3   2  -1  655.93   40.20
   2   1  -1  651.23   39.50
   1  -3  -1  628.34   23.40
  -3   2  -1  644.04   23.60
   1  -3  -1  622.54   35.70
   3  -2   1  603.04   23.50
   3  -2   1  652.83   23.70
   3  -2   1  586.94   24.70
  -2  -1   1  597.24   38.50
   3  -2   1  615.74   23.80
  -2  -1   1  620.44   23.50
   3  -2   1  575.74   39.80
  -3   3  -1   22.80   14.60
  -3   3  -1   31.70    3.20
  -3   3  -1   33.50    3.10
   3   0  -1   26.70   15.50
   0  -3  -1   33.10   13.30
   0  -3  -1   33.60    2.00
   3   0  -1   32.40    3.40
   3   0  -1   37.10    2.40
  -3   0   1   33.10   15.00
  -3   0   1   30.50    2.80
   3  -3   1   17.20   15.00
   3  -3   1   46.50    6.00
   3  -3   1   38.10    2.30
   0   3   1   29.60    2.40
  -3   0   1   38.80    2.20
   4  -1  -1  385.86   41.80
  -3   4  -1  412.86   16.20
   4  -1  -1  402.76   17.20
  -1  -3  -1  405.66   15.60
   4  -1  -1  413.16   16.20
   4  -1  -1  381.26   15.80
   4  -1  -1  432.46   16.20
  -4   1   1  445.46   42.20
   1   3   1  371.46   15.60
   1   3   1  400.16   33.80
   3  -4   1  403.56   15.80
   3  -4   1  429.86   44.20
   5  -2  -1  334.07   13.30
  -3   5  -1  303.27   13.30
  -2  -3  -1  411.16   47.00
   5  -2  -1  303.57   12.80
  -2  -3  -1  317.87   12.80
   5  -2  -1  277.17   47.40
   5  -2  -1  322.87   13.30
   5  -2  -1  309.17   14.40
   2   3   1  270.67   37.40
   3  -5   1  325.47   48.50
  -5   2   1  329.87   12.90
   3  -5   1  238.68   41.40
   3  -5   1  330.87   13.10
   3  -5   1  320.37   12.80
  -5   2   1  318.47   13.10
   2   3   1  316.37   14.80
  -5   2   1  250.67   46.50
   6  -3  -1   49.30    3.90
   6  -3  -1   50.09    3.80
   6  -3  -1   59.19    7.40
   6  -3  -1   54.49    3.60
  -3  -3  -1  -71.59   53.19
  -3  -3  -1   53.69    3.40
   6  -3  -1   29.00   75.89
  -6   3   1  198.88   70.79
   3   3   1   63.09    6.60
   3  -6   1   53.79    3.50
  -6   3   1   45.20    3.70
   3   3   1  -45.50   57.39
   3  -6   1   66.89   67.59
   3  -6   1   67.89   63.39
  -6   3   1   57.49    5.50
  -4  -3  -1   10.90    2.00
   7  -4  -1    9.80    2.00
   7  -4  -1   11.60    2.30
   7  -4  -1    8.20    3.70
   7  -4  -1    9.40    2.10
   4   3   1   10.10    4.50
  -7   4   1    9.50    2.20
   3  -7   1    9.10    1.90
  -7   4   1    9.00    2.40
   6  -4  -1  650.83   28.10
   6  -4  -1  700.53   26.50
   6  -4  -1  635.64  106.89
  -4  -2  -1  671.73   26.20
   6  -4  -1  725.43   27.00
  -4  -2  -1  687.23   26.70
  -4  -2  -1  706.53   85.69
   4   2   1  701.83   28.50
  -6   4   1  686.93   26.80
   4   2   1  428.26   84.39
   2  -6   1  688.23   26.80
  -6   4   1  694.63   26.40
  -6   4   1  578.74   92.19
   2  -6   1  598.44   83.39
   5  -4  -1 1446.76   54.79
  -4  -1  -1 1437.46   52.69
  -4  -1  -1 1536.85   96.19
   5  -4  -1 1353.16   53.19
  -4  -1  -1 1370.66   53.59
   5  -4  -1 1516.45   53.59
   5  -4  -1 1410.16   52.89
  -1   5  -1 1342.87   52.89
   5  -4  -1 1375.06  106.69
   4   1   1 1442.26   54.59
  -5   4   1 1441.76   53.19
   1  -5   1 1444.06   53.09
   1  -5   1 1393.46   92.49
   4   1   1 1374.06   52.99
  -5   4   1 1358.36   52.69
  -5   4   1 1361.36   96.29
   1  -5   1 1421.06   92.19
   4   1   1 1390.16   52.99
   4   1   1 1403.66   97.69
   4  -4  -1    0.70    0.80
  -4   0  -1    0.70    0.80
   4  -4  -1   -0.50    1.50
  -4   0  -1   26.60   23.40
   0   4  -1    0.80    1.80
  -4   0  -1    2.10    1.30
  -4   0  -1    1.80    1.30
   4  -4  -1    1.10    1.30
   4  -4  -1   -1.10    5.40
   4  -4  -1    4.00   26.00
   4   0   1   16.80   28.40
   0  -4   1   11.40   23.00
   4   0   1    2.50    2.60
   4   0   1    2.00    2.00
   4   0   1    2.30    1.30
  -4   4   1    1.30    1.90
   0  -4   1    2.20    1.00
  -4   4   1    0.20   27.50
   3  -4  -1  383.86   15.70
   1   3  -1  389.86   16.50
   3  -4  -1  432.06   16.00
  -4   1  -1  412.76   15.70
   1   3  -1  407.56   15.80
  -4   1  -1  409.56   40.60
   1   3  -1  380.56   17.80
   3  -4  -1  404.76   16.00
  -4   1  -1  403.36   15.90
   3  -4  -1  378.96   38.10
   1   3  -1  463.05   36.80
   4  -1   1  402.86   41.20
  -3   4   1  383.86   16.20
   4  -1   1  395.66   16.10
  -1  -3   1  436.36   15.80
   4  -1   1  364.16   15.60
   4  -1   1  424.96   16.00
   2  -4  -1   93.59    4.90
   2   2  -1   96.29   20.50
  -4   2  -1  119.99   23.90
  -4   2  -1  102.99    4.80
   2   2  -1   93.39    6.80
   2   2  -1  100.69    4.80
   2  -4  -1   82.19   20.40
   2  -4  -1  105.19    4.60
   2   2  -1   96.29    5.90
   2  -4  -1  125.99   25.10
   4  -2   1   98.09    4.80
   4  -2   1   90.59    6.30
   4  -2   1  101.49    5.20
  -2  -2   1   99.09    4.50
   4  -2   1   95.59    4.80
   4  -2   1   66.79   24.50
  -2  -2   1   64.99   18.80
   3   1  -1  493.15   19.20
   3   1  -1  450.15   44.60
   1  -4  -1  517.85   19.00
   3   1  -1  492.35   20.40
   1  -4  -1  481.75   19.00
  -4   3  -1  482.25   19.10
  -4   3  -1  484.85   19.30
  -4   3  -1  498.25   44.70
   1  -4  -1  425.46   37.80
  -3  -1   1  486.45   44.90
   4  -3   1  508.75   46.80
   4  -3   1  501.15   19.30
  -3  -1   1  507.85   19.10
   4   0  -1    2.60    2.40
   0  -4  -1    2.00    0.90
  -4   4  -1    1.90    2.00
  -4   4  -1   28.10   26.80
   4   0  -1    2.00    2.60
   4   0  -1   -0.50    1.70
   0  -4  -1   38.20   20.90
   4   0  -1    5.70   29.20
   4   0  -1    1.60    1.20
  -4   4  -1    2.50    1.70
   4  -4   1    1.50   29.00
  -4   0   1    0.80    1.20
   4  -4   1    2.80    4.50
   4  -4   1    4.70    1.60
  -4   0   1    0.30    1.10
  -4   5  -1 1429.46   51.29
   5  -1  -1 1166.08   98.29
   5  -1  -1 1393.66   51.29
   5  -1  -1 1394.06   51.49
  -1  -4  -1 1315.97   81.99
  -1  -4  -1 1337.27   50.89
   5  -1  -1 1383.56   52.79
   4  -5   1 1301.07   98.49
   4  -5   1 1270.67   92.99
  -5   1   1 1341.37   50.89
   4  -5   1 1360.86   51.49
  -5   1   1 1365.46   51.19
   4  -5   1 1382.56   50.89
  -5   1   1 1274.17  101.09
   1   4   1 1290.27   82.29
   6  -2  -1  630.74  100.49
   6  -2  -1  681.73   26.10
   6  -2  -1  671.93   28.30
  -2  -4  -1  496.45   71.89
  -2  -4  -1  679.83   26.40
   6  -2  -1  737.03   26.90
  -4   6  -1  667.63   26.70
   6  -2  -1  692.13   27.00
  -6   2   1  671.83   26.70
  -6   2   1  693.43   26.40
   4  -6   1  684.93   26.80
  -6   2   1  606.14  103.49
   2   4   1  488.15   71.89
  -3  -4  -1   20.80    2.60
   7  -3  -1   11.50    3.60
   7  -3  -1   14.50    2.40
   7  -3  -1   21.10    2.80
   7  -3  -1   19.20    2.60
  -7   3   1   24.50    2.90
  -7   3   1   17.80    2.40
   4  -7   1   16.80    2.30
   3   4   1   17.80    5.70
   8  -4  -1   45.90    3.90
   8  -4  -1   33.70    4.10
   8  -4  -1   35.90    5.20
  -4  -4  -1   43.00    3.70
  -4  -4  -1   38.20    3.20
   4   4   1   41.70    6.50
  -8   4   1   42.00    3.90
  -8   4   1   47.00    4.70
   4  -8   1   40.70    3.70
  -5  -4  -1   59.69    3.90
   9  -5  -1   36.60    5.40
  -5  -4  -1   49.00    4.10
   9  -5  -1   34.10    6.70
  -9   5   1   56.99    4.60
   5   4   1   60.49    7.20
   4  -9   1   54.89    4.70
  -5  -3  -1  321.27   14.30
   8  -5  -1  308.97   15.80
   8  -5  -1  319.67   14.80
  -5  -3  -1  334.57   14.10
  -5  -3  -1  333.97   13.60
   5   3   1  295.37   15.90
  -8   5   1  352.16   14.40
   3  -8   1  313.47   14.20
  -5  -2  -1  128.99    6.80
   7  -5  -1  123.49    8.70
  -5  -2  -1  123.49    6.70
   7  -5  -1  130.39    7.20
  -5  -2  -1  132.09    6.40
   7  -5  -1  129.59    6.50
   7  -5  -1  129.29    6.90
   5   2   1  118.89    8.80
   2  -7   1  125.89    6.70
  -7   5   1  140.59    7.10
  -5  -1  -1  389.66   99.69
   6  -5  -1  433.66   18.60
  -5  -1  -1  467.95   17.90
   6  -5  -1  447.86   18.00
   6  -5  -1  418.56   19.50
   6  -5  -1  442.56   18.40
  -5  -1  -1  431.36   18.10
   5   1   1  467.15   20.20
   1  -6   1  464.85   18.20
  -6   5   1  465.65   18.40
  -5   0  -1    3.90    1.60
   5  -5  -1    6.40    1.80
   5  -5  -1  -48.90   55.09
   5  -5  -1    2.60    1.20
  -5   0  -1  -42.70   55.69
  -5   0  -1    3.90    1.50
  -5   5   1    4.00    2.30
  -5   5   1  -40.80   59.49
   5   0   1    0.90    3.20
   5   0   1 -100.39   60.99
   5   0   1   -0.30    1.90
   0  -5   1    3.20    1.20
   0  -5   1  -88.29   46.60
   0  -5   1    7.60   49.99
   5   0   1    3.80    2.40
   4  -5  -1 1384.06   51.19
   1   4  -1 1346.67   87.09
  -5   1  -1 1345.87   51.39
   4  -5  -1 1274.47   89.79
  -5   1  -1 1265.17   93.99
  -5   1  -1 1366.46   51.19
  -1  -4   1 1290.27   90.49
  -1  -4   1 1387.66   51.29
   5  -1   1 1374.16   51.49
   5  -1   1 1585.04  146.69
   5  -1   1 1392.26   53.09
  -4   5   1 1373.56   51.49
   2   3  -1  309.87   42.60
   3  -5  -1  322.07   12.90
  -5   2  -1  341.57   13.20
  -5   2  -1  323.37   12.90
   2   3  -1  315.87   13.00
   2   3  -1  316.37   14.80
   3  -5  -1  246.58   43.20
   3  -5  -1  321.07   13.00
  -2  -3   1  309.87   12.90
   5  -2   1  316.17   13.20
   5  -2   1  314.47   13.20
   5  -2   1  306.77   47.50
   5  -2   1  317.07   14.50
  -5   3  -1  349.37   14.20
   2  -5  -1  345.77   44.40
   3   2  -1  324.97   14.30
   3   2  -1  357.66   14.20
   2  -5  -1  358.56   13.90
  -5   3  -1  299.57   52.19
  -5   3  -1  351.56   13.90
   2  -5  -1  370.86   43.60
   5  -3   1  336.27   15.40
  -3  -2   1  250.07   43.70
   5  -3   1  280.97   49.40
   5  -3   1  359.66   14.20
  -3  -2   1  351.56   13.90
   5  -3   1  344.37   14.20
   5  -3   1  322.47   13.70
  -5   4  -1 1437.16   53.89
  -5   4  -1 1368.36   99.39
   4   1  -1 1360.46   95.19
   1  -5  -1 1342.07   85.09
   1  -5  -1 1362.76   90.09
   4   1  -1 1473.95   53.89
   1  -5  -1 1458.25   53.59
  -5   4  -1 1419.46   53.49
   4   1  -1 1416.66   55.19
   5  -4   1 1407.46   54.69
   5  -4   1 1339.37  101.09
   5  -4   1 1463.65   53.99
  -4  -1   1 1371.86   53.39
   5  -4   1 1454.95   53.59
  -4  -1   1 1525.15   54.49
  -5   5  -1    1.10    1.80
   5   0  -1    4.10    2.10
   0  -5  -1   25.70   62.79
   0  -5  -1   -1.30   42.30
   5   0  -1    2.00    3.80
  -5   5  -1   49.70   58.29
   5   0  -1    2.70    1.60
   5   0  -1   40.90   63.89
   0  -5  -1    3.60    1.20
  -5   0   1   -4.40   53.49
  -5   0   1    2.90    2.60
   5  -5   1    5.50    2.10
   5  -5   1  -74.39   56.79
   6  -1  -1  387.86   16.20
   6  -1  -1  320.67  129.69
  -1  -5  -1  398.96   15.60
   6  -1  -1  378.76   15.90
  -5   6  -1  399.56   16.10
   6  -1  -1  374.46   17.60
  -6   1   1  375.86   15.50
  -6   1   1  379.46   15.80
   5  -6   1  285.77   97.99
   5  -6   1  377.36   15.50
   5  -6   1  373.26   16.00
   7  -2  -1  157.38    9.60
  -2  -5  -1  145.09    7.20
   7  -2  -1  146.59    7.90
   7  -2  -1  141.49    7.60
   5  -7   1  147.69    7.60
  -7   2   1  155.58    7.70
  -7   2   1  140.09    7.10
   8  -3  -1  403.66   17.30
  -3  -5  -1  389.36   16.50
   8  -3  -1  381.76   16.60
   8  -3  -1  380.86   18.70
  -8   3   1  379.56   16.10
  -8   3   1  395.36   16.80
   5  -8   1  394.56   16.90
   9  -4  -1   59.79    6.40
  -4  -5  -1   65.39    5.50
   9  -4  -1   79.29    6.90
  -4  -5  -1   61.19    4.10
  -9   4   1   54.69    4.60
   5  -9   1   61.29    4.90
  -5  -5  -1  330.07   14.00
  -5  -5  -1  348.17   13.80
  10  -5  -1  307.57   16.10
  10  -5  -1  322.17   15.30
   5 -10   1  327.47   16.20
 -10   5   1  328.37   14.20
  -6  -5  -1    8.20    1.60
  -6  -5  -1    7.60    2.10
   5 -11   1    8.60    4.90
  10  -6  -1    1.60    5.20
  -6  -4  -1   -0.50    1.30
  10  -6  -1    2.30    4.00
  -6  -4  -1    0.30    1.70
 -10   6   1    1.40    2.80
   4 -10   1    2.30    2.50
   9  -6  -1   44.50    4.80
  -6  -3  -1   43.90    3.90
  -6  -3  -1   43.80    3.50
   3  -9   1   42.20    4.20
   6   3   1   40.00    6.00
  -9   6   1   48.40    4.70
  -6  -2  -1   19.50    2.50
   8  -6  -1   17.90    3.10
   8  -6  -1   28.70    5.70
  -6  -2  -1   20.90    2.80
   2  -8   1   21.80    2.90
  -8   6   1   24.10    3.50
   6   2   1   19.60    4.30
   7  -6  -1   35.10    3.70
  -6  -1  -1   39.70    3.60
  -6  -1  -1   36.60    3.50
   7  -6  -1   32.70    3.20
   6   1   1   36.50    5.20
  -7   6   1   35.40    3.90
   1  -7   1   42.70    3.70
  -6   0  -1  283.97  159.38
   0  -6   1   32.50  207.68
   6   0   1  132.09  202.38
  -6   1  -1  396.36   16.00
   5  -6  -1  373.36  105.09
  -6   1  -1  356.76  110.39
   5  -6  -1  382.56   15.60
   5  -6  -1  388.56   16.20
  -6   1  -1  387.66   15.60
  -1  -5   1  371.56   15.70
  -5   6   1  376.96   16.20
   6  -1   1  218.58  121.49
   6  -1   1  385.56   16.20
   6  -1   1  401.16   18.00
   4  -6  -1  700.43   27.00
  -6   2  -1  706.33   26.70
   2   4  -1  587.04   80.39
   4  -6  -1  711.53   26.70
   4  -6  -1  526.15   85.49
  -6   2  -1  603.24   92.39
  -6   2  -1  705.23   27.10
   6  -2   1  681.93   28.70
  -2  -4   1  532.25   77.49
  -2  -4   1  672.43   26.80
   6  -2   1  594.64   96.09
   6  -2   1  703.93   27.30
   3  -6  -1  -14.80   58.29
   3   3  -1   54.29    5.80
   3  -6  -1   -6.30   67.99
  -6   3  -1   54.79    3.60
   3  -6  -1   52.99    3.50
   3   3  -1   79.69   62.39
  -6   3  -1   56.29    3.80
  -6   3  -1  -17.00   68.29
   3  -6  -1   54.59    3.50
   6  -3   1   53.09    3.80
  -3  -3   1  -27.50   61.69
   6  -3   1   53.99    4.00
   6  -3   1   90.09   74.69
   6  -3   1   48.70    3.60
  -3  -3   1   52.89    3.50
  -6   4  -1  720.73   26.70
  -6   4  -1  688.63   27.10
   4   2  -1  705.93   96.49
   2  -6  -1  686.63   26.90
   4   2  -1  702.33   32.60
   2  -6  -1  596.84   79.19
   4   2  -1  691.13   27.00
  -6   4  -1  585.64   93.99
   6  -4   1  686.33   27.10
  -4  -2   1  678.43   27.00
  -4  -2   1  689.93   26.50
   6  -4   1  423.06   98.29
   6  -4   1  675.53   27.30
  -4  -2   1  708.53   91.19
   6  -4   1  696.83   28.30
   6  -4   1  710.23   26.60
  -6   5  -1  430.26   17.70
   1  -6  -1  447.86   17.80
   5   1  -1  373.36  113.69
   5   1  -1  477.95   20.20
   5   1  -1  428.56   18.00
  -6   5  -1  427.36   18.10
   5   1  -1  432.46   18.20
   6  -5   1  431.66   19.20
  -5  -1   1  462.35   18.20
   6  -5   1  468.55   17.70
   6  -5   1  403.06   18.30
  -5  -1   1  347.17   96.89
  -5  -1   1  444.36   18.00
  -5  -1   1  453.25   17.60
  -6   6  -1    1.00    2.20
   6   0  -1 -140.19  202.68
   0  -6  -1    0.70    1.30
   6   0  -1   -0.50    2.40
   6   0  -1    2.10    2.50
   6   0  -1    1.20    2.40
   6  -6   1    0.80    1.40
  -6   0   1    0.00    1.40
  -6   0   1    0.40    1.20
  -6   0   1  179.28  163.58
   7  -1  -1   40.80    6.30
  -1  -6  -1   33.10    3.50
   7  -1  -1   32.60    4.30
   7  -1  -1   28.40    3.60
  -6   7  -1   39.70    4.60
   6  -7   1   33.80    3.50
  -7   1   1   30.90    3.10
   8  -2  -1   19.50    4.00
  -2  -6  -1   21.00    3.00
   8  -2  -1   20.00    4.40
   8  -2  -1   18.60    3.10
  -8   2   1   23.70    3.20
  -8   2   1   19.10    2.60
   6  -8   1   21.20    3.10
   9  -3  -1   57.39    6.90
   9  -3  -1   61.99    6.20
  -3  -6  -1   59.39    4.80
   6  -9   1   59.89    5.00
  -9   3   1   54.79    4.50
  -4  -6  -1    0.30    3.20
  10  -4  -1   -0.30    2.80
  -4  -6  -1    1.40    1.40
  -4  -6  -1    2.40    1.90
   6 -10   1    3.50    2.90
 -10   4   1    2.40    1.90
  -5  -6  -1    5.50    1.50
   6 -11   1    6.10    4.40
 -11   5   1    1.30    2.90
  -7  -4  -1   34.20    3.30
  -7  -4  -1   37.40    2.90
  -7  -3  -1   68.39    4.10
  -7  -3  -1   63.69    4.40
  10  -7  -1   64.49    6.60
   7   3   1   62.39    6.60
   3 -10   1   63.49    5.60
  -7  -2  -1  147.19    9.20
   9  -7  -1  136.39    8.10
  -7  -2  -1  132.49    7.40
   7   2   1  124.39    9.20
   2  -9   1  154.98    7.80
   8  -7  -1   13.10    2.80
  -7  -1  -1   11.30    2.10
  -7  -1  -1   11.80    2.50
   1  -8   1   10.60    2.50
   7   1   1    8.70    3.70
  -8   7   1    8.60    4.70
  -7   0  -1   13.00    2.20
   7  -7  -1   12.70    2.70
  -7   0  -1   10.10    2.10
   7   0   1    9.20    3.70
   0  -7   1   15.10    2.60
  -7   1  -1   23.60    3.30
   6  -7  -1   29.40    3.30
  -7   1  -1   26.90    4.10
   6  -7  -1   30.20    3.70
   7  -1   1   34.20    7.00
   7  -1   1   27.10    4.40
   7  -1   1   38.00    4.00
  -1  -6   1   27.50    3.40
  -7   2  -1  135.29    7.30
  -7   2  -1  135.69    7.00
   5  -7  -1  158.98    7.60
   7  -2   1  140.19    7.40
   7  -2   1  158.68    9.60
  -2  -5   1  139.29    7.20
   7  -2   1  141.19    7.70
  -7   3  -1   21.10    2.90
  -7   3  -1   17.50    2.30
   3   4  -1   19.00    5.70
   4  -7  -1   15.60    2.40
  -3  -4   1   18.50    2.60
   7  -3   1   21.80    4.30
   7  -3   1   14.90    2.70
   7  -3   1   16.00    2.60
   3  -7  -1   15.30    2.40
  -7   4  -1   16.60    2.70
  -7   4  -1   12.20    2.30
   4   3  -1    9.40    4.10
  -4  -3   1   10.70    2.00
   7  -4   1   10.80    3.50
  -4  -3   1   12.40    1.90
   7  -4   1    8.00    2.10
   7  -4   1   10.20    2.30
   5   2  -1  133.69    8.80
  -7   5  -1  123.19    6.80
  -7   5  -1  115.69    6.70
   2  -7  -1  123.49    6.40
  -5  -2   1  122.09    6.60
   7  -5   1  123.59    7.00
   7  -5   1  115.79    8.40
  -5  -2   1  131.59    6.20
  -7   6  -1   37.20    4.00
   1  -7  -1   40.20    3.90
   6   1  -1   30.80    4.80
  -6  -1   1   30.10    3.70
  -6  -1   1   37.20    3.70
   7  -6   1   39.10    3.70
   7   0  -1   12.40    4.40
   7   0  -1   13.10    4.00
   0  -7  -1   17.80    2.70
  -7   7  -1   11.50    3.40
  -7   0   1    9.80    2.00
  -7   0   1   13.70    2.40
   7  -7   1    7.90    2.30
   8  -1  -1    2.40    3.20
  -1  -7  -1    9.80    2.40
   7  -8   1    8.60    2.50
  -8   1   1    6.80    1.90
  -8   1   1    6.40    2.20
  -2  -7  -1  136.89    7.50
   9  -2  -1  106.69   10.70
  -9   2   1  129.29    6.80
  -9   2   1  151.18    9.80
   7  -9   1  132.19    7.60
  -3  -7  -1   74.79    4.30
  -3  -7  -1   79.39    6.60
  10  -3  -1   67.79    6.20
 -10   3   1   69.99    4.70
   7 -10   1   64.39    5.40
  -4  -7  -1   31.90    2.60
  11  -4  -1   26.30    4.10
  -4  -7  -1   38.20    4.20
 -11   4   1   24.40    3.00
  -8  -3  -1   30.80    2.80
  -8  -3  -1   32.10    3.20
  -8  -2  -1    5.70    1.80
  -8  -2  -1    5.90    1.60
  10  -8  -1    7.70    4.20
   2 -10   1    8.40    3.80
   8   2   1    6.20    3.70
  -8  -1  -1   42.40    3.70
  -8  -1  -1   42.00    3.40
   9  -8  -1   44.60    4.80
   8   1   1   34.20    5.00
   1  -9   1   42.00    4.60
  -8   0  -1   11.20    2.40
   8  -8  -1    6.50    2.30
  -8   0  -1    7.90    1.80
   0  -8   1   12.10    2.70
   8   0   1    9.10    3.60
  -8   1  -1    4.80    1.90
   7  -8  -1   10.30    2.70
  -8   1  -1    4.80    1.70
  -1  -7   1   10.00    2.50
   8  -1   1    7.10    3.30
  -8   2  -1   17.70    2.50
   6  -8  -1   18.20    3.00
  -8   2  -1   19.90    2.90
   8  -2   1   16.70    4.50
   8  -2   1   15.90    3.90
  -2  -6   1   22.80    3.10
  -8   3  -1  378.06   16.70
  -8   3  -1  381.26   16.10
   5  -8  -1  386.26   16.70
   8  -3   1  380.86   17.10
  -3  -5   1  399.76   16.60
   8  -3   1  401.56   18.70
  -8   4  -1   39.70    3.80
  -8   4  -1   40.00    3.90
   4  -8  -1   45.00    3.80
   4   4  -1   43.40    8.80
  -4  -4   1   46.50    3.30
   8  -4   1   39.20    4.30
  -4  -4   1   42.70    3.70
   8  -4   1   29.20    4.90
  -8   5  -1  323.77   14.00
   5   3  -1  339.47   16.20
   3  -8  -1  314.97   13.80
   8  -5   1  295.97   14.30
  -5  -3   1  310.77   14.00
   8  -5   1  299.97   15.30
  -5  -3   1  323.97   13.30
   6   2  -1   25.70    4.80
   2  -8  -1   20.00    2.80
  -8   6  -1   19.30    3.10
   8  -6   1   18.60    3.10
  -6  -2   1   19.30    2.70
  -6  -2   1   21.90    2.60
   8  -6   1   18.80    5.20
  -8   7  -1    8.50    3.00
   7   1  -1   10.10    3.80
   1  -8  -1   10.70    2.50
   8  -7   1   10.20    2.70
  -7  -1   1   11.00    2.30
  -7  -1   1    8.10    1.90
   8   0  -1    7.00    3.50
   0  -8  -1    7.90    2.50
  -8   0   1    9.10    2.00
  -8   0   1   12.10    2.30
   8  -8   1   10.00    2.80
  -1  -8  -1   41.90    6.70
   9  -1  -1   32.40    4.80
  -9   1   1   52.99    4.00
   8  -9   1   59.19    4.90
  -9   1   1   53.09    4.00
  -2  -8  -1    7.60    1.60
  10  -2  -1    4.30    2.90
 -10   2   1    5.30    1.80
   8 -10   1    9.60    4.70
  11  -3  -1   21.40    3.60
  -3  -8  -1   35.30    4.10
 -11   3   1   35.10    3.50
  -9  -1  -1  162.58    7.50
  10  -9  -1  147.19   10.10
  -9  -1  -1  160.98    7.20
   9   1   1  150.78    8.80
   9  -9  -1   -2.30    2.90
  -9   0  -1   -0.30    1.60
  -9   0  -1    1.20    1.50
   9   0   1   -1.20    2.40
   0  -9   1    1.60    3.90
  -9   1  -1   46.20    3.70
   8  -9  -1   54.09    4.90
  -9   1  -1   49.80    4.10
  -1  -8   1   54.69    5.00
   9  -1   1   37.20    5.10
  -9   2  -1  128.89    6.60
   7  -9  -1  127.69    7.40
  -9   2  -1  109.49    8.30
  -2  -7   1  128.09    7.20
   9  -2   1  117.59   11.10
  -9   3  -1   56.89    4.50
  -9   3  -1   56.09    4.40
   6  -9  -1   58.09    4.70
  -3  -6   1   61.69    4.80
   9  -3   1   37.20    5.40
   5  -9  -1   69.49    5.20
  -9   4  -1   62.19    4.80
  -9   4  -1   63.89    5.10
   9  -4   1   58.69    6.30
   9  -4   1   61.59    6.60
  -4  -5   1   64.69    5.00
  -4  -5   1   62.29    4.10
   5   4  -1   53.39    7.20
   4  -9  -1   64.09    5.10
  -9   5  -1   56.39    4.60
  -5  -4   1   56.59    4.80
  -5  -4   1   64.19    4.10
  -5  -4   1   57.79    4.40
   9  -5   1   57.19    6.20
   9  -5   1   56.59    6.60
  -9   6  -1   52.69    4.60
   6   3  -1   41.10    5.90
   3  -9  -1   44.40    4.30
  -6  -3   1   42.00    3.50
   9  -6   1   45.90    5.00
  -6  -3   1   46.90    4.00
   2  -9  -1  141.19    7.50
   7   2  -1  143.99    9.40
  -9   7  -1  138.99    7.80
   9  -7   1  142.19    8.10
  -7  -2   1  133.49    9.20
  -7  -2   1  112.99    7.50
   8   1  -1   37.20    5.20
  -8  -1   1   41.70    3.30
  -8  -1   1   36.00    3.40
   9  -8   1   37.50    4.80
   0  -9  -1   -0.30    4.10
   9   0  -1    2.50    2.70
  -9   0   1    0.20    1.50
   9  -9   1    0.30    3.00
  -9   0   1    1.40    2.30
  10  -1  -1  150.58    8.20
 -10   1   1  143.09    6.90
   9 -10   1  132.99    9.30
   9 -10  -1  129.59    8.90
 -10   1  -1  154.08    7.20
  -1  -9   1  159.58    6.80
  10  -1   1  147.79    8.40
   8 -10  -1    9.50    5.40
 -10   2  -1    5.20    1.90
  10  -2   1    4.10    2.70
  -2  -8   1    5.70    1.50
  -2  -8   1    8.10    4.20
 -10   3  -1   65.29    4.60
   7 -10  -1   64.49    5.60
  -3  -7   1   74.69    4.20
  10  -3   1   76.09    6.10
  -3  -7   1   80.69    6.20
 -10   4  -1    1.40    1.90
   6 -10  -1    2.00    2.50
  10  -4   1    1.80    2.70
  -4  -6   1    1.40    2.70
  -4  -6   1    2.40    1.40
 -10   5  -1  330.87   14.20
   5 -10  -1  301.97   15.70
  -5  -5   1  336.07   13.70
  -5  -5   1  332.37   14.00
  10  -5   1  328.87   15.40
 -10   6  -1    0.30    2.20
   4 -10  -1    3.40    2.80
  10  -6   1    1.30    4.90
  -6  -4   1    0.90    1.60
  -6  -4   1    3.60    1.50
 -10   7  -1   61.29    6.50
   3 -10  -1   70.29    6.00
   7   3  -1   62.99    7.10
  -7  -3   1   71.09    4.10
  -7  -3   1   61.99    4.30
  10  -7   1   57.99    6.30
   2 -10  -1   12.30    5.10
   8   2  -1    7.00    3.60
  -8  -2   1    6.70    1.80
  10  -8   1   13.40    4.80
   9   1  -1  173.58    9.00
  10  -9   1  152.18   15.00
  -9  -1   1  173.08    7.70
  -9  -1   1  146.99    7.40
 -11   3  -1   30.70    3.10
  -3  -8   1   38.00    3.70
  11  -3   1   22.50    3.70
 -11   4  -1   30.80    3.40
   7 -11  -1   25.20    6.20
  -4  -7   1   25.80    3.20
  11  -4   1   27.80    3.90
  -4  -7   1   33.60    2.60
   6 -11  -1    6.30    5.50
 -11   5  -1    6.70    3.20
  -5  -6   1    4.90    1.90
  -5  -6   1    3.10    1.40
   5 -11  -1    3.70    7.20
 -11   6  -1    9.20    3.70
  -6  -5   1    6.10    1.90
  -6  -5   1    6.90    1.60
  -7  -4   1   41.80    3.30
  -7  -4   1   40.70    3.10
  -8  -3   1   30.30    3.30
  -8  -3   1   29.90    3.10
   0   0  -2    1.70    0.50
   0   0  -2    3.50    1.60
   0   0   2    2.10    1.70
  -1   0  -2  537.15   24.40
   0   1  -2  526.65   25.80
   1  -1  -2  527.45   19.50
  -1   0  -2  515.95   19.40
   1  -1  -2  526.15   24.70
   1   0   2  504.25   19.40
   1   0   2  528.55   24.30
   0  -1   2  582.54   26.50
  -1   1   2  515.35   24.40
   0  -1   2  496.45   19.50
  -1   1  -2  528.65   25.90
   1   0  -2  533.65   26.00
   1   0  -2  522.25   19.30
   0  -1  -2  439.06   21.10
  -1   0   2  502.55   19.20
   1  -1   2  561.44   26.20
  -1   0   2  548.75   25.90
   1  -1   2  510.35   19.20
  -1  -1  -2    4.60    0.60
   2  -1  -2    8.20    1.10
   2  -1  -2    9.30    7.10
  -1  -1  -2    2.60    4.20
  -2   1   2    4.20    6.50
   1   1   2    3.00    4.60
   1  -2   2    6.20    0.90
   1  -2   2    4.40    6.30
   1  -2   2    0.40    6.40
  -2  -1  -2  595.84   21.30
  -1   3  -2  504.35   21.80
   3  -2  -2  565.24   21.80
  -2  -1  -2  579.24   34.40
   3  -2  -2  503.85   21.40
   3  -2  -2  565.34   21.60
   3  -2  -2  546.85   22.50
   3  -2  -2  595.44   39.70
   1  -3   2  580.74   21.40
   2   1   2  569.34   21.20
  -3   2   2  568.74   21.70
   1  -3   2  621.94   37.30
  -3   2   2  537.55   21.50
   2   1   2  598.54   25.20
  -3   2   2  596.44   37.60
   1  -3   2  572.14   36.10
   2   1   2  595.54   33.60
  -2   0  -2 2340.17   97.19
   2  -2  -2 2332.87   98.09
   0   2  -2 2319.87   97.99
   2   0   2 2320.17   86.69
   0  -2   2 2443.36   98.69
   2   0   2 2489.95   97.59
   2   0   2 2249.68   87.69
   1  -2  -2    6.00    0.80
   1   1  -2    6.50    1.00
  -2   1  -2    4.40    6.60
   1   1  -2    7.10    6.30
   1  -2  -2    2.20    5.20
  -1  -1   2    6.50    7.10
   2  -1   2    4.40    0.90
  -1  -1   2    4.80    0.80
   2  -1   2    1.70    6.50
   0  -2  -2 2422.16   91.49
  -2   2  -2 2237.38   85.29
   2   0  -2 2361.46   85.69
   2   0  -2 2303.47   98.09
  -2   2  -2 2330.57   85.39
   2   0  -2 2181.18   85.69
  -2   2  -2 2451.75   98.79
   2  -2   2 2216.58   85.29
  -2   0   2 2409.06   97.89
   2  -2   2 2283.87   98.29
  -2   0   2 2236.88   84.99
   3  -1  -2  485.15   19.30
   3  -1  -2  546.25   36.90
  -2   3  -2  464.65   19.40
   3  -1  -2  520.85   19.40
   3  -1  -2  499.25   20.30
  -2   3  -2  497.15   19.60
  -1  -2  -2  493.25   18.90
  -1  -2  -2  522.35   29.70
   3  -1  -2  487.85   19.60
   1   2   2  477.05   28.20
   2  -3   2  523.75   36.60
   2  -3   2  547.55   36.00
   2  -3   2  525.75   19.30
  -3   1   2  510.35   19.20
  -3   1   2  535.55   35.80
  -3   1   2  521.25   19.40
   2  -3   2  489.65   19.20
   4  -2  -2  942.31   35.60
   4  -2  -2  994.00   35.90
   4  -2  -2  946.31   36.70
  -2   4  -2  897.21   35.80
   4  -2  -2  915.81   59.99
  -2  -2  -2  936.81   35.40
   2  -4   2  982.20   58.19
   2   2   2  916.71   36.70
   2   2   2  891.11   35.10
   2   2   2  995.30   52.69
  -4   2   2  938.31   59.79
  -4   2   2  942.61   35.50
   2  -4   2  956.60   60.39
  -4   2   2  971.90   35.70
   2  -4   2  972.60   35.70
   5  -3  -2   12.70    1.80
   5  -3  -2   18.50    3.70
   5  -3  -2   18.10    2.40
   5  -3  -2   -1.00   36.40
  -2   5  -2   12.00    3.10
   5  -3  -2   14.70    2.00
  -3  -2  -2   -0.70   29.60
  -3  -2  -2   13.20    1.70
   2  -5   2  -12.70   30.50
   2  -5   2   35.30   33.60
   2  -5   2   10.30    1.60
  -5   3   2   16.90   35.40
   3   2   2    9.40   28.90
  -5   3   2   11.20    2.10
   4  -3  -2  115.89    7.70
   4  -3  -2  126.59    5.90
  -3  -1  -2  126.39    5.40
  -1   4  -2  115.99    6.50
   4  -3  -2  122.59    5.60
   4  -3  -2  118.09   27.00
  -4   3   2  111.29    6.00
   1  -4   2  125.29    5.50
  -4   3   2   82.39   26.90
   1  -4   2  107.69   22.90
   3   1   2  118.89    5.50
   3   1   2  127.89   23.80
  -4   3   2  121.99    6.00
   3   1   2  116.29    7.20
   0   3  -2  127.69   18.90
   3  -3  -2  114.49    5.50
  -3   0  -2  124.99    5.20
   3  -3  -2   98.29   19.30
  -3   0  -2  117.99    5.60
   0   3  -2  116.89    6.30
   3  -3  -2  119.49    5.80
  -3   0  -2  107.89   17.80
  -3   0  -2  112.09    5.30
   3  -3  -2  129.99    5.40
   3   0   2  125.09    5.30
   3   0   2  106.59    6.20
   3   0   2  113.39    7.30
   0  -3   2  115.39    5.10
   3   0   2  123.39   19.10
  -3   3   2  114.09    6.40
   0  -3   2   94.79   17.50
  -3   3   2  123.39   20.20
  -3   1  -2  500.15   18.80
   1   2  -2  463.65   19.20
  -3   1  -2  473.65   18.90
  -3   1  -2  525.05   35.20
   2  -3  -2  512.75   18.80
   2  -3  -2  496.75   32.60
   2  -3  -2  458.25   19.00
   1   2  -2  497.55   18.90
   1   2  -2  522.45   33.00
   1   2  -2  445.66   20.40
   2  -3  -2  462.75   19.10
   3  -1   2  560.04   35.90
  -1  -2   2  523.45   33.20
   3  -1   2  504.85   18.90
  -1  -2   2  501.75   18.70
  -2   3   2  533.55   32.30
   3  -1   2  498.95   20.10
   2   1  -2  582.74   36.90
   1  -3  -2  574.24   20.80
   1  -3  -2  557.84   31.70
   2   1  -2  537.15   21.90
  -3   2  -2  561.04   21.30
   1  -3  -2  556.84   32.20
   2   1  -2  518.65   21.50
   2   1  -2  591.14   21.20
  -3   2  -2  547.95   21.00
  -3   2  -2  550.14   37.50
  -2  -1   2  533.65   35.80
   3  -2   2  540.85   21.20
   3  -2   2  531.45   21.10
   3  -2   2  588.94   38.70
   3  -2   2  542.35   21.00
   3  -2   2  544.65   22.90
   3   0  -2  125.49    5.70
  -3   3  -2  120.19   20.90
   3   0  -2  123.79    6.00
   0  -3  -2  119.39    5.10
   3   0  -2  121.09    6.80
   0  -3  -2  129.49   15.90
   3   0  -2  121.09    5.90
  -3   3  -2  114.09    5.70
   3   0  -2  115.09   21.90
  -3   3  -2  128.09    6.20
   3  -3   2  110.89    8.10
   3  -3   2  117.29   22.00
  -3   0   2  102.39   19.90
  -3   0   2  112.89    5.30
  -3   0   2  127.39    5.40
   3  -3   2  110.29    5.40
   3  -3   2  129.29    5.50
   3  -3   2  122.29    5.80
   4  -1  -2   94.39   26.80
  -3   4  -2  110.59    6.30
  -1  -3  -2  126.39    5.30
   4  -1  -2  128.29    5.80
   4  -1  -2  124.49    7.10
  -3   4  -2  122.29    6.20
   4  -1  -2  135.49    5.80
   3  -4   2  111.39    5.50
  -4   1   2  125.39   26.10
   3  -4   2  141.99   28.80
   1   3   2  105.59   18.80
   3  -4   2  114.59   25.70
  -2  -3  -2   21.20   26.50
   5  -2  -2   14.00    1.90
   5  -2  -2   11.10    2.10
   5  -2  -2   11.70    3.00
  -2  -3  -2   11.60    1.50
   5  -2  -2  -75.39   35.90
   5  -2  -2    8.80    1.50
   2   3   2    9.40    4.50
   3  -5   2   21.40   32.30
   3  -5   2    4.90   37.00
   3  -5   2   10.10    1.60
  -5   2   2    9.70    1.70
  -5   2   2   12.90    1.80
   2   3   2   23.10   26.10
   6  -3  -2   17.30    2.90
  -3   6  -2   18.20    4.70
  -3  -3  -2   -0.20   56.49
   6  -3  -2  -25.70   77.39
   6  -3  -2   15.30    2.40
   6  -3  -2   16.00    2.10
  -3  -3  -2   16.20    2.00
  -6   3   2   17.70    2.40
  -6   3   2   15.90    2.40
   3   3   2   54.09   52.79
   3   3   2   13.90    4.60
   7  -4  -2   67.49    4.90
   7  -4  -2   76.79    4.40
   7  -4  -2   73.19    6.80
  -4  -3  -2   71.79    4.50
   7  -4  -2   77.39    5.00
   3  -7   2   76.29    4.70
  -7   4   2   82.59    5.00
   4   3   2   72.89    7.40
  -7   4   2   69.19    5.40
   6  -4  -2   22.80    2.80
   6  -4  -2   33.60   82.09
   6  -4  -2   25.50    2.60
   6  -4  -2   23.30    2.60
  -4  -2  -2   25.30    2.50
  -4  -2  -2   51.99   62.99
  -4  -2  -2   27.10    2.60
   6  -4  -2   21.00    4.40
   2  -6   2  -43.20   73.79
  -6   4   2   25.40    2.90
   2  -6   2   22.80    2.50
   4   2   2   31.40    5.40
  -6   4   2   34.30    3.60
   4   2   2   19.90   67.49
  -4  -1  -2 1464.95   54.09
   5  -4  -2 1495.45   53.79
  -1   5  -2 1294.37   54.59
   5  -4  -2 1359.26   99.99
   5  -4  -2 1515.85   54.19
  -4  -1  -2 1460.65   53.49
   5  -4  -2 1504.85   54.29
   5  -4  -2 1405.76   54.89
  -1   5  -2 1415.56   53.89
  -4  -1  -2 1387.66   94.39
  -5   4   2 1451.15   53.99
   1  -5   2 1382.26   54.89
   1  -5   2 1248.08   93.09
   1  -5   2 1577.04   94.09
  -5   4   2 1399.46  102.29
   4   1   2 1392.26   94.89
   4   1   2 1430.26   53.69
   4   1   2 1444.56   55.39
   4  -4  -2  930.91   39.30
   4  -4  -2  983.30   38.30
  -4   0  -2 1055.29   39.10
   4  -4  -2 1038.90   38.40
  -4   0  -2 1041.40   38.10
  -4   0  -2 1006.50   65.49
   0   4  -2  962.90   38.30
   4  -4  -2  923.81   66.79
   4  -4  -2 1033.30   38.10
   0   4  -2 1011.50   38.20
   4   0   2 1011.00   71.89
   4   0   2 1029.50   38.20
   4   0   2 1020.10   39.60
  -4   4   2 1007.70   38.20
   0  -4   2 1041.80   68.49
  -4   4   2 1018.70   71.39
   4   0   2  984.70   38.20
   0  -4   2 1024.40   38.10
  -4   1  -2  124.89    5.70
   3  -4  -2  118.29    6.00
  -4   1  -2   96.79   28.10
   3  -4  -2  122.09    5.80
   3  -4  -2  115.09   24.90
   1   3  -2  127.69    5.90
   1   3  -2   75.99   24.60
   3  -4  -2  133.59    5.70
  -4   1  -2  121.29    5.90
   1   3  -2  130.89    6.80
   4  -1   2  122.19    6.20
   4  -1   2  127.89    5.80
   4  -1   2  109.59    6.30
   4  -1   2  114.09   27.40
  -1  -3   2  129.09    5.60
  -3   4   2  142.19   25.40
   2   2  -2  948.81   37.00
  -4   2  -2  922.01   60.39
   2   2  -2  974.70   57.89
   2   2  -2  961.60   35.60
   2  -4  -2  856.81   35.10
   2   2  -2  924.01   35.40
   2  -4  -2  918.11   54.19
   2  -4  -2  981.10   35.30
  -2  -2   2  913.71   59.19
   4  -2   2  921.61   36.50
   4  -2   2  923.31   35.50
   4  -2   2  941.01   35.10
   4  -2   2  912.61   60.99
  -2  -2   2 1013.00   35.30
   4  -2   2  899.91   35.40
  -4   3  -2  119.49    5.60
   1  -4  -2  117.49    5.30
   3   1  -2  116.59    6.40
   1  -4  -2   76.39   18.90
   3   1  -2  119.59    5.70
   3   1  -2  126.49    7.00
   3   1  -2  103.79   25.10
  -4   3  -2  144.89   28.30
   3   1  -2  127.29    6.10
   4  -3   2  123.59    7.50
  -3  -1   2   95.99   26.90
   4  -3   2  130.39   28.90
   4  -3   2  110.89    5.50
   4  -3   2  125.69    5.70
   4   0  -2 1063.99   39.40
   0  -4  -2 1024.20   37.60
   0  -4  -2 1026.60   58.49
  -4   4  -2  931.41   69.39
   4   0  -2  963.10   37.60
   4   0  -2 1049.59   38.20
   4   0  -2 1042.70   71.49
  -4   4  -2 1036.70   37.80
   0  -4  -2  936.71   56.79
   4  -4   2  903.71   38.60
   4  -4   2 1016.60   38.20
  -4   0   2 1010.30   38.00
   4  -4   2 1053.59   72.69
  -4   0   2  890.91   67.49
   5  -1  -2 1483.35   56.09
   5  -1  -2 1414.86   55.49
  -1  -4  -2 1432.66   85.39
   5  -1  -2 1480.05   57.29
  -4   5  -2 1526.95   56.09
   5  -1  -2 1508.35   56.29
  -1  -4  -2 1473.05   55.49
   5  -1  -2 1450.85  107.09
   4  -5   2 1565.24   56.19
  -5   1   2 1556.84   55.99
   4  -5   2 1457.85   55.59
   4  -5   2 1338.47   99.49
  -5   1   2 1517.15   55.59
   4  -5   2 1389.76  100.69
  -4   6  -2   30.00    3.70
   6  -2  -2   34.50    4.70
   6  -2  -2   32.40    3.20
   6  -2  -2   30.80    3.00
  -2  -4  -2   31.30    2.50
   6  -2  -2   30.40    3.00
  -2  -4  -2   12.00   55.49
   6  -2  -2   83.29   89.09
   4  -6   2   27.70    2.70
  -6   2   2   28.40    2.70
  -6   2   2   30.90    3.00
   2   4   2   75.99   54.59
   7  -3  -2   75.59    5.30
  -3  -4  -2   82.79    4.80
   7  -3  -2   80.59    4.80
   7  -3  -2   88.89    7.00
   7  -3  -2   82.59    5.20
  -7   3   2   82.49    4.90
   4  -7   2  173.18  211.88
   4  -7   2   79.59    5.00
   3   4   2   82.39    9.40
  -7   3   2   72.59    5.00
   8  -4  -2    3.80    2.20
   8  -4  -2    2.00    3.20
  -4  -4  -2    4.10    1.90
   8  -4  -2    6.20    2.20
  -4  -4  -2    4.10    1.60
  -8   4   2    2.70    1.90
   4   4   2    2.90    5.60
   4  -8   2    3.70    1.90
   9  -5  -2   89.69    7.10
   9  -5  -2   89.69    7.60
  -5  -4  -2   91.79    5.60
  -5  -4  -2   93.29    5.20
   5   4   2  108.79   10.40
   4  -9   2   93.39    6.70
  -9   5   2   91.29    5.90
  -5  -3  -2  250.37   11.10
  -5  -3  -2  234.28   11.30
  -5  -3  -2  236.38   10.70
   8  -5  -2  255.87   11.50
   8  -5  -2  243.68   13.00
   8  -5  -2  255.37   10.80
   8  -5  -2  242.08   11.90
   3  -8   2  243.78   11.40
   5   3   2  254.67   13.40
  -8   5   2  239.88   11.30
   7  -5  -2   10.80    2.10
  -5  -2  -2   10.60    1.80
   7  -5  -2    5.70    1.90
  -5  -2  -2   12.30    2.30
   7  -5  -2   12.40    2.00
   7  -5  -2   11.40    4.10
  -5  -2  -2    9.70    2.10
   5   2   2   17.00    4.20
   2  -7   2   13.10    2.10
  -7   5   2   10.10    2.60
   6  -5  -2   36.50    3.40
  -5  -1  -2   36.30    2.90
   6  -5  -2   36.00    3.10
  -5  -1  -2   61.59   87.29
  -5  -1  -2   33.40    3.10
   6  -5  -2   33.30    2.90
   6  -5  -2   40.70    6.00
   1  -6   2   23.70    2.60
   5   1   2   31.20    4.60
   5   1   2   81.69  106.99
  -6   5   2   44.50    4.00
   5  -5  -2   25.70    2.60
   5  -5  -2   -8.00   57.99
  -5   0  -2   27.40    2.80
  -5   0  -2   26.60    2.60
   5  -5  -2   28.50    3.10
  -5   0  -2   80.99   51.09
   0  -5   2  103.59   53.49
   5   0   2   29.40    3.30
   5   0   2    6.80   61.79
  -5   5   2   30.60   53.59
   0  -5   2   29.40   52.79
  -5   5   2   31.10    3.50
   0  -5   2   28.10    2.40
   1   4  -2 1476.35   54.39
   4  -5  -2 1446.16   54.19
  -5   1  -2 1466.55   54.19
   4  -5  -2 1444.96   54.49
   4  -5  -2 1406.86   94.29
  -5   1  -2 1459.55   54.39
   1   4  -2 1461.75   96.39
  -4   5   2 1432.76   54.39
   5  -1   2 1489.55   54.39
  -1  -4   2 1320.17   54.79
   5  -1   2 1536.35  103.89
  -1  -4   2 1317.67   90.59
   5  -1   2 1525.95   56.19
  -5   2  -2   11.20    1.70
  -5   2  -2   11.60    2.00
   2   3  -2   13.40    4.10
   2   3  -2   11.20    3.20
   3  -5  -2   27.10   32.60
   2   3  -2  -13.20   32.70
  -5   2  -2   -9.70   38.50
   3  -5  -2  -10.90   30.00
   3  -5  -2   11.90    1.60
   3  -5  -2   11.90    1.90
   2   3  -2    9.10    2.00
   5  -2   2    6.60   35.50
   5  -2   2   12.40    2.10
   5  -2   2   14.60    2.30
   5  -2   2    9.90    1.90
  -2  -3   2   13.40    1.60
   5  -2   2    8.60    2.90
   2  -5  -2   14.40    2.10
  -5   3  -2   13.00    2.10
   2  -5  -2   -8.50   26.80
   2  -5  -2   11.40    1.60
   3   2  -2   11.80    3.30
   3   2  -2   14.00    2.80
  -5   3  -2    1.90   34.80
   3   2  -2   11.20    2.00
   3   2  -2   14.40   54.69
   2  -5  -2  -11.90   29.60
  -5   3  -2   17.00    2.00
   5  -3   2   15.10    1.90
  -3  -2   2    8.20    1.40
   5  -3   2   11.50    1.80
   5  -3   2   11.60    3.30
  -3  -2   2  -56.89   29.50
   5  -3   2   11.30    2.10
   5  -3   2   12.00   37.60
   1  -5  -2 1461.45   54.79
   1  -5  -2 1395.66   87.39
  -5   4  -2 1502.25   55.29
   4   1  -2 1487.15   56.49
   1  -5  -2 1440.66   86.19
   4   1  -2 1338.87  105.09
  -5   4  -2 1376.26  100.99
  -5   4  -2 1518.65   54.89
   4   1  -2 1431.26   55.09
  -4  -1   2 1313.27  138.49
   5  -4   2 1446.16  111.29
   5  -4   2 1479.45   54.79
  -4  -1   2 1475.45   54.69
  -4  -1   2 1461.05   55.09
   5  -4   2 1457.95   57.09
   5  -4   2 1505.15   55.19
   0  -5  -2   20.40   43.60
   5   0  -2   -9.90   66.09
   5  -5   2 -149.88   61.19
  -5   0   2  -40.40   62.09
   6  -1  -2   55.09    4.20
  -1  -5  -2   55.79    3.50
   6  -1  -2   35.90  113.69
  -1  -5  -2  108.79   76.29
  -5   6  -2   52.19    4.50
   6  -1  -2   52.09    5.70
   6  -1  -2   54.79    4.20
  -6   1   2   55.89    3.60
   5  -6   2   54.99    3.90
  -6   1   2   53.29    3.90
  -6   1   2  188.38  112.99
   5  -6   2  166.18  110.59
  -5   7  -2    9.60    3.60
   7  -2  -2    6.80    3.20
   7  -2  -2    7.00    2.30
  -2  -5  -2    6.50    1.80
   7  -2  -2    5.50    2.20
   5  -7   2    3.40    1.70
  -7   2   2    8.50    2.00
  -7   2   2    5.50    1.80
   8  -3  -2  195.48   10.40
   8  -3  -2  221.68   10.70
   8  -3  -2  218.38   12.40
  -3  -5  -2  211.18   10.00
  -8   3   2  215.78   10.30
  -8   3   2  211.58    9.70
   5  -8   2  217.08   10.40
   9  -4  -2   66.39    6.00
  -4  -5  -2   70.39    4.40
   9  -4  -2   69.69    6.70
  -9   4   2   67.19    5.00
   5  -9   2   81.09    6.00
  -5  -5  -2  283.67   11.90
  -5  -5  -2  272.27   11.50
  10  -5  -2  268.77   13.90
  10  -5  -2  258.57   13.20
   5 -10   2  254.97   13.90
 -10   5   2  264.27   11.90
  -6  -5  -2   11.40    1.80
  -6  -5  -2   13.50    3.00
   5 -11   2   11.00    4.90
  -6  -4  -2    7.60    1.70
  10  -6  -2    5.30    5.40
  -6  -4  -2   11.60    2.40
  10  -6  -2   10.70    4.30
 -10   6   2    6.50    3.50
   4 -10   2    6.20    2.80
  -6  -3  -2  111.19    6.20
   9  -6  -2  102.19    7.00
  -6  -3  -2  114.69    5.90
   9  -6  -2   92.99   11.60
   3  -9   2   97.59    6.30
   6   3   2  100.39   11.00
   8  -6  -2  206.18   10.70
  -6  -2  -2  207.78   10.00
  -6  -2  -2  197.58    9.60
   8  -6  -2  219.38    9.60
   8  -6  -2  204.28   12.10
  -8   6   2  212.08   10.30
   2  -8   2  212.58   10.10
   6   2   2  238.38   12.50
   7  -6  -2  333.67   15.30
  -6  -1  -2  351.86   14.70
   1  -7   2  334.27   14.70
  -7   6   2  353.86   14.90
   6   1   2  340.17   17.00
  -6   0  -2  118.49    6.30
   6  -6  -2  138.49    7.20
  -6   0  -2  135.59    6.80
   6  -6  -2  139.09    6.60
  -6   6   2  119.99    7.50
   0  -6   2  126.69    6.60
   6   0   2  139.39    8.90
   5  -6  -2   60.69    3.70
   5  -6  -2  148.19   99.39
  -6   1  -2   56.49    4.00
   5  -6  -2   52.89    3.80
  -6   1  -2  -11.60  103.29
  -6   1  -2   52.59    3.60
   6  -1   2  208.78  113.99
   6  -1   2   55.09    4.60
  -1  -5   2   48.20    3.50
   6  -1   2   55.39    4.30
   6  -1   2   62.89    5.90
   4  -6  -2   95.69   67.09
   2   4  -2  -35.90   69.19
   4  -6  -2   32.30    2.80
  -6   2  -2   12.00   73.69
  -6   2  -2   32.00    3.10
   2   4  -2   41.80    6.50
   4  -6  -2   32.60    2.90
  -6   2  -2   30.30    2.70
   6  -2   2  -11.00   83.69
   6  -2   2   26.90    3.00
  -2  -4   2   80.19   66.79
   6  -2   2   30.50    4.40
  -2  -4   2   30.00    2.60
   6  -2   2   37.20    3.60
   3   3  -2   13.70    3.10
  -6   3  -2   62.39   76.79
  -6   3  -2   16.10    2.30
   3  -6  -2   47.50   66.39
   3  -6  -2   14.70    2.00
   3   3  -2  200.88   69.99
   3  -6  -2   14.80    2.10
   3   3  -2   19.80    4.60
  -6   3  -2   15.30    2.10
   3  -6  -2  -64.09   55.29
  -3  -3   2   15.80    2.00
  -3  -3   2   43.80   64.99
   6  -3   2   17.70    2.50
   6  -3   2   93.89   77.39
   6  -3   2   19.80    2.70
   6  -3   2   12.60    3.40
   4   2  -2   10.60   82.79
   2  -6  -2  -85.69   59.39
  -6   4  -2  -45.40   79.49
  -4  -2   2  -31.10   69.29
   1  -6  -2   33.40    2.80
   5   1  -2   37.00    4.20
  -6   5  -2   37.10    3.80
   5   1  -2   33.00    3.80
   5   1  -2  162.88  104.99
  -6   5  -2   43.20    3.70
   1  -6  -2  134.69   81.19
   5   1  -2   37.70    5.10
  -5  -1   2   38.10    3.20
  -5  -1   2   41.10    2.90
  -5  -1   2  -79.99  102.99
  -5  -1   2   34.10    3.00
   6  -5   2   47.30    5.30
   6  -5   2   34.70    3.20
  -6   6  -2  135.29    7.10
   6   0  -2  121.69    7.00
   6   0  -2  120.09    7.10
   0  -6  -2  118.49    6.30
   6   0  -2  135.29    8.80
  -6   0   2  138.39    6.40
  -6   0   2  464.25  170.98
  -6   0   2  111.79    6.50
   6  -6   2  138.29    7.10
  -1  -6  -2  413.06   16.80
   7  -1  -2  402.86   17.50
   7  -1  -2  398.56   17.00
  -6   7  -2  403.56   17.20
  -7   1   2  402.26   16.70
   6  -7   2  405.06   17.30
  -2  -6  -2  163.48    8.10
   8  -2  -2  169.98   10.60
   8  -2  -2  161.98    9.00
   8  -2  -2  160.38    8.40
   6  -8   2  144.29    8.30
  -8   2   2  150.48    8.20
  -8   2   2  173.08    7.90
   9  -3  -2  141.89    9.30
   9  -3  -2  137.99    8.90
  -3  -6  -2  133.49    7.50
  -9   3   2  138.49    7.50
   6  -9   2  130.39    7.60
  -4  -6  -2    7.00    1.70
  -4  -6  -2    6.90    2.20
  10  -4  -2    2.90    3.00
   6 -10   2    9.80    3.00
 -10   4   2    7.50    2.20
  -5  -6  -2   19.00    2.90
  -5  -6  -2   15.80    2.00
  11  -5  -2   11.90    4.00
   6 -11   2   15.90    4.50
  -7  -4  -2    1.90    1.30
  -7  -4  -2    0.40    2.20
  10  -7  -2    4.30    3.50
  -7  -3  -2    3.70    1.80
  -7  -3  -2    6.40    1.70
   7   3   2    1.70    4.70
   3 -10   2    4.30    2.90
  -7  -2  -2  206.28   11.20
  -7  -2  -2  264.07   11.50
   9  -7  -2  239.88   12.10
   2  -9   2  271.47   11.80
   7   2   2  274.07   13.50
  -7  -1  -2   12.50    2.20
   8  -7  -2   16.50    3.10
  -7  -1  -2   13.60    2.50
   7   1   2   13.30    3.80
   1  -8   2   20.80    3.20
   7  -7  -2   35.10    3.10
   7  -7  -2   28.90    3.50
  -7   0  -2   32.40    3.50
  -7   0  -2   32.00    3.10
   7   0   2   28.00    5.00
   0  -7   2   35.30    3.50
   6  -7  -2  408.26   17.50
  -1  -6   2  415.96   17.30
  -7   2  -2    6.00    1.90
   5  -7  -2    4.30    1.60
   5  -7  -2    7.20    1.70
  -7   2  -2    5.60    1.70
  -2  -5   2    6.20    1.80
   7  -2   2    8.70    2.50
   7  -2   2    5.00    2.90
   7  -2   2    4.10    2.30
  -7   3  -2   87.59    4.90
   4  -7  -2   86.79    5.10
   3   4  -2   76.99    8.40
  -7   3  -2   85.89    5.30
   7  -3   2   78.19    5.40
  -3  -4   2   82.19    5.00
   7  -3   2   89.09    7.00
   7  -3   2   80.49    5.20
  -7   4  -2   73.49    4.60
  -7   4  -2   71.89    4.80
   3  -7  -2   67.69    4.40
   4   3  -2   76.59    7.40
  -4  -3   2   72.69    4.20
  -4  -3   2   72.79    4.60
   7  -4   2   71.59    5.00
   7  -4   2   80.09    6.70
   2  -7  -2   14.60    2.30
  -7   5  -2   11.80    2.40
   5   2  -2   11.70    3.70
  -7   5  -2    8.10    2.50
  -5  -2   2   13.00    1.90
   7  -5   2   11.80    3.90
  -5  -2   2   11.40    2.30
   7  -5   2   11.10    2.40
  -7   6  -2  334.17   14.30
   1  -7  -2  328.17   14.20
   6   1  -2  330.77   16.90
   6   1  -2  330.47   14.40
  -6  -1   2  297.77   16.60
   7  -6   2  319.07   14.40
   7   0  -2   34.10    4.20
  -7   7  -2   37.30    4.20
   7   0  -2   38.90    5.70
   0  -7  -2   33.30    3.40
  -7   0   2   31.90    3.10
   7  -7   2   29.60    3.70
  -7   0   2   34.10    3.50
   8  -1  -2   24.90    4.50
  -1  -7  -2   23.30    3.30
   8  -1  -2   24.70    3.60
   7  -8   2   21.30    3.00
  -8   1   2   19.20    2.80
  -8   1   2   20.90    2.70
  -2  -7  -2  238.98   11.00
   9  -2  -2  227.08   13.20
  -9   2   2  211.68   10.90
  -9   2   2  228.28   10.30
   7  -9   2  243.08   11.30
  -3  -7  -2    3.30    1.50
  10  -3  -2    2.40    2.60
   7 -10   2    2.60    2.70
 -10   3   2    3.70    1.90
  -4  -7  -2    1.90    1.30
  11  -4  -2    0.60    4.20
   7 -11   2    0.30    7.70
 -11   4   2    2.90    2.60
  -8  -3  -2   23.50    2.70
  -8  -3  -2   23.20    2.50
  -8  -2  -2  503.55   19.80
  -8  -2  -2  420.46   16.90
  10  -8  -2  391.56   18.20
   8   2   2  397.86   18.40
   2 -10   2  406.96   17.90
  -8  -1  -2   80.39    5.20
  -8  -1  -2   79.19    4.80
   9  -8  -2   92.19    6.20
   8   1   2   83.29    6.90
   1  -9   2   81.79    5.80
   8  -8  -2  200.68   10.60
  -8   0  -2  212.98    9.90
  -8   0  -2  223.28   10.40
   0  -8   2  223.98   10.60
   8   0   2  224.48   12.50
  -8   1  -2   22.00    2.70
   7  -8  -2   25.50    3.50
  -8   1  -2   25.80    3.30
  -1  -7   2   27.00    3.40
   8  -1   2   21.00    4.40
  -8   2  -2  154.58    8.20
  -8   2  -2  153.08    7.70
   6  -8  -2  156.28    8.30
  -2  -6   2  169.88    8.30
   8  -2   2  146.19    9.90
  -8   3  -2  220.38   10.20
  -8   3  -2  214.68    9.70
   5  -8  -2  209.28   10.00
   8  -3   2  195.38   10.70
  -3  -5   2  207.58   10.00
   8  -3   2  206.38   11.90
  -8   4  -2    2.00    2.00
   4   4  -2    5.00    6.20
   4  -8  -2    3.50    1.80
  -8   4  -2    3.50    1.90
  -4  -4   2    3.40    1.80
   8  -4   2    1.90    2.20
  -4  -4   2    6.00    1.60
   8  -4   2    4.40    3.40
   3  -8  -2  238.98   11.00
  -8   5  -2  245.38   11.30
  -8   5  -2  225.48   10.80
   5   3  -2  259.87   13.70
  -5  -3   2  235.78   11.30
   8  -5   2  253.47   11.80
  -5  -3   2  237.78   10.60
   8  -5   2  241.38   12.60
   6   2  -2  216.48   12.30
  -8   6  -2  191.98   10.00
   2  -8  -2  218.78    9.90
   8  -6   2  202.78   10.40
  -6  -2   2  204.88    9.80
  -6  -2   2  207.28    9.40
   8  -6   2  197.78   12.00
   7   1  -2    9.30    3.90
   1  -8  -2   17.60    3.00
  -8   7  -2   10.50    2.90
  -7  -1   2   16.10    2.60
  -7  -1   2   17.30    2.40
   8  -7   2   20.60    3.50
   0  -8  -2  231.08   10.30
   8   0  -2  199.98   12.20
  -8   0   2  204.88   10.10
   8  -8   2  218.08   10.70
  -8   0   2  207.08    9.70
   9  -1  -2   77.49    6.80
  -1  -8  -2   73.19    6.40
  -9   1   2   88.19    5.30
   8  -9   2   80.19    5.80
  -9   1   2   75.69    5.20
  10  -2  -2  350.76   17.00
  -2  -8  -2  392.96   15.80
   8 -10   2  355.96   18.30
 -10   2   2  389.86   16.10
  -3  -8  -2   13.60    2.00
  11  -3  -2    9.50    3.20
 -11   3   2   13.40    2.60
  -9  -1  -2  154.28    7.20
  10  -9  -2  142.19    9.70
  -9  -1  -2  147.99    6.80
   9   1   2  144.59    8.40
  -9   0  -2   33.90    3.20
   9  -9  -2   36.40    4.50
  -9   0  -2   35.20    3.10
   0  -9   2   23.80    4.10
   9   0   2   27.50    4.10
  -9   1  -2   75.69    5.00
  -9   1  -2   74.99    4.70
   8  -9  -2   70.79    5.50
   9  -1   2   85.89    6.80
  -1  -8   2   77.29    5.70
  -9   2  -2  245.08   11.60
   7  -9  -2  248.28   11.60
  -9   2  -2  248.38   10.80
   9  -2   2  211.48   13.10
  -2  -7   2  250.57   11.50
  -9   3  -2  127.19    7.20
  -9   3  -2  129.59    6.80
   6  -9  -2  145.09    7.60
  -3  -6   2  131.59    7.40
   9  -3   2  123.59    8.90
  -9   4  -2   67.79    4.90
  -9   4  -2   59.79    4.70
   5  -9  -2   58.89    5.70
   9  -4   2   73.69    7.60
  -4  -5   2   61.19    4.10
  -4  -5   2   68.99    6.20
   9  -4   2   51.59    6.00
  -9   5  -2   82.99    5.70
   5   4  -2   93.49    9.00
  -5  -4   2   90.29    5.50
   9  -5   2   92.89    7.10
   9  -5   2   96.69    7.40
  -5  -4   2   78.89    5.80
  -5  -4   2  100.69    5.30
   3  -9  -2  108.39    6.30
   6   3  -2  106.59    8.60
  -9   6  -2  107.39    6.40
   9  -6   2   89.99    6.90
  -6  -3   2   99.09    5.50
  -6  -3   2   95.19    5.80
   2  -9  -2  251.17   11.80
  -9   7  -2  258.17   11.90
   7   2  -2  258.97   13.70
  -7  -2   2  271.27   12.20
  -7  -2   2  261.27   11.30
   9  -7   2  246.08   12.40
   1  -9  -2   87.49    6.30
   8   1  -2   81.39    7.00
  -8  -1   2   85.99    5.20
  -8  -1   2   81.99    4.80
   9  -8   2   82.39    6.30
   9   0  -2   25.90    4.20
  -9   0   2   32.00    3.50
   9  -9   2   37.20    4.60
  -9   0   2   31.00    3.20
  10  -1  -2  165.88    8.80
 -10   1   2  163.68    7.60
   9 -10   2  150.58    9.80
   9 -10  -2  157.08    9.60
 -10   1  -2  162.58    7.50
 -10   1  -2  136.99    7.80
  -1  -9   2  168.58    7.10
  10  -1   2  167.58    8.80
 -10   2  -2  382.46   16.60
   8 -10  -2  406.56   19.80
 -10   2  -2  373.96   16.20
  -2  -8   2  437.06   16.20
  -2  -8   2  397.46   17.50
  10  -2   2  420.56   18.00
   7 -10  -2    3.90    2.80
 -10   3  -2    4.80    1.90
  10  -3   2    4.70    2.80
  -3  -7   2    3.50    1.40
  -3  -7   2    4.30    3.10
 -10   4  -2    6.60    2.10
   6 -10  -2   10.40    3.10
  -4  -6   2    8.60    1.70
  10  -4   2    6.40    3.10
  -4  -6   2    8.00    3.00
 -10   5  -2  274.97   12.10
   5 -10  -2  259.27   12.30
  10  -5   2  275.67   13.30
  -5  -5   2  262.97   11.80
  -5  -5   2  273.67   11.50
 -10   6  -2    4.90    2.30
   4 -10  -2    6.60    3.20
  -6  -4   2    8.00    1.70
  10  -6   2    5.20    7.10
  -6  -4   2    5.30    1.90
 -10   7  -2    2.30    3.10
   3 -10  -2    5.70    3.90
   7   3  -2    6.80    4.50
  -7  -3   2    6.00    1.80
  10  -7   2    4.20    7.60
  -7  -3   2    3.50    1.60
   8   2  -2  393.56   17.80
  -8  -2   2  405.26   16.00
  -8  -2   2  400.86   16.40
  10  -8   2  381.26   17.90
   9   1  -2  160.88    8.70
  -9  -1   2  157.38    7.30
  10  -9   2  143.19   15.50
  -9  -1   2  141.59    8.20
 -11   3  -2   10.50    2.10
  -3  -8   2   15.60    3.00
  -3  -8   2   15.30    2.50
 -11   4  -2    2.00    1.80
  -4  -7   2    3.90    1.40
   6 -11  -2   13.10    7.20
 -11   5  -2   13.90    2.50
  -5  -6   2   15.30    1.90
  -5  -6   2   14.40    2.20
 -11   6  -2   12.00    3.20
  -6  -5   2   13.40    2.20
  -6  -5   2   12.50    1.90
  -7  -4   2    2.00    1.60
  -7  -4   2    1.80    1.50
  -8  -3   2   15.40    2.40
   0   0  -3    1.80    2.20
   0   0   3    0.20    2.20
   0   0   3   -0.10    0.30
   1  -1  -3   67.09    2.90
   0   1  -3   49.70    8.00
   1  -1  -3   70.99    7.70
  -1   0  -3   76.59    7.90
   1   0   3   84.09    7.60
   1   0   3   69.99    2.80
   0  -1   3   54.49    8.40
   0  -1   3   72.29    3.00
  -1   1   3   75.79    7.90
   1   0  -3   53.79    8.30
   1   0  -3   62.69    3.00
   1  -1   3   71.29    3.00
  -1   0   3   63.69    8.60
   1  -1   3   49.60    9.30
  -1   0   3   74.29    3.00
  -1   2  -3   34.70    3.10
  -1  -1  -3   34.60    1.60
   2  -1  -3   33.60    9.00
  -1   2  -3   36.10    3.10
  -1  -1  -3   25.40    6.00
   2  -1  -3   35.70    2.00
  -2   1   3   20.10    8.50
   1  -2   3   34.50    2.00
   1   1   3   35.70    5.90
   1  -2   3   20.10    8.40
   1  -2   3   42.80    9.80
  -1   3  -3 1705.53   65.59
  -1   3  -3 1689.13   65.39
  -2  -1  -3 1880.31   77.89
   3  -2  -3 1782.72   65.59
   3  -2  -3 1735.13   65.39
   3  -2  -3 1794.42   65.79
   3  -2  -3 1708.83   66.09
   3  -2  -3 1890.81   83.59
  -2  -1  -3 1800.12   65.09
   1  -3   3 1779.22   82.39
   2   1   3 1686.73   66.29
   2   1   3 1663.63   64.89
  -3   2   3 1836.42   82.59
   1  -3   3 1868.71   83.29
   2   1   3 1802.22   76.79
  -3   2   3 1728.43   65.49
   2  -2  -3   -0.20    7.50
   0   2  -3    8.40    8.90
  -2   0  -3    2.20    7.40
  -2   0  -3    6.90    0.90
   0   2  -3    3.90    2.40
   2  -2  -3    7.10    1.00
   0   2  -3    2.40    2.60
   0  -2   3   16.50    9.30
   0  -2   3    6.90    0.90
   2   0   3   12.60    3.60
   2   0   3    6.80    1.00
  -2   2   3    6.10    6.70
   2   0   3    8.00    7.30
  -2   1  -3   32.30    8.70
   1  -2  -3   34.10    1.80
   1   1  -3   32.10    3.50
   1   1  -3   38.30    2.20
   1  -2  -3   24.50    6.60
   1   1  -3   40.30    9.80
   2  -1   3   40.90    9.50
  -1  -1   3   33.70    1.90
   2  -1   3   49.00    4.90
   2  -1   3   39.80    2.10
  -1   2   3   27.90    6.00
  -1  -1   3   25.90    8.60
   2   0  -3    0.20    8.60
   2   0  -3   11.90    2.90
  -2   2  -3   -2.70    8.20
   2   0  -3    5.30    1.00
   0  -2  -3    1.80    4.50
   0  -2  -3    6.30    0.80
   2   0  -3    7.00    1.90
  -2   2  -3    5.50    1.70
  -2   2  -3    7.20    2.00
   2   0  -3    5.40    2.30
   2  -2   3   14.00    9.50
  -2   0   3    5.00    1.50
  -2   0   3    6.10    8.60
   2  -2   3    6.40    1.00
  -2   3  -3 1797.22   68.09
   3  -1  -3 1924.01   86.99
   3  -1  -3 1777.12   68.79
  -1  -2  -3 1800.52   67.69
   3  -1  -3 1844.72   68.39
   3  -1  -3 1842.32   68.19
  -1  -2  -3 1898.91   77.09
  -2   3  -3 1747.93   68.29
  -3   1   3 1839.72   68.19
  -3   1   3 1812.92   67.99
   2  -3   3 1844.32   85.89
   2  -3   3 1859.21   86.19
   1   2   3 1881.71   75.89
  -3   1   3 1943.01   86.89
   4  -2  -3    5.30    1.70
  -2   4  -3    7.40    2.80
   4  -2  -3   21.70   20.90
   4  -2  -3   11.10    2.90
  -2   4  -3    6.10    2.20
  -2  -2  -3    5.90    1.00
   2   2   3    6.00    3.70
   2   2   3    9.20   13.50
   2  -4   3   11.90   19.10
   2  -4   3   29.40   18.10
  -4   2   3    8.50    1.70
  -4   2   3    8.30    1.70
  -4   2   3   -2.60   21.20
  -3  -2  -3 1580.84   90.29
   5  -3  -3 1652.53   62.29
   5  -3  -3 1638.84   61.09
   5  -3  -3 1677.43   61.59
   5  -3  -3 1776.82  104.89
   5  -3  -3 1647.14   61.39
  -3  -2  -3 1623.34   60.89
  -5   3   3 1636.74   60.79
  -5   3   3 1579.04  100.69
   2  -5   3 1595.04  102.59
   2  -5   3 1626.04   98.19
   2  -5   3 1686.53   61.29
   3   2   3 1648.34   91.89
   3   2   3 1446.16   63.09
  -5   3   3 1674.73   61.19
   4  -3  -3   49.80    3.60
   4  -3  -3   74.29    9.60
  -3  -1  -3   31.30   18.80
   4  -3  -3   58.89    3.40
   4  -3  -3   21.00   22.70
  -1   4  -3   47.60    4.30
  -3  -1  -3   55.79    2.90
  -4   3   3   26.10   21.80
  -4   3   3   44.00    5.00
  -4   3   3   60.89    5.50
   1  -4   3   30.00   22.60
   3   1   3   37.50   19.00
   1  -4   3   57.59    3.10
   3   1   3   61.19    5.30
   1  -4   3   49.60   24.20
   3   1   3   49.70    3.30
   3  -3  -3    7.40   13.60
  -3   0  -3   29.20    2.60
   0   3  -3   21.30   14.40
   3  -3  -3   15.40    8.70
   3  -3  -3   26.00    2.00
   0   3  -3   26.30    3.00
   3  -3  -3   31.40    3.20
  -3   0  -3   38.80   13.40
  -3   0  -3   27.70    2.80
   3  -3  -3   25.90    2.90
   0  -3   3   34.90   15.50
   3   0   3   31.50    3.50
  -3   3   3   33.30    3.40
   3   0   3   25.00   15.00
   0  -3   3   29.70    2.00
   3   0   3   27.40    2.10
   3   0   3   40.20    4.20
   1   2  -3 1895.31   84.79
   2  -3  -3 1889.21   67.59
   2  -3  -3 1758.02   67.79
  -3   1  -3 1926.11   85.09
  -3   1  -3 1783.72   67.59
   1   2  -3 1751.02   68.19
  -3   1  -3 1779.62   67.69
   2  -3  -3 1895.91   81.09
   1   2  -3 1856.01   67.79
   1   2  -3 1822.32   67.99
   1   2  -3 1847.22   67.79
   3  -1   3 1922.21   85.49
   3  -1   3 1734.63   67.79
  -1  -2   3 1813.62   67.79
  -1  -2   3 1883.91   84.79
   3  -1   3 1827.12   68.79
   3  -1   3 1791.22   67.69
  -2   3   3 1808.92   80.09
  -3   2  -3 1780.02   66.69
  -3   2  -3 1820.22   84.69
   1  -3  -3 1873.51   76.99
   2   1  -3 1864.91   66.99
   2   1  -3 1848.52   84.89
   1  -3  -3 1920.51   76.89
   2   1  -3 1789.92   67.39
  -3   2  -3 1737.13   66.89
   2   1  -3 1773.82   66.99
   1  -3  -3 1895.51   66.49
   3  -2   3 1759.02   67.59
   3  -2   3 1790.22   66.79
   3  -2   3 1690.33   66.49
   3  -2   3 1781.42   84.99
   3  -2   3 1733.93   66.79
  -2  -1   3 1801.42   66.69
  -2  -1   3 1779.02   83.59
   3   0  -3   37.60    3.80
   0  -3  -3   37.50   10.20
  -3   3  -3   25.30    2.90
  -3   3  -3   25.20    2.90
   3   0  -3   34.10    3.10
   3   0  -3   25.70    2.10
  -3   3  -3   32.80   16.30
   3   0  -3   27.20    2.80
   0  -3  -3   28.60    1.70
   3   0  -3   22.80   16.20
   3  -3   3   27.70    2.10
  -3   0   3   26.40    2.30
  -3   0   3   29.90    2.00
   3  -3   3   36.10    4.50
   3  -3   3   26.50    2.40
  -3   0   3   21.50   16.10
   3  -3   3   25.20   16.10
   4  -1  -3   37.50    4.10
   4  -1  -3   18.80   24.20
  -1  -3  -3   35.00    2.10
  -3   4  -3   35.10    3.30
  -1  -3  -3   -0.30   13.80
  -3   4  -3   37.00    3.20
  -4   1   3   26.60    2.70
   3  -4   3   35.90   22.70
  -4   1   3   28.10   22.00
   1   3   3   34.60   14.10
   3  -4   3   44.30   22.90
  -2  -3  -3 1834.12   94.29
   5  -2  -3 1929.31   71.19
   5  -2  -3 1901.11   71.29
  -2  -3  -3 1903.61   70.49
   5  -2  -3 1910.21   70.69
   5  -2  -3 1972.80   72.29
   5  -2  -3 1930.91  130.59
   3  -5   3 1749.62  113.39
   2   3   3 1839.22   93.69
   3  -5   3 1976.90   71.09
  -5   2   3 1871.41   70.89
  -5   2   3 1960.20   70.59
   3  -5   3 1743.03  109.89
   2   3   3 1880.11   71.79
  -5   2   3 1823.22  110.79
   6  -3  -3  262.47   83.79
   6  -3  -3  252.37   13.50
  -3  -3  -3  241.88   59.29
   6  -3  -3  278.47   12.00
  -3   6  -3  276.37   12.10
  -3  -3  -3  273.77   11.40
   6  -3  -3  270.87   11.40
  -6   3   3  267.47   11.40
   3  -6   3  264.37   11.70
  -6   3   3  278.37   11.80
   3   3   3  290.57   13.40
   3   3   3  167.38   57.09
  -6   3   3  257.97  141.69
   7  -4  -3    9.60    1.90
  -4  -3  -3    6.90    1.70
   7  -4  -3    6.20    1.90
   7  -4  -3    9.90    2.30
   7  -4  -3   10.20    3.60
  -7   4   3    7.90    2.20
   3  -7   3    8.70    2.00
   4   3   3    9.90    4.00
   6  -4  -3  163.08    7.60
   6  -4  -3  143.49    9.00
  -4  -2  -3  155.88   64.99
  -2   6  -3  121.19    9.40
  -4  -2  -3  155.88    7.00
   6  -4  -3  145.39    7.40
   6  -4  -3  146.59    6.90
  -6   4   3  130.49    8.10
   2  -6   3  149.39    7.20
   4   2   3   31.40   72.09
   2  -6   3  222.68   77.09
   5  -4  -3   12.90    4.10
  -4  -1  -3   12.40   35.70
   5  -4  -3  -10.50   43.80
  -1   5  -3   10.10    3.00
  -5   4   3  -20.70   43.60
   4   1   3   11.40   38.80
   1  -5   3   -4.50   42.60
   1  -5   3  -48.20   36.00
   4   1   3   11.90    3.20
   4  -4  -3    0.30    1.30
   4  -4  -3    0.30    0.80
   4  -4  -3   -0.40    1.50
   0   4  -3   -1.20   27.10
   4  -4  -3    3.00   29.90
  -4   0  -3   -0.40    1.50
   4  -4  -3    5.10    5.20
  -4   0  -3  -33.20   25.90
   0   4  -3    0.90    2.40
   4   0   3    0.60    1.30
   4   0   3    2.00    2.40
   4   0   3    1.00    2.80
  -4   4   3    2.00    2.40
   0  -4   3    1.10    0.90
   0  -4   3  -19.30   26.60
   4   0   3   31.10   25.60
  -4   4   3    9.20   26.00
   3  -4  -3   32.50    3.10
   1   3  -3   33.80    3.50
  -4   1  -3   45.20   22.40
   1   3  -3   41.30    5.20
   1   3  -3   35.70    2.70
   1   3  -3    1.00   19.80
   3  -4  -3   12.20   18.00
  -4   1  -3   31.20    2.50
  -4   1  -3   34.50    2.90
   3  -4  -3   32.60    3.00
   3  -4  -3   33.40    2.30
   4  -1   3   30.30    3.40
  -3   4   3   12.20   18.80
  -1  -3   3   33.40    2.30
   4  -1   3   41.70   20.90
   2   2  -3   -9.10   19.40
   2  -4  -3    8.40    4.50
   2   2  -3   10.20    2.40
  -4   2  -3    9.50    1.90
  -4   2  -3    4.30   19.50
   2   2  -3   11.40    1.80
   2  -4  -3    9.90    1.30
   2  -4  -3    8.20    2.30
   2   2  -3    8.50    3.10
  -2  -2   3   18.30   20.70
   4  -2   3    6.80    2.00
   4  -2   3    9.30    3.30
   4  -2   3   -9.40   24.20
   4  -2   3    6.90    1.30
   4  -2   3    7.20    1.70
  -4   3  -3   82.39   25.40
   3   1  -3   49.60    3.90
   1  -4  -3   23.60   15.60
   3   1  -3   83.19   26.30
   3   1  -3   51.89    4.00
   1  -4  -3   49.50    2.80
  -4   3  -3   51.89    3.80
   3   1  -3   53.19    3.30
  -3  -1   3   29.60   21.80
   4  -3   3   52.09    3.20
   4  -3   3   56.29    3.30
   4  -3   3   71.29   25.20
   4  -3   3   65.59    5.30
   4   0  -3   -0.60    2.30
   0  -4  -3    0.50    0.80
   4   0  -3   -1.80    1.60
  -4   4  -3    0.40    1.60
   0  -4  -3   -2.60   17.50
  -4   4  -3   -0.10    1.50
   4   0  -3  -15.90   27.50
  -4   4  -3   27.00   29.10
   0  -4  -3  -10.50   17.60
   4   0  -3   -0.70    2.20
   4  -4   3    1.00    1.10
  -4   0   3    0.10    0.70
  -4   0   3   -0.20    1.00
  -4   0   3   16.30   27.50
   4  -4   3  -23.30   32.00
   4  -4   3   -0.50    0.90
   5  -1  -3   20.70    2.70
   5  -1  -3   68.19   53.39
  -1  -4  -3   14.90    1.70
   5  -1  -3   18.30    2.20
  -4   5  -3   17.00    2.60
  -1  -4  -3   21.10   27.60
   5  -1  -3   10.50    1.90
   5  -1  -3   15.50    3.30
  -4   5  -3    7.30    3.10
   4  -5   3   43.60   43.30
  -5   1   3   17.90    2.00
   4  -5   3   16.60    2.00
   4  -5   3   18.80   46.10
  -5   1   3   18.60    2.40
   6  -2  -3  124.39    6.50
   6  -2  -3  108.89    7.80
   6  -2  -3  174.98   95.49
  -2  -4  -3  126.79    5.80
  -2  -4  -3   67.09   54.59
   6  -2  -3  119.09    6.40
  -4   6  -3  120.29    6.70
   4  -6   3  121.59    6.20
  -6   2   3   53.79   94.29
  -6   2   3  108.49    5.80
  -6   2   3  114.79    6.10
  -3  -4  -3    9.80    1.90
   7  -3  -3   10.00    3.60
  -4   7  -3    9.20    4.00
   7  -3  -3    9.00    2.30
   7  -3  -3    7.40    2.30
   7  -3  -3    9.70    2.00
  -7   3   3    7.60    2.30
   4  -7   3   10.50    2.10
  -7   3   3    9.90    2.20
   3   4   3    8.00    5.50
   8  -4  -3  252.27   11.60
   8  -4  -3  253.97   13.50
  -4  -4  -3  252.87   11.40
   8  -4  -3  244.98   10.80
  -4  -4  -3  233.48   10.70
   8  -4  -3  254.07   12.00
  -8   4   3  241.48   11.40
   4  -8   3  256.17   11.70
  -5  -4  -3  133.09    6.80
   9  -5  -3  144.19    8.50
  -5  -4  -3  130.59    7.20
   9  -5  -3  127.59    9.20
   4  -9   3  162.88   11.50
  -9   5   3  146.29    7.70
  -5  -3  -3  158.28    7.90
   8  -5  -3  174.28    7.80
   8  -5  -3  167.98   10.20
   8  -5  -3  157.38    8.20
  -5  -3  -3  143.69    7.50
   8  -5  -3  150.78    8.60
   5   3   3  164.88   10.30
   3  -8   3  162.98    8.30
  -8   5   3  157.28    8.30
  -5  -2  -3  397.46   17.20
   7  -5  -3  433.26   19.20
  -5  -2  -3  423.66   16.90
   7  -5  -3  431.16   17.70
   7  -5  -3  403.66   17.80
   7  -5  -3  428.36   17.10
   5   2   3  427.16   19.30
   2  -7   3  407.26   17.50
  -7   5   3  425.06   17.50
  -5  -1  -3  100.29    5.30
   6  -5  -3   93.59    8.50
   6  -5  -3   95.49    5.50
  -5  -1  -3   87.99    4.90
   6  -5  -3   97.59    5.10
  -5  -1  -3  152.28  133.49
   6  -5  -3   96.49    5.50
   5   1   3   93.49    7.40
   5   1   3   -4.40  108.09
   1  -6   3   89.59    5.10
  -5   0  -3  -60.49   56.39
   5  -5  -3   32.20   69.89
  -5   5   3   56.39   54.29
   0  -5   3   61.89   57.39
   1   4  -3   13.10    3.40
  -5   1  -3   64.09   40.30
   1   4  -3   14.50    2.50
   4  -5  -3   14.20    2.00
   4  -5  -3   11.30   39.20
  -5   1  -3   20.10    2.40
  -5   1  -3   15.30    1.90
   4  -5  -3   20.90    3.30
   4  -5  -3   18.20    2.40
   1   4  -3    1.80   41.10
   5  -1   3   15.40    3.50
  -1  -4   3   14.70    1.80
  -1  -4   3   -0.90   40.90
   5  -1   3   19.40    2.40
   5  -1   3   31.70   42.00
   3  -5  -3 1760.42  101.79
   2   3  -3 1922.21   71.69
   2   3  -3 1889.61  111.59
   3  -5  -3 1835.22   71.39
  -5   2  -3 1910.51   71.69
   2   3  -3 1881.11   71.69
   3  -5  -3 2105.19  111.19
  -5   2  -3 1811.52  109.69
   3  -5  -3 1979.00   71.69
  -5   2  -3 1938.01   71.49
   5  -2   3 1791.72  112.79
  -2  -3   3 2170.28  119.59
  -2  -3   3 1896.71   71.59
   5  -2   3 1947.61   71.69
   5  -2   3 1974.50   73.19
   2  -5  -3 1656.63   61.89
   2  -5  -3 1552.94   61.69
   3   2  -3 1732.73   63.39
  -5   3  -3 1653.93   61.99
   3   2  -3 1664.73   62.29
   3   2  -3 1758.52  111.29
  -5   3  -3 1722.63   62.29
   2  -5  -3 1711.73   91.79
   2  -5  -3 1674.63   90.49
   5  -3   3 1572.54  105.39
  -3  -2   3 1575.74   97.69
   5  -3   3 1667.83   62.19
  -3  -2   3 1619.24   62.09
   5  -3   3 1612.04   62.39
   5  -3   3 1713.33   63.39
   1  -5  -3   12.40    2.40
  -5   4  -3    8.50    1.90
   1  -5  -3    9.10    1.50
   4   1  -3   16.50    2.50
   1  -5  -3    4.40   30.50
   1  -5  -3   12.50   29.20
   4   1  -3  -35.90   56.69
   4   1  -3   10.40    3.10
  -5   4  -3    9.10    1.90
  -5   4  -3   25.10   43.60
   4   1  -3   13.00    2.00
   5  -4   3   -3.10   46.10
  -4  -1   3   10.20    1.60
  -4  -1   3   11.80    1.60
  -4  -1   3  -23.10   44.90
   5  -4   3   13.10    3.60
   5   0  -3    0.70    1.70
   5   0  -3  146.59   67.89
   5   0  -3    6.40    3.10
   5   0  -3   -0.80    2.90
  -5   5  -3    0.00    2.00
   0  -5  -3   -9.60   41.20
  -5   5  -3   -0.10    1.70
   0  -5  -3   11.90   43.50
  -5   0   3    1.00    1.30
   5  -5   3    1.20    1.20
   5  -5   3   -8.00   65.89
  -5   0   3   -4.60   66.49
   6  -1  -3  121.59    7.90
  -5   6  -3  111.99    6.40
  -1  -5  -3  -14.40   66.49
   6  -1  -3  111.19    6.30
   6  -1  -3  201.38  138.69
   6  -1  -3  108.69    6.20
   6  -1  -3  116.39    6.00
  -1  -5  -3  112.19    5.60
   5  -6   3  158.38  122.09
  -6   1   3  260.87  110.29
  -6   1   3  111.09    6.00
  -6   1   3  121.89    5.80
   5  -6   3  104.59    6.10
   7  -2  -3  393.76   15.90
   7  -2  -3  374.26   16.90
   7  -2  -3  407.26   16.80
   7  -2  -3  399.46   18.70
  -5   7  -3  380.96   16.70
  -2  -5  -3  394.06   16.20
  -7   2   3  394.46   16.60
  -7   2   3  404.46   16.10
   5  -7   3  394.76   16.80
   8  -3  -3  124.79    7.00
  -3  -5  -3  115.69    6.60
   8  -3  -3  108.29    7.20
   8  -3  -3  130.49    9.10
   5  -8   3  119.19    6.90
  -8   3   3  125.39    6.80
  -8   3   3  128.19    6.90
   9  -4  -3  154.48    8.20
   9  -4  -3  155.78    9.20
   9  -4  -3  154.38   10.00
  -4  -5  -3  150.38    7.50
  -4  -5  -3  172.98    8.60
  -9   4   3  159.88    8.20
  -5  -5  -3  409.36   16.50
  10  -5  -3  382.96   18.10
  10  -5  -3  386.26   17.90
  -5  -5  -3  411.66   16.20
 -10   5   3  387.56   16.60
   5 -10   3  408.86   19.30
  -6  -5  -3    4.10    1.50
  -6  -5  -3    3.90    2.50
   5 -11   3    1.50    4.40
  -6  -4  -3   11.50    2.40
  -6  -4  -3    7.70    1.70
  10  -6  -3    6.50    4.00
   4 -10   3   10.60    3.00
  -6  -3  -3   94.09    5.40
  -6  -3  -3   94.49    5.80
   9  -6  -3  100.49    6.70
   9  -6  -3   86.19    8.70
  -9   6   3   98.09    6.70
   3  -9   3   98.49    6.20
   8  -6  -3   97.69    5.20
  -6  -2  -3   86.49    5.10
   8  -6  -3   87.79   10.00
  -6  -2  -3   86.29    5.40
  -8   6   3   74.59    6.30
   6   2   3   95.19    7.80
   2  -8   3   88.89    5.70
   7  -6  -3   22.20    3.90
  -6  -1  -3   21.70    3.00
   7  -6  -3   33.40    3.20
   7  -6  -3   18.10    2.90
   6   1   3   24.50    6.50
   1  -7   3   23.90    3.10
  -7   6   3   25.60    4.10
  -6   0  -3    2.20    1.30
  -6   0  -3  -94.39  274.97
   6  -6  -3    3.30    1.80
   6  -6  -3    6.60    1.60
  -6   0  -3    3.10    1.70
   6  -6  -3    3.10    1.50
   0  -6   3    3.50    1.50
   6   0   3    6.10    3.40
  -6   1  -3   71.59  105.89
   5  -6  -3  108.59    6.00
  -6   1  -3  118.29    6.10
  -6   1  -3  112.29    5.70
   5  -6  -3  105.99    5.60
   6  -1   3  108.79    7.80
   6  -1   3  114.59    6.50
   6  -1   3  111.19    6.40
  -1  -5   3  110.09    5.80
  -6   2  -3  280.77   80.89
  -6   2  -3  116.19    5.90
   4  -6  -3  114.39    5.80
   4  -6  -3  116.89    6.00
   2   4  -3  127.19    7.00
   4  -6  -3  146.49   67.69
   2   4  -3  -68.99   77.99
   2   4  -3  123.19    9.70
  -6   2  -3  123.89    6.30
   6  -2   3  110.49  105.29
   6  -2   3  119.49    6.30
  -2  -4   3  117.19    6.00
   6  -2   3  114.79    7.80
  -2  -4   3   66.09   74.69
   3  -6  -3  279.87   12.00
   3   3  -3  289.97   13.80
  -6   3  -3  278.57   11.90
  -6   3  -3  305.67   12.40
   3   3  -3  175.28   70.79
   3  -6  -3  244.28   62.39
   3  -6  -3  276.47   11.80
  -6   3  -3  171.18   75.09
   3   3  -3  272.87   12.60
   6  -3   3  155.68   85.39
  -3  -3   3  289.37   12.20
   6  -3   3  291.77   12.70
   6  -3   3  293.27   13.70
   6  -3   3  280.27   12.40
   4   2  -3  152.38    7.60
   4   2  -3  156.58    9.10
  -6   4  -3  152.08    7.40
   4   2  -3  140.59    7.70
   2  -6  -3  145.99    6.90
   2  -6  -3  159.88    7.00
   4   2  -3  190.68   90.99
   2  -6  -3  125.19   60.19
  -6   4  -3  145.39    7.00
   6  -4   3  145.19    7.50
  -4  -2   3  149.69    6.80
   6  -4   3  130.39   93.29
  -4  -2   3  128.89   84.69
  -4  -2   3  141.39    7.10
   6  -4   3  140.59    8.80
   1  -6  -3   50.19   69.59
   1  -6  -3   95.09    5.00
   5   1  -3   96.49    7.40
  -6   5  -3   95.29    5.60
   5   1  -3   99.19    5.80
   5   1  -3  303.67  113.39
   5   1  -3   98.39    6.00
  -5  -1   3   91.89    5.30
   6  -5   3   89.59    7.30
   6  -5   3   98.99    5.60
  -5  -1   3   93.99    5.40
  -5  -1   3   93.59    5.00
  -5  -1   3  180.78  113.89
   6   0  -3    8.00    2.40
  -6   6  -3    1.40    2.00
   6   0  -3    2.10    2.10
   6   0  -3  -14.50  218.48
   6   0  -3    4.10    3.10
   0  -6  -3    6.40    1.70
  -6   0   3    4.50    1.50
  -6   0   3    1.30    1.40
   6  -6   3    3.50    1.80
   7  -1  -3   23.30    3.20
   7  -1  -3   19.00    4.50
  -6   7  -3   30.40    3.80
  -1  -6  -3   20.10    2.70
   7  -1  -3   26.00    3.80
  -7   1   3   23.80    2.80
  -7   1   3   25.60    3.30
   6  -7   3   17.80    2.80
   8  -2  -3   57.19    4.80
  -2  -6  -3   54.89    4.50
   8  -2  -3   58.89    5.60
   8  -2  -3   59.19    6.60
  -8   2   3   70.09    4.60
  -8   2   3   60.79    4.60
   6  -8   3   65.29    4.80
   9  -3  -3  109.39    8.10
   9  -3  -3  104.49    6.30
  -3  -6  -3  100.19    6.40
   9  -3  -3   94.99    7.50
   6  -9   3  105.99    6.50
  -9   3   3   94.69    6.10
  10  -4  -3    5.60    3.10
  -4  -6  -3    5.60    1.80
  -4  -6  -3    8.10    2.50
   6 -10   3    6.10    2.60
 -10   4   3    7.30    2.50
  11  -5  -3    3.80    4.30
  -5  -6  -3    5.80    1.60
  -5  -6  -3    7.00    3.00
   6 -11   3    7.30    4.50
  -7  -4  -3    0.70    1.30
  -7  -4  -3    0.70    2.00
  -7  -3  -3   28.30    2.70
  -7  -3  -3   24.70    3.00
  10  -7  -3   23.40    4.50
   3 -10   3   24.90    3.60
   7   3   3   31.10    5.50
  -7  -2  -3   13.00    3.90
  -7  -2  -3   13.30    2.20
   9  -7  -3   10.00    3.00
   7   2   3   10.60    3.80
   2  -9   3   14.60    2.80
  -7  -1  -3   13.60    2.30
  -7  -1  -3   16.20    2.60
   8  -7  -3   14.90    2.70
   1  -8   3   17.10    3.00
   7   1   3   18.60    4.20
   7  -7  -3   -0.50    1.50
  -7   0  -3    0.50    1.50
  -7   0  -3    0.70    1.30
   7  -7  -3    0.60    1.30
   0  -7   3    0.60    1.60
   7   0   3   -0.70    2.70
  -7   1  -3   20.80    2.60
   6  -7  -3   21.20    3.20
   6  -7  -3   26.40    3.10
   7  -1   3   27.60    4.70
  -1  -6   3   18.10    2.60
  -7   2  -3  395.46   17.40
   5  -7  -3  428.16   16.60
  -7   2  -3  413.06   16.70
   5  -7  -3  422.56   17.10
   7  -2   3  408.06   18.90
  -2  -5   3  391.46   16.90
   7  -2   3  366.06   17.20
   4  -7  -3    7.90    1.80
   4  -7  -3   10.40    2.10
  -7   3  -3   10.80    2.10
  -7   3  -3   10.40    2.20
   3   4  -3   12.30    5.00
   7  -3   3    9.70    2.50
  -3  -4   3   10.10    2.00
   7  -3   3   11.10    3.40
  -7   4  -3    7.20    2.00
   4   3  -3   11.00    4.30
  -7   4  -3    7.80    2.00
   3  -7  -3   10.40    2.00
   7  -4   3    5.00    1.90
   7  -4   3    7.60    3.30
  -4  -3   3   11.00    2.10
  -4  -3   3   10.90    1.80
  -7   5  -3  429.86   17.50
  -7   5  -3  422.26   16.90
   2  -7  -3  423.56   17.00
   5   2  -3  411.16   17.40
   5   2  -3  411.36   19.30
  -5  -2   3  413.66   17.50
   7  -5   3  413.46   17.70
  -5  -2   3  409.46   16.80
   7  -5   3  391.46   18.30
   6   1  -3   24.30    4.40
   6   1  -3   16.70    3.50
   1  -7  -3   22.30    3.00
  -7   6  -3   20.20    3.10
  -6  -1   3   22.30    2.80
   7  -6   3   27.10    3.60
  -6  -1   3   19.30    2.80
   0  -7  -3   -1.60    1.80
   7   0  -3    2.10    2.70
   7   0  -3    2.30    3.00
  -7   7  -3   -2.20    2.50
   7   0  -3    1.90    3.90
  -7   0   3    0.80    1.50
   7  -7   3    1.20    1.90
  -7   0   3    1.00    1.40
  -1  -7  -3   16.90    3.00
   8  -1  -3   15.70    3.30
   8  -1  -3   11.50    5.40
   8  -1  -3   12.50    4.10
  -8   1   3   14.30    2.30
   7  -8   3   19.10    3.30
  -8   1   3   17.30    2.80
  -2  -7  -3    4.80    3.10
   9  -2  -3   10.80    3.70
  -9   2   3    9.50    2.20
  -9   2   3    6.80    4.30
   7  -9   3    8.70    2.80
  10  -3  -3   19.80    3.90
  -3  -7  -3   29.40    3.60
  -3  -7  -3   24.30    2.60
   7 -10   3   28.40    3.90
 -10   3   3   28.70    3.20
  -4  -7  -3    0.90    1.30
  11  -4  -3    0.20    3.40
 -11   4   3    1.50    3.70
   7 -11   3    3.50    6.70
  -8  -3  -3    1.10    2.10
  -8  -3  -3    2.80    1.50
  -8  -2  -3   14.70    2.50
  10  -8  -3   16.60    4.00
  -8  -2  -3   15.50    2.10
   2 -10   3   10.10    3.60
   8   2   3   23.10    4.20
  -8  -1  -3    2.40    1.50
   9  -8  -3   -0.70    2.30
  -8  -1  -3    1.60    1.60
   8   1   3   -0.50    2.80
   1  -9   3    3.10    2.50
   8  -8  -3    5.20    2.40
  -8   0  -3    4.00    1.90
  -8   0  -3    5.20    1.70
   0  -8   3    4.40    2.20
   8   0   3    4.90    3.10
   7  -8  -3   17.40    3.00
  -8   1  -3   13.20    2.50
  -8   1  -3   11.70    2.20
   8  -1   3    5.50    3.20
  -1  -7   3   15.40    2.70
  -8   2  -3   69.99    4.50
  -8   2  -3   56.09    4.50
   6  -8  -3   64.19    4.80
   8  -2   3   60.59    6.40
  -2  -6   3   60.59    4.60
   5  -8  -3  120.69    6.80
  -8   3  -3  124.69    6.60
  -8   3  -3  132.69    7.10
   8  -3   3  123.09    8.20
   8  -3   3  110.49    8.50
  -3  -5   3  123.19    6.90
   4   4  -3  256.37   13.90
   4  -8  -3  247.28   11.30
  -8   4  -3  252.77   11.50
  -8   4  -3  252.27   11.00
  -4  -4   3  237.88   11.40
   8  -4   3  242.68   13.10
   8  -4   3  239.58   11.90
  -4  -4   3  243.58   10.80
   5   3  -3  168.28   10.50
  -8   5  -3  147.99    8.20
   3  -8  -3  162.28    8.00
  -8   5  -3  154.58    7.90
  -5  -3   3  160.48    8.40
   8  -5   3  158.78    9.60
   8  -5   3  155.58    8.70
  -5  -3   3  166.18    7.70
  -8   6  -3   83.39    5.70
   6   2  -3   95.69    7.90
   2  -8  -3   81.09    5.40
   8  -6   3   94.69    6.20
  -6  -2   3   80.49    4.90
  -6  -2   3   82.59    5.30
   7   1  -3   11.40    3.80
   1  -8  -3   18.70    3.00
  -8   7  -3   11.20    2.80
   8  -7   3   13.30    3.10
  -7  -1   3   14.40    2.30
  -7  -1   3   14.00    2.50
   0  -8  -3    4.70    2.90
   8   0  -3    3.30    3.30
   8  -8   3    5.20    2.40
  -8   0   3    4.30    2.00
  -8   0   3    4.40    1.80
   9  -1  -3    3.60    3.00
  -1  -8  -3    3.50    4.00
  -9   1   3    2.20    2.60
  -9   1   3    2.90    1.70
   8  -9   3    4.20    2.60
  -2  -8  -3   18.90    2.20
   8 -10   3   17.30    3.90
 -10   2   3   17.40    2.50
  11  -3  -3    1.70    2.60
  -3  -8  -3    2.70    1.50
 -11   3   3    1.60    2.80
  -9  -1  -3   14.50    2.10
  -9  -1  -3   15.20    2.30
  10  -9  -3    6.20    4.30
   1 -10   3    6.70    6.40
   9   1   3   12.80    3.50
  -9   0  -3    7.50    1.90
  -9   0  -3    9.40    1.90
   9  -9  -3    6.20    3.00
   0  -9   3    8.10    3.40
   9   0   3   10.80    3.40
  -9   1  -3    3.60    1.70
   8  -9  -3    5.90    2.70
  -9   1  -3    2.10    1.70
   9  -1   3    3.40    2.80
  -1  -8   3    3.20    2.70
  -9   2  -3    8.00    2.00
  -9   2  -3    2.80    1.80
   7  -9  -3   10.70    2.80
  -2  -7   3   10.90    2.70
   9  -2   3    8.00    3.20
  -9   3  -3  112.49    6.40
   6  -9  -3  100.99    6.40
  -9   3  -3  107.89    5.90
   9  -3   3  105.09    7.90
  -3  -6   3  108.39    5.60
  -3  -6   3   99.09    6.40
   5  -9  -3  163.18    9.10
  -9   4  -3  152.38    7.70
  -9   4  -3  155.08    8.10
  -4  -5   3  144.29    7.40
   9  -4   3  162.18    9.70
   5   4  -3  145.29   10.70
   4  -9  -3  161.38    8.60
  -9   5  -3  146.69    7.90
  -5  -4   3  149.29    7.30
  -5  -4   3  144.19    7.60
   9  -5   3  143.99    9.00
   9  -5   3  138.99    9.20
   6   3  -3  101.09   10.10
   3  -9  -3   94.59    6.10
  -9   6  -3   91.99    6.10
  -6  -3   3  104.89    5.60
  -6  -3   3  106.69    6.00
   9  -6   3   88.99    7.00
  -9   7  -3   10.20    2.70
   7   2  -3   18.00    4.40
   2  -9  -3   16.70    3.30
  -7  -2   3   10.00    2.20
   9  -7   3   12.40    3.50
  -7  -2   3    8.80    1.90
   8   1  -3   -0.90    2.80
   1  -9  -3    2.30    3.70
   9  -8   3    4.10    4.80
  -8  -1   3    1.50    1.60
  -8  -1   3    0.20    1.50
   9   0  -3   12.00    3.40
   9  -9   3    5.90    3.50
  -9   0   3    5.30    2.90
  -9   0   3    7.10    1.90
  10  -1  -3    8.60    3.00
   9 -10   3   10.20    8.70
 -10   1   3    9.80    2.00
 -10   1  -3    6.50    2.60
 -10   1  -3   10.50    2.00
   9 -10  -3    9.90    4.70
  -1  -9   3   11.50    1.70
  10  -1   3   12.80    3.00
   8 -10  -3   17.60    3.70
 -10   2  -3   21.60    2.90
 -10   2  -3   16.50    2.40
  10  -2   3   21.10    3.60
  -2  -8   3   16.20    4.10
  -2  -8   3   20.90    2.30
 -10   3  -3   22.40    3.20
   7 -10  -3   25.70    3.80
 -10   3  -3   30.90    3.20
  -3  -7   3   23.40    3.90
  -3  -7   3   30.80    2.70
  10  -3   3   24.20    3.90
   6 -10  -3    7.00    3.00
 -10   4  -3    4.90    2.00
  -4  -6   3    6.90    1.60
  10  -4   3   10.90    3.40
  -4  -6   3    4.40    2.70
 -10   5  -3  393.36   16.90
   5 -10  -3  389.46   17.10
  -5  -5   3  417.86   16.80
  -5  -5   3  409.06   16.40
  10  -5   3  404.86   18.00
 -10   6  -3   11.20    2.50
   4 -10  -3    8.90    3.50
  -6  -4   3    9.30    2.00
  -6  -4   3    7.40    1.70
 -10   7  -3   26.30    3.60
   7   3  -3   23.70    5.00
   3 -10  -3   25.90    5.00
  10  -7   3   22.90    6.40
  -7  -3   3   24.00    2.60
  -7  -3   3   25.90    2.90
   8   2  -3   10.80    3.90
  -8  -2   3   15.50    2.20
  10  -8   3   21.10    9.90
  -8  -2   3   18.00    2.40
   9   1  -3    9.70    3.30
  -9  -1   3   14.10    2.20
 -11   3  -3    2.80    1.80
  -3  -8   3    2.10    1.90
  -3  -8   3    2.70    1.40
 -11   4  -3    0.60    1.80
  -4  -7   3   -0.40    1.60
  -4  -7   3    1.00    1.30
 -11   5  -3    3.40    2.00
  -5  -6   3    4.80    1.50
  -5  -6   3    3.80    1.70
 -11   6  -3    6.30    2.70
  -6  -5   3    4.10    1.80
  -6  -5   3    4.20    1.60
  -7  -4   3    0.50    1.50
  -7  -4   3    1.30    2.00
  -8  -3   3    2.10    1.60
   0   0  -4 6256.97  226.98
   0   0   4 5843.02  226.48
  -1   0  -4  211.78   13.30
   1  -1  -4  191.98    7.50
   0   1  -4  176.78   15.40
   1  -1  -4  188.28   13.10
  -1   1   4  181.38   13.10
   0  -1   4  209.58   16.10
   1   0   4  200.98   12.80
   1   0  -4  184.48    7.20
   1   0  -4  181.98   15.60
  -1   0   4  180.78    7.10
   1  -1   4  175.08    7.10
   1  -1   4  173.18   14.80
  -1   0   4  194.28   15.00
   1  -1   4  190.38   15.60
  -1  -1  -4 1088.09   40.20
   2  -1  -4 1158.08   40.80
  -1  -1  -4  954.80   40.40
  -1  -1  -4 1170.08   45.60
   2  -1  -4 1045.70   40.80
   2  -1  -4 1115.29   52.99
  -1   2  -4 1010.70   40.90
  -2   1   4 1149.89   52.89
   1  -2   4 1133.79   40.70
   1   1   4 1113.09   44.40
   1  -2   4 1110.69   53.59
   1  -2   4 1124.09   53.59
   3  -2  -4  212.68    9.10
  -1   3  -4  207.38    9.20
   3  -2  -4  224.38    8.80
   3  -2  -4  190.48    9.70
  -1   3  -4  205.38    9.00
  -2  -1  -4  222.68    8.40
   3  -2  -4  205.58    8.80
   3  -2  -4  213.08   25.70
   2   1   4  205.98   10.50
  -3   2   4  207.88   23.90
   1  -3   4  243.18   26.60
   1  -3   4  205.68   25.40
   1  -3   4  214.48    8.70
  -3   2   4  210.18    9.30
  -2   0  -4 1617.24   68.89
   0   2  -4 1442.06   58.29
   2  -2  -4 1533.15   69.19
   0   2  -4 1629.34   73.09
   0   2  -4 1516.75   58.19
   2  -2  -4 1588.94   57.99
   0  -2   4 1642.04   72.89
  -2   2   4 1574.44   68.99
   2   0   4 1596.64   57.79
   2   0   4 1705.33   68.99
   2   0   4 1471.55   58.89
  -2   1  -4 1209.28   52.69
   1   1  -4 1017.30   40.30
   1   1  -4 1146.19   40.20
  -2   1  -4 1034.70   40.20
   1  -2  -4 1061.59   39.70
   1   1  -4 1020.90   40.10
   1   1  -4 1114.59   52.89
   1  -2  -4  900.11   51.19
  -1   2   4 1097.39   45.00
  -1  -1   4 1093.09   40.00
  -1  -1   4 1111.89   52.89
   2  -1   4 1151.08   52.69
   2  -1   4 1057.09   41.00
   2   0  -4 1629.64   58.39
   0  -2  -4 1643.94   61.09
   2   0  -4 1550.84   58.29
   2   0  -4 1595.94   72.79
  -2   2  -4 1503.35   58.39
   0  -2  -4 1597.44   60.79
   0  -2  -4 1601.84   57.59
   2   0  -4 1583.44   58.49
  -2   2  -4 1541.75   72.69
  -2   2  -4 1533.35   58.19
   2  -2   4 1585.84   58.19
   2  -2   4 1631.14   73.59
  -2   0   4 1519.95   57.99
   2  -2   4 1387.26   58.79
  -2   0   4 1682.53   73.29
   3  -1  -4  299.07   13.10
  -1  -2  -4  308.67   11.70
  -2   3  -4  296.77   12.30
   3  -1  -4  303.87   12.50
   3  -1  -4  298.27   12.30
   3  -1  -4  316.67   12.40
  -2   3  -4  304.57   12.60
  -1  -2  -4  289.57   19.90
   3  -1  -4  341.47   30.80
  -3   1   4  349.96   30.00
   2  -3   4  325.07   30.20
  -3   1   4  295.37   12.10
   2  -3   4  311.17   12.20
   2  -3   4  348.27   30.70
  -3   1   4  315.27   12.30
   1   2   4  300.27   18.50
  -2   4  -4    4.80    2.30
  -2  -2  -4    2.50    0.80
  -2   4  -4    5.70    2.00
   4  -2  -4    2.60   22.20
   4  -2  -4    1.10    2.60
   4  -2  -4    5.50    1.80
  -4   2   4    2.50    1.50
   2  -4   4   -4.60   21.60
  -4   2   4   -2.30   20.60
   2   2   4    5.60   14.10
   2  -4   4   17.80   20.40
   5  -3  -4   51.89   47.30
  -2   5  -4   83.99    5.80
   5  -3  -4   98.09    6.60
   5  -3  -4  101.29    5.30
  -3  -2  -4   89.99    4.50
   5  -3  -4   90.49    4.80
  -3  -2  -4   45.30   29.90
   2  -5   4   72.19   36.70
   2  -5   4   90.59   42.30
   3   2   4   95.99    6.90
   3   2   4  106.89   31.90
  -5   3   4   82.59    5.60
  -5   3   4   78.29   39.10
  -5   3   4   91.09    5.00
   4  -3  -4  559.14   22.40
   4  -3  -4  574.74   52.99
   4  -3  -4  567.94   23.30
  -3  -1  -4  587.74   22.00
  -3  -1  -4  514.05   42.50
   4  -3  -4  578.74   22.40
  -1   4  -4  563.04   22.50
   4  -3  -4  558.94   22.10
   1  -4   4  595.14   51.09
  -4   3   4  594.94   22.30
   1  -4   4  570.64   52.59
   3   1   4  609.04   44.00
  -4   3   4  610.24   48.60
  -3   0  -4  195.28    8.70
  -3   0  -4  212.18    9.00
   0   3  -4  190.68   25.60
  -3   0  -4  237.18   28.20
   3  -3  -4  212.18    9.00
   0   3  -4  218.48    9.40
   3  -3  -4  224.78   26.70
   3  -3  -4  233.68    8.90
   3  -3  -4  222.68    9.20
   3   0   4  216.38    8.70
   0  -3   4  220.38   28.20
   0  -3   4  209.88    8.70
  -3   3   4  234.08   27.50
   3   0   4  227.08   27.40
   3   0   4  204.88   10.30
  -3   3   4  199.48    9.70
  -3   1  -4  305.07   12.40
  -3   1  -4  302.27   12.20
   2  -3  -4  280.87   12.80
   1   2  -4  315.97   12.50
   1   2  -4  300.07   12.70
   2  -3  -4  311.97   12.10
  -3   1  -4  289.57   27.70
   2  -3  -4  294.47   25.70
   1   2  -4  307.27   29.30
   1   2  -4  301.47   12.40
  -1  -2   4  318.47   12.20
  -2   3   4  318.37   24.90
  -1  -2   4  265.97   27.70
   3  -1   4  337.07   28.90
   3  -1   4  335.87   13.70
   3  -1   4  311.17   12.60
   3  -1   4  341.77   12.30
   2   1  -4  232.18   10.00
  -3   2  -4  234.38   26.40
   2   1  -4  205.58    9.00
  -3   2  -4  216.68    9.00
   2   1  -4  207.08   25.70
   2   1  -4  212.18    9.30
  -3   2  -4  218.98    9.20
   2   1  -4  227.58    9.10
   1  -3  -4  214.68   18.10
   1  -3  -4  217.48    8.50
   1  -3  -4  247.28   19.20
  -2  -1   4  193.68   24.60
   3  -2   4  195.08   10.10
  -2  -1   4  220.58    8.80
   3  -2   4  208.48    8.90
   3  -2   4  230.88   27.00
   0  -3  -4  202.78    8.40
  -3   3  -4  278.37   32.50
   3   0  -4  216.48    9.10
   0  -3  -4  204.38   18.30
   3   0  -4  219.58   10.00
   3   0  -4  210.28    9.30
   0  -3  -4  231.08   18.70
  -3   3  -4  224.08    9.30
   3   0  -4  250.87   30.20
  -3   3  -4  216.08    9.00
   3   0  -4  230.28    9.20
   3  -3   4  223.08    9.00
   3  -3   4  191.68   27.90
   3  -3   4  201.88   10.30
  -3   0   4  218.78   28.50
  -3   0   4  208.68    8.80
  -3   0   4  211.28    8.90
   4  -1  -4  482.65   52.09
  -3   4  -4  552.74   21.50
  -1  -3  -4  557.54   21.10
  -1  -3  -4  557.34   36.10
   4  -1  -4  599.64   25.50
   3  -4   4  481.85   50.09
   3  -4   4  548.35   71.29
  -4   1   4  578.94   51.29
   5  -2  -4   66.39    4.10
   5  -2  -4   77.59    5.90
  -2  -3  -4   71.59    3.70
   5  -2  -4   86.59   43.40
   5  -2  -4   69.79    4.30
   5  -2  -4   77.19    4.50
  -3   5  -4   77.89    4.80
  -2  -3  -4   74.49   27.20
   3  -5   4   58.49   40.40
  -5   2   4   63.49   40.90
   2   3   4   36.70   24.30
   2   3   4   66.79    7.00
   3  -5   4   70.69   38.00
  -5   2   4   80.49    4.20
  -5   2   4   70.79    4.30
   6  -3  -4   57.19   88.49
   6  -3  -4  214.58    9.50
  -3  -3  -4  218.68    9.40
   6  -3  -4  212.98   11.40
  -3  -3  -4  144.29   56.09
  -3   6  -4  218.78   10.20
   6  -3  -4  227.28   10.10
   6  -3  -4  225.38   10.10
  -6   3   4  208.18    9.50
   3   3   4  219.98   11.60
   3   3   4  173.48   54.29
  -6   3   4  217.38    9.80
  -6   3   4  151.08   84.69
   3  -6   4  217.38    9.80
  -4  -3  -4 1015.50   38.90
   7  -4  -4 1068.99   39.40
  -4  -3  -4  967.60   38.30
   7  -4  -4  997.70   38.70
   7  -4  -4  997.70   40.70
   3  -7   4  968.40   39.30
  -7   4   4  999.70   39.00
   4   3   4 1070.69   40.80
  -2   6  -4   56.79    5.40
   6  -4  -4   46.90    3.70
  -4  -2  -4    4.70   66.39
   6  -4  -4   46.30    3.80
  -4  -2  -4   49.30    3.30
   6  -4  -4   44.90    3.40
   6  -4  -4   51.49    5.80
   4   2   4   49.40    5.60
   2  -6   4  134.39   92.29
   2  -6   4   49.40    3.50
   4   2   4   85.19  100.59
   5  -4  -4  633.84   27.10
   5  -4  -4  658.23   76.49
  -4  -1  -4  645.34   25.00
   5  -4  -4  636.64   25.40
   5  -4  -4  641.14   25.40
   5  -4  -4  666.93   25.10
  -4  -1  -4  571.44   66.29
  -4  -1  -4  628.94   24.70
   1  -5   4  683.93   25.30
   1  -5   4  574.94   71.09
  -5   4   4  627.34   25.20
   4   1   4  661.33   26.80
  -5   4   4  776.82   75.19
   4   1   4  632.94   74.29
   1  -5   4  642.24   69.49
   4  -4  -4 1352.56   49.70
   4  -4  -4 1316.97   49.40
   0   4  -4 1172.98   84.29
   0   4  -4 1325.77   49.80
   4  -4  -4 1209.68   79.49
   0   4  -4 1298.57   49.80
  -4   0  -4 1259.47   80.99
   4  -4  -4 1190.48   50.49
  -4   0  -4 1455.55   50.59
   4  -4  -4 1324.87   49.70
  -4   4   4 1289.07   49.60
   0  -4   4 1351.36   49.70
   0  -4   4 1354.96   85.89
   4   0   4 1375.26   81.69
   4   0   4 1338.77   51.09
   4   0   4 1351.06   49.40
   1   3  -4  575.94   52.69
   1   3  -4  545.95   21.70
   1   3  -4  570.24   22.50
   3  -4  -4  550.64   21.40
   1   3  -4  553.44   21.80
   3  -4  -4  553.14   21.60
   3  -4  -4  555.04   21.40
  -4   1  -4  554.24   21.30
   3  -4  -4  534.95   42.70
  -4   1  -4  554.14   21.50
   4  -1   4  528.55   47.90
  -1  -3   4  545.85   48.40
  -3   4   4  535.65   43.20
   4  -1   4  565.74   21.50
  -4   2  -4    4.90    1.50
  -4   2  -4  -18.90   19.90
   2   2  -4    2.30    1.20
   2  -4  -4   11.50   15.10
   2  -4  -4    2.50    2.50
   2   2  -4    3.20    2.80
   2  -4  -4    5.10    3.00
   2   2  -4   33.50   21.20
  -4   2  -4    2.90    1.30
   2   2  -4    2.90    1.90
   2   2  -4    2.50    2.20
   2  -4  -4    3.40    1.00
   4  -2   4    6.30    1.30
  -2  -2   4   -1.90   19.70
   4  -2   4    9.20    2.00
   4  -2   4    1.00    2.50
   4  -2   4   27.80   22.70
   3   1  -4  573.54   22.10
   1  -4  -4  542.85   38.20
   3   1  -4  583.04   22.50
   3   1  -4  614.14   52.39
  -4   3  -4  610.54   51.89
   1  -4  -4  569.64   21.80
   1  -4  -4  583.14   38.90
   4  -3   4  577.14   23.40
   4  -3   4  574.94   22.40
  -3  -1   4  529.75   52.69
   0  -4  -4 1286.07   65.39
   4   0  -4 1365.76   50.39
  -4   4  -4 1324.17   49.30
   4   0  -4 1327.57   49.50
   4   0  -4 1361.36   85.39
   4   0  -4 1305.07   49.40
   0  -4  -4 1204.98   64.99
   0  -4  -4 1280.77   48.60
  -4   4  -4 1303.07   49.40
   4  -4   4 1360.66   49.30
  -4   0   4 1311.17   49.20
  -4   0   4 1208.78   83.59
   4  -4   4 1256.27   89.69
  -4   0   4 1343.57   48.80
   4  -4   4 1235.88   49.70
   5  -1  -4  580.74   74.49
   5  -1  -4  642.14   25.20
  -4   5  -4  661.43   25.70
   5  -1  -4  675.63   27.00
  -1  -4  -4  619.34   24.90
  -1  -4  -4  651.93   53.19
   5  -1  -4  677.83   25.80
  -5   1   4  666.03   25.50
   4  -5   4  650.33   73.19
   4  -5   4  671.03   76.79
   4  -5   4  660.53   25.70
  -5   1   4  643.34   25.10
  -2  -4  -4   36.80   52.89
   6  -2  -4   66.09    4.10
   6  -2  -4   -3.00  167.68
   6  -2  -4   65.59    4.40
   6  -2  -4   66.19    6.00
  -2  -4  -4   60.09    3.70
   6  -2  -4   71.19    4.60
  -4   6  -4   54.29    5.10
   4  -6   4   60.49    4.10
   4  -6   4  147.99   95.39
  -6   2   4   65.89    4.20
  -6   2   4   32.90   93.49
  -6   2   4   62.09    4.40
   7  -3  -4  991.90   40.10
   7  -3  -4  960.20   38.60
   7  -3  -4  975.50   37.60
   7  -3  -4  995.00   38.40
  -4   7  -4  972.10   38.10
  -3  -4  -4  991.70   37.80
   4  -7   4  946.11   38.40
   3   4   4 1003.50   39.20
  -7   3   4  999.90   37.50
  -7   3   4 1006.70   38.20
  -4  -4  -4    4.20    1.90
   8  -4  -4    4.70    2.00
   8  -4  -4    2.40    3.40
   8  -4  -4    2.90    1.80
   8  -4  -4    3.30    2.20
  -4  -4  -4    3.80    1.60
  -8   4   4    1.00    2.00
   4  -8   4    3.60    1.90
   4   4   4    4.90    5.80
  -5  -4  -4  133.99    6.80
   9  -5  -4  117.79    8.90
   9  -5  -4  135.69    8.20
   9  -5  -4  138.79    7.50
  -5  -4  -4  135.09    7.20
   4  -9   4  151.18    7.80
  -9   5   4  130.69    7.50
   8  -5  -4  117.29    6.70
  -5  -3  -4  105.19    5.90
   8  -5  -4  120.69    7.10
  -5  -3  -4  105.59    6.30
   8  -5  -4  105.19    8.80
   8  -5  -4  113.79    6.10
  -8   5   4  118.59    6.90
   3  -8   4  121.79    6.80
   5   3   4  116.29    8.70
   7  -5  -4   20.40    2.80
  -5  -2  -4   15.70    2.60
   7  -5  -4   22.30    3.30
  -5  -2  -4   20.50    2.40
   7  -5  -4   19.60    2.40
   7  -5  -4   13.90    4.60
  -7   5   4   20.60    3.30
   2  -7   4   17.00    2.50
   5   2   4   21.30    4.40
   6  -5  -4  427.26   18.00
  -5  -1  -4  433.66   17.60
   6  -5  -4  437.66   17.80
   6  -5  -4  447.46   17.40
   6  -5  -4  404.16   19.30
  -5  -1  -4  204.08  104.59
  -5  -1  -4  412.36   17.10
   5   1   4  432.46   19.50
   5   1   4  268.27  113.39
   1  -6   4  438.26   17.70
  -6   5   4  444.76   17.80
   5  -5  -4   74.09   69.29
   0   5  -4   98.99    6.60
   5  -5  -4   98.89    5.20
   5  -5  -4  104.69    5.40
   0   5  -4   92.99    5.90
  -5   0  -4   95.79    5.40
   5   0   4  101.09    7.20
   0  -5   4  106.99   66.99
   5   0   4   16.60   66.79
   0  -5   4   96.39    5.20
  -5   1  -4  640.44   24.50
  -5   1  -4  643.04   24.80
   4  -5  -4  643.84   24.90
   4  -5  -4  645.74   24.60
   1   4  -4  476.45   65.49
  -5   1  -4  579.74   72.19
   4  -5  -4  570.94   66.29
   1   4  -4  631.74   25.00
   4  -5  -4  645.04   24.80
   1   4  -4  640.54   26.10
   5  -1   4  641.44   26.40
  -1  -4   4  627.24   24.70
  -1  -4   4  681.43   75.09
   5  -1   4  642.24   24.80
   5  -1   4  538.05   68.59
  -5   2  -4   72.69    4.10
  -5   2  -4   75.49    4.40
   3  -5  -4   42.50   30.10
   3  -5  -4   38.70   32.40
   3  -5  -4   77.39    5.20
   2   3  -4   69.09    4.40
   2   3  -4   51.89   38.90
   3  -5  -4   72.89    4.00
  -5   2  -4  123.79   39.50
   5  -2   4   80.59    6.00
   5  -2   4   -5.80   45.10
   5  -2   4   74.19    4.50
  -2  -3   4   42.00   37.40
  -5   3  -4   90.89    4.80
   3   2  -4  107.19   47.10
   2  -5  -4   91.09    4.60
   3   2  -4   93.29    5.50
   2  -5  -4  101.29   32.00
   3   2  -4   96.69    6.50
  -5   3  -4   25.80   39.90
   2  -5  -4  106.39   29.00
  -5   3  -4   90.59    5.10
   2  -5  -4   89.09    5.30
  -3  -2   4   70.99   38.60
   5  -3   4   85.89   43.80
   5  -3   4   99.09    5.10
   5  -3   4  104.59    6.70
  -5   4  -4  647.84   24.50
   4   1  -4  621.34   26.00
   1  -5  -4  653.63   24.20
   4   1  -4  606.64   24.20
   1  -5  -4  581.54   24.30
   1  -5  -4  519.75   54.69
   4   1  -4  642.24   24.90
  -5   4  -4  646.64   24.80
   4   1  -4  609.64   24.90
  -4  -1   4  640.74   76.09
  -4  -1   4  642.64   24.70
  -4  -1   4  650.73   24.30
   5  -4   4  666.93   26.20
   5  -4   4  624.54   78.99
   5  -4   4  623.24   25.50
   0  -5  -4   97.99    4.90
   5   0  -4  146.39   74.29
   5   0  -4  103.39    7.10
   5   0  -4   97.09    5.60
   5   0  -4  107.09    5.80
  -5   5  -4  108.19    5.60
   5   0  -4  103.49    5.80
   0  -5  -4   64.39   39.90
   0  -5  -4   82.69   38.50
  -5   0   4  108.59    5.50
   5  -5   4  126.49   83.99
   5  -5   4    2.50   70.59
  -5   0   4  101.89    5.20
   5  -5   4   98.69    5.50
  -5   0   4  136.29   65.99
   6  -1  -4  524.85   22.00
  -1  -5  -4  451.45   72.89
   6  -1  -4  483.85   20.20
   6  -1  -4  512.45   20.30
  -5   6  -4  478.35   20.10
  -1  -5  -4  472.35   19.40
   6  -1  -4  490.65   20.40
   5  -6   4  399.36  142.39
   5  -6   4  492.75   20.20
  -6   1   4  491.35   19.60
  -6   1   4  508.95   20.00
  -6   1   4  254.57  125.09
   7  -2  -4    6.40    2.20
   7  -2  -4    7.50    2.20
   7  -2  -4    7.90    2.30
  -5   7  -4    7.60    3.00
  -2  -5  -4   10.20    2.00
   7  -2  -4    5.60    2.90
  -7   2   4   11.00    2.20
  -7   2   4    7.60    2.10
   5  -7   4    5.20    2.00
   8  -3  -4  105.79    6.30
   8  -3  -4   90.69    7.80
   8  -3  -4   92.99    6.60
   8  -3  -4  103.19    6.00
  -3  -5  -4  102.49    5.90
  -8   3   4  108.39    6.20
   5  -8   4  100.99    6.30
   9  -4  -4  148.99    8.80
  -4  -5  -4  148.89    7.20
   9  -4  -4  154.88    9.80
  -4  -5  -4  141.19    7.60
   9  -4  -4  143.29    7.70
  -4  -5  -4  142.19    8.00
   5  -9   4  166.28    8.30
  -9   4   4  137.59    7.70
  10  -5  -4   84.39    7.10
  -5  -5  -4   89.39    5.40
  -5  -5  -4   85.59    4.80
  10  -5  -4   81.69    7.70
   5 -10   4   80.69    5.90
  -6  -5  -4   18.00    2.10
  -6  -5  -4   16.00    3.30
   5 -11   4   14.50    5.10
  10  -6  -4    9.70    3.80
  -6  -4  -4    9.30    2.50
  -6  -4  -4    8.40    1.80
   4 -10   4   17.10    3.50
   9  -6  -4  657.03   28.40
  -6  -3  -4  683.73   26.70
  -6  -3  -4  688.63   27.10
   9  -6  -4  636.04   27.80
   3  -9   4  707.03   27.50
   6   3   4  682.73   28.50
   8  -6  -4  142.29    7.80
  -6  -2  -4  135.89    7.20
   8  -6  -4  159.28    8.50
  -6  -2  -4  143.69    7.70
   8  -6  -4  155.88    7.40
   6   2   4  175.68   10.20
   2  -8   4  141.99    7.90
  -8   6   4  144.39    8.60
  -6  -1  -4    2.00    1.40
   7  -6  -4    1.90    1.60
   7  -6  -4    1.80    1.40
   7  -6  -4    1.40    1.60
   6   1   4    0.60    3.10
   1  -7   4    0.90    1.40
  -6   0  -4  682.03   26.00
   6  -6  -4  656.43   26.40
  -6   0  -4  636.74   26.20
   6  -6  -4  649.24   26.00
   6  -6  -4  667.43   26.70
   0  -6   4  667.93   26.40
   6   0   4  687.83   28.50
  -6   1  -4  484.25   20.10
   5  -6  -4  515.25   19.80
  -6   1  -4  508.65   19.80
   5  -6  -4  482.45   20.00
   5  -6  -4  498.65   20.30
  -1  -5   4  468.35   20.00
   6  -1   4  406.16  124.59
   6  -1   4  516.95   22.00
   6  -1   4  504.25   20.30
   2   4  -4   75.19    7.10
  -6   2  -4   58.49    4.20
   4  -6  -4   58.39    4.00
   2   4  -4  -28.20   89.19
   4  -6  -4   22.40   70.89
  -6   2  -4   61.09    3.90
  -6   2  -4  -37.40   96.39
   4  -6  -4   63.99    4.00
   2   4  -4   66.39    5.80
   6  -2   4  312.07  107.19
  -2  -4   4   66.79    4.00
   6  -2   4   61.69    4.40
  -2  -4   4 -104.09   76.49
   6  -2   4   74.99    6.00
  -6   3  -4  219.18    9.70
   3   3  -4  224.68   10.40
  -6   3  -4  197.58   80.99
   3   3  -4  202.18   87.59
  -6   3  -4  220.78   10.10
   3   3  -4  219.78   10.30
   3  -6  -4  226.58    9.60
   3  -6  -4  226.48    9.70
   3   3  -4  236.68   11.80
   3  -6  -4  209.68   62.69
  -3  -3   4  176.28   82.79
  -3  -3   4  217.38    9.90
   6  -3   4  223.38   10.20
   6  -3   4  223.08   11.60
   6  -3   4  140.59   89.89
   4   2  -4   47.80    4.50
   4   2  -4   50.09    5.50
  -6   4  -4   72.99   86.19
   2  -6  -4   47.20    3.80
  -6   4  -4   47.70    3.80
   4   2  -4   32.00   97.89
  -6   4  -4   41.50    3.40
   4   2  -4   45.00    4.00
   2  -6  -4   44.80    3.10
   2  -6  -4   91.69   59.49
   6  -4   4  119.39  111.59
  -4  -2   4   46.60    3.10
   6  -4   4   47.00    3.70
   6  -4   4   46.30    5.20
  -4  -2   4   45.40    3.40
   5   1  -4  390.96  144.89
  -6   5  -4  415.56   18.00
   5   1  -4  454.85   19.80
   1  -6  -4  412.16   17.30
  -6   5  -4  454.45   17.60
   5   1  -4  442.16   18.30
   1  -6  -4  310.87   73.99
   5   1  -4  440.56   18.00
  -5  -1   4  468.85   17.90
   6  -5   4  410.26   18.80
  -5  -1   4  385.06  119.29
   6  -5   4  447.46   18.20
  -5  -1   4  418.56   18.00
  -5  -1   4  437.96   17.40
   6   0  -4  726.73   29.20
   6   0  -4  666.33   27.20
   0  -6  -4  656.23   26.20
  -6   6  -4  699.63   27.00
   6   0  -4  672.03   26.90
  -6   0   4  692.13   26.80
   6  -6   4  619.34   26.90
  -6   0   4  665.93   26.30
   7  -1  -4    2.40    3.00
   7  -1  -4    0.70    2.00
  -1  -6  -4    1.50    1.70
  -6   7  -4    3.10    2.50
  -7   1   4    0.70    2.50
  -7   1   4    1.00    1.60
   6  -7   4    0.80    1.70
   8  -2  -4  146.49    9.90
  -2  -6  -4  132.99    7.60
   8  -2  -4  155.28    8.90
   8  -2  -4  156.88    8.10
   6  -8   4  165.08    8.40
  -8   2   4  138.79    7.50
  -8   2   4  170.58    8.20
  -3  -6  -4  751.02   29.20
   9  -3  -4  670.23   29.90
   9  -3  -4  707.23   31.20
   9  -3  -4  844.22   32.00
   6  -9   4  731.93   29.70
  -9   3   4  709.33   29.10
  10  -4  -4    5.70    3.20
  10  -4  -4    6.20    7.20
  -4  -6  -4    5.50    1.70
   6 -10   4    8.60    2.80
 -10   4   4    4.80    2.40
  11  -5  -4    7.70    4.70
  -5  -6  -4   12.00    1.90
   6 -11   4    8.90    4.70
  -7  -4  -4   78.19    5.10
  -7  -4  -4   74.69    4.20
  -7  -3  -4  117.39    6.30
  10  -7  -4  108.99    7.70
  -7  -3  -4  115.69    5.90
   3 -10   4  125.79    7.20
   9  -7  -4   17.90    3.40
  -7  -2  -4   13.90    2.50
  -7  -2  -4   11.70    2.10
   7   2   4   16.70    4.00
   2  -9   4   18.30    3.10
   8  -7  -4   10.90    2.70
  -7  -1  -4   12.90    2.50
  -7  -1  -4    9.50    2.00
   8  -7  -4    8.60    2.00
   7   1   4    7.70    3.50
   1  -8   4    8.40    2.20
  -7   0  -4  119.79    6.30
  -7   0  -4  118.29    6.70
   7  -7  -4  112.49    6.30
   7  -7  -4  126.59    7.10
   0  -7   4  118.79    6.80
   7   0   4  124.09    8.80
  -7   1  -4    1.10    1.60
  -7   1  -4    2.70    1.40
   6  -7  -4    2.30    1.40
   6  -7  -4    1.40    1.60
   7  -1   4    2.60    2.80
  -1  -6   4    1.10    1.40
  -7   2  -4    8.00    1.90
  -7   2  -4    6.70    2.00
   5  -7  -4   10.30    2.00
   5  -7  -4   11.00    2.10
   7  -2   4   13.40    3.50
  -2  -5   4   11.00    2.20
   7  -2   4   12.40    3.50
  -7   3  -4 1023.70   38.50
   4  -7  -4  979.20   38.20
   3   4  -4 1013.30   40.30
   4  -7  -4  996.10   38.60
  -7   3  -4  992.90   38.80
  -3  -4   4  976.00   38.80
   7  -3   4 1022.50   39.10
   7  -3   4  991.60   40.60
  -7   4  -4 1003.00   38.50
  -7   4  -4  986.10   37.90
   4   3  -4  993.70   40.10
   4   3  -4 1011.00   38.20
   3  -7  -4  969.10   38.00
  -4  -3   4  996.40   38.40
   7  -4   4  997.10   38.60
   7  -4   4  996.40   39.80
  -4  -3   4  938.61   37.70
   5   2  -4   19.50    3.70
   5   2  -4   17.10    4.00
   2  -7  -4   17.00    2.40
   5   2  -4   25.80    4.80
  -7   5  -4   20.40    3.00
  -7   5  -4   17.10    2.70
   7  -5   4   17.30    2.80
  -5  -2   4   15.80    2.10
  -5  -2   4   20.60    3.00
   7  -5   4   17.00    4.10
   1  -7  -4    1.50    1.90
   6   1  -4    2.60    2.60
   6   1  -4    1.60    2.90
   6   1  -4    1.70    3.20
  -6  -1   4    0.90    1.30
   7  -6   4    0.00    1.60
  -6  -1   4    2.50    1.50
  -7   7  -4  116.69    7.00
   0  -7  -4  112.99    6.30
   7   0  -4  110.29    8.60
   7   0  -4  112.49    6.90
   7   0  -4  109.09    8.00
  -7   0   4  121.49    6.20
  -7   0   4  111.29    6.40
   7  -7   4  116.89    6.90
   8  -1  -4   11.80    4.50
  -1  -7  -4   13.80    3.00
   8  -1  -4   19.70    4.60
  -7   8  -4    9.00    3.80
   8  -1  -4   11.80    3.00
   7  -8   4   21.50    3.70
  -8   1   4    9.40    2.20
  -8   1   4   16.30    2.60
  -2  -7  -4   20.70    3.90
   9  -2  -4   19.10    3.30
   9  -2  -4   14.80    4.10
  -9   2   4   15.90    2.60
   7  -9   4   12.30    2.80
  -3  -7  -4  122.99    7.00
  10  -3  -4  115.29    8.00
  -3  -7  -4  127.39    6.00
 -10   3   4  122.79    6.50
   7 -10   4  116.79    7.40
  11  -4  -4   73.29    5.90
  -4  -7  -4   73.59    4.10
  -8  -2  -4   40.60    4.30
  -8  -2  -4   29.90    3.20
  10  -8  -4   32.10    4.80
   2 -10   4   28.10    4.30
  -8  -1  -4    4.00    1.80
   9  -8  -4    4.20    2.50
  -8  -1  -4    1.50    1.40
   8   1   4    0.30    2.80
   1  -9   4    4.90    2.80
  -8   0  -4  211.48   10.00
   8  -8  -4  193.68   10.20
  -8   0  -4  207.48    9.60
   8   0   4  218.88   12.20
   0  -8   4  202.88   10.10
  -8   1  -4   11.60    2.10
   7  -8  -4   12.90    2.80
  -8   1  -4   11.80    2.50
  -1  -7   4   15.10    2.80
   8  -1   4   11.50    3.60
  -8   2  -4  148.49    8.00
  -8   2  -4  160.58    7.60
   6  -8  -4  144.79    8.00
  -2  -6   4  150.98    8.00
   8  -2   4  148.49    9.90
   5  -8  -4   87.99    5.90
  -8   3  -4  105.59    5.80
  -8   3  -4  108.49    6.30
   8  -3   4   98.29    8.10
   8  -3   4  100.09    7.70
  -3  -5   4  100.09    6.10
   4   4  -4    5.20    4.80
   4  -8  -4    5.30    2.00
  -8   4  -4    2.00    1.90
  -8   4  -4    1.10    1.70
   8  -4   4    5.60    3.10
  -4  -4   4    3.40    1.40
  -4  -4   4    4.00    1.70
   8  -4   4    4.60    3.10
  -8   5  -4  117.79    6.50
  -8   5  -4  132.69    9.10
   5   3  -4  134.09    9.40
   3  -8  -4  124.29    6.60
   8  -5   4  116.89    7.30
   8  -5   4  111.89    8.20
  -5  -3   4  112.89    6.10
  -5  -3   4  111.89    6.80
  -8   6  -4  144.69    7.90
   2  -8  -4  155.88    7.70
   6   2  -4  151.38   10.10
  -6  -2   4  146.39    7.70
   8  -6   4  144.09    8.30
  -6  -2   4  148.49    7.30
   7   1  -4   10.20    3.80
   1  -8  -4   11.80    2.90
  -8   7  -4    9.20    2.60
  -7  -1   4   10.10    2.00
   8  -7   4    8.20    2.70
  -7  -1   4   10.90    2.40
   8   0  -4  200.68   12.10
  -8   8  -4  207.48   10.50
   0  -8  -4  222.38   10.30
   8  -8   4  193.18   10.40
  -8   0   4  206.18    9.50
  -8   0   4  207.78    9.90
   9  -1  -4    3.60    3.00
  -9   1   4    4.00    1.80
   8  -9   4    4.00    3.00
  10  -2  -4   21.70    5.50
  -2  -8  -4   17.40    2.10
 -10   2   4   16.00    2.40
   8 -10   4   13.50    3.90
  -9  -1  -4  170.48    7.90
  10  -9  -4  158.98   10.50
  -9  -1  -4  169.48    7.50
   1 -10   4  172.38   15.40
   9  -9  -4  246.18   11.70
  -9   0  -4  232.58   10.80
  -9   0  -4  246.98   10.50
   9   0   4  243.28   12.30
   0  -9   4  245.08   11.70
  -9   1  -4    3.70    1.70
  -9   1  -4    3.70    1.70
   8  -9  -4    4.50    2.60
  -1  -8   4    3.30    2.60
   9  -1   4    2.50    2.70
   7  -9  -4   24.30    3.60
  -9   2  -4   17.10    2.50
  -9   2  -4   20.70    2.90
   9  -2   4   10.80    3.40
  -2  -7   4   23.10    3.60
  -9   3  -4  721.13   29.00
   6  -9  -4  734.23   29.10
  -9   3  -4  711.03   28.40
   9  -3   4  721.43   30.50
  -3  -6   4  720.93   29.20
  -3  -6   4  735.43   28.30
   5  -9  -4  157.08    8.30
  -9   4  -4  149.69    8.20
  -9   4  -4  145.29    7.70
   9  -4   4  161.98    9.60
  -4  -5   4  157.78    8.40
  -4  -5   4  164.28    7.60
   4  -9  -4  135.39    7.40
  -9   5  -4  138.99    7.50
  -5  -4   4  137.59    7.20
   9  -5   4  128.69    9.00
   9  -5   4  125.09    8.70
  -5  -4   4  146.59    7.80
  -5  -4   4  130.19    6.70
  -9   6  -4  713.63   27.90
   3  -9  -4  691.53   27.50
  -6  -3   4  681.03   27.60
  -6  -3   4  684.03   27.20
   9  -6   4  688.73   28.30
   2  -9  -4   19.80    3.70
  -9   7  -4   13.70    2.90
   7   2  -4   11.90    4.20
   9  -7   4   14.50    3.80
  -7  -2   4   14.70    2.50
  -7  -2   4   13.40    2.20
   8   1  -4    3.80    3.20
  -9   8  -4    4.60    5.00
   9  -8   4    2.70    3.30
  -8  -1   4    0.10    1.70
  -8  -1   4    1.90    1.60
   9   0  -4  229.18   12.20
  -9   0   4  241.08   10.60
   9  -9   4  237.18   12.90
  10  -1  -4  184.98    9.80
 -10   1   4  200.38    8.50
   9 -10   4  157.78   13.00
 -10   1  -4  192.48    8.60
   9 -10  -4  185.48   10.90
 -10   1  -4  193.18    8.80
  -1  -9   4  195.38    8.30
  -1  -9   4  216.18   17.00
 -10   2  -4   26.00    4.30
 -10   2  -4   19.60    2.60
   8 -10  -4   11.70    3.40
  10  -2   4   12.00    4.30
  -2  -8   4   21.80    3.30
  -2  -8   4   14.80    3.90
 -10   3  -4  117.39    6.40
   7 -10  -4  129.09    7.50
 -10   3  -4  116.39    6.50
  10  -3   4  121.39    7.90
  -3  -7   4  117.49    7.40
  -3  -7   4  134.89    6.10
   6 -10  -4    6.70    3.00
 -10   4  -4    8.90    2.20
  10  -4   4    1.90    2.60
  -4  -6   4   11.60    3.00
  -4  -6   4    2.80    1.40
   5 -10  -4   78.49    6.30
 -10   5  -4   84.09    5.40
  -5  -5   4   86.59    4.80
  -5  -5   4   87.19    5.10
  -5  -5   4   86.39    6.10
   4 -10  -4   13.20    4.00
 -10   6  -4    8.20    2.40
  -6  -4   4    7.70    1.80
  -6  -4   4   11.50    1.90
   7   3  -4  114.29    8.60
 -10   7  -4  109.89    6.60
  -7  -3   4  125.99    6.30
  -7  -3   4  114.89    5.90
   8   2  -4   28.30    4.60
  10  -8   4   28.30   11.20
  -8  -2   4   24.10    2.70
  -8  -2   4   30.90    4.20
   9   1  -4  159.98    9.10
  -9  -1   4  170.98    7.80
 -11   4  -4   72.79    4.60
  -4  -7   4   79.09    4.60
  -4  -7   4   78.69    4.20
 -11   5  -4   12.00    2.30
  -5  -6   4   11.60    1.80
  -5  -6   4    9.80    2.00
 -11   6  -4    9.40    2.50
  -6  -5   4   13.70    2.20
  -6  -5   4   15.20    2.00
  -7  -4   4   73.89    4.40
  -7  -4   4   70.39    4.30
   0   0  -5   -1.40    4.10
   0   0   5    0.30    0.50
   0   0   5   -1.20    4.00
   1  -1  -5   40.60    2.10
  -1   0  -5   44.60    7.20
   1  -1  -5   39.80    7.20
   0   1  -5   35.80    8.70
   0  -1   5   51.19    2.30
   1   0   5   44.10    7.00
   1   0   5   47.30    7.40
   0  -1   5   44.80    9.40
  -1   1   5   35.60    7.00
   1   0  -5   37.30    9.00
  -1   0   5   50.89    2.40
   1  -1   5   35.80    8.60
  -1   0   5   36.10    8.60
   1  -1   5   48.20    2.30
   1  -1   5   40.30    9.00
   2  -1  -5   30.60    3.00
   2  -1  -5   28.40    1.90
  -1   2  -5   24.50    2.50
   2  -1  -5   29.60   11.20
   2  -1  -5   28.40    3.00
  -1  -1  -5   26.60    1.30
  -1  -1  -5   17.30    5.20
   1  -2   5   27.10   10.60
   1   1   5   26.90    4.40
   1  -2   5   29.60   10.90
   1  -2   5   25.10    1.80
  -2   1   5   17.60   10.00
   1   1   5   27.10    4.40
   3  -2  -5  810.82   31.50
  -2  -1  -5  849.41   43.20
  -2  -1  -5  834.82   31.00
   3  -2  -5  882.31   51.19
  -1   3  -5  790.52   31.30
   3  -2  -5  810.72   31.30
   3  -2  -5  872.41   31.50
  -1   3  -5  835.12   32.00
   3  -2  -5  832.22   32.00
  -3   2   5  803.72   49.10
   1  -3   5  841.12   51.39
   1  -3   5  828.62   31.30
   2   1   5  792.22   32.30
   1  -3   5  851.11   51.29
   2   1   5  862.31   41.60
   0   2  -5    9.50    2.10
   2  -2  -5    0.70    8.40
   2  -2  -5    9.10    1.20
   0   2  -5   12.40    2.00
   0   2  -5    0.60   10.50
   2  -2  -5    7.10    2.90
  -2   0  -5    8.90    7.90
   0  -2   5    8.70   11.30
   2   0   5   13.00    1.20
  -2   2   5   11.00    8.20
   0  -2   5   17.20    1.90
   2   0   5    4.30    8.20
   2   0   5   15.60    3.20
   1   1  -5   23.90   10.90
  -2   1  -5   29.00    2.60
  -2   1  -5   26.60   10.40
   1   1  -5   24.30    2.70
   1   1  -5   34.70    3.10
  -2   1  -5   22.70    2.60
   1  -2  -5   17.30    5.90
   1  -2  -5   25.10    1.50
  -1  -1   5   22.60   10.50
   2  -1   5   26.20   10.50
  -1  -1   5   26.40    1.70
  -1   2   5   26.80    5.60
   2  -1   5   25.80    3.30
   2   0  -5   10.40    1.80
   2   0  -5    2.90   10.60
  -2   2  -5    8.60    1.70
   2   0  -5    8.20    1.10
  -2   2  -5   14.70    2.20
   2   0  -5   14.40    2.30
   2  -2   5   15.20   11.00
  -2   0   5    9.70    1.70
  -2   0   5   10.00    1.20
   2  -2   5   11.30    1.40
   2  -2   5   21.10   10.90
  -2   3  -5  856.71   31.30
  -2   3  -5  797.32   31.10
   3  -1  -5  876.31   31.10
   3  -1  -5  800.92   31.10
  -1  -2  -5  826.42   30.30
   3  -1  -5  814.12   30.90
   3  -1  -5  858.91   53.69
   3  -1  -5  805.72   31.70
  -3   1   5  806.52   30.70
   1   2   5  756.62   31.60
  -3   1   5  801.02   30.90
  -3   1   5  716.43   48.80
   2  -3   5  885.01   51.99
   2  -3   5  858.31   52.99
  -2  -2  -5  510.95   20.20
   4  -2  -5  577.54   50.19
  -2  -2  -5  522.55   36.20
   4  -2  -5  527.85   21.50
   4  -2  -5  531.15   21.60
  -2   4  -5  512.25   20.60
   2   2   5  572.54   33.70
  -4   2   5  527.45   47.70
   2  -4   5  582.54   58.79
  -4   2   5  515.55   20.50
  -4   2   5  533.75   20.70
   2   2   5  561.34   21.90
   2  -4   5  545.05   49.70
   5  -3  -5  785.52   30.10
   5  -3  -5  784.42   31.40
   5  -3  -5  804.52   30.50
   5  -3  -5  823.12   81.59
  -3  -2  -5  678.93   60.49
   5  -3  -5  769.02   30.50
  -2   5  -5  738.83   30.40
  -3  -2  -5  783.72   29.80
   3   2   5  815.52   31.60
   2  -5   5  806.62   30.30
   3   2   5  799.32   62.39
   2  -5   5  735.13   77.39
  -5   3   5  785.92   30.20
   2  -5   5  792.62   76.59
  -5   3   5  865.81   95.49
  -1   4  -5  698.73   28.20
   4  -3  -5  758.22   28.90
   4  -3  -5  727.23   56.39
   4  -3  -5  744.63   29.30
  -3  -1  -5  777.02   51.59
   4  -3  -5  746.23   28.60
  -3  -1  -5  760.62   28.20
   1  -4   5  785.62   64.89
  -4   3   5  737.33   54.59
  -4   3   5  725.83   28.40
   1  -4   5  782.62   58.79
   3   1   5  722.53   47.70
   3  -3  -5    1.00    1.90
   3  -3  -5    3.20    4.10
   0   3  -5   -0.80    1.80
  -3   0  -5    2.00    1.80
  -3   0  -5    0.20    1.80
   3  -3  -5    9.70   16.30
   0   3  -5   -1.50   17.00
  -3   0  -5   -0.20   14.20
   3  -3  -5    0.60    0.90
   3  -3  -5    0.20    1.80
   0   3  -5    1.70    1.90
   0  -3   5    0.90    0.70
  -3   3   5   13.50   14.90
   3   0   5   -0.10    1.30
   0  -3   5  -50.59   18.10
   3   0   5    5.80   14.90
   3   0   5    3.00    2.60
  -3   1  -5  872.01   53.19
   2  -3  -5  729.53   31.40
   1   2  -5  809.82   31.10
   2  -3  -5  834.42   30.80
  -3   1  -5  795.52   30.90
  -3   1  -5  793.12   31.10
   1   2  -5  802.52   50.39
   2  -3  -5  865.31   44.30
   1   2  -5  858.91   31.30
   3  -1   5  841.52   32.20
  -2   3   5  824.32   42.70
  -1  -2   5  860.31   31.00
   3  -1   5  832.12   30.90
  -1  -2   5  817.32   50.39
  -3   2  -5  833.92   31.70
   1  -3  -5  850.61   31.30
   2   1  -5  852.91   52.09
  -3   2  -5  846.62   32.00
   2   1  -5  841.22   32.00
  -3   2  -5  878.61   51.39
   1  -3  -5  845.52   39.10
   2   1  -5  815.02   32.00
   1  -3  -5  864.51   39.30
  -2  -1   5  862.31   31.70
  -2  -1   5  813.82   50.59
   3  -2   5  827.92   32.60
   3  -2   5  827.52   31.70
   3  -2   5  809.42   51.09
   3   0  -5    0.10   17.90
   0  -3  -5   -3.50    7.10
   3   0  -5    0.40    2.10
  -3   3  -5    3.20    1.40
   0  -3  -5    1.10    6.90
   0  -3  -5    0.40    0.70
   3   0  -5    3.50    1.70
  -3   3  -5    1.20    1.60
   3   0  -5   -0.10    0.80
   3   0  -5    2.30    1.50
  -3   0   5    0.10   17.80
  -3   0   5    1.80    0.90
   3  -3   5    2.40    2.80
  -3   0   5    1.20    1.20
   3  -3   5  -10.40   18.10
   3  -3   5    0.90    0.80
   4  -1  -5  790.42   63.09
   4  -1  -5  856.21   31.90
   4  -1  -5  798.02   32.30
   4  -1  -5  859.01   32.70
  -1  -3  -5  781.02   42.70
   3  -4   5  828.32   64.39
   3  -4   5  831.32   31.70
   3  -4   5  807.92   63.29
  -4   1   5  887.91   63.89
  -3   5  -5  733.63   29.60
   5  -2  -5  792.72   29.80
  -2  -3  -5  806.82   59.29
   5  -2  -5  740.63   82.69
  -3   5  -5  757.82   29.20
   5  -2  -5  795.12   30.80
   5  -2  -5  803.42   29.70
   5  -2  -5  788.42   29.30
  -2  -3  -5  763.42   28.90
  -5   2   5  742.13   29.30
   2   3   5  756.62   47.10
   3  -5   5  682.63   79.29
   3  -5   5  614.14   76.39
   2   3   5  727.03   30.30
   3  -5   5  739.43   29.50
  -5   2   5  828.52   79.59
  -3   6  -5    2.40    2.40
   6  -3  -5    3.90    1.70
   6  -3  -5    3.80    3.00
   6  -3  -5    1.20    1.70
  -3  -3  -5   60.09   53.89
   6  -3  -5    4.60    1.60
  -3  -3  -5    3.20    1.20
   3   3   5   15.60   47.10
   3   3   5    3.60    3.80
   3  -6   5    4.90    1.50
  -6   3   5    3.80    1.80
   7  -4  -5   27.70    3.30
  -4  -3  -5   27.20    3.00
   7  -4  -5   28.30    3.00
   7  -4  -5   39.00    5.50
  -4  -3  -5   36.80    3.20
  -3   7  -5   37.80    4.80
   7  -4  -5   30.10    3.40
   4   3   5   42.90    5.50
  -7   4   5   32.20    3.70
   3  -7   5   35.20    3.20
  -4  -2  -5   41.60    3.20
  -2   6  -5   40.40    4.60
  -4  -2  -5   43.30    3.60
   6  -4  -5   44.40    3.20
   6  -4  -5   40.50    3.60
   6  -4  -5   38.10    3.40
   6  -4  -5   47.10    6.20
   4   2   5   46.00    5.30
   4   2   5   17.80   80.49
   2  -6   5   37.50    3.10
   2  -6   5  269.17  107.09
  -6   4   5   41.20    4.30
  -1   5  -5  215.88   10.10
   5  -4  -5  218.08    9.60
  -4  -1  -5  215.38   45.60
   5  -4  -5  222.88   11.50
  -4  -1  -5  219.68    9.60
   5  -4  -5  221.48    9.90
   5  -4  -5  228.08    9.90
  -4  -1  -5  220.48    9.30
   4   1   5  175.48   45.60
   4   1   5  230.78   11.40
   1  -5   5  194.68   60.79
   1  -5   5  229.08    9.70
  -5   4   5  173.08   49.50
   1  -5   5   90.69   50.49
   4  -4  -5   13.20    1.80
  -4   0  -5   19.00    2.50
  -4   0  -5   21.50    2.30
   4  -4  -5   22.60    5.40
   0   4  -5   15.60    2.20
   4  -4  -5   67.19   34.10
   4  -4  -5   16.80    2.40
   4  -4  -5   20.10    2.30
   0   4  -5   12.10   31.70
  -4   4   5   28.50   27.40
   0  -4   5    4.50   31.60
   4   0   5   17.90   29.40
   0  -4   5   17.40    1.80
   4   0   5   16.30    3.30
   3  -4  -5  821.02   30.30
  -4   1  -5  785.52   30.20
   3  -4  -5  747.13   30.20
   1   3  -5  725.43   59.09
   3  -4  -5  777.22   30.50
   1   3  -5  802.42   30.70
   1   3  -5  800.72   31.20
  -4   1  -5  787.72   30.40
   1   3  -5  797.22   30.30
  -4   1  -5  795.62   60.39
   4  -1   5  881.91   30.50
   4  -1   5  825.92   62.09
  -3   4   5  824.22   53.79
  -1  -3   5  727.53   58.19
   2   2  -5  501.85   49.20
   2   2  -5  531.55   21.70
  -4   2  -5  539.25   52.29
   2  -4  -5  493.45   20.90
   2   2  -5  524.15   20.70
  -4   2  -5  551.24   20.90
   2  -4  -5  559.24   38.90
   2  -4  -5  518.95   20.50
  -4   2  -5  539.05   21.00
   2   2  -5  572.54   21.20
   4  -2   5  549.65   22.20
   4  -2   5  482.75   48.80
   4  -2   5  550.84   20.90
  -2  -2   5  591.54   50.19
  -4   3  -5  735.93   58.79
   3   1  -5  793.52   60.29
   1  -4  -5  731.53   41.40
   3   1  -5  744.83   27.60
   1  -4  -5  726.23   41.10
   1  -4  -5  719.73   27.10
  -3  -1   5  739.33   27.70
  -3  -1   5  711.93   64.79
   4  -3   5  684.93   28.40
  -3  -1   5  704.93   27.60
   4  -3   5  645.04   58.99
   0  -4  -5   19.60    1.70
   0  -4  -5   25.70   15.60
  -4   4  -5   14.50    2.10
   4   0  -5   19.60    2.60
   4   0  -5   18.80    3.00
   4   0  -5   16.90    2.10
   0  -4  -5    2.30   15.60
   4   0  -5   19.90   38.40
  -4   4  -5   13.20    2.20
   4   0  -5   16.60    2.10
   4  -4   5   14.00   34.60
  -4   0   5   18.00    2.00
  -4   0   5  -26.90   31.40
   4  -4   5   62.29   36.10
  -4   0   5   11.10    1.70
  -4   5  -5  169.48    7.80
   5  -1  -5  162.18    8.00
   5  -1  -5   77.09   56.59
   5  -1  -5  167.98    8.10
   5  -1  -5  175.88    9.20
  -1  -4  -5  160.78   28.80
  -1  -4  -5  162.48    7.10
   5  -1  -5  174.98    7.60
  -1  -4  -5  129.49   28.80
  -4   5  -5  171.18    8.10
  -5   1   5  175.68    7.50
  -5   1   5  159.18    7.70
   4  -5   5  153.28   58.29
   4  -5   5  168.98    7.80
   4  -5   5  101.99   55.79
  -5   1   5  242.68   68.49
   6  -2  -5   52.99    3.70
  -2  -4  -5   50.99    3.30
  -2  -4  -5  -33.60   49.50
  -4   6  -5   49.10    4.40
   6  -2  -5   46.80    4.00
   6  -2  -5   58.09    4.10
   6  -2  -5   62.09    5.70
   4  -6   5   21.40  104.99
   4  -6   5   51.59    4.40
  -6   2   5   51.89    3.80
  -6   2   5   55.59    3.90
   7  -3  -5   23.90    2.70
  -3  -4  -5   26.10    2.80
   7  -3  -5   29.70    3.40
  -4   7  -5   29.50    3.90
   7  -3  -5   21.80    3.10
   7  -3  -5   29.80    4.80
  -7   3   5   24.40    3.00
   3   4   5   27.10    7.40
   4  -7   5   23.30    2.90
   8  -4  -5  115.89    7.00
   8  -4  -5  110.19    6.50
  -4  -4  -5  106.79    5.70
   8  -4  -5  104.39    8.40
   8  -4  -5  108.59    5.80
  -4  -4  -5  102.19    6.30
  -4  -4  -5  104.39    6.30
   4   4   5  121.19    9.80
  -8   4   5  120.29    6.60
   4  -8   5  105.89    6.40
   9  -5  -5   28.20    4.70
   9  -5  -5   43.40    4.50
   9  -5  -5   38.90    3.80
  -5  -4  -5   39.00    3.40
  -5  -4  -5   37.60    3.90
  -9   5   5   37.50    4.70
   4  -9   5   36.80    4.10
   8  -5  -5   77.39    5.50
   8  -5  -5   84.59    5.90
   8  -5  -5   97.89    8.20
  -5  -3  -5   69.09    5.30
   8  -5  -5   92.99    5.10
  -5  -3  -5   93.89    5.10
  -8   5   5   82.89    6.00
   3  -8   5   91.19    5.70
   5   3   5  106.49    7.90
   7  -5  -5   23.20    3.00
   7  -5  -5   18.90    2.50
  -5  -2  -5   23.20    3.00
   7  -5  -5   33.10    5.60
  -5  -2  -5   21.30    2.40
   5   2   5   23.60    4.60
  -7   5   5   29.90    3.70
  -1   6  -5  124.69    7.80
  -5  -1  -5   77.69  105.59
  -5  -1  -5  126.59    6.20
  -5  -1  -5  132.19    6.70
   6  -5  -5  124.19    6.70
   6  -5  -5  131.29    6.40
  -1   6  -5  122.49    7.70
   6  -5  -5  126.89    6.80
   6  -5  -5  127.29    9.60
   1  -6   5  143.19  130.49
  -6   5   5  126.99    7.40
   1  -6   5  128.69    6.60
   5   1   5  136.09    8.50
   5  -5  -5    4.30    1.80
  -5   0  -5    1.50    1.80
  -5   0  -5    2.30    1.50
   5  -5  -5    2.50    1.20
  -5   0  -5    0.70   62.19
   5  -5  -5    2.00    1.30
   0   5  -5    0.50    2.10
   0   5  -5    4.00    2.80
   5   0   5    2.80    2.60
   0  -5   5    1.90    1.10
   5   0   5  -25.50   69.49
   0  -5   5  -50.19   78.99
  -5   1  -5  156.88    7.60
  -5   1  -5  162.88    7.30
   1   4  -5  143.49   52.39
   4  -5  -5  161.38    7.50
   4  -5  -5  278.17   86.19
   4  -5  -5  165.68    7.50
  -5   1  -5  188.08   53.89
   1   4  -5  162.88    8.00
   4  -5  -5  158.08    7.70
   1   4  -5  173.58   10.00
  -1  -4   5  155.88   55.69
  -1  -4   5  155.78    7.40
   5  -1   5  121.29   54.89
   5  -1   5  163.28    7.70
   5  -1   5  181.28    9.30
   2   3  -5  801.52   31.30
   3  -5  -5  800.22   68.79
   3  -5  -5  819.22   30.10
   3  -5  -5  752.92   30.00
  -5   2  -5  777.52   30.00
   2   3  -5  764.42   30.40
   2   3  -5  900.41   79.79
   3  -5  -5  819.92   65.49
  -5   2  -5  819.12  108.99
  -5   2  -5  792.32   30.30
   5  -2   5  754.62   89.59
   5  -2   5  796.32   31.70
  -2  -3   5  687.33   74.79
  -2  -3   5  762.32   30.20
  -5   3  -5  798.32   29.80
   3   2  -5  661.33   79.59
  -5   3  -5  634.04   77.29
   3   2  -5  788.32   30.00
   3   2  -5  721.53   29.30
  -5   3  -5  778.52   29.50
   2  -5  -5  720.33   29.30
   2  -5  -5  799.02   58.79
   3   2  -5  809.02   30.90
   2  -5  -5  795.62   29.30
   2  -5  -5  767.92   60.79
   3   2  -5  786.62   29.90
   5  -3   5  712.53   81.79
   5  -3   5  784.22   29.80
   5  -3   5  754.62   30.90
  -3  -2   5  770.12   29.70
  -3  -2   5  725.13   77.19
   1  -5  -5  216.08   32.80
   4   1  -5  215.48   10.10
  -5   4  -5  267.77   64.19
   1  -5  -5  239.78   34.50
   4   1  -5  223.58   11.20
  -5   4  -5  224.08    9.70
   4   1  -5  227.08   10.20
   1  -5  -5  229.98    9.30
  -5   4  -5  220.28   10.00
   5  -4   5  229.58   11.10
  -4  -1   5  227.88    9.50
   5  -4   5  213.78   61.19
   5  -4   5  225.78   10.00
  -4  -1   5  236.68   55.69
  -4  -1   5  221.38    9.80
   0  -5  -5   -9.50   32.20
   5   0  -5    3.70    1.60
  -5   5  -5    2.70    1.80
   5   0  -5    3.80    2.00
   5   0  -5    3.70    1.90
  -5   5  -5    2.00    1.70
   5   0  -5    0.90    2.60
   5   0  -5   78.29   77.69
   0  -5  -5    1.30    1.20
  -5   0   5    1.90    1.30
   5  -5   5  -63.09   75.89
  -5   0   5    1.30    1.40
  -5   0   5    2.00    1.30
   5  -5   5    2.80    1.50
   5  -5   5 -118.59   73.09
  -5   0   5   12.40   71.09
   6  -1  -5  108.49    7.70
  -1  -5  -5  111.89    5.60
  -1  -5  -5  115.09   55.79
   6  -1  -5  115.29    6.60
   6  -1  -5  114.19    6.00
   6  -1  -5  114.99    6.40
  -5   6  -5  117.09    6.50
  -6   1   5  122.99    6.30
  -6   1   5  119.79    5.90
   5  -6   5  114.09    6.30
   5  -6   5  320.87  149.49
   7  -2  -5   18.70    4.30
   7  -2  -5   23.30    2.80
   7  -2  -5   27.30    3.50
  -5   7  -5   27.40    3.70
  -2  -5  -5   18.70    2.60
   7  -2  -5   19.90    2.80
  -7   2   5   30.30    3.20
  -7   2   5   26.80    3.10
  -3  -5  -5   49.60    4.30
   8  -3  -5   57.19    4.60
   8  -3  -5   51.29    4.50
   8  -3  -5   59.39    5.10
   8  -3  -5   55.39    6.20
   5  -8   5   57.79    4.60
  -8   3   5   57.49    4.60
   9  -4  -5   47.50    6.20
  -4  -5  -5   55.49    3.80
   9  -4  -5   50.89    5.20
   9  -4  -5   46.20    4.20
   5  -9   5   48.20    4.50
  -9   4   5   51.19    4.50
  -5  -5  -5   41.80    3.20
  10  -5  -5   36.20    5.10
  10  -5  -5   30.60    4.80
   5 -10   5   36.70    4.40
  -6  -5  -5    4.80    1.60
   5 -11   5    2.50    5.30
  -6  -4  -5   54.99    3.60
  10  -6  -5   48.90    5.80
  -6  -4  -5   46.10    4.20
   4 -10   5   47.30    4.80
   9  -6  -5    2.80    2.20
  -6  -3  -5    3.60    1.70
  -6  -3  -5    4.70    2.20
   9  -6  -5    1.80    7.60
   6   3   5    4.10    4.30
   3  -9   5    5.00    2.30
   8  -6  -5  126.89    6.80
   8  -6  -5  134.09    7.40
  -6  -2  -5  132.59    6.80
   8  -6  -5  122.39    7.60
  -6  -2  -5  122.59    7.00
   2  -8   5  155.38    7.70
   6   2   5  141.39    9.10
  -6  -1  -5    8.90    2.80
   7  -6  -5   15.30    2.70
   7  -6  -5    9.60    2.40
   7  -6  -5    8.20    2.00
  -6  -1  -5   15.00    2.30
   1  -7   5   16.60    2.80
   6   1   5   11.40    3.80
   6  -6  -5    1.20    1.70
   6  -6  -5    0.40    1.40
  -6   0  -5    2.10    1.60
   6  -6  -5    1.20    1.40
  -6   0  -5    1.90    1.40
   0  -6   5    1.10    1.30
   6   0   5    0.00    2.80
   5  -6  -5  111.29    6.20
   1   5  -5  118.09    7.50
   1   5  -5  120.19    7.30
   5  -6  -5  117.39    5.90
  -6   1  -5  124.59    6.00
  -6   1  -5  113.99    6.20
   5  -6  -5  114.49    6.20
  -6   1  -5  199.18  117.89
   6  -1   5    1.70  145.39
  -1  -5   5  108.09    6.00
  -1  -5   5   76.29  121.19
   6  -1   5  121.89    8.00
   2   4  -5   49.20    4.60
   2   4  -5  -73.39   99.49
   4  -6  -5   52.99    3.70
  -6   2  -5   52.19    3.60
  -6   2  -5   55.19    4.00
   4  -6  -5   51.59    3.60
   2   4  -5   50.59    5.00
   2   4  -5   58.39    6.50
  -6   2  -5   77.29   84.39
  -2  -4   5 -126.09   86.99
   6  -2   5   48.20    5.30
  -2  -4   5   54.69    4.10
   6  -2   5    3.50  112.89
   6  -2   5   53.49    4.30
   3   3  -5    4.70    2.40
  -6   3  -5    3.00    1.50
   3  -6  -5    3.20    1.80
   3   3  -5   97.69   84.89
   3   3  -5    3.30    3.30
   3  -6  -5    6.80    1.70
  -6   3  -5    2.80    1.50
  -6   3  -5   36.00   93.19
   3   3  -5    2.50    2.10
   3  -6  -5   -8.80   57.39
   6  -3   5    5.50    2.00
   6  -3   5   -0.40    2.40
   6  -3   5    6.40  111.19
  -3  -3   5    2.10    1.10
  -3  -3   5  -39.60   93.69
  -6   4  -5   35.10   95.89
   4   2  -5 -121.19  109.29
   2  -6  -5   -8.90   58.89
  -4  -2   5 -145.89   99.59
   6  -4   5  -59.59  107.69
  -6   5  -5  134.19    7.00
   5   1  -5  135.99    7.20
   1  -6  -5  121.29    6.10
   5   1  -5  -22.60  142.79
   5   1  -5  141.39    7.30
   5   1  -5  129.49    8.50
  -6   5  -5  131.79    6.60
   1  -6  -5  151.88   63.39
  -5  -1   5  124.79    6.60
   6  -5   5  132.29    7.00
  -5  -1   5  130.79    6.30
   6  -5   5  121.59    8.10
  -5  -1   5  127.99    6.80
  -5  -1   5  -76.89  138.39
  -6   6  -5   -0.10    3.00
   6   0  -5    0.00    1.90
  -6   6  -5    2.80    2.00
   0  -6  -5    0.60    1.50
   6   0  -5    2.10    3.00
   6   0  -5    0.90    1.90
  -6   0   5    0.90    1.40
   6  -6   5    2.90    2.30
  -6   0   5    2.10    1.50
   7  -1  -5   13.80    3.00
  -6   7  -5   16.70    3.90
   7  -1  -5   12.70    3.90
  -1  -6  -5   13.00    2.90
   7  -1  -5    8.90    2.40
  -7   1   5    7.60    2.00
   6  -7   5    8.90    2.20
   8  -2  -5  155.38   10.10
  -6   8  -5  147.39    8.80
   8  -2  -5  155.98    8.10
  -2  -6  -5  155.18    7.90
   8  -2  -5  157.78    8.90
  -8   2   5  148.09    8.00
   6  -8   5  149.49    8.30
  -8   2   5  152.18    7.90
   9  -3  -5    3.40    3.00
  -3  -6  -5    4.60    3.10
   9  -3  -5    8.70    3.90
   9  -3  -5    5.70    3.50
   6  -9   5    2.30    2.20
  -9   3   5    4.90    3.90
  10  -4  -5   34.80    4.80
  -4  -6  -5   47.70    4.50
  10  -4  -5   40.60    7.50
  -4  -6  -5   42.40    3.30
   6 -10   5   39.90    4.60
  -5  -6  -5    5.80    1.60
  11  -5  -5    6.60    5.70
   6 -11   5    9.00    5.50
  -7  -4  -5    2.20    1.40
  -7  -4  -5    1.50    3.10
  10  -7  -5   64.49    6.20
  -7  -3  -5   84.69    6.80
  -7  -3  -5   66.19    4.10
   3 -10   5   59.79    5.40
  -7  -2  -5    0.70    1.40
   9  -7  -5    3.40    2.50
  -7  -2  -5    0.40    1.80
   7   2   5    0.50    3.40
   2  -9   5    0.20    2.20
  -7  -1  -5  205.58    9.60
   8  -7  -5  195.18    9.20
  -7  -1  -5  191.88    9.20
   8  -7  -5  196.78   10.20
   7   1   5  190.08   11.30
   1  -8   5  208.08   10.00
   7  -7  -5    2.90    1.60
  -7   0  -5    1.70    1.50
   7  -7  -5    0.80    1.50
  -7   0  -5    0.60    1.60
   7   0   5    2.90    3.00
   0  -7   5    4.20    2.00
  -7   1  -5   11.40    2.30
   6  -7  -5    9.60    2.20
   6  -7  -5   12.90    2.10
  -7   1  -5    9.10    1.90
  -1  -6   5   13.40    2.50
   7  -1   5   10.80    3.50
  -7   2  -5   23.40    2.70
   5  -7  -5   21.10    2.50
  -7   2  -5   23.90    3.10
   5  -7  -5   21.20    2.80
   7  -2   5   23.20    4.40
   3   4  -5   36.80    6.00
  -7   3  -5   27.50    2.90
   4  -7  -5   26.70    2.90
  -7   3  -5   22.70    3.00
   4  -7  -5   25.10    3.00
   7  -3   5   26.50    4.30
   7  -3   5   28.40    3.80
  -3  -4   5   30.80    3.00
   4   3  -5   45.70    5.80
   4   3  -5   37.50    4.40
   3  -7  -5   30.90    3.10
  -7   4  -5   38.00    3.60
   3  -7  -5   36.40    3.40
   4   3  -5   41.00    4.80
  -7   4  -5   32.60    3.20
   7  -4   5   30.20    3.70
   7  -4   5   42.80    5.20
  -4  -3   5   28.80    2.70
  -4  -3   5   30.70    3.10
  -7   5  -5   29.60    3.10
  -7   5  -5   22.80    3.00
   2  -7  -5   23.90    2.80
   5   2  -5   19.40    4.50
   5   2  -5   25.30    3.50
   5   2  -5   28.80    4.30
  -5  -2   5   27.00    2.70
   7  -5   5   20.50    3.10
   7  -5   5   28.10    4.60
   6   1  -5   12.00    3.00
  -7   6  -5   13.70    3.60
  -7   6  -5   13.20    2.70
   6   1  -5   12.60    3.60
   6   1  -5   15.70    4.10
  -6  -1   5    9.40    2.00
   7  -6   5    9.70    2.40
  -6  -1   5   13.90    2.30
   7   0  -5    1.30    3.30
  -7   7  -5    0.40    2.30
   7   0  -5    1.90    2.70
   0  -7  -5   -0.90    2.10
   7   0  -5    0.00    2.40
  -7   0   5    0.30    1.60
   7  -7   5    1.00    1.80
  -7   0   5    1.20    1.70
   8  -1  -5  237.28   14.50
  -7   8  -5  214.58   11.00
   8  -1  -5  241.08   13.00
   8  -1  -5  215.98   10.60
  -1  -7  -5  235.48   10.60
   7  -8   5  231.28   11.10
  -8   1   5  215.38   10.10
  -8   1   5  212.48   10.50
   9  -2  -5    1.30    3.00
   9  -2  -5    3.20    2.40
   7  -9   5    3.10    2.60
  -9   2   5    2.80    1.90
  -3  -7  -5   95.09    4.80
  10  -3  -5   81.99    6.60
 -10   3   5   79.79    6.00
   7 -10   5   80.49    6.10
  11  -4  -5    2.00    3.10
  -4  -7  -5    3.20    2.00
  10  -8  -5   21.00    4.30
  -8  -2  -5   17.00    2.20
  -8  -2  -5   20.50    2.60
   2 -10   5   22.00    3.90
  -8  -1  -5   18.20    2.70
  -8  -1  -5   10.70    2.00
   9  -8  -5   14.80    3.70
   8   1   5   10.90    3.70
   1  -9   5   11.00    3.20
  -8   0  -5    3.80    2.60
   8  -8  -5    2.00    2.10
   8   0   5    3.40    3.50
   0  -8   5    2.30    2.10
  -8   1  -5  220.68   10.80
   7  -8  -5  233.38   11.20
  -8   1  -5  236.08   10.60
   8  -1   5  235.68   12.80
  -1  -7   5  229.98   11.10
   6  -8  -5  149.79    7.90
   6  -8  -5  154.08    7.30
  -8   2  -5  135.99    7.70
  -8   2  -5  136.39    7.30
  -2  -6   5  152.58    7.90
   8  -2   5  131.29    9.30
   5  -8  -5   58.19    4.50
  -8   3  -5   58.99    4.20
   5  -8  -5   51.49    3.90
  -8   3  -5   50.19    4.30
   8  -3   5   64.19    6.10
  -3  -5   5   55.89    4.50
   4   4  -5  136.69    9.80
   4  -8  -5  111.69    6.30
  -8   4  -5  116.39    6.20
  -8   4  -5  103.89    6.50
  -4  -4   5  109.09    5.80
   8  -4   5  113.39    7.50
  -4  -4   5  108.39    6.60
   8  -4   5  106.09    7.80
  -8   5  -5   85.39    5.40
   3  -8  -5   95.99    5.50
   5   3  -5   95.59    8.20
  -8   5  -5   80.29    5.60
   8  -5   5  100.39    7.40
   8  -5   5   77.09    6.20
  -5  -3   5   80.69    5.60
  -5  -3   5   88.69    5.00
  -8   6  -5  137.79    7.40
   6   2  -5  124.29    9.30
   2  -8  -5  130.49    7.00
  -6  -2   5  118.89    6.50
  -6  -2   5  128.29    7.00
   8  -6   5  136.49    7.80
   1  -8  -5  211.58    9.80
  -8   7  -5  206.98   10.00
   7   1  -5  201.08   12.00
  -7  -1   5  188.38    9.10
  -7  -1   5  203.08    9.70
   8  -7   5  194.48   10.20
  -8   8  -5    1.80    3.20
   0  -8  -5    4.90    3.60
  -8   0   5    2.90    2.10
   8  -8   5    5.40    2.90
   9  -1  -5   12.30    3.70
  -9   1   5    9.30    2.10
   8  -9   5   11.60    3.20
  -2  -8  -5   16.00    2.10
  10  -2  -5   10.40    3.10
   8 -10   5   15.90    4.20
 -10   2   5   16.60    2.50
  -9  -1  -5    6.20    2.00
  10  -9  -5    4.40    5.50
  -9  -1  -5    5.80    1.70
  -9   0  -5    0.30    1.40
  -9   0  -5    1.40    1.70
   9  -9  -5   -0.20    3.20
   0  -9   5    1.10    4.90
   9   0   5    0.90    2.60
  -9   1  -5   12.10    2.10
  -9   1  -5   14.80    2.60
   8  -9  -5   12.50    5.70
   9  -1   5   10.50    3.20
  -1  -8   5   11.30    4.80
  -9   2  -5    1.20    1.60
   7  -9  -5    2.50    2.30
  -9   2  -5    0.80    1.50
  -2  -7   5    0.00    2.20
   9  -2   5    0.70    2.50
   6  -9  -5    4.90    2.50
  -9   3  -5    6.20    2.10
   9  -3   5    3.30    2.80
  -3  -6   5    1.90    1.30
  -3  -6   5    4.80    2.20
  -9   4  -5   47.90    4.10
   5  -9  -5   55.39    4.80
  -9   4  -5   52.69    4.30
  -4  -5   5   53.49    4.60
   9  -4   5   43.50    5.50
  -4  -5   5   47.90    3.60
  -9   5  -5   36.30    4.70
   5   4  -5   36.30    7.60
   4  -9  -5   42.70    4.30
  -9   5  -5   44.90    4.00
  -5  -4   5   39.60    4.20
  -5  -4   5   38.00    3.60
   9  -5   5   27.10    4.50
  -5  -4   5   36.10    3.10
   3  -9  -5    4.80    3.00
  -9   6  -5    4.50    2.50
   6   3  -5    5.10    3.90
   9  -6   5    7.80    4.20
  -6  -3   5    3.90    1.70
  -6  -3   5    1.40    1.60
   7   2  -5   -0.10    3.10
  -9   7  -5    1.40    2.10
   2  -9  -5    2.80    3.70
  -7  -2   5    1.80    1.70
   9  -7   5    3.00    3.10
  -7  -2   5    1.50    1.60
   8   1  -5   14.50    4.10
  -8  -1   5   15.40    2.50
  -8  -1   5   13.20    2.50
   9  -8   5   12.40    3.70
   9   0  -5   -1.10    2.10
   9  -9   5   -0.90    4.10
  -9   0   5    1.50    1.60
  10  -1  -5    5.30    2.80
 -10   1   5    6.90    2.10
   9 -10  -5    7.40    5.00
 -10   1  -5    6.60    1.80
 -10   1  -5    6.10    2.20
  -1  -9   5    7.40    1.50
 -10   2  -5   19.90    2.70
   8 -10  -5   15.30    3.60
 -10   2  -5   17.50    2.60
  -2  -8   5   10.70    3.70
  10  -2   5   15.60    3.10
  -2  -8   5   21.70    2.40
 -10   3  -5   78.99    5.10
   7 -10  -5   81.69    6.30
 -10   3  -5   74.69    5.10
  -3  -7   5   93.49    6.30
  -3  -7   5   93.59    4.70
  10  -3   5   91.79    6.40
 -10   4  -5   39.80    3.60
 -10   4  -5   33.60    3.80
   6 -10  -5   44.20    5.10
  -4  -6   5   44.10    4.70
  10  -4   5   27.30    4.20
  -4  -6   5   43.80    3.20
   5 -10  -5   46.90    5.70
 -10   5  -5   42.30    3.90
  -5  -5   5   41.00    3.30
  -5  -5   5   43.10    3.50
  -5  -5   5   38.10    4.70
 -10   6  -5   41.40    4.00
   4 -10  -5   46.00    7.20
  -6  -4   5   48.30    3.50
  -6  -4   5   42.90    3.50
 -10   7  -5   63.99    4.80
   7   3  -5   61.29    6.90
  -7  -3   5   62.29    4.80
  -7  -3   5   64.69    4.20
   8   2  -5   13.70    3.90
  -8  -2   5   18.00    2.50
   9   1  -5    5.10    3.30
  -9  -1   5    7.20    1.80
 -11   4  -5    4.20    1.90
  -4  -7   5    4.60    1.90
  -4  -7   5    3.10    1.60
 -11   5  -5    5.70    2.00
  -5  -6   5    7.40    1.80
  -5  -6   5    6.90    1.70
 -11   6  -5    3.40    2.30
  -6  -5   5    3.10    1.80
  -6  -5   5    6.30    1.80
  -7  -4   5    2.40    1.60
  -7  -4   5    2.20    2.90
   0   0  -6  193.88   14.60
   0   0   6  183.58   14.40
   0   0   6  181.08    7.10
   0   1  -6 1421.86   55.99
   0   1  -6 1552.04   68.49
   1  -1  -6 1539.55   63.79
   0   1  -6 1411.16   55.99
   1   0   6 1523.45   62.59
   0  -1   6 1493.35   67.59
   1   0   6 1557.14   63.19
  -1   1   6 1556.84   63.29
   0  -1   6 1523.05   55.69
   1   0  -6 1460.45   64.89
   0  -1  -6 1395.56   52.59
  -1   1  -6 1291.07   53.39
   1   0  -6 1370.76   53.29
   1  -1   6 1532.05   52.89
  -1   0   6 1371.06   53.59
  -1   0   6 1560.34   65.79
   1  -1   6 1547.35   64.99
  -1   2  -6  695.33   27.80
   2  -1  -6  702.63   27.60
   2  -1  -6  733.43   27.80
  -1  -1  -6  749.33   27.00
  -1  -1  -6  790.22   31.80
   2  -1  -6  717.33   40.70
   2  -1  -6  779.22   27.60
   1   1   6  713.93   28.30
   1  -2   6  753.62   27.50
  -2   1   6  696.33   27.90
   1  -2   6  620.54   45.10
   1  -2   6  727.73   42.80
  -2  -1  -6  251.57   22.70
   3  -2  -6  238.38   10.00
  -1   3  -6  226.98   10.10
  -1   3  -6  225.88    9.80
   3  -2  -6  244.78   10.60
  -2  -1  -6  243.68    9.30
   3  -2  -6  246.88    9.80
   3  -2  -6  188.98   26.40
   2   1   6  241.48   20.30
   1  -3   6  217.38   28.60
   1  -3   6  236.78   29.60
   1  -3   6  237.78    9.70
  -2   0  -6  248.68   21.40
   2  -2  -6  279.27   10.70
   2  -2  -6  279.07   23.10
   0   2  -6  256.57   26.80
   0   2  -6  257.47   11.00
   0   2  -6  260.17   11.30
   2   0   6  304.17   21.70
   2   0   6  275.47   11.90
  -2   2   6  304.37   23.40
   0  -2   6  303.87   28.30
   0  -2   6  273.07   10.80
   1  -2  -6  797.62   28.20
   1  -2  -6  768.22   33.90
   1   1  -6  765.72   44.30
   1   1  -6  744.73   28.80
  -2   1  -6  709.03   28.60
  -2   1  -6  758.82   42.20
  -2   1  -6  713.33   28.40
   1   1  -6  730.03   28.60
  -1  -1   6  749.82   28.40
   2  -1   6  800.52   28.40
  -1   2   6  779.52   32.40
  -1  -1   6  792.42   43.80
   2  -1   6  723.73   29.20
   2  -1   6  763.62   42.20
   2   0  -6  272.37   11.40
  -2   2  -6  286.37   11.20
  -2   2  -6  272.17   11.40
   2   0  -6  272.97   11.20
   2   0  -6  294.57   27.10
   2   0  -6  266.87   11.40
   2  -2   6  304.77   28.70
   2  -2   6  284.47   11.00
  -2   0   6  276.37   10.90
   2  -2   6  283.07   26.80
  -2   0   6  311.97   27.10
  -2   0   6  262.27   10.90
   3  -1  -6  269.17   11.20
   3  -1  -6  287.17   12.00
  -2   3  -6  260.97   11.50
  -1  -2  -6  277.67   10.50
  -1  -2  -6  263.27   20.20
  -2   3  -6  277.27   11.30
   3  -1  -6  279.97   11.30
   3  -1  -6  291.57   11.60
   2  -3   6  264.87   32.90
  -3   1   6  254.17   30.40
  -3   1   6  283.87   11.30
   2  -3   6  271.67   32.30
   2  -3   6  280.97   11.20
  -3   1   6  261.87   11.20
  -2  -2  -6  220.38   26.20
   4  -2  -6  244.38   10.20
  -2  -2  -6  231.18    9.50
   4  -2  -6  232.68   11.00
   4  -2  -6  241.88   10.40
   4  -2  -6  306.27   38.80
   2  -4   6  237.98   10.10
  -4   2   6  251.47   10.20
   2   2   6  233.78   21.10
   2   2   6  247.68   11.40
   2  -4   6  328.47   43.30
   5  -3  -6   45.90    3.60
   5  -3  -6   74.19   48.90
   5  -3  -6   46.10    3.30
  -3  -2  -6    6.60   30.80
  -3  -2  -6   42.60    2.80
   5  -3  -6   42.90    3.20
  -2   5  -6   40.30    4.00
   5  -3  -6   43.90    4.80
  -2   5  -6   45.60    4.50
   2  -5   6  -32.50   44.80
   2  -5   6  136.19   49.00
   3   2   6   31.60   27.60
   3   2   6   47.30    5.40
  -5   3   6   82.59   49.80
   2  -5   6   47.80    3.20
  -5   3   6   48.00    3.80
  -3  -1  -6   41.10    3.80
   4  -3  -6   51.09    3.40
   4  -3  -6   17.40   25.90
  -3  -1  -6   51.39   21.80
   4  -3  -6   44.60    5.10
  -1   4  -6   51.39    3.80
   4  -3  -6   52.49    3.70
   4  -3  -6   51.99    3.20
   1  -4   6   21.70   29.40
   3   1   6   71.29   20.30
   1  -4   6   34.60   28.30
  -4   3   6   66.09   28.20
  -4   3   6   50.29    4.40
   3  -3  -6  288.07   32.80
  -3   0  -6  283.97   12.10
   0   3  -6  298.07   12.10
   0   3  -6  311.67   12.40
   3  -3  -6  300.47   13.20
   3  -3  -6  296.77   12.10
  -3   0  -6  271.77   11.80
   3  -3  -6  316.57   12.00
   0   3  -6  327.37   37.70
   3   0   6  294.27   11.60
   0  -3   6  283.37   11.90
   0  -3   6  325.47   38.60
   3   0   6  311.97   30.70
  -3   3   6  301.07   32.50
   3   0   6  307.57   13.40
  -3   1  -6  211.58   27.40
   2  -3  -6  243.08   12.20
   1   2  -6  261.47   11.10
  -3   1  -6  269.07   10.90
   2  -3  -6  285.57   24.50
   2  -3  -6  265.47   10.70
   1   2  -6  273.77   11.40
   1   2  -6  277.67   11.10
   1   2  -6  316.37   33.00
  -3   1  -6  276.17   11.20
  -1  -2   6  289.37   11.00
  -1  -2   6  303.37   32.60
   3  -1   6  270.17   10.80
   3  -1   6  274.57   12.20
   3  -1   6  277.87   28.40
  -2   3   6  288.77   23.20
   2   1  -6  237.48    9.80
   2   1  -6  253.57   30.90
   2   1  -6  239.48   10.10
  -3   2  -6  225.38    9.70
   1  -3  -6  231.98   16.70
   1  -3  -6  242.28   16.30
  -3   2  -6  218.88    9.80
   1  -3  -6  231.28    9.10
  -3   2  -6  199.08   26.50
   2   1  -6  249.18    9.90
   3  -2   6  219.48   10.60
   3  -2   6  246.88    9.60
  -2  -1   6  233.08    9.40
  -2  -1   6  249.08    9.70
  -2  -1   6  220.08   28.20
   0  -3  -6  299.57   11.20
   3   0  -6  366.96   39.40
   3   0  -6  259.87   11.90
   3  -3   6  314.57   38.10
  -3   0   6  321.17   36.60
   3  -3   6  289.27   35.80
  -3   0   6  314.87   12.00
   3  -3   6  296.57   12.00
  -3   0   6  293.07   11.70
   4  -1  -6   33.70   29.60
   4  -1  -6   47.40    4.40
  -1  -3  -6   37.90   10.40
   4  -1  -6   51.89    3.30
  -3   4  -6   44.70    3.60
  -1  -3  -6   42.70    2.40
   4  -1  -6   46.70    3.20
  -4   1   6   46.00    3.30
  -4   1   6   46.20   31.50
   3  -4   6   44.60   32.70
   3  -4   6   45.30    3.00
   3  -4   6   86.59   31.00
   5  -2  -6   23.10   51.49
  -2  -3  -6   -4.00   23.30
   2   3   6    1.50    3.80
  -5   2   6   -0.10    2.20
  -5   2   6    3.60   49.99
   3  -5   6  -12.90   47.50
   3  -5   6    3.40   47.00
   6  -3  -6  219.68    9.70
  -3  -3  -6  223.58    9.50
   6  -3  -6  211.48   10.20
  -3  -3  -6  169.58   79.49
   6  -3  -6  222.88   10.20
   6  -3  -6  229.98   11.60
  -3   6  -6  226.58   10.40
   3   3   6  220.28   11.40
  -6   3   6  207.98    9.80
   3  -6   6  217.18   10.00
  -4  -3  -6   85.49    5.10
   7  -4  -6   99.39    5.90
  -3   7  -6   94.59    6.70
   7  -4  -6   97.79    5.40
   7  -4  -6  113.69    7.00
   7  -4  -6   95.69    7.70
  -4  -3  -6   93.79    5.70
  -7   4   6   88.39    5.70
   4   3   6   96.09    7.60
   3  -7   6   97.69    5.90
   6  -4  -6  150.18    9.60
  -4  -2  -6  -15.00   72.89
   6  -4  -6  159.98    7.60
   6  -4  -6  154.48    8.00
  -4  -2  -6  154.18    7.90
   6  -4  -6  168.58    8.10
  -4  -2  -6  157.28    7.90
  -2   6  -6  158.38    8.40
   2  -6   6   65.29  120.89
  -6   4   6  168.08    8.10
   2  -6   6  168.78    7.90
   4   2   6  175.08    9.70
   4   2   6  183.98   72.69
  -4  -1  -6  573.64   22.40
  -4  -1  -6  537.25   65.69
  -4  -1  -6  561.04   22.00
   5  -4  -6  586.04   22.70
   5  -4  -6  465.95   70.19
   5  -4  -6  567.04   22.40
   5  -4  -6  599.04   22.80
   5  -4  -6  578.14   23.80
  -1   5  -6  592.24   22.90
   4   1   6  554.94   24.00
   1  -5   6  575.74   73.29
   1  -5   6  575.04   79.49
  -5   4   6  539.05   24.70
   0   4  -6  608.14   24.30
   4  -4  -6  653.43   24.20
  -4   0  -6  578.54   23.80
  -4   0  -6  615.44   23.60
   4  -4  -6  572.74   25.10
   4  -4  -6  579.34   65.69
   4  -4  -6  630.14   24.10
   0   4  -6  562.74   66.69
   4  -4  -6  628.74   23.80
  -4   0  -6  571.74   58.89
   0   4  -6  652.13   24.40
   4   0   6  626.94   25.50
  -4   4   6  547.05   58.69
   0  -4   6  637.64   24.00
   4   0   6  638.84   60.59
   0  -4   6  539.35   65.89
   3  -4  -6   44.80    2.80
   1   3  -6   46.30    4.00
  -4   1  -6   52.09    3.90
   3  -4  -6   44.20    3.90
   1   3  -6   60.89   32.30
  -4   1  -6   52.49    4.20
   3  -4  -6   46.50   23.40
  -4   1  -6   21.40   24.30
   3  -4  -6   48.50    3.90
  -3   4   6   46.70   22.00
  -1  -3   6   50.29    3.00
   4  -1   6   35.40   24.90
   4  -1   6   47.90    3.30
  -1  -3   6  -21.50   27.40
   2   2  -6  218.18   37.30
   2  -4  -6  252.37   28.70
   2   2  -6  231.08    9.90
  -4   2  -6  242.08    9.80
   2  -4  -6  216.18   10.50
   2  -4  -6  231.88    9.50
   2  -4  -6  231.18   24.90
  -4   2  -6  241.58   10.20
   4  -2   6  232.38    9.80
  -2  -2   6  214.08   35.80
  -2  -2   6  248.68    9.90
   4  -2   6  242.18   11.30
   4  -2   6  213.08   35.40
   3   1  -6   59.89    4.70
  -4   3  -6   35.90   32.90
   3   1  -6   56.39   30.60
  -4   3  -6   51.39    3.60
   3   1  -6   55.99    3.70
   3   1  -6   55.29    3.90
   1  -4  -6   59.49   14.90
   1  -4  -6   45.50   13.20
   4  -3   6   62.89   31.20
  -3  -1   6   50.39    3.10
   4  -3   6   57.09    5.00
  -3  -1   6   47.70    3.10
   0  -4  -6  603.14   29.30
   4   0  -6  622.64   24.20
  -4   4  -6  611.24   24.20
   0  -4  -6  596.44   29.40
   4   0  -6  640.24   24.70
   4   0  -6  663.13   25.60
   4   0  -6  635.94   24.80
   0  -4  -6  602.44   23.60
   4   0  -6  575.94   68.49
  -4   4  -6  651.83   24.60
   4  -4   6  635.34   24.50
   4  -4   6  608.54   66.49
  -4   0   6  545.45   67.99
   4  -4   6  625.84   77.49
  -4   0   6  618.94   24.40
  -4   0   6  636.24   24.00
   5  -1  -6  532.85   78.09
  -4   5  -6  588.24   23.80
  -1  -4  -6  586.94   22.80
   5  -1  -6  624.54   25.40
   5  -1  -6  619.94   24.10
   5  -1  -6  614.24   24.00
  -1  -4  -6  566.94   37.70
  -4   5  -6  620.64   23.40
   5  -1  -6  583.74   23.40
  -5   1   6  588.14   23.10
   4  -5   6  581.34   78.89
  -5   1   6  606.24   23.60
  -5   1   6  494.55   80.39
   4  -5   6  609.94   23.80
   4  -5   6  463.95   74.89
   6  -2  -6  155.38    7.70
   6  -2  -6  144.09    7.10
  -2  -4  -6  114.89   44.70
  -2  -4  -6   85.09   51.39
   6  -2  -6  155.48    7.80
  -4   6  -6  152.38    7.80
  -2  -4  -6  140.89    6.70
   6  -2  -6  134.09    8.70
   4  -6   6  142.09    7.40
  -6   2   6  160.28    7.40
   4  -6   6  144.69  191.58
  -6   2   6  149.59    7.20
   7  -3  -6  104.09    7.60
   7  -3  -6   92.19    5.40
  -3  -4  -6   96.59    5.40
   7  -3  -6  102.79    6.00
   7  -3  -6   90.09    6.00
  -4   7  -6  105.09    6.40
  -7   3   6   88.19    5.60
   8  -4  -6    3.20    1.80
   8  -4  -6    2.30    1.90
  -4  -4  -6    3.80    2.40
   8  -4  -6    5.30    3.60
  -4  -4  -6    2.80    1.70
   8  -4  -6    4.20    2.20
  -8   4   6    4.10    2.40
   4  -8   6    2.70    1.80
   9  -5  -6   27.30    3.10
   9  -5  -6   23.70    3.50
   9  -5  -6   20.40    5.10
  -5  -4  -6   32.30    3.10
  -5  -4  -6   32.70    3.90
   9  -5  -6   31.10    3.40
  -9   5   6   23.80    4.20
   4  -9   6   30.40    3.80
   8  -5  -6   49.90    4.60
   8  -5  -6   48.40    6.40
   8  -5  -6   52.89    3.90
  -5  -3  -6   56.59    4.60
  -5  -3  -6   52.29    3.90
   8  -5  -6   53.39    4.40
   3  -8   6   50.29    4.40
  -8   5   6   49.30    5.50
   5   3   6   62.39    6.60
   7  -5  -6  108.39    6.00
   7  -5  -6  106.39    8.60
   7  -5  -6  104.39    6.30
  -5  -2  -6  103.59    6.10
  -5  -2  -6   99.89    5.50
   7  -5  -6  105.69    6.30
  -7   5   6  107.69    7.00
   5   2   6  108.29    7.90
   2  -7   6  104.79    6.10
   6  -5  -6   54.29    4.10
   6  -5  -6   65.29    4.00
   6  -5  -6   54.59    4.30
  -5  -1  -6   49.30    4.20
  -1   6  -6   56.39    5.20
  -1   6  -6   52.69    5.20
   6  -5  -6   69.79    7.10
  -5  -1  -6   56.09    3.80
   1  -6   6   60.79    4.10
   5   1   6  101.59  151.78
   1  -6   6   83.79  155.28
   5   1   6   67.19    6.10
   0   5  -6  229.88   11.00
  -5   0  -6  148.29   70.29
   5  -5  -6  247.68   10.50
   5  -5  -6  231.48   10.80
   5  -5  -6  242.48   10.70
  -5   0  -6  237.18   10.30
   0   5  -6  254.17   11.20
  -5   0  -6  264.17   12.00
   5   0   6  108.29   76.89
   5   0   6  249.58   12.50
   0  -5   6  243.38   10.70
  -5   1  -6  459.85   63.19
   4  -5  -6  580.44   68.79
   4  -5  -6  590.44   22.90
   1   4  -6  595.24   23.40
   4  -5  -6  579.74   22.90
  -5   1  -6  566.84   23.00
   1   4  -6  567.04   78.19
   1   4  -6  594.14   23.30
   4  -5  -6  589.24   22.70
  -5   1  -6  594.54   22.70
  -1  -4   6  609.64   23.10
  -1  -4   6  441.06   75.69
   5  -1   6  580.24   26.90
   5  -1   6  486.25   71.69
   5  -1   6  575.64   22.80
  -5   2  -6   40.80    3.00
   3  -5  -6   34.40   31.40
   3  -5  -6   47.10   36.30
   2   3  -6   42.10    3.80
  -5   2  -6   58.79   48.90
   3  -5  -6   41.40    2.80
   2   3  -6   51.09    5.10
  -5   2  -6   42.20    3.30
   2   3  -6   31.20   46.40
   3  -5  -6   35.70    3.60
   2   3  -6   41.90    3.40
   5  -2   6   38.70    3.30
   5  -2   6   41.10    4.90
   5  -2   6   62.99   51.89
  -2  -3   6   14.00   49.50
  -2  -3   6   35.90    2.80
   2  -5  -6   57.69   28.60
  -5   3  -6   46.00    3.50
  -5   3  -6   41.10    3.10
   3   2  -6   48.30    3.60
   2  -5  -6   48.20    2.90
   3   2  -6   -6.70   56.19
   2  -5  -6   29.00   26.60
  -5   3  -6    0.50   77.59
   3   2  -6   45.90    4.90
  -3  -2   6   59.19   47.40
   5  -3   6   42.80    4.60
   5  -3   6    6.80   50.09
  -3  -2   6   44.50    3.10
   5  -3   6   46.10    3.40
  -3  -2   6   41.00    2.90
   1  -5  -6  580.94   47.50
   4   1  -6  582.14   23.40
   4   1  -6  587.84   24.50
  -5   4  -6  602.94   25.50
   4   1  -6  604.84   23.60
   1  -5  -6  582.44   22.50
   4   1  -6  584.34   22.80
   1  -5  -6  624.54   45.60
  -5   4  -6  581.54   22.90
  -4  -1   6  576.54   22.70
   5  -4   6  586.04   23.30
  -4  -1   6  588.04   23.20
   5  -4   6  569.84   24.00
  -4  -1   6  597.64   77.49
   5   0  -6  207.28  100.29
  -5   5  -6  230.78   10.70
  -5   5  -6  261.07   11.00
   5   0  -6  238.18   12.00
   5   0  -6  249.08   10.90
   5   0  -6  222.48   10.20
   5   0  -6  236.18   10.90
   0  -5  -6  236.48    9.80
   5  -5   6  321.67   99.69
  -5   0   6  243.28   10.10
  -5   0   6  231.38   10.40
   5  -5   6  261.57   89.89
  -5   0   6  171.28   95.99
  -5   6  -6   31.40    3.70
  -1  -5  -6   34.90    2.80
   6  -1  -6   33.30    3.60
   6  -1  -6   31.40    3.10
  -5   6  -6   35.10    3.80
   6  -1  -6   35.10    4.90
   6  -1  -6   29.60    3.40
  -6   1   6   33.60    3.30
  -6   1   6   37.40    3.20
   5  -6   6   30.00    3.10
  -2  -5  -6   96.89    5.60
   7  -2  -6  112.19    6.40
   7  -2  -6  120.59    5.90
  -5   7  -6  106.99    6.60
   7  -2  -6  116.29    8.20
   7  -2  -6   86.39    7.20
   5  -7   6  102.59    6.20
  -7   2   6  102.39    6.20
  -7   2   6  107.69    6.10
  -5   8  -6   47.00    5.20
   8  -3  -6   50.89    4.20
   8  -3  -6   53.69    4.50
  -3  -5  -6   50.79    4.50
   8  -3  -6   54.79    4.90
   8  -3  -6   38.70    5.80
  -8   3   6   52.19    4.40
   5  -8   6   49.99    4.40
   9  -4  -6   19.90    4.50
   9  -4  -6   28.80    4.20
  -4  -5  -6   26.20    3.30
  -4  -5  -6   23.50    3.50
   9  -4  -6   20.20    3.00
   5  -9   6   23.90    3.50
  -9   4   6   23.70    3.40
  10  -5  -6   76.19    9.90
  10  -5  -6   99.79    7.40
  -5  -5  -6  100.29    6.30
  -5  -5  -6   97.09    5.20
   5 -10   6   93.59    6.40
  -6  -5  -6    7.90    1.70
  -6  -4  -6   81.19    5.40
  -6  -4  -6   80.29    4.60
  10  -6  -6   72.79    6.70
   4 -10   6   78.59    5.80
  -6  -3  -6   27.10    3.30
  -6  -3  -6   30.60    3.20
   9  -6  -6   22.00    2.60
   9  -6  -6   17.30    3.00
   3  -9   6   26.90    3.80
  -6  -2  -6   31.90    3.30
  -6  -2  -6   35.10    3.80
   8  -6  -6   36.70    3.20
   8  -6  -6   39.80    4.10
   6   2   6   28.20    4.70
   2  -8   6   44.80    4.10
   7  -6  -6   25.90    3.30
  -6  -1  -6   28.00    3.30
  -6  -1  -6   19.90    2.60
   7  -6  -6   26.10    3.30
   7  -6  -6   18.40    2.40
   6   1   6   16.50    4.20
   1  -7   6   27.50    3.50
  -6   0  -6  173.18    8.70
   0   6  -6  190.38   13.40
   6  -6  -6  181.98    9.00
   6  -6  -6  182.68    8.50
  -6   0  -6  186.88    8.50
   6  -6  -6  177.08    8.90
   6   0   6  189.28   10.80
   0  -6   6  187.08    8.90
  -6   1  -6 -103.29  127.99
  -1  -5   6  -62.09  139.89
  -6   2  -6  149.19    7.50
  -6   2  -6  157.68    7.20
   2   4  -6  143.19    7.90
   4  -6  -6  160.48    7.40
   4  -6  -6  135.49   79.39
  -6   2  -6  -71.09  105.79
   2   4  -6  197.28  106.89
   4  -6  -6  150.28    7.10
   2   4  -6  147.19    9.50
  -2  -4   6  138.19    7.30
   6  -2   6  172.58    9.40
  -2  -4   6  313.87  116.99
   6  -2   6  143.49    7.70
  -6   3  -6  226.18    9.70
   3   3  -6  228.68   10.20
   3   3  -6  214.38   11.30
   3  -6  -6  219.78    9.50
   3  -6  -6  207.08    9.40
   3   3  -6  197.48  102.99
  -6   3  -6  224.58   10.00
   3   3  -6  215.38   10.30
  -6   3  -6  131.79  102.19
   6  -3   6  154.38  116.99
  -3  -3   6  210.68    9.80
   6  -3   6  210.08    9.90
   6  -3   6  217.18   11.30
  -3  -3   6  125.39   92.89
   4   2  -6  -95.09  111.99
   2  -6  -6  172.18    7.90
  -6   4  -6 -130.79  108.89
   2  -6  -6   73.09   59.69
   4   2  -6  171.78    9.70
  -6   4  -6  165.98    8.20
   4   2  -6  172.28    8.40
  -6   4  -6  171.08    7.80
   4   2  -6  158.18    8.40
   2  -6  -6  163.58    7.50
  -4  -2   6  221.28  108.69
   6  -4   6  157.58    9.20
   6  -4   6  -11.10  124.09
  -4  -2   6  170.08    7.60
   6  -4   6  163.18    8.10
  -4  -2   6  166.48    8.00
   5   1  -6 -270.37  164.58
   6   0  -6  162.08    9.30
  -6   6  -6  191.28    8.90
  -6   6  -6  183.98    9.20
   6   0  -6  198.78    9.30
   0  -6  -6  179.28    8.30
   6   0  -6  168.48   10.60
  -6   0   6  197.38    9.00
  -6   0   6  188.28    8.40
   6  -6   6  189.28    9.20
   7  -1  -6   11.50    3.80
   7  -1  -6   13.90    2.70
   7  -1  -6   13.20    3.00
  -6   7  -6   18.20    3.10
   6  -7   6   14.60    2.50
  -7   1   6   14.90    2.40
  -2  -6  -6   34.50    4.20
   8  -2  -6   18.20    4.30
   8  -2  -6   29.50    3.60
  -6   8  -6   41.20    4.60
   8  -2  -6   25.10    3.90
  -8   2   6   37.00    3.70
   6  -8   6   30.70    3.80
  -3  -6  -6   22.90    3.90
   9  -3  -6   10.50    3.50
   9  -3  -6   14.40    2.70
   9  -3  -6   16.90    4.90
  -9   3   6   18.50    2.90
   6  -9   6   21.30    3.40
  -4  -6  -6   82.09    4.40
  10  -4  -6   63.59    7.70
  10  -4  -6   69.69    6.30
   6 -10   6   61.49    6.80
 -10   4   6   67.59    5.50
  11  -5  -6    4.60    8.50
  -5  -6  -6    8.30    1.80
  -7  -4  -6    5.40    2.50
  -7  -3  -6   28.90    2.70
  -7  -3  -6   25.90    3.10
  10  -7  -6   22.40    4.40
   3 -10   6   21.00    3.60
  -7  -2  -6   29.80    2.90
  -7  -2  -6   23.40    3.10
   9  -7  -6   27.30    3.90
   2  -9   6   34.60    4.00
   7   2   6   21.00    4.40
   8  -7  -6  141.59    8.20
   8  -7  -6  153.38    7.40
  -7  -1  -6  139.39    7.20
  -7  -1  -6  145.59    7.70
   1  -8   6  156.38    8.10
   7   1   6  137.09    9.20
  -7   0  -6  178.58    9.30
   7  -7  -6  192.68    9.80
   7  -7  -6  192.88    9.00
  -7   0  -6  193.68    9.00
   0  -7   6  184.98    9.50
   7   0   6  211.68   11.40
  -7   1  -6   17.10    2.40
   6  -7  -6   18.90    2.50
   6  -7  -6   14.70    2.50
  -7   1  -6   11.90    2.40
   7  -1   6   11.30    3.60
  -1  -6   6   14.70    2.50
   5  -7  -6  109.29    5.80
  -7   2  -6  108.49    6.30
   5  -7  -6  111.09    7.20
  -7   2  -6   94.69    5.90
  -2  -5   6  107.09    6.10
   7  -2   6  112.19    8.10
  -7   3  -6   95.39    5.30
  -7   3  -6   88.29    5.60
   3   4  -6   93.99    8.20
   4  -7  -6   95.99    5.30
   4  -7  -6   90.49    5.10
   3   4  -6   83.89    6.80
   7  -3   6   70.29    6.10
   7  -3   6   82.99    6.90
  -3  -4   6   97.99    5.60
   3  -7  -6   79.09    5.10
   3  -7  -6   85.89    5.10
  -7   4  -6   84.69    5.50
  -7   4  -6   90.69    5.20
   4   3  -6   88.19    6.30
   4   3  -6   87.89    7.40
   4   3  -6   88.99    6.60
   7  -4   6   89.69    5.80
  -4  -3   6   95.39    5.00
   7  -4   6   86.79    6.90
  -4  -3   6   88.49    5.50
   2  -7  -6   95.99    5.30
   5   2  -6   92.89    6.60
   5   2  -6  105.29    7.90
  -7   5  -6  100.09    5.60
  -7   5  -6   97.89    6.00
   5   2  -6   81.49    6.10
  -5  -2   6  103.09    5.30
  -5  -2   6   93.39    5.80
   7  -5   6   99.09    6.10
   7  -5   6   86.39    7.00
   6   1  -6   20.80    4.50
  -7   6  -6   21.60    3.50
   6   1  -6   21.50    3.40
  -7   6  -6   26.10    3.40
   6   1  -6   22.00    3.90
   1  -7  -6   21.70    3.80
   7  -6   6   26.70    3.50
  -6  -1   6   21.90    2.60
  -6  -1   6   20.20    2.80
   7   0  -6  190.28   11.50
   7   0  -6  190.48    9.50
  -7   7  -6  195.58    9.60
   0  -7  -6  199.28    9.10
   7   0  -6  180.18   10.20
  -7   0   6  186.78    9.20
  -7   0   6  181.98    8.70
   7  -7   6  184.18    9.70
   8  -1  -6  145.19    9.40
  -1  -7  -6  145.59    8.50
  -7   8  -6  145.29    8.30
   8  -1  -6  148.89    8.00
  -8   1   6  144.29    7.70
  -8   1   6  151.58    7.90
   7  -8   6  150.98    8.50
   9  -2  -6   24.30    5.60
   9  -2  -6   22.80    4.50
   9  -2  -6   29.10    3.50
  -9   2   6   28.50    3.40
   7  -9   6   36.70    4.50
  10  -3  -6   20.30    3.90
  -3  -7  -6   28.50    2.80
 -10   3   6   20.10    3.00
   7 -10   6   28.50    4.40
  11  -4  -6    2.80    3.40
  -4  -7  -6    4.30    1.70
  -8  -2  -6   42.10    3.20
  -8  -2  -6   43.30    3.70
  10  -8  -6   34.60    4.90
   2 -10   6   44.90    5.00
   9  -8  -6    2.50    2.70
  -8  -1  -6    1.00    1.30
  -8  -1  -6    1.20    1.70
   8   1   6    3.90    2.90
   1  -9   6    0.90    2.40
  -8   0  -6   16.80    2.70
   8  -8  -6   15.40    3.00
  -8   0  -6   17.00    2.50
   8   0   6   16.90    3.90
   0  -8   6   13.80    2.90
   7  -8  -6  146.39    7.30
   7  -8  -6  154.48    8.20
  -8   1  -6  140.19    7.40
  -8   1  -6  137.49    7.70
  -1  -7   6  156.38    8.20
   8  -1   6  149.19    9.40
  -8   2  -6   30.60    3.20
  -8   2  -6   37.20    3.70
   6  -8  -6   30.70    3.10
   6  -8  -6   31.80    3.70
  -2  -6   6   32.30    3.60
   8  -2   6   19.80    4.00
  -8   3  -6   48.50    4.30
   5  -8  -6   56.99    3.90
  -8   3  -6   55.09    4.00
   5  -8  -6   50.59    4.30
  -3  -5   6   50.29    4.40
   8  -3   6   49.10    5.60
  -3  -5   6   45.30    3.50
  -8   4  -6    3.60    1.90
   4   4  -6    2.30    4.50
  -8   4  -6    5.50    2.20
   4  -8  -6    3.50    2.00
   8  -4   6    3.80    4.10
   8  -4   6    1.80    3.00
  -4  -4   6    3.70    2.00
  -4  -4   6    3.30    1.50
   5   3  -6   63.49    6.90
   3  -8  -6   48.00    4.20
  -8   5  -6   53.19    4.50
  -8   5  -6   51.19    4.20
   8  -5   6   50.29    5.80
  -5  -3   6   55.49    4.50
   8  -5   6   48.10    5.40
  -5  -3   6   52.19    3.70
  -8   6  -6   41.50    4.10
   6   2  -6   40.40    4.80
   2  -8  -6   35.40    4.30
   6   2  -6   33.90    5.20
  -8   6  -6   41.90    4.60
   8  -6   6   37.00    4.50
  -6  -2   6   39.10    3.60
  -6  -2   6   39.20    3.30
   7   1  -6  142.79   10.00
   7   1  -6  154.08    8.70
   1  -8  -6  154.38    8.70
  -8   7  -6  142.29    8.00
  -7  -1   6  155.18    7.90
  -7  -1   6  146.79    7.30
   8   0  -6    7.80    3.60
  -8   8  -6   18.70    3.60
   8   0  -6   16.90    4.00
  -8   0   6   15.40    2.60
   8  -8   6   21.40    3.90
  -8   0   6   18.60    3.00
   9  -1  -6   -0.50    2.70
  -9   1   6    0.80    1.70
   8  -9   6    2.70    3.00
  -2  -8  -6   39.70    3.10
  10  -2  -6   30.80    4.20
   8 -10   6   47.80    6.60
 -10   2   6   35.20    3.60
  -9  -1  -6    2.80    1.50
  -9  -1  -6    4.90    3.50
   9  -9  -6   33.80    4.50
  -9   0  -6   29.90    4.40
  -9   0  -6   32.50    3.20
   0  -9   6   23.40    3.80
   8  -9  -6    1.40    2.70
  -9   1  -6    0.60    1.40
  -9   1  -6   -0.20    1.60
   9  -1   6   -0.30    2.40
  -1  -8   6    2.20    3.50
  -9   2  -6   26.30    3.00
   7  -9  -6   33.20    4.00
  -9   2  -6   31.90    3.50
  -2  -7   6   32.20    4.00
  -2  -7   6   33.60    2.90
   9  -2   6   18.50    4.00
   6  -9  -6   22.20    3.30
  -9   3  -6   15.60    2.50
  -3  -6   6   19.20    3.30
   9  -3   6   14.80    6.40
  -9   4  -6   19.90    2.90
   5  -9  -6   29.70    3.80
  -9   4  -6   18.50    3.10
  -4  -5   6   30.20    3.70
   9  -4   6   19.00    4.00
  -4  -5   6   25.30    2.80
  -9   5  -6   24.90    3.40
  -9   5  -6   28.10    3.30
   5   4  -6   28.40    6.10
   4  -9  -6   35.60    4.10
  -5  -4   6   30.50    3.30
  -5  -4   6   35.40    4.00
  -5  -4   6   27.30    2.80
   3  -9  -6   32.90    4.30
   6   3  -6   24.00    5.10
  -9   6  -6   28.10    3.60
   9  -6   6   20.20    5.00
  -6  -3   6   25.90    2.80
   7   2  -6   20.50    4.60
  -9   7  -6   18.40    2.90
  -7  -2   6   32.20    3.20
  -7  -2   6   29.00    3.10
   9  -7   6   17.70    4.80
   8   1  -6    0.00    3.10
  -9   8  -6    4.20    4.80
  -8  -1   6    1.50    1.60
   9  -8   6   -1.00    4.10
  -8  -1   6    2.00    3.50
   9   0  -6   25.20    4.20
  -9   0   6   22.70    3.10
   9  -9   6   17.90    5.00
  10  -1  -6    4.10    2.60
  -1  -9  -6    7.80    1.80
 -10   1   6    4.60    2.10
 -10   1  -6    4.10    1.70
 -10   1  -6    3.40    2.00
  -1  -9   6    3.60    2.20
   8 -10  -6   27.00    4.90
 -10   2  -6   35.80    3.50
 -10   2  -6   40.10    3.30
  -2  -8   6   32.10    4.60
  -2  -8   6   41.90    3.00
 -10   3  -6   24.90    3.00
 -10   3  -6   22.40    2.80
   7 -10  -6   33.20    4.40
  -3  -7   6   20.60    3.70
  -3  -7   6   31.80    2.70
 -10   4  -6   69.79    4.80
   6 -10  -6   73.09    6.50
 -10   4  -6   69.29    5.00
  -4  -6   6   76.99    4.30
  -4  -6   6   70.79    5.70
 -10   5  -6   91.79    5.70
  -5  -5   6   92.69    6.50
  -5  -5   6  101.39    5.20
  -5  -5   6   92.29    5.40
 -10   6  -6   63.09    4.70
  -6  -4   6   80.09    4.50
  -6  -4   6   72.69    4.60
 -10   7  -6   20.90    3.10
   7   3  -6   21.10    4.80
  -7  -3   6   25.40    2.80
  -7  -3   6   20.30    2.60
   8   2  -6   31.50    5.00
  -8  -2   6   38.60    3.20
   9   1  -6    1.20    4.60
  -9  -1   6    3.50    1.70
  -4  -7   6    2.90    1.70
  -4  -7   6    3.40    2.70
 -11   5  -6    7.00    2.10
  -5  -6   6   10.50    1.90
  -5  -6   6    7.70    2.10
 -11   6  -6   10.00    2.30
  -6  -5   6    6.50    2.40
  -6  -5   6    7.40    1.80
 -11   7  -6    6.10    5.00
  -7  -4   6    1.70    1.50
   0   0  -7   -0.60    6.50
   0   0   7   -3.70    6.20
   0   0   7    0.80    0.70
   0   1  -7   31.00   10.50
   0   1  -7   31.80    3.10
   0   1  -7   28.60    2.70
   1  -1  -7   34.60    8.30
   0  -1   7   26.80   10.40
   1   0   7   44.70    8.90
  -1   1   7   29.90    8.00
   0  -1   7   35.40    2.00
  -1   1  -7   36.40    3.30
   1   0  -7   30.70    3.00
   1   0  -7   26.70   10.10
   1   0  -7   27.90    2.90
   0   1   7   33.40    4.10
   0   1   7   32.80    4.10
   1  -1   7   22.40    9.70
  -1   0   7   34.80    2.00
   1  -1   7   36.60    2.20
   2  -1  -7 2922.81  108.79
  -1   2  -7 3003.20  108.89
  -1  -1  -7 2661.73  108.19
   2  -1  -7 2910.81  123.59
  -1   2  -7 2998.80  108.69
   2  -1  -7 2951.60  108.69
  -2   1   7 2941.61  124.49
   1  -2   7 3137.89  127.79
  -2   1   7 2828.82  108.59
   1  -2   7 3183.58  128.69
  -1   3  -7  275.17   11.40
   3  -2  -7  275.17   11.30
   3  -2  -7  280.37   11.60
   3  -2  -7  282.57   11.30
  -1   3  -7  277.37   11.70
   3  -2  -7  221.58   29.60
  -2  -1  -7  290.37   23.40
  -3   2   7  272.17   11.60
   1  -3   7  306.67   36.40
   2   1   7  270.97   20.80
   1  -3   7  287.47   11.20
   2   1   7  271.37   12.30
   1  -3   7  232.48   31.80
  -3   2   7  263.77   32.30
  -2   0  -7   -5.10    9.40
   2  -2  -7    0.30    0.70
   0   2  -7   -0.30    1.60
   2  -2  -7    0.20    2.70
   0   2  -7    1.20    1.50
   0   2  -7  -10.80   13.20
   2  -2  -7   -2.20   10.20
   0  -2   7    5.30   13.20
   0  -2   7    0.00    0.70
   2   0   7    4.10    9.60
  -2   1  -7 2936.61  113.39
   1   1  -7 3106.19  131.89
   1  -2  -7 3120.69  113.09
   1   1  -7 3080.29  113.59
   1  -2  -7 3083.79  118.79
   1   1  -7 2945.41  113.69
   2  -1   7 3209.58  128.69
   2  -1   7 3021.90  128.29
  -1   2   7 3181.78  116.49
   2  -1   7 3136.19  113.29
   2  -1   7 3040.80  114.19
   2   0  -7    0.10    0.80
   2   0  -7   -2.80   13.40
  -2   2  -7    0.50    1.80
   2   0  -7    0.80    2.00
  -2   2  -7    0.10    1.50
   2   0  -7    0.60    1.70
  -2   0   7    0.50    0.80
   2  -2   7    9.40   12.80
  -2   0   7    1.10    2.00
   2  -2   7   -3.40   14.60
  -2   0   7   -2.30   13.10
   2  -2   7   -0.10    0.70
  -2   3  -7  271.47   11.30
  -1  -2  -7  266.67   10.40
   3  -1  -7  299.07   11.40
   3  -1  -7  261.27   32.50
   3  -1  -7  282.47   11.40
   3  -1  -7  274.57   11.60
  -3   1   7  271.67   33.10
  -3   1   7  279.57   11.60
   2  -3   7  198.08   30.20
   2  -3   7  271.47   11.20
   2  -3   7  292.67   35.20
   4  -2  -7 1916.41   69.69
   4  -2  -7 1882.31   69.39
  -2   4  -7 1902.01   69.79
   4  -2  -7 1845.92   70.19
  -2  -2  -7 1843.92   68.79
  -2  -2  -7 1877.81   79.89
   2   2   7 1857.91   70.19
  -4   2   7 1742.03  101.19
  -4   2   7 1882.81   71.19
   2  -4   7 1761.92  103.19
   2  -4   7 1928.61   69.59
   2  -4   7 1569.14  139.09
   5  -3  -7   18.30    2.60
   5  -3  -7   53.29   53.49
  -3  -2  -7   11.80   30.80
  -3  -2  -7   17.30    2.90
  -2   5  -7   15.10    2.70
   5  -3  -7   17.40    3.50
   5  -3  -7   13.80    2.20
  -2   5  -7   24.80    4.90
  -3  -2  -7   14.20    1.80
   5  -3  -7   14.50    2.20
  -5   3   7   54.89   62.59
  -5   3   7   16.10    2.60
   2  -5   7   31.70   58.39
   2  -5   7   12.60    1.90
   3   2   7  -13.00   23.00
   3   2   7   16.50    3.60
   2  -5   7   67.49   60.69
   4  -3  -7 1803.12   67.09
   4  -3  -7 1764.62   97.99
  -1   4  -7 1775.92   67.29
  -3  -1  -7 1756.22   66.79
   4  -3  -7 1820.82   67.19
   4  -3  -7 1831.52   66.89
   4  -3  -7 1764.42   67.59
  -3  -1  -7 1983.20  111.69
  -4   3   7 1627.04   97.79
   1  -4   7 1681.13  101.49
  -4   3   7 1720.53   66.79
   1  -4   7 1899.11   67.09
   3   1   7 1792.72   92.19
   3   1   7 1881.91   68.09
   1  -4   7 1699.03  104.19
   3  -3  -7   50.39    2.90
   3  -3  -7    0.50   19.10
  -3   0  -7   49.10    3.70
  -3   0  -7   50.49    3.80
   0   3  -7   45.10    3.40
   3  -3  -7   43.00    3.90
   0   3  -7   67.79   24.70
   3  -3  -7   39.20    3.90
   3  -3  -7   53.89    4.80
   3   0   7   37.50   17.20
   3   0   7   50.19    4.80
   0  -3   7    1.50   23.70
  -3   1  -7  261.47   10.90
  -3   1  -7  261.47   11.10
   2  -3  -7  268.67   10.50
   1   2  -7  261.07   11.00
   2  -3  -7  273.27   25.60
   1   2  -7  232.58   33.10
   2  -3  -7  232.28   11.80
  -3   1  -7  250.07   33.60
   1   2  -7  280.77   11.30
  -1  -2   7  280.77   10.80
  -1  -2   7  248.08   31.50
   3  -1   7  266.67   10.60
  -2   3   7  292.67   23.60
   3  -1   7  331.57   33.40
   1  -3  -7  286.17   14.70
  -3   2  -7  284.57   11.70
   2   1  -7  322.97   36.80
   1  -3  -7  278.57   14.60
  -3   2  -7  298.47   34.00
   2   1  -7  284.67   11.70
   1  -3  -7  282.07   10.90
   2   1  -7  282.37   11.60
  -3   2  -7  287.67   11.50
  -2  -1   7  285.57   11.50
   3  -2   7  278.47   11.40
   3  -2   7  281.97   12.50
  -2  -1   7  334.67   36.00
   3  -2   7  278.87   34.10
  -2  -1   7  277.77   11.20
   0  -3  -7   53.29    2.50
   3   0  -7   89.59   27.50
  -3   0   7   27.10   22.10
  -3   0   7   52.69    3.10
   3  -3   7   34.60   24.40
   3  -3   7   57.09    3.20
   3  -3   7   39.90   23.60
  -3   0   7   53.79    3.40
   4  -1  -7 1706.23   61.29
   4  -1  -7 1693.63   61.59
   4  -1  -7 1690.63   62.29
  -3   4  -7 1661.53   61.59
  -1  -3  -7 1561.74   60.49
   4  -1  -7 1646.44   98.09
  -3   4  -7 1667.93   61.29
   4  -1  -7 1656.33   61.69
  -4   1   7 1576.04   60.89
  -4   1   7 1658.13   61.29
   3  -4   7 1494.65   97.79
  -4   1   7 1492.35   97.89
   3  -4   7 1691.43   61.49
   3  -4   7 1476.05   97.59
   5  -2  -7   14.70    2.10
   5  -2  -7   50.99   55.99
   5  -2  -7   16.80    3.30
  -2  -3  -7   -5.60   18.90
  -2  -3  -7   17.90    1.90
   5  -2  -7   19.80    2.40
  -3   5  -7   19.50    2.60
   5  -2  -7   18.10    2.60
  -3   5  -7   17.20    2.70
  -5   2   7   39.10   55.49
   3  -5   7  -18.70   53.39
  -5   2   7   19.30    2.50
   3  -5   7   17.30    2.30
   3  -5   7  -45.60   58.09
   6  -3  -7   26.60    4.20
   6  -3  -7   27.60    3.00
  -3   6  -7   30.80    3.60
  -3  -3  -7   26.50    2.60
   6  -3  -7   26.30    3.20
   6  -3  -7   28.20    2.80
  -6   3   7   26.60    3.10
   3   3   7   27.60    4.80
   3  -6   7   27.60    2.80
   3  -6   7  -14.50  139.29
   7  -4  -7   68.99    5.00
   7  -4  -7   66.69    4.50
  -3   7  -7   66.19    5.70
   7  -4  -7   77.49    5.10
   7  -4  -7   65.89    6.80
  -4  -3  -7   65.79    4.90
  -4  -3  -7   70.29    4.40
  -7   4   7   71.99    5.20
   4   3   7   63.29    6.90
   3  -7   7   75.59    4.90
   6  -4  -7   38.00    3.30
  -4  -2  -7  109.19   78.09
  -2   6  -7   34.60    4.00
  -4  -2  -7   33.10    3.20
   6  -4  -7   38.20    3.40
   6  -4  -7   42.80    5.30
   6  -4  -7   40.70    3.60
   2  -6   7  185.78  129.39
   4   2   7   42.50    4.90
  -6   4   7   44.70    4.50
   2  -6   7   34.80    3.20
   4   2   7   56.09   66.29
   5  -4  -7   83.39    4.80
   5  -4  -7  125.49   63.59
   5  -4  -7   77.19    6.90
  -4  -1  -7   77.89    4.60
  -4  -1  -7  109.79   45.40
  -1   5  -7   86.89    5.40
   5  -4  -7   76.99    5.00
  -4  -1  -7   82.09    5.00
   4   1   7   59.89   45.20
   1  -5   7    2.10   63.29
  -5   4   7  -14.20   56.19
   1  -5   7   89.79    4.80
   1  -5   7  -29.10   62.19
   4   1   7   82.29    6.40
   4  -4  -7   53.19   38.00
   4  -4  -7    3.60    1.90
   0   4  -7    2.00    1.90
  -4   0  -7    4.50    1.60
  -4   0  -7   13.60   30.90
   4  -4  -7    3.90    1.80
  -4   0  -7    5.60    1.90
   4  -4  -7    4.20    1.20
   0   4  -7    0.50    2.10
   0   4  -7   -3.80   41.40
   4  -4  -7    2.50    4.30
   0  -4   7   -6.90   45.50
   4   0   7   16.00   32.30
   0  -4   7    3.20    1.00
  -4   4   7   46.80   32.20
   4   0   7    3.40    2.40
   3  -4  -7 1616.44   84.99
   1   3  -7 1646.64   60.29
   1   3  -7 1596.94  100.09
  -4   1  -7 1550.64   91.59
   3  -4  -7 1630.64   59.69
   3  -4  -7 1545.05   59.79
   3  -4  -7 1518.85   59.59
  -4   1  -7 1656.63   59.89
   1   3  -7 1596.14   60.19
  -4   1  -7 1586.14   59.59
   4  -1   7 1600.64   61.09
   4  -1   7 1578.04   59.49
  -3   4   7 1622.34   81.19
  -1  -3   7 1578.94   95.09
  -1  -3   7 1638.54   59.89
   2  -4  -7 1839.42   69.39
   2   2  -7 1893.41   70.29
  -4   2  -7 1974.20  103.99
  -4   2  -7 1893.91   69.99
   2   2  -7 1927.31   70.29
   2  -4  -7 1882.71   83.59
  -4   2  -7 1876.91   69.79
   2   2  -7 1657.13  100.79
   2  -4  -7 1886.31   83.59
   4  -2   7 1753.12  100.99
   4  -2   7 1849.61   69.79
  -2  -2   7 1974.70  105.79
   4  -2   7 1915.91   70.89
  -2  -2   7 1856.41   69.89
   3   1  -7 1620.24  103.39
   3   1  -7 1779.42   68.59
  -4   3  -7 1894.11   68.09
   3   1  -7 1833.42   69.09
   3   1  -7 1903.61   68.59
   3   1  -7 1831.62   68.09
   1  -4  -7 1890.61   67.69
  -4   3  -7 1844.52   68.39
  -3  -1   7 1744.93  107.69
  -3  -1   7 1851.11   67.79
   4  -3   7 1794.02   68.99
  -3  -1   7 1833.22   68.19
   4  -3   7 1658.43  103.79
   4   0  -7    3.80    1.90
  -4   4  -7    1.70    1.40
   4   0  -7    2.20    1.10
   4   0  -7    3.60    1.50
   4   0  -7    7.00    2.60
   0  -4  -7    4.20    1.10
   4   0  -7  -17.30   43.40
  -4   4  -7    3.30    1.80
  -4   0   7    4.90    1.40
   4  -4   7    4.10    1.40
   4  -4   7  -22.20   47.70
  -4   0   7    4.80    1.30
   4  -4   7   84.09   43.30
   5  -1  -7   65.69    4.60
   5  -1  -7  -27.10   74.69
   5  -1  -7   69.39    4.40
  -1  -4  -7   65.59    3.50
   5  -1  -7   66.79    5.60
  -4   5  -7   63.99    4.70
  -4   5  -7   71.59    4.50
   5  -1  -7   68.69    4.50
   4  -5   7   53.79   73.89
  -5   1   7   66.19    4.20
  -5   1   7   48.00   71.19
   4  -5   7   23.70   68.49
  -5   1   7   68.69    4.80
  -4   6  -7   43.70    4.10
   6  -2  -7   51.39    5.40
   6  -2  -7   41.40    3.70
  -2  -4  -7   41.80    3.10
  -4   6  -7   47.60    4.30
   6  -2  -7   43.60    3.80
   6  -2  -7   45.20    3.50
   4  -6   7   45.90    3.60
  -6   2   7   39.40    3.60
   7  -3  -7  101.49    6.10
   7  -3  -7   84.09    6.50
   7  -3  -7  103.79    8.00
  -4   7  -7   88.39    6.20
   7  -3  -7  103.39    5.60
  -3  -4  -7  103.99    5.50
   4  -7   7   99.69    6.20
  -7   3   7  105.39    6.00
  -4  -4  -7  363.36   15.60
   8  -4  -7  390.66   18.50
   8  -4  -7  375.26   17.10
  -4  -4  -7  374.56   16.10
   8  -4  -7  388.96   16.70
   8  -4  -7  394.36   15.90
   4  -8   7  405.16   16.90
  -8   4   7  382.96   16.30
   9  -5  -7   13.20    2.40
   9  -5  -7   13.40    3.10
  -5  -4  -7   17.20    2.40
   9  -5  -7   19.50    3.30
  -5  -4  -7   17.70    3.30
   9  -5  -7   12.40    4.50
   4  -9   7   14.80    3.20
   8  -5  -7   60.39    4.20
  -5  -3  -7   64.29    5.00
  -5  -3  -7   64.29    4.20
   8  -5  -7   55.59    6.70
   8  -5  -7   61.29    5.10
   8  -5  -7   71.19    4.90
   5   3   7   67.59    7.00
   3  -8   7   59.59    4.80
  -5  -2  -7   52.49    3.80
   7  -5  -7   53.79    6.50
   7  -5  -7   52.29    4.00
  -5  -2  -7   54.79    4.50
   7  -5  -7   60.59    4.60
  -2   7  -7   52.99    5.90
   7  -5  -7   66.39    4.90
   5   2   7   60.19    6.10
   2  -7   7   54.39    4.30
   6  -5  -7  529.95   21.20
  -1   6  -7  494.75   21.40
  -5  -1  -7  504.75   20.60
   6  -5  -7  529.85   20.70
   6  -5  -7  498.05   22.50
   6  -5  -7  501.55   21.00
  -5  -1  -7  526.85   20.40
  -1   6  -7  521.45   21.20
   1  -6   7  500.15   21.00
   5   1   7  556.14   22.80
   1  -6   7  220.08  195.68
   5  -5  -7    0.80    1.10
   5  -5  -7    0.70    1.50
  -5   0  -7   -1.00    1.30
  -5   0  -7    1.10    1.70
   5  -5  -7    1.10    1.70
  -5   0  -7  -44.90   73.59
   0   5  -7    1.10    1.90
   5   0   7    0.80    2.70
   0  -5   7  101.69  164.08
   0  -5   7    0.70    0.90
   1   4  -7   74.89    4.70
  -5   1  -7   71.69    4.40
   4  -5  -7   80.89   52.59
   4  -5  -7   66.89    4.30
   1   4  -7   75.09    4.90
   1   4  -7    7.90   62.39
   4  -5  -7   62.99    4.60
   4  -5  -7   71.39    4.00
  -5   1  -7   62.89    4.00
   1   4  -7   65.29    6.50
   5  -1   7    6.60   62.49
  -1  -4   7   59.19    3.90
   5  -1   7   60.59    5.60
  -1  -4   7   65.39   64.29
  -5   2  -7   14.80    1.90
   3  -5  -7   16.40    2.00
   2   3  -7   16.20    2.70
   2   3  -7   19.00    3.60
  -5   2  -7   81.19   47.30
   3  -5  -7   23.80    3.90
   2   3  -7   36.50   55.09
   3  -5  -7   18.00    2.90
   3  -5  -7   14.30   32.00
   2   3  -7    9.60    1.90
  -5   2  -7   13.70    2.20
   5  -2   7   20.00    2.60
  -2  -3   7   62.19   91.59
  -2  -3   7   13.20    1.80
   5  -2   7   12.00    3.00
   5  -2   7   58.99   59.69
   2  -5  -7   15.10    1.90
  -5   3  -7  -55.59   48.70
   3   2  -7   12.00    2.30
   3   2  -7  130.79   62.19
   3   2  -7   12.00    2.30
   3   2  -7   14.90    3.20
   2  -5  -7   58.29   27.00
   2  -5  -7   51.59   26.00
  -5   3  -7   16.80    2.20
  -5   3  -7   12.50    2.20
  -3  -2   7   10.50   57.79
   5  -3   7   12.70    2.00
   5  -3   7   13.00    3.10
  -3  -2   7   14.40    2.00
   5  -3   7  -34.00   55.69
  -3  -2   7   12.40    1.70
   4   1  -7   82.39    6.20
   4   1  -7   81.99    5.10
  -5   4  -7   87.19    5.10
  -5   4  -7   86.39    4.80
   1  -5  -7   85.59    4.20
   4   1  -7   83.39    4.90
   5  -4   7  159.78   68.79
  -4  -1   7   86.79    4.80
  -4  -1   7   78.59    4.70
   5  -4   7    3.00   68.09
   5  -4   7   87.49    4.90
  -4  -1   7  121.59   71.29
   5   0  -7   36.00  104.79
   5  -5   7  108.49   99.69
   5  -5   7  -80.39   95.19
  -5   6  -7  520.95   21.40
  -1  -5  -7  497.25   20.20
   6  -1  -7  514.65   20.70
   6  -1  -7  536.15   21.50
   6  -1  -7  551.14   23.20
  -5   6  -7  502.35   20.60
  -6   1   7  513.85   20.50
  -6   1   7  526.15   21.00
   5  -6   7  530.85   21.40
  -2  -5  -7   69.69    4.70
   7  -2  -7   76.39    5.40
   7  -2  -7   74.79    4.70
  -5   7  -7   59.59    5.30
   7  -2  -7   74.99    5.40
   7  -2  -7   76.59    7.40
   5  -7   7   74.59    5.10
  -7   2   7   63.49    5.80
   8  -3  -7   70.79    5.50
  -5   8  -7   69.49    6.00
  -3  -5  -7   70.69    5.40
   8  -3  -7   72.19    7.00
   8  -3  -7   71.49    5.10
   8  -3  -7   63.99    4.60
  -8   3   7   71.99    5.20
   5  -8   7   65.09    5.00
  -4  -5  -7   10.30    3.60
   9  -4  -7   13.90    3.00
   9  -4  -7   15.30    4.50
   9  -4  -7   17.50    3.50
  -4  -5  -7   13.80    2.30
   9  -4  -7   12.60    3.30
  -9   4   7   12.80    3.10
   5  -9   7   13.00    2.70
  10  -5  -7   78.09    7.20
  10  -5  -7   61.39    6.20
  -5  -5  -7   69.59    4.20
   5 -10   7   62.89    5.50
  -6  -5  -7   44.20    3.50
  -6  -4  -7  126.59    7.00
  10  -6  -7  117.69    7.80
  -6  -4  -7  127.59    6.20
   4 -10   7  124.19    7.40
   9  -6  -7   15.60    2.70
  -6  -3  -7   21.50    3.40
   9  -6  -7   23.10    3.90
  -6  -3  -7   21.00    3.10
   9  -6  -7   21.50    2.60
   3  -9   7   13.10    2.70
  -6  -2  -7 1030.30   41.70
   8  -6  -7 1129.29   41.80
   8  -6  -7 1070.69   42.80
  -6  -2  -7 1036.40   41.50
   2  -8   7 1096.39   42.50
   6   2   7 1153.58   43.90
   7  -6  -7   43.60    3.50
  -6  -1  -7   44.30    3.50
   7  -6  -7   37.80    3.80
   7  -6  -7   34.80    3.70
  -6  -1  -7   36.60    3.70
   6   1   7   30.70    4.90
   1  -7   7   40.10    3.80
  -6   0  -7    6.50    2.10
   6  -6  -7   10.10    2.20
   0   6  -7   10.80    3.70
  -6   0  -7   12.20    2.10
   6  -6  -7   12.30    2.50
   6  -6  -7   11.50    2.10
   0   6  -7   -1.30    3.70
   6   0   7   17.20    3.80
   0  -6   7   11.10    2.50
  -6   1  -7  523.55   20.50
  -6   1  -7  612.24  157.28
   5  -6  -7  498.85   20.70
  -6   1  -7  516.35   20.80
   1   5  -7  517.75   21.00
   1   5  -7  500.35   21.40
   5  -6  -7  511.35   20.70
   5  -6  -7  510.05   20.40
  -1  -5   7  724.53  182.18
   6  -1   7  521.95   22.60
  -1  -5   7  499.45   20.80
  -6   2  -7  192.78  139.59
   4  -6  -7  -89.69   85.39
  -2  -4   7    5.20  136.09
   6  -2   7 -176.58  131.29
   3   3  -7  -70.89  126.89
   3  -6  -7   41.40    3.90
   3   3  -7   29.90    3.50
  -6   3  -7   51.69  102.79
  -6   3  -7   27.00    3.10
   3   3  -7   31.50    3.60
   3   3  -7   34.60    4.70
  -6   3  -7   25.10    2.80
   3  -6  -7   26.60    2.70
   3  -6  -7   31.80   63.89
  -3  -3   7  292.67  120.59
  -3  -3   7   31.90    2.90
   6  -3   7  -40.10  126.29
   6  -3   7   30.20    3.40
   6  -3   7   29.90    4.20
  -3  -3   7   29.80    2.60
   2  -6  -7   45.20    4.00
  -6   4  -7   37.30    3.60
   4   2  -7   34.70    3.70
   2  -6  -7   37.80    3.00
  -6   4  -7   44.40    3.40
   4   2  -7   45.30    5.50
   4   2  -7   37.60    3.90
   2  -6  -7   16.50   61.99
  -6   4  -7  -71.19  123.79
   4   2  -7  127.09  146.79
  -4  -2   7   38.60    3.00
  -4  -2   7   35.30    3.20
   6  -4   7   39.20    4.70
  -4  -2   7  -38.10  135.89
   6  -4   7   35.00    3.50
   6  -4   7  222.58  156.48
  -6   5  -7  535.45   20.80
   5   1  -7  466.35   20.40
   5   1  -7  494.05   21.20
   5   1  -7  518.65   22.80
   1  -6  -7  497.65   20.10
  -6   5  -7  570.44   21.40
   5   1  -7  516.95   21.50
  -5  -1   7  512.55   21.20
  -5  -1   7  549.05   21.00
  -5  -1   7  519.75   20.50
   6  -5   7  509.65   21.10
  -6   6  -7   11.10    2.70
   6   0  -7   11.10    2.70
   6   0  -7    7.50    2.30
   6   0  -7   10.40    3.40
   0  -6  -7   14.60    3.60
  -6   6  -7   15.30    2.70
   6   0  -7   10.50    3.00
  -6   0   7   11.10    2.30
   6  -6   7   15.40    2.80
  -6   0   7    8.70    1.90
   7  -1  -7   36.40    5.60
   7  -1  -7   28.10    3.60
   7  -1  -7   46.80    4.80
  -1  -6  -7   32.00    4.10
  -6   7  -7   32.90    3.90
   7  -1  -7   39.00    4.30
   6  -7   7   39.70    3.90
  -7   1   7   36.80    3.60
  -7   1   7   41.20    4.50
  -6   8  -7  994.50   39.90
   8  -2  -7 1010.10   42.40
  -2  -6  -7 1049.09   39.50
   8  -2  -7 1017.00   40.10
   8  -2  -7 1022.70   40.80
  -8   2   7 1051.99   40.00
   6  -8   7 1043.60   40.50
   9  -3  -7   39.30    5.40
   9  -3  -7   38.60    5.10
  -3  -6  -7   30.70    3.20
   9  -3  -7   25.90    3.20
  -9   3   7   30.50    3.60
   6  -9   7   41.30    4.30
  10  -4  -7  105.19    7.50
  -4  -6  -7  118.89    5.90
  10  -4  -7  112.89    9.00
   6 -10   7  107.79    7.10
  -5  -6  -7   47.30    3.30
  -7  -4  -7   13.40    1.90
  -7  -3  -7   18.90    3.00
  -7  -3  -7   14.20    2.10
  10  -7  -7   20.80    4.90
   3 -10   7   11.80    4.00
   9  -7  -7   36.50    3.10
   9  -7  -7   25.50    3.80
  -7  -2  -7   31.60    3.60
  -7  -2  -7   30.30    3.00
   2  -9   7   34.10    4.20
  -7  -1  -7  150.28    7.80
   8  -7  -7  155.78    7.50
   8  -7  -7  133.29    9.00
  -7  -1  -7  156.98    7.50
   1  -8   7  160.98    9.00
   7   1   7  139.79    9.40
  -7   0  -7    9.30    2.30
  -7   0  -7   10.50    2.10
   7  -7  -7    9.30    2.40
   7  -7  -7   13.70    2.10
   7   0   7   14.30    3.80
   0  -7   7   13.40    2.60
   6  -7  -7   37.40    3.70
  -7   1  -7   31.30    3.50
  -7   1  -7   33.10    3.20
   6  -7  -7   33.20    3.20
  -1  -6   7   34.40    3.40
   7  -1   7   40.50    5.30
  -7   2  -7   73.89    5.60
   5  -7  -7   69.49    4.70
  -7   2  -7   67.69    4.50
   2   5  -7   66.49    6.60
   5  -7  -7   75.19    4.50
  -2  -5   7   70.39    4.80
   7  -2   7   71.09    6.30
   3   4  -7  103.69    6.80
  -7   3  -7  100.99    6.10
   3   4  -7  109.19    8.70
  -7   3  -7  105.29    5.80
   4  -7  -7  102.89    5.60
   3   4  -7  106.59    7.40
   4  -7  -7  103.19    5.80
   7  -3   7  111.59    7.60
  -3  -4   7   97.99    6.00
  -3  -4   7  100.59    5.40
  -7   4  -7   74.69    4.60
   4   3  -7   69.49    6.00
   3  -7  -7   67.59    4.70
   3  -7  -7   66.29    4.40
   4   3  -7   64.99    5.50
   4   3  -7   76.89    7.20
  -7   4  -7   71.09    4.90
   7  -4   7   65.99    6.30
   7  -4   7   66.29    5.50
  -4  -3   7   73.29    4.30
  -4  -3   7   67.49    4.70
  -7   5  -7   50.79    4.20
   5   2  -7   51.59    9.80
   2  -7  -7   58.59    4.20
  -7   5  -7   60.09    4.60
   5   2  -7   55.09    4.80
   5   2  -7   49.80    5.30
  -5  -2   7   49.30    4.30
   7  -5   7   58.99    4.90
   6   1  -7   38.10    4.90
   6   1  -7   28.00    5.00
  -7   6  -7   34.30    3.90
   6   1  -7   45.70    4.30
  -7   6  -7   34.80    3.90
   1  -7  -7   42.20    3.90
  -6  -1   7   38.10    3.40
   7  -6   7   35.80    4.10
  -6  -1   7   35.80    3.50
   0  -7  -7   15.90    3.30
   7   0  -7   12.70    2.90
   7   0  -7    8.20    3.50
  -7   7  -7   11.30    2.70
   7   0  -7   11.20    3.50
  -7   0   7   12.50    2.40
  -7   0   7   14.50    2.30
   7  -7   7   11.00    2.90
  -7   8  -7  156.98    8.50
   8  -1  -7  162.78    8.40
   8  -1  -7  147.29    9.40
   7  -8   7  154.38    8.60
  -8   1   7  156.38    8.10
   9  -2  -7   34.70    4.90
   9  -2  -7   30.40    3.50
   9  -2  -7   29.90    5.90
  -9   2   7   26.20    3.20
   7  -9   7   26.40    3.90
  10  -3  -7    9.30    3.50
  -3  -7  -7   18.60    2.30
 -10   3   7   23.80    3.40
   7 -10   7   20.30    4.30
  -4  -7  -7    9.40    2.00
  10  -8  -7   41.10    5.70
  -8  -2  -7   52.49    3.50
  -8  -2  -7   54.19    4.20
   2 -10   7   55.69    6.30
  -8  -1  -7  169.78    8.50
   9  -8  -7  173.08    9.40
  -8  -1  -7  186.98    8.40
   1  -9   7  183.68    9.40
  -8   0  -7    4.30    1.60
   8  -8  -7    4.00    1.60
  -8   0  -7    3.50    1.90
   8  -8  -7    3.00    2.60
   0  -8   7    6.80    2.50
   8   0   7    2.10    2.80
  -8   1  -7  158.48    7.70
  -8   1  -7  152.48    8.10
   7  -8  -7  145.29    7.50
   7  -8  -7  166.88    8.70
   8  -1   7  162.18    9.70
  -1  -7   7  132.99    8.60
   6  -8  -7  979.60   39.30
  -8   2  -7 1014.70   39.60
   6  -8  -7 1051.39   40.00
  -8   2  -7 1035.80   40.10
   8  -2   7 1027.20   41.70
  -2  -6   7 1034.30   40.30
   5  -8  -7   65.69    4.50
   5  -8  -7   65.09    4.90
  -8   3  -7   69.09    5.00
  -8   3  -7   69.39    4.70
  -3  -5   7   70.69    4.30
   8  -3   7   67.59    6.40
  -3  -5   7   74.59    5.20
  -8   4  -7  412.16   17.20
  -8   4  -7  407.16   16.60
   4   4  -7  385.66   18.90
   4  -8  -7  380.96   16.50
  -4  -4   7  383.46   17.10
   8  -4   7  388.36   18.30
  -4  -4   7  406.06   16.30
  -8   5  -7   62.49    4.80
   5   3  -7   65.69    7.30
   5   3  -7   57.59    6.40
  -8   5  -7   68.49    4.60
   3  -8  -7   60.19    4.80
  -5  -3   7   57.29    4.80
  -5  -3   7   61.89    4.10
   8  -5   7   56.19    6.10
  -8   6  -7 1030.20   41.90
   2  -8  -7 1082.69   41.10
   6   2  -7 1061.49   41.50
   6   2  -7 1055.59   43.90
  -8   6  -7 1093.69   41.00
  -6  -2   7 1083.59   41.70
   8  -6   7 1082.99   42.20
  -6  -2   7 1084.69   41.00
   7   1  -7  139.99    9.90
  -8   7  -7  157.08    8.10
   7   1  -7  141.49    8.50
   8  -7   7  142.29    8.50
  -7  -1   7  146.29    7.70
  -7  -1   7  156.58    7.40
  -8   8  -7    3.50    2.80
   8   0  -7    2.10    3.00
   8   0  -7    4.00    3.20
   8  -8   7    4.90    3.40
  -8   0   7    2.20    1.70
   9  -1  -7  163.88    9.00
   9  -1  -7  182.38   10.60
  -9   1   7  170.18    8.30
   8  -9   7  179.48    9.60
  10  -2  -7   39.10    4.50
  -2  -8  -7   46.90    3.30
   8 -10   7   27.90    5.50
 -10   2   7   36.80    4.20
  -9  -1  -7    4.20    1.60
  -9  -1  -7    7.70    2.20
   1 -10   7    7.70    1.70
  -9   0  -7    9.10    2.10
  -9   0  -7    8.40    1.80
   9  -9  -7   10.80    3.80
   0  -9   7    8.70    3.50
  -9   1  -7  171.68    8.50
  -9   1  -7  194.88    9.00
   8  -9  -7  176.68    9.50
  -1  -8   7  194.58    9.70
  -1  -8   7  195.38    8.40
   9  -1   7  189.88   10.20
   7  -9  -7   37.00    4.40
  -9   2  -7   33.80    3.50
  -9   2  -7   35.90    3.30
   9  -2   7   32.70    4.70
  -2  -7   7   30.80    4.00
  -2  -7   7   31.50    2.80
  -9   3  -7   35.80    3.60
   6  -9  -7   37.90    4.40
  -9   3  -7   36.50    3.50
  -3  -6   7   39.80    3.20
   9  -3   7   25.90    4.20
  -3  -6   7   36.70    4.10
  -9   4  -7   11.10    2.30
  -9   4  -7   15.20    3.20
   5  -9  -7   15.70    3.30
  -4  -5   7   14.60    3.00
   4  -9  -7   23.50    3.80
  -9   5  -7   17.90    4.20
  -9   5  -7   13.60    2.60
   5   4  -7   14.50    5.60
  -5  -4   7   17.20    3.40
  -5  -4   7   15.30    2.70
  -5  -4   7   18.10    3.70
   6   3  -7   24.30    5.10
  -9   6  -7   22.60    3.10
   3  -9  -7   24.80    7.60
  -6  -3   7   17.90    2.40
  -6  -3   7   17.50    2.50
  -9   7  -7   34.70    3.80
   7   2  -7   32.40    5.20
  -7  -2   7   37.10    3.60
  -7  -2   7   35.30    3.40
   9  -7   7   26.50    5.40
   8   1  -7  173.98   10.50
  -8  -1   7  175.28    8.60
   9  -8   7  205.18   15.30
   9   0  -7    5.10    3.10
  -9   0   7    7.30    2.00
   9  -9   7    2.70    7.30
  10  -1  -7    6.70    2.80
  -1  -9  -7    5.90    2.00
 -10   1   7    5.90    2.50
 -10   1  -7    3.70    3.00
 -10   1  -7    6.50    2.00
  -1  -9   7    4.60    1.70
 -10   2  -7   42.50    3.40
   8 -10  -7   28.00    5.30
 -10   2  -7   37.20    3.30
  -2  -8   7   42.20    3.10
  -2  -8   7   28.90    4.70
   7 -10  -7   20.00    4.60
 -10   3  -7   20.30    2.70
 -10   3  -7   12.50    2.40
  -3  -7   7   18.00    4.30
 -10   4  -7  121.89    6.40
   6 -10  -7  103.69    8.10
 -10   4  -7  120.69    6.20
  -4  -6   7  114.69    7.30
  -4  -6   7  109.29    5.70
 -10   5  -7   64.19    4.70
  -5  -5   7   74.99    4.30
  -5  -5   7   66.29    5.70
  -5  -5   7   70.29    4.50
 -10   6  -7  130.49    7.00
  -6  -4   7  132.59    6.70
   7   3  -7   21.80    4.60
 -10   7  -7   15.10    2.70
  -7  -3   7   12.30    2.70
  -7  -3   7   13.60    2.10
 -10   8  -7   49.50    5.10
   8   2  -7   54.49    5.80
  -8  -2   7   53.89    3.70
   9   1  -7    7.00    3.30
  -9  -1   7    6.00    1.80
 -11   4  -7    7.50    1.90
  -4  -7   7    8.30    1.80
  -4  -7   7   10.80    2.60
 -11   5  -7   53.29    5.80
  -5  -6   7   42.90    3.30
  -5  -6   7   40.30    4.10
 -11   6  -7   32.80    3.60
  -6  -5   7   41.70    3.20
 -11   7  -7   10.70    5.50
  -7  -4   7   14.30    2.10
   0   0  -8 2417.46  100.49
   0   0   8 2477.35   89.49
   0   0   8 2389.16   99.89
   0   1  -8  362.46   14.50
   0   1  -8  364.26   14.30
   1  -1  -8  413.46   28.70
   0   1  -8  362.16   28.60
   1   0   8  360.26   23.00
   0  -1   8  365.86   30.10
   0  -1   8  348.27   13.90
  -1   1   8  324.47   23.40
   1   0   8  371.96   24.20
  -1   1  -8  340.87   13.80
   1   0  -8  345.37   13.90
  -1   1  -8  364.86   14.40
   1   0  -8  270.57   27.30
  -1   0   8  360.06   13.40
  -1   0   8  260.07   29.80
   1  -1   8  393.26   27.60
   0   1   8  364.46   17.00
   1  -1   8  328.87   25.80
   0   1   8  360.56   17.20
   2  -1  -8  235.88   10.10
  -1   2  -8  240.88    9.90
  -1   2  -8  228.18   10.00
   2  -1  -8  230.38    9.90
   2  -1  -8  237.88   24.70
   2  -1  -8  252.87    9.80
   1  -2   8  243.68    9.60
   1  -2   8  204.98   26.00
  -2   1   8  227.48   26.50
  -2   1   8  225.28   10.40
   1  -2   8  302.07   30.90
   3  -2  -8  447.06   38.90
   3  -2  -8  442.96   17.70
   3  -2  -8  448.16   17.50
  -2  -1  -8  464.65   29.40
   3  -2  -8  452.95   17.50
   1  -3   8  416.16   45.60
  -3   2   8  423.56   17.70
  -3   2   8  453.15   40.70
   2   1   8  417.36   24.40
   2   1   8  450.35   18.40
   1  -3   8  423.16   44.30
   1  -3   8  480.35   17.50
   2   1   8  399.46   24.20
   2  -2  -8 1465.55   69.29
  -2   0  -8 1427.76   55.69
   0   2  -8 1584.14   77.99
   0   2  -8 1494.55   55.99
   2  -2  -8 1540.65   55.59
   2  -2  -8 1396.86   55.79
   0   2  -8 1459.35   55.69
   2   0   8 1543.45   56.59
  -2   2   8 1486.05   68.49
   0  -2   8 1516.95   55.69
   2   0   8 1515.45   67.39
   2   0   8 1531.15   68.19
   0  -2   8 1524.45   77.69
  -2   1  -8  241.98   10.20
   1  -2  -8  232.68   17.40
   1   1  -8  232.08    9.90
   1  -2  -8  236.58    9.30
   1   1  -8  245.28   10.20
  -1   2   8  235.98   12.90
   2  -1   8  238.98    9.40
  -1  -1   8  237.28    9.70
  -1  -1   8  241.78    9.70
   2  -1   8  222.08   26.90
  -1  -1   8  279.57   28.50
   2  -1   8  249.18   25.90
   2   0  -8 1585.04   56.99
   2   0  -8 1535.55   78.49
   2   0  -8 1501.15   56.69
  -2   2  -8 1524.55   56.69
  -2   2  -8 1500.15   56.89
   2   0  -8 1530.75   56.99
  -2   0   8 1392.76   75.59
   2  -2   8 1614.34   77.89
   2  -2   8 1488.95   77.59
  -2   0   8 1539.85   56.59
   2  -2   8 1536.15   56.59
  -2   0   8 1488.35   56.49
   3  -1  -8  384.76   15.40
   3  -1  -8  394.16   15.20
   3  -1  -8  350.16   40.10
   3  -1  -8  391.36   15.30
  -1  -2  -8  366.06   14.30
   2  -3   8  371.46   42.70
   2  -3   8  382.06   41.80
  -3   1   8  401.36   39.10
   2  -3   8  373.06   15.10
  -3   1   8  376.76   15.10
  -2   4  -8  171.88    7.90
   4  -2  -8  183.38    8.90
  -2  -2  -8  184.68   19.80
   4  -2  -8  184.18    8.10
   4  -2  -8  176.78    8.20
   4  -2  -8  161.98    7.80
   4  -2  -8  147.69   37.00
  -2  -2  -8  179.48    7.30
  -2   4  -8  174.18    8.30
  -4   2   8  202.08   39.60
   2  -4   8  122.79   39.20
  -4   2   8  179.48    8.00
   2  -4   8  139.09   39.40
   2  -4   8  177.78    7.90
  -3  -2  -8   43.40   32.60
  -3  -2  -8    7.30    2.70
   5  -3  -8    7.00    2.90
   5  -3  -8   26.70   60.79
   5  -3  -8    6.20    1.60
   5  -3  -8    5.10    1.70
   5  -3  -8    3.50    2.90
  -2   5  -8    6.80    2.30
  -2   5  -8    6.50    2.20
   2  -5   8  -96.69   60.39
  -5   3   8  -64.19   60.49
  -5   3   8    6.00    2.50
   2  -5   8  -38.70   71.09
   2  -5   8    3.90    1.30
   3   2   8    4.40    3.00
  -3  -1  -8  820.02   54.99
   4  -3  -8  836.42   75.89
  -1   4  -8  834.92   31.80
   4  -3  -8  850.51   31.40
  -1   4  -8  835.52   31.40
  -3  -1  -8  781.42   31.20
   4  -3  -8  855.11   31.60
  -3  -1  -8  703.73   32.00
   4  -3  -8  867.21   31.70
   1  -4   8  855.31   31.60
   1  -4   8  683.63   74.99
   3   1   8  773.92   50.79
  -4   3   8  883.91   69.39
   3   1   8  825.42   32.50
   3  -3  -8 2665.73  103.99
  -3   0  -8 2950.60  123.59
   3  -3  -8 2759.62  125.19
   0   3  -8 2852.81  104.29
  -3   0  -8 2829.02  103.69
   3  -3  -8 2726.43  103.59
   3  -3  -8 2821.82  103.59
  -3   0  -8 2708.13  103.19
   0   3  -8 2681.43  134.19
  -3   3   8 2853.41  124.39
   3   0   8 2932.71  122.39
   0  -3   8 2829.22  135.59
   1   2  -8  347.77   41.40
  -3   1  -8  361.76   14.30
  -3   1  -8  367.46   14.60
   2  -3  -8  349.27   30.20
   2  -3  -8  313.87   14.90
  -1  -2   8  434.06   42.60
   3  -1   8  360.86   14.10
  -1  -2   8  378.96   14.40
  -2   3   8  409.66   26.80
   3  -1   8  399.26   38.70
  -3   2  -8  438.56   17.10
  -3   2  -8  419.16   17.30
   1  -3  -8  416.36   16.40
   2   1  -8  429.76   49.20
   3  -2   8  437.26   42.80
  -2  -1   8  427.86   17.00
  -2  -1   8  462.05   17.10
   3  -2   8  445.86   17.00
   3  -2   8  463.05   41.90
  -2  -1   8  425.56   43.80
   3   0  -8 2966.50  139.69
   3   0  -8 2918.11  107.99
  -3   3  -8 2880.91  107.79
  -3   0   8 2853.21  136.69
   3  -3   8 2824.02  138.19
  -3   0   8 2864.91  107.19
  -3   0   8 2877.21  107.59
   3  -3   8 2954.90  107.69
   3  -3   8 3039.90  140.49
  -3   4  -8  820.82   31.40
   4  -1  -8  825.42   74.19
   4  -1  -8  832.22   31.10
   4  -1  -8  834.52   31.40
  -3   4  -8  796.52   31.00
   4  -1  -8  804.92   31.50
  -1  -3  -8  768.82   30.10
   4  -1  -8  806.62   32.00
   3  -4   8  799.82   31.20
  -4   1   8  839.02   31.10
   3  -4   8  735.93   74.29
   3  -4   8  801.72   76.79
  -4   1   8  823.72   70.79
  -2  -3  -8    7.00    1.40
   5  -2  -8    3.90    1.70
   5  -2  -8    3.30    2.50
  -3   5  -8    6.80    1.90
   5  -2  -8    3.80    1.40
   5  -2  -8   62.69   69.79
   5  -2  -8    4.10    1.60
   3  -5   8    3.60    1.30
   3  -5   8   14.30   62.49
   3  -5   8   82.09   64.49
  -5   2   8    5.50    1.90
  -5   2   8  -61.79   62.89
  -3  -3  -8  582.34   24.10
   6  -3  -8  629.64   26.00
   6  -3  -8  598.84   24.90
   6  -3  -8  611.84   24.20
   6  -3  -8  633.54   24.80
  -3   6  -8  589.24   24.70
   3  -6   8  595.74   24.60
   3   3   8  653.73   25.50
   3  -6   8  412.76  150.98
  -6   3   8  636.84   24.30
   7  -4  -8  152.08    9.90
   7  -4  -8  169.78    8.70
  -4  -3  -8  157.78    8.20
   7  -4  -8  181.28    9.60
  -4  -3  -8  152.88    7.50
   7  -4  -8  181.58    8.40
  -3   7  -8  152.68    8.60
   4   3   8  159.38    9.70
   3  -7   8  148.49    8.20
  -7   4   8  166.68    8.50
  -4  -2  -8  251.47  107.79
  -2   6  -8  294.27   13.00
   6  -4  -8  320.47   13.10
  -4  -2  -8  288.47   12.70
  -4  -2  -8  267.17   12.00
   6  -4  -8  286.47   13.00
   6  -4  -8  292.47   12.50
   6  -4  -8  276.37   14.00
   2  -6   8  296.67   12.80
   2  -6   8  542.75  159.08
  -6   4   8  298.77   12.90
   4   2   8  285.97   14.00
  -4  -1  -8   97.79    5.30
   5  -4  -8   97.59    5.50
   5  -4  -8  106.89    5.90
   5  -4  -8  101.49    5.40
   5  -4  -8   95.39    7.40
  -1   5  -8  102.29    6.90
  -4  -1  -8   36.00   47.10
  -4  -1  -8   94.89    5.70
   4   1   8   43.30   47.40
   1  -5   8   94.69   75.49
   1  -5   8  102.39    5.40
   1  -5   8  149.29   74.69
   4   1   8  108.59    7.00
  -4   0  -8 2320.07   85.69
   0   4  -8 2351.86   85.69
   0   4  -8 2293.37   86.19
   4  -4  -8 2276.27  127.49
   4  -4  -8 2183.68   86.39
   4  -4  -8 2216.68   86.39
   4  -4  -8 2373.26   85.69
  -4   0  -8 2357.26   85.49
   0   4  -8 2244.78  139.99
  -4   0  -8 2258.67  118.69
   4  -4  -8 2334.57   85.89
   4   0   8 2272.87  119.99
   0  -4   8 2290.47  142.79
   4   0   8 2395.16   87.09
  -4   4   8 2270.57  122.19
   1   3  -8  728.53   72.69
  -4   1  -8  805.82   30.90
   3  -4  -8  751.92   30.70
   3  -4  -8  766.72   30.80
   3  -4  -8  833.02   30.70
   1   3  -8  815.12   30.90
   3  -4  -8  825.72   59.89
  -4   1  -8  810.42   30.60
   1   3  -8  828.52   31.40
  -4   1  -8  734.03   65.29
   1   3  -8  834.92   31.30
   4  -1   8  823.02   68.49
   4  -1   8  825.42   32.10
  -1  -3   8  815.22   74.09
  -1  -3   8  802.82   30.90
  -3   4   8  809.42   55.09
   2   2  -8  180.18    8.40
   2   2  -8  176.78    8.30
  -4   2  -8  167.08    7.80
   2   2  -8  163.28   40.60
   2   2  -8  189.58    8.10
   2  -4  -8  188.48   24.40
  -4   2  -8  179.48    8.10
   2  -4  -8  144.69   21.20
   2  -4  -8  182.18    7.50
  -4   2  -8  177.48   39.50
   4  -2   8  184.58    9.30
  -2  -2   8   90.99   43.30
   4  -2   8  184.68    8.20
  -2  -2   8  181.38    8.00
   1  -4  -8  813.12   31.40
   3   1  -8  893.21   32.70
   3   1  -8  700.33   81.99
  -4   3  -8  836.52   32.10
   3   1  -8  861.51   33.20
  -4   3  -8  830.02   32.40
   3   1  -8  853.91   32.80
   3   1  -8  851.51   32.20
   4  -3   8  872.21   74.89
  -3  -1   8  846.82   32.30
  -3  -1   8  849.72   31.80
   4  -3   8  782.12   74.59
  -3  -1   8  705.83   72.49
   4   0  -8 2406.56   89.69
  -4   4  -8 2399.76   89.69
  -4   4  -8 2422.66   90.09
   4   0  -8 2432.56   90.39
   4   0  -8 2506.45   90.19
   4   0  -8 2304.37  139.49
   4   0  -8 2481.25   90.99
   4  -4   8 2343.77   89.89
  -4   0   8 2430.56   89.39
   4  -4   8 2349.76  139.99
   4  -4   8 2246.88  141.19
  -4   0   8 2450.25   89.69
  -4   0   8 2461.45   89.99
  -4   0   8 2239.78  137.39
  -1  -4  -8   86.19    4.40
   5  -1  -8  263.77   90.89
  -4   5  -8   91.19    5.50
   5  -1  -8   90.69    5.10
   5  -1  -8   88.19    6.40
   5  -1  -8  101.19    5.60
   5  -1  -8   93.29    5.50
  -5   1   8   86.49    5.10
   4  -5   8   96.99    5.20
  -5   1   8   94.59    5.20
  -5   1   8  164.48   76.39
   4  -5   8   25.90   78.69
   6  -2  -8  310.97   14.00
  -4   6  -8  316.87   13.90
   6  -2  -8  317.17   13.30
  -4   6  -8  344.17   14.30
  -2  -4  -8  289.97   12.60
   6  -2  -8  331.47   13.90
   6  -2  -8  304.37   15.10
   4  -6   8  296.87   13.60
  -6   2   8  320.97   13.40
   7  -3  -8  183.18    9.70
   7  -3  -8  212.48   10.00
   7  -3  -8  191.58   11.20
  -3  -4  -8  179.98   10.80
  -4   7  -8  187.08    9.50
  -7   3   8  193.48    9.30
   4  -7   8  189.08    9.50
  -4  -4  -8 1799.72   69.19
  -4  -4  -8 1899.81   69.89
   8  -4  -8 1663.83   69.29
   8  -4  -8 1933.81   70.89
   8  -4  -8 1910.41   72.09
  -4   8  -8 1956.70   69.99
   8  -4  -8 1584.44   69.99
   4  -8   8 1960.10   70.59
  -8   4   8 1932.61   69.79
  -5  -4  -8   86.09    4.90
   9  -5  -8   86.19    6.10
  -5  -4  -8   82.69    6.10
   9  -5  -8   73.49    4.80
   9  -5  -8   66.79    7.90
   9  -5  -8   73.69    5.20
   4  -9   8   77.09    5.70
   8  -5  -8  103.89    5.80
   8  -5  -8  104.69    6.70
   8  -5  -8  104.49    6.30
   8  -5  -8   83.49    8.60
  -5  -3  -8   94.29    6.40
  -5  -3  -8  102.69    5.60
   3  -8   8  107.19    6.50
  -2   7  -8   46.90    4.80
   7  -5  -8   41.00    4.00
   7  -5  -8   49.90    6.50
  -5  -2  -8   41.50    4.20
  -2   7  -8   39.40    5.50
   7  -5  -8   41.90    3.50
   7  -5  -8   39.40    3.90
  -5  -2  -8   35.50    4.90
   5   2   8   42.60    6.80
   2  -7   8   38.40    3.70
   6  -5  -8  388.56   18.40
   6  -5  -8  373.76   16.60
   6  -5  -8  397.26   16.60
  -1   6  -8  410.06   17.20
  -5  -1  -8  372.76   16.20
  -5  -1  -8  390.76   15.90
   6  -5  -8  402.56   16.20
  -1   6  -8  395.86   16.80
   1  -6   8  378.26   16.50
   5   1   8  403.96   18.00
   0   5  -8  502.45   19.90
  -5   0  -8  570.94   94.99
  -5   0  -8  483.75   19.00
  -5   0  -8  471.95   19.30
   5  -5  -8  475.55   19.50
   5  -5  -8  405.26   19.20
   0   5  -8  480.05   20.00
   5  -5  -8  491.15   19.30
   0  -5   8  337.97  115.89
   5   0   8  541.85   21.30
   5   0   8  622.14   99.89
   0  -5   8  474.15   19.60
   1   4  -8   93.59    6.90
   4  -5  -8   85.09    5.30
   1   4  -8   90.99    5.50
   1   4  -8  295.47   88.59
   4  -5  -8   57.49   58.19
  -5   1  -8   80.89    6.10
  -5   1  -8  -15.50   63.69
   4  -5  -8   93.29    5.10
  -5   1  -8   90.19    5.00
   4  -5  -8   94.39    4.90
   5  -1   8    7.10   69.49
  -1  -4   8   87.89    5.00
   5  -1   8   86.39    6.30
  -1  -4   8  118.99   72.39
   2   3  -8    8.40    3.10
   2   3  -8    5.00    1.70
  -5   2  -8   68.29   57.49
   2   3  -8   63.69   64.39
   3  -5  -8    4.50    1.30
   3  -5  -8    4.80    3.10
   2   3  -8    7.70    2.30
   3  -5  -8   21.30   38.00
   2   3  -8    3.40    1.70
   3  -5  -8    9.00    2.80
  -5   2  -8    6.50    2.00
   5  -2   8    4.70    2.60
   5  -2   8    2.80    2.20
  -2  -3   8    3.00    1.10
  -5   3  -8  -19.50   56.79
   2  -5  -8  -23.50   27.60
   3   2  -8    6.30    1.80
  -5   3  -8    6.30    2.10
  -5   3  -8    5.60    1.50
   2  -5  -8    5.40    1.40
   3   2  -8    5.70    2.00
   3   2  -8    3.60    2.00
   3   2  -8    5.40    2.70
   2  -5  -8   14.10   18.90
   5  -3   8   72.29   69.29
  -3  -2   8   27.60   61.39
  -3  -2   8    5.00    1.40
   5  -3   8    8.00    1.90
  -3  -2   8    5.00    1.40
   5  -3   8   10.90    3.10
   4   1  -8  104.79    5.60
  -5   4  -8  101.69    5.50
   4   1  -8  -69.99  148.79
   4   1  -8   97.99    6.90
   1  -5  -8  101.69    4.90
   4   1  -8  103.39    6.00
   4   1  -8  116.89    6.10
  -5   4  -8  103.39    5.80
   5  -4   8  121.29   84.69
  -4  -1   8  106.89    5.70
  -4  -1   8  169.78   77.89
   5  -4   8  103.89    5.70
  -4  -1   8  100.59    5.50
   5  -4   8   12.20   78.59
  -5   5  -8  486.55   20.00
   5   0  -8  502.25   19.90
   0  -5  -8  463.55   19.10
   5   0  -8  489.95   20.50
   5   0  -8  530.35   21.90
  -5   5  -8  528.35   20.60
   5  -5   8  237.58  123.89
  -5   0   8  501.95   20.10
   5  -5   8  512.75   20.40
  -5   0   8  489.75   19.60
   6  -1  -8  374.96   17.00
   6  -1  -8  348.47   14.60
   6  -1  -8  350.76   15.20
  -1  -5  -8  340.67   14.00
   6  -1  -8  344.97   15.40
  -5   6  -8  352.66   14.60
  -5   6  -8  347.87   15.20
   5  -6   8  337.57   15.10
  -6   1   8  368.06   14.90
  -6   1   8  344.67   14.40
  -2  -5  -8   52.69    4.40
   7  -2  -8   62.09    6.30
   7  -2  -8   52.99    4.70
   7  -2  -8   51.89    4.20
   7  -2  -8   51.09    4.40
  -5   7  -8   49.50    4.70
   5  -7   8   53.49    4.50
  -7   2   8   53.39    4.30
   8  -3  -8   78.09    7.10
   8  -3  -8   70.09    4.80
   8  -3  -8   75.49    5.30
  -5   8  -8   79.79    6.00
   8  -3  -8   74.09    5.80
   5  -8   8   72.59    5.40
  -8   3   8   79.59    5.40
   9  -4  -8  111.19    7.30
   9  -4  -8   96.89    6.20
   9  -4  -8  110.89    8.30
  -4  -5  -8  109.99    5.80
   9  -4  -8  114.89    6.10
  -9   4   8  100.89    7.20
   5  -9   8  101.39    6.70
  10  -5  -8   30.90    7.40
  10  -5  -8   27.60    5.00
  -5  -5  -8   35.70    3.40
   5 -10   8   40.00    4.70
  -6  -5  -8   81.99    4.50
  -6  -4  -8   10.80    3.80
  10  -6  -8   17.20    4.50
  -6  -4  -8   17.80    2.40
   4 -10   8   15.80    3.60
   9  -6  -8   40.00    3.70
   9  -6  -8   35.60    3.20
  -6  -3  -8   39.50    4.40
  -6  -3  -8   39.00    3.40
   9  -6  -8   37.00    4.50
   3  -9   8   33.50    4.10
   8  -6  -8  298.57   12.80
   8  -6  -8  288.47   13.30
  -6  -2  -8  302.47   12.70
  -6  -2  -8  307.67   13.10
   8  -6  -8  302.07   13.80
   6   2   8  275.17   14.60
   2  -8   8  285.07   13.50
   7  -6  -8   64.29    4.40
   7  -6  -8   70.69    5.00
  -6  -1  -8   67.79    4.40
   7  -6  -8   69.79    5.00
  -6  -1  -8   74.09    5.00
   1  -7   8   69.49    4.90
   6   1   8   70.79    6.60
   6  -6  -8   55.29    3.90
   0   6  -8   49.70    5.30
   0   6  -8   52.19    6.00
  -6   0  -8   49.20    4.20
   6  -6  -8   55.49    4.20
   6  -6  -8   55.49    4.30
  -6   0  -8   56.79    3.90
   0  -6   8   47.50    4.00
   6   0   8   51.89    5.70
  -6   1  -8  366.86   14.90
  -6   1  -8  372.26   15.30
   5  -6  -8  369.16   15.20
   1   5  -8  378.76   15.70
   1   5  -8  325.67   15.70
   5  -6  -8  349.37   15.10
   5  -6  -8  329.57   14.80
  -1  -5   8  375.06   15.40
   6  -1   8  360.16   16.80
  -6   2  -8  308.17   13.10
   4  -6  -8  317.17   12.70
  -6   2  -8  293.97   12.70
   2   4  -8  168.68  168.08
   2   4  -8  313.07   14.60
   2   4  -8  296.57   13.60
   2   4  -8  311.57   13.40
   4  -6  -8  303.27   12.80
   4  -6  -8  258.57   12.50
  -6   2  -8  395.26  144.29
  -2  -4   8  296.27   13.00
   6  -2   8  302.07   14.40
  -2  -4   8  149.88  166.08
   3   3  -8  621.44   25.40
   3   3  -8  624.84   26.30
   3  -6  -8  628.14   24.40
   3  -6  -8  547.95   73.49
   3   3  -8  509.85  164.58
  -6   3  -8  627.54   24.70
  -6   3  -8  648.04   25.10
   3  -6  -8  587.14   24.30
   3   3  -8  637.84   25.30
  -3  -3   8  651.43   24.30
   6  -3   8  646.24   25.20
   6  -3   8  621.94   26.20
   6  -3   8  659.43  165.38
  -3  -3   8  599.74   24.90
  -3  -3   8  505.55  141.79
   2  -6  -8  290.57   11.90
   4   2  -8  290.97   12.60
  -6   4  -8  300.57   12.40
   4   2  -8  288.47   14.20
   4   2  -8  282.87   13.10
  -6   4  -8  298.37   12.80
   4   2  -8  296.07   12.90
   6  -4   8  362.26  182.18
  -4  -2   8  282.67   12.70
   6  -4   8  277.17   12.60
  -4  -2   8  282.67   12.00
   6  -4   8  284.77   13.70
  -6   5  -8  382.06   16.60
   5   1  -8  405.46   18.30
   5   1  -8  401.36   16.80
   5   1  -8  381.96   15.90
   1  -6  -8  391.26   15.60
   5   1  -8  379.86   17.00
  -6   5  -8  411.56   16.30
   6  -5   8  378.16   16.50
  -5  -1   8  379.16   16.60
  -5  -1   8  398.16   15.90
  -5  -1   8  399.36   16.40
  -6   6  -8   55.29    4.50
   6   0  -8   54.69    4.80
   6   0  -8   55.49    4.50
  -6   6  -8   52.49    4.50
   6   0  -8   59.59    5.40
   0  -6  -8   55.99    4.10
   6   0  -8   29.90    5.70
   6  -6   8   60.39    4.70
  -6   0   8   53.59    4.10
  -6   0   8   49.50    4.00
   7  -1  -8   66.29    6.90
   7  -1  -8   66.89    5.20
   7  -1  -8   69.19    5.60
   7  -1  -8   69.79    5.10
  -6   7  -8   75.39    5.30
  -1  -6  -8   67.79    5.50
   6  -7   8   73.29    5.30
  -7   1   8   59.59    4.60
   8  -2  -8  355.56   17.50
   8  -2  -8  343.77   16.00
  -6   8  -8  345.57   15.40
   8  -2  -8  364.36   15.50
   6  -8   8  333.87   15.70
  -8   2   8  362.56   15.20
  -3  -6  -8   28.40    3.00
   9  -3  -8   24.70    4.30
   9  -3  -8   24.00    4.60
   9  -3  -8   33.50    3.60
   6  -9   8   29.50    4.00
  -9   3   8   28.50    3.50
  10  -4  -8   17.00    3.70
  -4  -6  -8   14.00    2.20
  10  -4  -8    9.70    3.30
  10  -4  -8   12.30    5.40
   6 -10   8   12.10    3.60
  -5  -6  -8   83.49    4.60
  10  -7  -8    6.10    3.40
  -7  -3  -8    7.40    1.70
  -7  -3  -8    9.10    3.00
   3 -10   8    7.20    3.30
   9  -7  -8   15.70    2.20
   9  -7  -8   17.20    3.20
  -7  -2  -8   18.90    3.00
  -7  -2  -8   29.20    2.90
   2  -9   8   20.70    3.20
   8  -7  -8    1.00    1.40
  -7  -1  -8    1.10    2.00
  -7  -1  -8    0.60    1.40
   8  -7  -8    2.70    2.10
   1  -8   8    1.00    2.00
   7   1   8    3.00    3.20
   7  -7  -8  293.17   13.80
   7  -7  -8  291.57   13.00
  -7   0  -8  305.77   13.10
  -7   0  -8  276.57   13.30
   7  -7  -8  306.97   13.50
   7   0   8  324.57   15.40
   0  -7   8  318.27   13.90
  -7   1  -8   60.19    4.70
  -7   1  -8   67.59    4.40
   6  -7  -8   68.49    4.40
   6  -7  -8   62.99    4.70
   7  -1   8   64.69    6.20
  -1  -6   8   66.99    4.80
  -7   2  -8   56.29    4.00
   5  -7  -8   55.29    4.40
   5  -7  -8   53.79    4.20
  -7   2  -8   50.29    4.30
   2   5  -8   51.99    5.30
   2   5  -8   60.39    8.50
  -2  -5   8   52.99    4.30
   7  -2   8   67.79    6.00
   3   4  -8  176.28   10.30
   3   4  -8  190.58    9.70
   3   4  -8  180.08   11.30
  -7   3  -8  212.18   11.30
   4  -7  -8  197.68    9.00
  -7   3  -8  203.18    9.40
   4  -7  -8  184.68    8.70
  -3  -4   8  178.78    9.30
  -3  -4   8  214.18    9.80
   3  -7  -8  161.58    7.70
   3  -7  -8  153.08    7.50
   4   3  -8  154.28    8.40
  -7   4  -8  168.18    9.10
   4   3  -8  149.29    8.80
  -7   4  -8  166.68    8.90
   4   3  -8  153.38   10.00
   7  -4   8  145.99    9.10
   7  -4   8  150.48    8.60
  -4  -3   8  154.08    8.10
   5   2  -8   26.70    4.60
   2  -7  -8   37.20    3.80
   5   2  -8   59.09    8.60
  -7   5  -8   37.00    3.50
  -7   5  -8   36.00    3.90
  -5  -2   8   40.30    3.80
  -5  -2   8   38.60    3.30
   7  -5   8   38.20    6.80
   1  -7  -8   71.89    5.10
   6   1  -8   70.99    6.10
   6   1  -8   66.09    5.20
  -7   6  -8   70.99    5.30
   6   1  -8   73.79    6.90
  -7   6  -8   74.09    5.10
   7  -6   8   67.59    5.30
  -6  -1   8   63.99    4.70
  -6  -1   8   70.19    4.50
   7   0  -8  311.07   15.80
   7   0  -8  290.17   14.20
   7   0  -8  315.67   13.60
  -7   7  -8  309.37   13.60
  -7   0   8  273.57   12.60
   7  -7   8  290.37   13.70
  -7   0   8  301.07   13.20
   8  -1  -8    1.30    3.60
  -7   8  -8   -0.10    3.10
   8  -1  -8    0.80    2.90
   8  -1  -8    0.80    2.00
   7  -8   8   -0.50    2.50
  -8   1   8    2.50    1.90
   9  -2  -8   23.60    3.10
   9  -2  -8   23.80    4.60
   9  -2  -8   13.90    4.80
   7  -9   8   23.40    4.60
  -9   2   8   23.40    3.10
  10  -3  -8   13.10    3.50
  -3  -7  -8    8.20    2.20
   7 -10   8    9.50    4.20
  -8  -2  -8   16.60    2.10
  -8  -2  -8   20.40    3.60
  10  -8  -8   11.50    4.40
   2 -10   8   16.70    4.50
   9  -8  -8    1.90    2.80
  -8  -1  -8    2.80    1.90
  -8  -1  -8    0.60    1.30
   1  -9   8   -1.40    2.60
  -8   0  -8   62.09    4.60
   8  -8  -8   53.29    3.90
  -8   0  -8   57.79    4.10
   8  -8  -8   63.69    5.20
   0  -8   8   58.09    5.00
   8   0   8   57.19    5.70
  -8   1  -8   -0.90    1.70
   7  -8  -8    1.00    2.20
  -8   1  -8   -0.40    1.50
   7  -8  -8    2.30    1.60
  -1  -7   8    1.80    2.10
   8  -1   8    2.50    2.80
   6  -8  -8  374.36   15.20
   6  -8  -8  365.96   15.70
  -8   2  -8  352.66   15.30
  -8   2  -8  378.36   15.80
   8  -2   8  355.86   17.40
  -2  -6   8  346.87   15.90
   5  -8  -8   68.99    4.70
   5  -8  -8   74.49    5.20
  -8   3  -8   81.39    5.30
  -8   3  -8   75.19    4.90
   8  -3   8   68.99    6.60
  -3  -5   8   72.49    4.70
  -3  -5   8   81.49    5.50
  -8   4  -8 1566.24   65.99
  -8   4  -8 1522.45   66.49
   4   4  -8 1934.81   68.69
   4  -8  -8 1891.11   65.99
   4  -8  -8 1878.41   66.29
  -4  -4   8 1849.11   67.09
  -4  -4   8 1567.74   65.69
   8  -4   8 1827.92   68.19
   5   3  -8  121.09    8.80
  -8   5  -8  101.09    6.40
   3  -8  -8  111.09    6.40
  -8   5  -8   98.59    5.90
   5   3  -8   90.69    7.00
   8  -5   8  107.89    8.10
  -5  -3   8  103.39    6.60
  -5  -3   8  101.99    5.70
   6   2  -8  289.67   13.60
   6   2  -8  306.37   15.70
  -8   6  -8  296.87   13.70
  -8   6  -8  297.07   13.00
   8  -6   8  300.47   14.10
  -6  -2   8  288.57   13.20
  -6  -2   8  318.07   12.80
   7   1  -8    1.80    2.80
  -8   7  -8    2.40    2.10
  -7  -1   8    1.70    4.00
  -7  -1   8    0.70    1.60
   8  -7   8    0.10    2.80
   8   0  -8   59.69    6.30
   8   0  -8   60.89    5.20
  -8   8  -8   59.69    5.00
   8  -8   8   58.89    6.10
  -8   0   8   60.09    4.40
   9  -1  -8    0.10    2.80
   9  -1  -8    1.70    3.00
  -9   1   8    4.10    2.00
   8  -9   8   -0.20    3.90
  -2  -8  -8   16.60    2.50
  10  -2  -8   12.80    3.00
 -10   2   8   11.80    3.30
   8 -10   8    9.40    7.30
  -9  -1  -8    3.20    1.60
  -9  -1  -8    2.80    2.30
   1 -10   8    3.50    2.30
  -9   0  -8  111.39    5.90
   9  -9  -8   99.09    7.60
  -9   0  -8  118.19    5.70
   0  -9   8  105.19    7.50
   0  -9   8  111.19    5.40
  -9   1  -8    3.20    1.90
   8  -9  -8    0.60    3.20
  -9   1  -8    3.20    1.60
  -1  -8   8    1.90    2.40
  -1  -8   8    2.20    1.40
   7  -9  -8   22.80    5.70
  -9   2  -8   18.60    2.50
  -9   2  -8   18.60    2.80
  -2  -7   8   27.00    3.90
   9  -2   8   27.40    4.30
  -2  -7   8   28.10    2.60
   6  -9  -8   27.30    3.70
  -9   3  -8   25.90    3.30
  -9   3  -8   33.30    3.20
  -3  -6   8   32.10    3.00
  -3  -6   8   25.40    3.40
  -9   4  -8  104.89    6.40
   5  -9  -8  115.59    7.10
  -9   4  -8  110.39    6.10
  -4  -5   8  108.29    5.80
  -4  -5   8  110.49    6.80
   4  -9  -8   71.49    6.40
  -9   5  -8   79.49    5.30
  -9   5  -8   75.09    4.90
   5   4  -8   65.99    7.60
  -5  -4   8   81.79    5.80
  -5  -4   8   82.69    4.70
  -5  -4   8   74.79    5.00
  -9   6  -8   32.40    3.60
   6   3  -8   32.40    5.30
  -6  -3   8   33.00    3.40
  -6  -3   8   35.20    3.30
   7   2  -8   18.20    4.40
  -9   7  -8   19.30    3.00
  -7  -2   8   24.00    3.10
  -7  -2   8   18.70    2.60
   8   1  -8    3.80    3.20
  -9   8  -8    2.60    2.80
  -8  -1   8    0.50    1.50
   9   0  -8  114.09    7.50
  -9   0   8  102.09    5.60
  -1  -9  -8    4.80    2.40
  10  -1  -8    2.00    2.70
 -10   1   8    6.60    5.30
 -10   1  -8    7.80    2.00
 -10   1  -8    5.00    1.90
  -1  -9   8    5.10    2.40
   8 -10  -8   19.70    7.40
 -10   2  -8   17.90    2.20
 -10   2  -8   19.30    2.50
  -2  -8   8   10.60    4.40
  -2  -8   8   15.10    2.10
   7 -10  -8    8.30    6.40
 -10   3  -8    7.40    2.00
  -3  -7   8    6.30    1.70
  -3  -7   8    4.80    3.10
 -10   4  -8   12.50    2.20
 -10   4  -8   12.50    2.50
  -4  -6   8   12.40    2.30
  -4  -6   8   13.00    3.60
 -10   5  -8   32.50    3.30
  -5  -5   8   29.30    2.90
  -5  -5   8   27.30    3.10
 -10   6  -8   14.30    2.50
  -6  -4   8   14.20    2.40
  -6  -4   8    9.70    2.00
   7   3  -8    7.20    4.30
 -10   7  -8    8.70    2.50
 -10   8  -8   15.90    3.90
   8   2  -8   14.90    3.70
  -8  -2   8   20.00    2.50
   9   1  -8    2.70    3.10
  -9  -1   8    4.80    2.00
 -11   5  -8   77.59    4.70
  -5  -6   8   83.29    4.80
 -11   6  -8   69.79    4.60
  -6  -5   8   74.19    4.30
   0   0  -9   -5.90    9.50
   0   0  -9    0.80    2.60
   0   0   9   -0.20    1.10
   0   0   9  -22.10    9.50
   0   1  -9   36.60    3.40
   1  -1  -9   39.00    4.80
  -1   0  -9   39.90    4.40
   1  -1  -9   35.60   11.70
   0   1  -9   45.70   15.40
   0   1  -9   35.30    3.20
   0  -1   9   47.10   14.80
   0  -1   9   48.10    2.50
  -1   1   9   40.20   11.30
   1   0   9   34.40   11.30
   1   0   9   23.50   10.70
   1   0  -9   23.10   12.40
   1   0  -9   39.10    3.60
  -1   1  -9   42.50    3.50
   1   0  -9   39.90    3.60
  -1   1  -9   34.90    3.80
   1  -1   9   16.20   13.80
   0   1   9   33.60    6.80
  -1   0   9   19.30   13.20
   1  -1   9   37.30   13.80
   0   1   9   29.40    6.60
  -1   0   9   45.50    2.40
   2  -1  -9  178.18    7.50
   2  -1  -9  174.98   24.00
   2  -1  -9  166.28    7.80
   2  -1  -9  165.78    8.00
  -1   2  -9  167.48    7.90
  -1   2  -9  178.88    7.70
  -2   1   9  168.08   23.20
   1  -2   9  175.28   26.60
   1  -2   9  170.98   25.90
   1  -2   9  184.58    7.40
   3  -2  -9   38.80    3.40
   3  -2  -9   45.20    2.90
   3  -2  -9   41.60    3.60
   3  -2  -9   25.60   20.60
  -1   3  -9   43.80    3.30
   1  -3   9   47.40   30.70
  -3   2   9   26.60   21.70
   1  -3   9    1.70   25.50
  -2   0  -9    4.70    3.10
   0   2  -9   -0.60    1.40
   0   2  -9    3.10   20.40
   0   2  -9    3.70    1.70
   2  -2  -9    6.20    3.30
   2  -2  -9   -0.40   13.80
   2  -2  -9    3.80    2.60
   0  -2   9  -27.20   18.80
  -2   2   9   -0.70   12.80
   2   0   9   -0.40   12.60
   2   0   9    5.70   12.10
   1   1  -9  161.68   26.00
   1  -2  -9  181.78    6.80
   1   1  -9  167.98    7.70
   1  -2  -9  151.98   16.30
   1   1  -9  174.78    7.50
  -2   1  -9  160.88    7.50
  -2   1  -9  165.78    7.80
  -1  -1   9  170.98    7.20
  -1  -1   9  142.09   24.70
   2  -1   9  173.68   23.30
   2  -1   9  163.78    6.90
  -1  -1   9  165.28    7.60
   2  -1   9  164.38   24.20
   2   0  -9    3.30    1.60
   2   0  -9    3.70    1.70
   2   0  -9    3.50    1.10
  -2   2  -9    4.30    1.60
   2   0  -9  -24.50   19.80
  -2   2  -9    2.30    1.70
  -2   0   9    4.60    1.10
   2  -2   9    7.30    1.30
   2  -2   9    1.90   19.30
   2  -2   9   10.10   18.10
  -2   0   9  -13.50   17.00
   3  -1  -9   66.89   24.70
   3  -1  -9   42.80    3.80
  -2   3  -9   40.60    3.30
   3  -1  -9   43.10    2.90
   2  -3   9   62.69   29.70
   2  -3   9   39.90    2.70
  -3   1   9   41.20    3.50
  -3   1   9   26.30   26.10
   2  -3   9   13.70   25.70
   4  -2  -9  516.05   20.00
   4  -2  -9  500.55   19.70
   4  -2  -9  374.76   54.89
  -2   4  -9  459.65   19.70
   4  -2  -9  510.05   20.40
   4  -2  -9  480.35   19.40
  -2   4  -9  485.95   19.40
   2  -4   9  498.45   19.50
   2  -4   9  452.45   62.79
   2  -4   9  558.54   68.19
  -4   2   9  504.65   58.39
  -4   2   9  489.65   19.40
  -3  -2  -9  186.88   10.00
  -2   5  -9  203.38    9.30
  -2   5  -9  198.28    9.80
   5  -3  -9  220.98    9.70
   5  -3  -9  224.88    9.40
   5  -3  -9  202.88   10.60
   5  -3  -9  214.08    9.70
  -3  -2  -9  241.38   32.60
  -5   3   9  206.58    9.80
   2  -5   9  211.78    9.50
   3   2   9  216.08   10.60
   2  -5   9 -162.48  128.19
   2  -5   9   99.49   88.09
  -1   4  -9  456.35   19.20
  -1   4  -9  485.65   18.90
   4  -3  -9  459.75   19.70
   4  -3  -9  508.85   19.30
   4  -3  -9  489.15   19.10
  -3  -1  -9  455.05   18.80
   4  -3  -9  418.46   56.39
   4  -3  -9  488.65   18.90
  -3  -1  -9  513.95   46.60
   1  -4   9  498.75   61.29
  -4   3   9  444.56   53.19
   3   1   9  486.25   20.00
   3   1   9  482.25   39.10
   1  -4   9  436.56   19.50
   1  -4   9  531.95   69.79
   3   1   9  502.35   39.80
   3  -3  -9    0.60    2.10
   3  -3  -9    1.10    2.00
   0   3  -9  -42.30   28.40
  -3   0  -9    1.50    2.20
  -3   0  -9   -0.10    2.20
   3  -3  -9  -15.10   24.40
   0   3  -9    2.40    1.50
   3  -3  -9    0.10    0.90
   0   3  -9    0.60    1.60
   0  -3   9    0.60    0.80
  -3   3   9    9.90   21.40
   3   0   9    2.00   20.80
   0  -3   9   27.90   31.50
   3   0   9   -0.70    2.30
  -3   1  -9   44.30    3.60
   2  -3  -9   43.50   15.20
  -3   1  -9   33.50    3.20
   1   2  -9   41.90    3.30
   1   2  -9   30.40   25.80
   2  -3  -9   40.30    2.50
   2  -3  -9   46.30    5.40
   3  -1   9   38.70    3.10
   3  -1   9   28.60   20.70
   3  -1   9   65.29   24.20
  -1  -2   9   32.30   25.80
  -2   3   9   50.29   18.60
  -3   2  -9   37.40    3.40
   2   1  -9   41.00    3.00
   1  -3  -9   39.10    2.30
   2   1  -9   55.39   26.50
  -3   2  -9   43.30    3.10
   3  -2   9   94.79   27.50
  -2  -1   9   37.50    3.00
   3  -2   9   39.40    2.80
   3  -2   9   12.50   27.70
  -2  -1   9   16.90   28.30
  -2  -1   9   42.30    2.70
   3   0  -9    0.10   33.50
   3  -3   9   -1.50   30.00
  -3   0   9   17.20   29.50
   3  -3   9   31.00   33.40
  -3   4  -9  508.25   20.50
   4  -1  -9  531.45   20.60
   4  -1  -9  535.65   20.90
  -1  -3  -9  497.05   19.50
  -3   4  -9  533.85   20.90
   4  -1  -9  432.56   64.69
   4  -1  -9  523.05   21.60
   4  -1  -9  513.65   20.90
  -4   1   9  533.15   20.50
   3  -4   9  501.65   64.29
   3  -4   9  516.15   64.19
   3  -4   9  530.55   20.60
  -4   1   9  383.46   93.49
   5  -2  -9  185.48    8.80
  -3   5  -9  182.38    8.90
   5  -2  -9  188.68    8.50
   5  -2  -9  185.98    8.80
  -3   5  -9  185.68    8.40
  -2  -3  -9  177.88    7.70
   5  -2  -9  124.49   87.49
   5  -2  -9  188.08    9.80
  -5   2   9  186.18    8.50
   3  -5   9  225.18   87.89
   3  -5   9  178.48    8.60
  -5   2   9   98.89   71.19
   3  -5   9  201.18   78.79
  -3   6  -9   98.79    6.30
   6  -3  -9  103.49    7.50
  -3   6  -9   92.29    6.20
   6  -3  -9   98.49    6.10
   6  -3  -9  112.49    6.20
   6  -3  -9  110.99    5.70
   3  -6   9  104.19    5.90
  -6   3   9  104.19    6.20
   7  -4  -9  227.88   10.30
  -4  -3  -9  225.88   10.70
  -4  -3  -9  208.38    9.90
  -3   7  -9  226.28   12.60
   7  -4  -9  228.48   11.10
   7  -4  -9  241.18   14.40
   7  -4  -9  229.48   10.90
  -7   4   9  241.38   11.40
   3  -7   9  224.28   10.80
   6  -4  -9    9.90    2.00
  -4  -2  -9   14.00    2.40
  -4  -2  -9  123.09   85.39
  -4  -2  -9   12.90    3.00
   6  -4  -9    9.00    2.10
   6  -4  -9    9.50    2.30
  -2   6  -9    6.40    2.40
   6  -4  -9   18.20    4.20
   2  -6   9    6.40    1.70
   4   2   9   15.90    3.90
   5  -4  -9   22.00    2.60
  -4  -1  -9   36.60    3.50
   5  -4  -9   32.70    3.30
  -4  -1  -9   18.50   54.79
  -4  -1  -9   33.30    2.90
   5  -4  -9   37.30    4.90
   5  -4  -9   27.10    2.80
  -1   5  -9   22.10    3.10
  -1   5  -9   26.60    3.20
   1  -5   9   31.20    2.80
   1  -5   9  175.98  102.69
   4   1   9   32.40    4.30
   4   1   9    0.20   48.70
  -4   0  -9   -5.30   40.40
  -4   0  -9   15.60    2.60
   4  -4  -9   13.70    1.90
  -4   0  -9   12.40    2.10
   0   4  -9   13.00    2.40
   0   4  -9   12.50    2.50
   4  -4  -9   12.90    2.20
   4  -4  -9  -51.29   47.30
   0   4  -9  111.09   58.59
   4  -4  -9   15.00    4.30
   4  -4  -9   14.20    2.50
  -4   4   9  -43.60   41.30
   0  -4   9   10.90    1.60
   4   0   9   16.50    3.20
   0  -4   9   56.19   58.09
   1   3  -9  491.25   62.79
   1   3  -9  529.55   20.80
   1   3  -9  500.35   20.20
   3  -4  -9  545.95   54.69
  -4   1  -9  522.15   61.99
  -4   1  -9  531.35   20.40
   1   3  -9  515.55   20.70
   3  -4  -9  498.95   20.20
   3  -4  -9  521.05   20.00
  -4   1  -9  521.15   20.00
   3  -4  -9  492.65   20.30
   4  -1   9  535.55   21.60
   4  -1   9  429.46   53.59
  -1  -3   9  451.45   61.69
  -3   4   9  431.96   47.80
   2   2  -9  481.25   61.49
   2  -4  -9  490.95   18.70
   2  -4  -9  497.65   33.40
   2  -4  -9  450.45   32.20
   2   2  -9  499.75   19.70
  -4   2  -9  481.95   19.40
   2   2  -9  486.75   19.70
   2   2  -9  491.45   19.30
  -4   2  -9  481.65   19.10
  -2  -2   9  504.25   19.40
  -2  -2   9  471.95   18.80
   4  -2   9  513.55   20.50
   4  -2   9  462.45   19.00
   4  -2   9  459.75   59.49
  -4   3  -9  515.55   19.90
   3   1  -9  509.25   20.70
   3   1  -9  486.95   20.00
   3   1  -9  492.35   19.70
   3   1  -9  507.25   20.30
   1  -4  -9  482.95   18.80
   3   1  -9  497.55   64.29
  -4   3  -9  499.05   19.60
   4  -3   9  567.84   68.09
  -3  -1   9  474.25   62.19
  -3  -1   9  503.65   19.20
   4  -3   9  441.96   57.89
  -3  -1   9  474.85   19.60
   4   0  -9   12.40    2.40
  -4   4  -9   15.20    2.10
  -4   4  -9   14.60    2.70
   4   0  -9   18.10    3.40
   4   0  -9  130.29   61.19
   4   0  -9   12.50    2.00
   4   0  -9   11.10    1.90
   4  -4   9    3.60   64.69
  -4   0   9   13.10    2.20
  -4   0   9  100.29   60.99
  -4   0   9   15.20    2.20
   4  -4   9   12.00    1.80
  -4   0   9    8.50    2.50
   4  -4   9   56.29   57.29
  -4   5  -9   14.10    2.30
   5  -1  -9   19.00    3.50
   5  -1  -9   23.60    2.70
  -4   5  -9   17.70    2.50
   5  -1  -9   23.00    3.00
   5  -1  -9   17.40    2.70
  -1  -4  -9   19.20    2.30
   4  -5   9   16.70    2.30
  -5   1   9   17.80    2.50
   4  -5   9  -52.89   95.29
   4  -5   9    8.80   94.89
   6  -2  -9   14.90    2.70
   6  -2  -9   14.20    2.30
  -4   6  -9   12.70    2.70
   6  -2  -9   10.60    3.20
   6  -2  -9   12.10    2.40
  -4   6  -9    9.30    2.50
  -2  -4  -9   13.00    2.10
  -6   2   9   14.00    2.50
   7  -3  -9  219.98   11.10
   7  -3  -9  219.58   10.80
   7  -3  -9  233.88   10.30
   7  -3  -9  224.58   12.40
  -4   7  -9  244.88   12.70
   4  -7   9  226.18   10.90
  -7   3   9  222.68   10.50
   8  -4  -9   11.20    2.90
  -4  -4  -9   10.20    2.40
   8  -4  -9   11.10    4.10
   8  -4  -9   10.50    2.20
   8  -4  -9   13.60    2.60
  -4   8  -9    6.70    3.40
  -8   4   9   10.60    3.90
   4  -8   9    9.50    2.60
  -5  -4  -9   14.00    6.00
   9  -5  -9   17.00    2.40
   9  -5  -9   13.40    5.00
   9  -5  -9   11.00    2.30
  -5  -4  -9   18.80    2.50
   9  -5  -9   11.50    2.80
   4  -9   9   16.80    3.20
  -5  -3  -9  239.68   11.10
   8  -5  -9  228.78   11.60
   8  -5  -9  233.78   11.20
  -5  -3  -9  229.88   10.50
   8  -5  -9  237.98   10.70
   8  -5  -9  241.98   13.40
   3  -8   9  249.08   11.60
   7  -5  -9  315.27   14.30
   7  -5  -9  313.17   14.50
   7  -5  -9  332.67   14.00
  -5  -2  -9  325.07   13.60
  -2   7  -9  350.16   15.10
  -2   7  -9  313.67   16.10
   7  -5  -9  325.07   16.40
   2  -7   9  310.47   14.40
   5   2   9  336.07   15.70
   6  -5  -9  125.89    6.40
  -1   6  -9  115.69    7.00
   6  -5  -9  130.89    9.80
  -1   6  -9  116.19    7.50
   6  -5  -9  126.09    6.80
  -5  -1  -9  122.99    6.60
  -5  -1  -9  128.19    6.30
   6  -5  -9  115.59    6.60
   1  -6   9  108.99    6.50
   5   1   9  134.59    8.40
  -5   0  -9    0.30    1.90
  -5   0  -9    1.00    1.50
   0   5  -9    1.40    4.80
   0   5  -9    0.10    2.00
   5  -5  -9    1.10    1.70
   0   5  -9    0.90    1.90
   5  -5  -9    0.50    1.20
  -5   0  -9   27.80   97.39
   5  -5  -9   -0.10    1.50
   0  -5   9    0.00    1.30
   5   0   9    2.30    2.70
   0  -5   9   13.90  134.49
  -5   1  -9   17.70    2.30
   1   4  -9   18.60    2.90
  -5   1  -9   98.09   72.29
   1   4  -9   19.60    3.00
   1   4  -9   23.00    3.10
  -5   1  -9   18.30    2.60
   4  -5  -9   19.40    2.60
   1   4  -9  153.08   99.79
   4  -5  -9   14.90    2.00
   1   4  -9   20.20    3.90
   4  -5  -9   20.60    3.00
   5  -1   9   70.19  124.49
  -1  -4   9   59.19   89.29
   5  -1   9   14.30    3.20
  -1  -4   9   15.60    2.20
   3  -5  -9  178.78   41.40
   2   3  -9  187.38    9.10
   2   3  -9  167.98   77.09
  -5   2  -9  186.88    8.40
   3  -5  -9  194.78    8.20
   2   3  -9  197.28    9.80
  -5   2  -9  182.78    8.60
   3  -5  -9  197.18   44.80
   2   3  -9  196.38    8.60
   3  -5  -9  177.88    8.90
  -5   2  -9  151.58   68.29
   3  -5  -9  184.28    9.80
   2   3  -9  181.38    8.90
   5  -2   9  174.58    9.80
  -2  -3   9  173.18    8.50
   5  -2   9  187.28    9.20
   5  -2   9   61.19   78.29
   2  -5  -9  217.28    8.90
   3   2  -9  296.37   94.99
   3   2  -9  213.38   10.80
   3   2  -9  206.78    9.40
  -5   3  -9  221.78    9.50
   3   2  -9  211.28   10.10
  -5   3  -9  215.68    9.80
   3   2  -9  207.28    9.90
   5  -3   9  215.98    9.60
   5  -3   9  203.38   77.89
  -3  -2   9  342.47   88.79
  -3  -2   9  211.98    9.20
  -3  -2   9  200.78    9.50
   5  -3   9  211.98   10.70
   4   1  -9   25.70    3.90
   1  -5  -9   27.80    2.60
  -5   4  -9   25.80    2.80
  -5   4  -9   22.30    2.80
   4   1  -9  -58.89   98.09
   4   1  -9   31.60    3.20
   4   1  -9   32.40    3.20
   4   1  -9   26.00    3.30
   5  -4   9   30.30    3.00
  -4  -1   9   33.20    2.90
  -4  -1   9   57.09   88.99
  -4  -1   9   27.10    2.70
   5  -4   9   81.99   91.59
   5   0  -9    1.60    2.30
   5   0  -9    1.10    1.60
  -5   5  -9    0.50    1.70
  -5   5  -9    1.80    1.50
   5   0  -9   -0.90    1.50
   0  -5  -9   -0.50    1.60
   5   0  -9   -0.60    1.70
   5  -5   9    0.40    1.50
   5  -5   9 -203.78  141.39
  -5   0   9   -1.00    1.80
  -5   0   9    0.90    1.60
  -5   6  -9  125.79    6.50
   6  -1  -9  116.69    6.90
  -5   6  -9  117.79    6.80
  -1  -5  -9  111.29    5.90
   6  -1  -9  116.09    8.20
   6  -1  -9  115.19    6.20
   6  -1  -9  121.19    6.80
   5  -6   9  117.49    6.70
  -6   1   9  115.39    6.30
   7  -2  -9  304.37   14.00
   7  -2  -9  315.37   13.30
   7  -2  -9  314.87   15.70
   7  -2  -9  304.67   14.40
  -5   7  -9  312.47   14.00
   5  -7   9  301.87   14.00
  -7   2   9  318.17   13.60
  -5   8  -9  175.08    8.70
   8  -3  -9  163.48    7.80
   8  -3  -9  159.28    8.90
   8  -3  -9  156.38   10.10
   8  -3  -9  150.88    8.30
   5  -8   9  141.59    8.30
  -8   3   9  155.68    8.30
   9  -4  -9   24.00    4.80
  -4  -5  -9   28.20    3.00
   9  -4  -9   25.30    4.10
   9  -4  -9   26.10    3.30
   9  -4  -9   19.80    2.90
   5  -9   9   26.60    3.80
  -5  -5  -9   36.50    3.00
  10  -5  -9   26.50    4.80
  10  -5  -9   28.90    3.10
  10  -5  -9   22.30    5.00
   5 -10   9   14.40    5.50
  -6  -4  -9   13.00    2.10
  10  -6  -9    9.00    3.60
   4 -10   9   16.10    4.00
  -6  -3  -9   50.19    6.20
   9  -6  -9   30.50    3.20
  -6  -3  -9   29.10    3.20
   9  -6  -9   30.80    3.10
   9  -6  -9   33.60    4.20
   3  -9   9   29.20    3.90
  -6  -2  -9  139.79    7.30
   8  -6  -9  145.39    7.90
  -6  -2  -9  152.38    7.90
   8  -6  -9  152.08    7.50
   8  -6  -9  150.58    8.30
   2  -8   9  156.68    8.30
   7  -6  -9  223.28   10.60
  -1   7  -9  231.88   11.40
   7  -6  -9  224.78   10.20
  -6  -1  -9  226.38   10.10
   7  -6  -9  217.08   10.80
  -6  -1  -9  207.38   10.40
   6   1   9  231.08   12.40
   1  -7   9  232.58   10.90
   0   6  -9    2.30    2.80
   6  -6  -9   -0.80    1.70
   6  -6  -9    0.40    1.50
  -6   0  -9    0.90    1.90
   6  -6  -9   -0.90    1.60
   0   6  -9    1.50    3.30
   0  -6   9    0.70    1.50
   6   0   9   -0.90    2.60
   1   5  -9  106.89    9.30
  -6   1  -9  114.29    5.90
   5  -6  -9  106.39    5.90
   5  -6  -9  111.39    6.30
   1   5  -9  101.39    6.90
   5  -6  -9  118.29    6.10
   1   5  -9  113.29    6.80
  -6   1  -9  108.59    6.30
  -1  -5   9  108.09    6.20
   6  -1   9  115.59    7.80
  -6   2  -9   13.30    2.10
   2   4  -9   12.50    2.90
  -6   2  -9   10.80    2.20
   2   4  -9   14.10    4.20
   4  -6  -9   13.10    2.50
   4  -6  -9   13.90    2.70
  -6   2  -9   36.50  181.68
   4  -6  -9   13.30    2.20
   2   4  -9   10.80    2.70
   6  -2   9    6.60    3.20
  -2  -4   9    9.00    2.00
   3   3  -9  107.39    6.50
  -6   3  -9  107.39    5.70
   3   3  -9  106.49    7.60
   3  -6  -9  108.59    5.50
   3  -6  -9   95.79    6.20
   3   3  -9   99.19    6.20
  -6   3  -9  104.09    6.10
   6  -3   9 -159.88  298.17
   6  -3   9  103.29    6.90
  -3  -3   9  104.29    5.30
   6  -3   9  110.49    7.30
  -3  -3   9   95.59    5.70
  -6   4  -9   12.40    2.20
   4   2  -9   12.80    2.90
   4   2  -9    7.70    3.10
  -6   4  -9   10.20    2.20
   4   2  -9   12.40    2.70
   2  -6  -9   17.70    2.30
   4   2  -9   11.10    2.60
  -4  -2   9   11.50    2.10
   6  -4   9   10.70    2.70
  -4  -2   9   10.20    1.90
  -6   5  -9  125.99    6.90
   5   1  -9  125.59    8.30
  -6   5  -9  119.29    6.40
   5   1  -9  118.49    7.10
   5   1  -9  124.19    6.50
   5   1  -9  120.29    6.90
   1  -6  -9  111.99    5.80
  -5  -1   9  110.89    6.50
  -5  -1   9  118.99    6.10
  -5  -1   9  122.99    6.40
   6  -5   9  115.79    6.70
   6   0  -9    0.70    1.90
   6   0  -9   -0.60    2.10
  -6   6  -9    0.90    1.60
   6   0  -9    0.30    2.60
  -6   6  -9    2.10    2.20
   6   0  -9    0.20    1.80
   6  -6   9   -1.20    1.90
  -6   0   9   -0.50    2.20
  -6   0   9   -0.10    1.60
   7  -1  -9  243.48   13.20
   7  -1  -9  231.68   11.70
   7  -1  -9  233.78   11.20
   7  -1  -9  227.98   10.40
  -6   7  -9  235.48   11.30
  -7   1   9  227.38   10.80
   6  -7   9  241.98   11.40
   8  -2  -9  154.98    8.40
   8  -2  -9  170.78    8.90
   8  -2  -9  213.28   11.10
  -6   8  -9  150.88    8.90
  -8   2   9  179.78    8.80
   6  -8   9  181.88    9.70
  -3  -6  -9   36.30    3.60
   9  -3  -9   23.50    3.00
   9  -3  -9   30.00    4.60
   9  -3  -9   25.80    4.60
   6  -9   9   28.40    4.00
  -9   3   9   28.10    3.80
  10  -4  -9   13.20    6.00
  -4  -6  -9   10.30    2.10
  10  -4  -9    5.40    2.00
  10  -4  -9    7.60    3.50
   6 -10   9    8.20    3.60
  -7  -3  -9   37.10    3.00
  -7  -3  -9   38.50    4.50
  10  -7  -9   26.90    4.30
   3 -10   9   28.70    4.30
  -7  -2  -9   95.69    5.20
   9  -7  -9   83.59    4.90
   9  -7  -9   70.69    7.80
  -7  -2  -9  100.29    5.80
   8  -7  -9  541.35   21.80
  -7  -1  -9  516.05   22.40
   8  -7  -9  554.94   23.00
  -7  -1  -9  555.24   22.20
   1  -8   9  553.84   22.80
  -7   0  -9    0.30    2.00
   7  -7  -9    0.60    1.80
   7  -7  -9    1.00    1.40
  -7   0  -9    0.00    1.40
   7  -7  -9    0.50    1.80
   7   0   9   -0.40    2.80
   0  -7   9    0.80    1.70
  -7   1  -9  232.38   10.60
   1   6  -9  236.88   11.80
   6  -7  -9  223.18   11.00
  -7   1  -9  231.58   11.00
   6  -7  -9  239.58   10.50
   7  -1   9  225.18   12.60
  -1  -6   9  238.38   11.20
  -7   2  -9  295.87   13.60
  -7   2  -9  308.07   13.40
   5  -7  -9  302.67   13.50
   2   5  -9  318.57   16.20
   5  -7  -9  309.37   13.20
  -2  -5   9  316.97   14.00
   7  -2   9  328.17   15.60
  -7   3  -9  224.98   10.10
   4  -7  -9  225.08    9.90
   3   4  -9  211.98   11.30
   3   4  -9  230.18   12.50
   3   4  -9  217.68   10.70
  -7   3  -9  215.78   10.50
   7  -3   9  215.48   11.90
  -3  -4   9  222.28    9.70
   4   3  -9  211.88   13.60
   4   3  -9  226.88   13.70
   3  -7  -9  233.38   10.30
  -7   4  -9  241.38   10.50
   3  -7  -9  219.98   10.20
  -7   4  -9  221.88   10.80
  -4  -3   9  223.18   10.80
  -4  -3   9  235.68   10.10
  -7   5  -9  325.77   14.20
   2  -7  -9  341.47   14.00
   5   2  -9  353.26   14.90
   5   2  -9  333.57   15.20
   5   2  -9  314.07   16.40
  -7   5  -9  326.97   14.70
  -5  -2   9  328.47   14.30
  -5  -2   9  334.27   13.90
   7  -5   9  304.77   14.70
  -5  -2   9  349.96   14.90
   6   1  -9  226.38   10.90
  -7   6  -9  234.18   10.40
   6   1  -9  233.48   12.90
   6   1  -9  214.68   11.50
  -7   6  -9  234.78   11.10
  -6  -1   9  214.78   10.50
  -6  -1   9  226.08   10.00
   7  -6   9  229.08   11.20
  -7   7  -9   -0.30    1.90
   7   0  -9    0.50    2.20
   7   0  -9    0.20    2.90
   7   0  -9   -0.80    3.00
   7  -7   9   -0.80    2.40
  -7   0   9    1.50    1.70
   8  -1  -9  459.45   23.50
   8  -1  -9  548.65   24.40
   8  -1  -9  537.75   23.10
  -7   8  -9  556.84   22.10
   7  -8   9  576.34   22.80
   9  -2  -9   92.89    7.50
   9  -2  -9  104.79    6.00
   9  -2  -9   89.79    8.50
   7  -9   9   99.99    7.10
  -9   2   9  104.19    6.00
  10  -3  -9   23.60    3.80
  -3  -7  -9   32.80    3.50
   7 -10   9   22.00    6.30
  -8  -2  -9   19.60    2.30
  10  -8  -9   11.10    5.00
  -8  -2  -9   18.60    3.30
   2 -10   9   22.90    5.50
   2 -10   9   14.60    2.40
   9  -8  -9   63.29    5.80
  -8  -1  -9   63.09    6.70
  -8  -1  -9   72.99    4.20
   1  -9   9   63.29    5.60
   8  -8  -9    3.00    1.60
   8  -8  -9    1.00    2.60
  -8   0  -9    0.90    1.40
  -8   0  -9    3.30    2.10
   0  -8   9    2.70    2.40
   7  -8  -9  573.94   24.30
  -8   1  -9  677.03   26.90
  -8   1  -9  548.95   23.80
   7  -8  -9  621.84   23.90
   8  -1   9  555.74   25.70
  -1  -7   9  622.24   24.80
   6  -8  -9  183.88    8.30
  -8   2  -9  159.68    8.70
   6  -8  -9  173.08    9.10
   8  -2   9  179.78   10.30
  -2  -6   9  164.48    8.90
  -2  -6   9  168.68    8.00
  -8   3  -9  150.38    8.20
   5  -8  -9  149.79    7.50
   5  -8  -9  160.28    8.10
  -3  -5   9  163.38    8.50
   8  -3   9  152.08    9.60
  -3  -5   9  152.28    7.40
   4  -8  -9   10.80    2.90
   4   4  -9    7.80    4.80
  -8   4  -9   10.80    2.40
  -8   4  -9    5.30    2.00
   4  -8  -9    8.60    2.20
   4   4  -9    8.70    3.90
  -4  -4   9    7.30    1.90
  -4  -4   9    9.80    2.50
  -8   5  -9  228.28   10.50
   5   3  -9  225.58   13.10
   3  -8  -9  239.78   10.80
   5   3  -9  233.68   11.10
  -8   5  -9  214.28   11.00
  -5  -3   9  236.18   10.30
  -5  -3   9  225.68   10.70
  -5  -3   9  233.98   11.30
   6   2  -9  127.79   10.40
   6   2  -9  143.19   10.00
   6   2  -9  157.78    8.30
  -8   6  -9  154.18    8.10
  -8   6  -9  151.88    7.70
   8  -6   9  147.79    9.20
  -6  -2   9  138.19    7.60
  -6  -2   9  143.89    7.20
   7   1  -9  539.65   26.20
   7   1  -9  552.64   25.40
  -8   7  -9  556.94   26.10
   7   1  -9  516.35   22.50
   8  -7   9  545.95   23.40
  -7  -1   9  613.84   23.50
   8   0  -9    1.40    2.90
   8   0  -9    1.90    2.80
  -8   8  -9    1.60    2.40
  -8   0   9    3.00    1.80
   8  -8   9   -0.30    3.80
   9  -1  -9   69.39    6.20
   9  -1  -9   65.09    5.30
  -9   1   9   64.09    4.70
   8  -9   9   61.59    7.60
  10  -2  -9   10.10    3.00
   9  -9  -9    2.10    4.60
  -9   0  -9    0.90    1.40
  -9   0  -9    2.70    2.00
   0  -9   9    1.90    1.60
  -9   1  -9   66.59    4.50
   8  -9  -9   66.49    6.00
  -9   1  -9   64.19    4.10
  -1  -8   9   64.19    5.60
  -1  -8   9   64.29    3.90
  -9   2  -9   92.49    5.80
  -9   2  -9   89.39    5.40
   7  -9  -9  100.19    6.70
  -2  -7   9  104.39    5.30
  -2  -7   9  118.99   10.20
  -9   3  -9   29.30    3.60
   6  -9  -9   34.90    4.40
  -9   3  -9   32.20    3.20
  -3  -6   9   24.20    3.40
  -3  -6   9   32.10    3.00
  -9   4  -9   28.70    3.10
   5  -9  -9   32.50    4.40
  -9   4  -9   20.20    2.90
  -4  -5   9   21.50    2.60
  -4  -5   9   22.40    3.60
  -9   5  -9   11.90    2.60
   5   4  -9   10.90    4.90
  -9   5  -9   17.60    2.60
  -5  -4   9   15.70    2.30
  -5  -4   9    9.60    2.50
  -5  -4   9   11.50    2.10
  -9   6  -9   26.80    3.40
   6   3  -9   38.20    5.70
  -9   6  -9   20.80    6.40
  -6  -3   9   25.10    2.90
  -6  -3   9   28.30    3.10
   7   2  -9   85.69    7.30
  -9   7  -9   98.99    5.90
  -7  -2   9   84.59    5.20
  -9   8  -9   69.59    5.00
   8   1  -9   57.99    6.00
  -8  -1   9   53.59    4.10
   9   0  -9   -0.10    2.80
  -9   0   9    1.40    1.90
 -10   2  -9   13.60    2.20
 -10   2  -9   16.00    2.20
  -2  -8   9   10.30    4.70
  -2  -8   9   16.50    2.30
 -10   3  -9   39.40    3.30
 -10   3  -9   31.20    3.10
  -3  -7   9   30.50    3.30
  -3  -7   9   27.50    4.20
 -10   4  -9    6.20    2.20
 -10   4  -9    5.90    2.00
  -4  -6   9    6.40    2.00
  -4  -6   9    4.40    3.30
  -4  -6   9    6.50    1.80
 -10   5  -9   34.90    3.30
  -5  -5   9   27.70    3.00
  -5  -5   9   29.50    2.90
 -10   6  -9    7.70    3.50
  -6  -4   9    7.20    1.80
 -10   7  -9   35.60    3.70
   7   3  -9   41.90    5.70
  -7  -3   9   35.60    3.10
 -10   8  -9    9.60    3.50
   8   2  -9   10.60    4.70
  -8  -2   9   16.00    2.20
   0   0 -10   62.69    5.20
   0   0 -10   55.89   14.40
   0   0  10   30.70   21.50
   0   1 -10  397.26   15.40
   1  -1 -10  358.06   29.70
   0   1 -10  397.06   15.60
  -1   0 -10  359.46   15.70
   1  -1 -10  369.36   15.70
   0   1 -10  348.57   35.80
  -1   1  10  385.96   28.70
   1   0  10  410.56   29.30
   0  -1  10  412.16   15.10
   1   0  10  428.86   28.50
   1   0 -10  430.76   16.90
  -1   1 -10  379.46   15.80
   1   0 -10  388.76   15.60
   1   0 -10  391.26   32.50
  -1   1 -10  386.46   15.60
   1  -1  10  411.06   35.50
   1  -1  10  402.76   35.50
   0   1  10  380.96   21.90
  -1   0  10  400.66   15.30
  -1   0  10  368.46   34.10
   0   1  10  405.86   21.60
   2  -1 -10  741.73   29.60
   2  -1 -10  777.92   51.39
   2  -1 -10  777.52   29.60
   2  -1 -10  780.42   29.80
  -1   2 -10  780.72   29.70
  -1   2 -10  792.12   29.90
   1  -2  10  738.43   56.79
   1  -2  10  813.82   57.79
  -2   1  10  797.62   50.49
  -1   3 -10 1397.56   52.19
   3  -2 -10 1393.06   51.79
  -1   3 -10 1385.16   51.89
   3  -2 -10 1418.26   51.99
   3  -2 -10 1385.46   51.99
   3  -2 -10 1356.46   82.79
  -3   2  10 1404.66   79.09
   1  -3  10 1273.17   84.99
   1  -3  10 1268.87   87.39
   2  -2 -10 2190.68   90.29
   2  -2 -10 2432.36   90.39
  -2   0 -10 2322.67   90.19
   2  -2 -10 2444.36  107.29
   0   2 -10 2495.95  117.99
   2  -2 -10 2615.64   90.29
  -2   2  10 2480.15  105.49
   0  -2  10 2547.05  118.69
   2   0  10 2481.45  103.49
   2   0  10 2380.96  103.89
   0  -2  10 2477.25   90.29
  -2   1 -10  745.13   29.00
   1   1 -10  756.12   29.20
  -2   1 -10  732.73   29.20
   1  -2 -10  806.22   37.90
   1   1 -10  786.62   53.89
   1  -2 -10  754.32   28.60
   1   1 -10  780.02   29.50
  -1  -1  10  764.72   29.00
  -1  -1  10  832.72   57.59
   2  -1  10  778.92   49.30
   2  -1  10  749.03   28.60
   2  -1  10  799.72   50.89
  -2   2 -10 2522.65   91.49
   2   0 -10 2373.56  118.39
   2   0 -10 2598.84   91.89
  -2   2 -10 2461.35   91.79
   2   0 -10 2473.15   91.59
   2  -2  10 2431.56   91.29
  -2   0  10 2453.95   91.39
  -2   0  10 2426.76  117.59
   2  -2  10 2468.35  116.29
   2  -2  10 2388.26  117.79
   3  -1 -10 1514.15   56.99
   3  -1 -10 1473.65   90.99
   3  -1 -10 1580.54   57.19
  -2   3 -10 1523.25   56.89
   3  -1 -10 1526.85   56.79
  -2   3 -10 1517.15   57.09
  -3   1  10 1522.85   89.59
   2  -3  10 1510.25   91.29
   2  -3  10 1524.45   56.69
   2  -3  10 1367.36   90.39
  -3   1  10 1494.75   56.59
   4  -2 -10 3139.79  163.58
  -2   4 -10 3233.48  119.69
   4  -2 -10 3208.48  119.19
   4  -2 -10 3295.47  119.59
  -2   4 -10 3140.49  119.19
   4  -2 -10 3305.57  120.19
   2  -4  10 3294.47  175.68
   2  -4  10 3226.68  119.39
  -4   2  10 3213.58  118.99
   2  -4  10 3021.60  167.18
  -2   5 -10  401.16   16.20
   5  -3 -10  411.46   16.30
   5  -3 -10  388.56   17.40
   5  -3 -10  400.66   16.60
   5  -3 -10  382.56   16.50
  -2   5 -10  391.36   16.70
   2  -5  10  462.05  103.39
   2  -5  10  393.36   16.40
   4  -3 -10  152.48    7.20
   4  -3 -10  146.89    7.40
  -3  -1 -10  138.59    7.70
  -1   4 -10  149.69    7.50
   4  -3 -10  157.18    7.20
  -1   4 -10  153.18    7.20
   4  -3 -10  145.49   48.60
   4  -3 -10  158.38    8.30
   1  -4  10  212.48   56.49
  -4   3  10   81.69   44.80
   1  -4  10  149.09    7.10
   1  -4  10  130.79   54.39
   3  -3 -10  708.43   27.00
   3  -3 -10  708.33   27.00
  -3   0 -10  657.53   26.70
   3  -3 -10  671.93   58.99
   0   3 -10  700.03   27.20
   0   3 -10  712.83   27.50
   0   3 -10  615.54   67.09
   3  -3 -10  693.63   27.20
  -3   0 -10  702.83   27.10
   0  -3  10  738.03   27.20
  -3   3  10  705.03   54.79
   0  -3  10  742.93   72.29
   3   0  10  684.53   50.89
   3   0  10  745.83   51.59
   2  -3 -10 1431.56   69.19
   1   2 -10 1515.35   55.79
   2  -3 -10 1492.85   54.99
   1   2 -10 1426.46   89.89
  -3   1 -10 1478.65   55.39
  -3   1 -10 1516.25   55.19
   1   2 -10 1447.26   55.49
  -1  -2  10 1346.87   88.39
  -1  -2  10 1493.85   54.89
  -2   3  10 1463.45   61.79
   3  -1  10 1554.74   81.59
   1  -3 -10 1347.07   51.79
  -3   2 -10 1414.56   52.79
   2   1 -10 1437.26   52.79
   2   1 -10 1355.66   86.09
   2   1 -10 1433.76   53.09
  -3   2 -10 1422.46   52.59
   2   1 -10 1484.45   53.09
   3  -2  10 1436.76   88.19
  -2  -1  10 1329.67   52.09
   3  -2  10 1367.06   52.39
  -2  -1  10 1376.16   86.29
   3   0 -10  738.13   28.60
   3   0 -10  776.52   29.00
   3   0 -10  624.64   69.39
  -3   3 -10  738.83   28.80
   3   0 -10  747.93   28.90
  -3   3 -10  709.93   28.40
   3  -3  10  726.13   70.09
  -3   0  10  744.03   67.99
   3  -3  10  740.93   28.40
   3  -3  10  773.52   75.69
  -3   4 -10  159.18    7.60
   4  -1 -10   74.79   53.39
   4  -1 -10  152.28    7.20
  -3   4 -10  155.18    7.20
   4  -1 -10  158.18    7.50
   4  -1 -10  150.78    7.60
   4  -1 -10  152.98    8.20
   3  -4  10  149.19    7.20
  -4   1  10  147.99    7.20
   3  -4  10   92.39   59.39
  -4   1  10   89.39   50.29
   5  -2 -10  342.97   15.00
  -3   5 -10  364.56   15.20
   5  -2 -10  354.66   14.60
   5  -2 -10  363.96   15.00
  -3   5 -10  341.87   14.50
   5  -2 -10  339.37   15.80
  -5   2  10  351.66   14.50
   3  -5  10  447.96  100.89
   3  -5  10  307.27   98.29
   3  -5  10  338.17   14.70
  -3   6 -10  205.98    9.90
   6  -3 -10  207.68   11.00
   6  -3 -10  211.08    9.80
   6  -3 -10  215.88    9.40
   6  -3 -10  201.98    9.90
  -3   6 -10  194.48    9.40
  -6   3  10  189.48    9.70
   3  -6  10  183.18    9.40
  -4  -3 -10    7.80    3.60
  -4  -3 -10    8.10    3.00
   7  -4 -10    4.30    2.10
   7  -4 -10   11.00    4.20
   7  -4 -10    3.90    2.00
   7  -4 -10    5.30    1.80
  -3   7 -10    6.60    2.70
   3  -7  10    4.10    1.80
   6  -4 -10  153.98    7.60
  -2   6 -10  135.39    7.60
   6  -4 -10  132.99    7.00
   6  -4 -10  138.59    9.00
  -4  -2 -10  128.39    6.80
   6  -4 -10  142.69    7.50
  -4  -2 -10  131.99    7.50
   2  -6  10  143.49    7.40
   5  -4 -10  161.28    7.90
  -4  -1 -10  278.87   69.29
  -1   5 -10  164.48    8.20
   5  -4 -10  126.89    7.40
  -4  -1 -10  156.28    7.80
  -1   5 -10  156.58    7.70
   5  -4 -10  167.68    7.60
  -4  -1 -10  161.08    7.40
   5  -4 -10  163.08    9.40
   1  -5  10  155.28    7.70
   1  -5  10  194.28  114.39
   4   1  10  164.78    9.10
   4   1  10  170.78   46.50
   4  -4 -10   50.19    4.20
  -4   0 -10   45.40    4.20
   4  -4 -10   57.79    5.70
   4  -4 -10   49.60    3.50
  -4   0 -10   48.70    3.80
   0   4 -10   51.99    4.20
   0   4 -10    4.70   81.19
   4  -4 -10  103.69   57.69
   4  -4 -10   50.69    3.90
  -4   0 -10   32.60   45.20
   0   4 -10   59.79    4.00
  -4   4  10   46.20   51.39
   0  -4  10   19.70   68.99
   4   0  10   57.19   46.50
   0  -4  10   48.30    3.40
   4   0  10   56.49    5.10
   4   0  10   68.19   45.20
  -4   1 -10  150.88    6.80
   1   3 -10   49.40   60.69
   3  -4 -10  129.39    7.30
   1   3 -10  142.69    6.90
   3  -4 -10  137.99    7.50
   1   3 -10  136.89    7.20
   1   3 -10  151.38    7.40
   3  -4 -10  153.28    6.60
   3  -4 -10  159.08   35.90
  -4   1 -10  144.59    7.10
  -1  -3  10  108.59   56.99
   4  -1  10   99.29   47.80
   4  -1  10  152.38    8.20
  -1  -3  10  142.69    6.80
   4  -1  10   79.69   43.30
   2   2 -10 3204.28  118.19
   2   2 -10 2843.92  169.88
   2  -4 -10 3240.88  117.49
   2   2 -10 3165.58  118.69
   2   2 -10 3260.17  118.49
  -4   2 -10 3226.98  118.19
  -4   2 -10 3123.19  117.89
   4  -2  10 3211.08  117.69
  -2  -2  10 3257.97  117.59
   4  -2  10 3237.58  159.78
   4  -2  10 2949.10  160.38
  -2  -2  10 3236.18  118.29
   3   1 -10  146.39    7.50
   3   1 -10  149.69    7.60
   3   1 -10  176.38   56.09
   3   1 -10  154.68    7.30
  -4   3 -10  156.08    7.10
   1  -4 -10  152.18    6.30
  -4   3 -10  151.78    7.40
   4  -3  10  118.19   58.99
  -3  -1  10   77.89   59.39
  -3  -1  10  155.28    7.20
   4  -3  10  160.28   57.49
  -3  -1  10  152.78    7.00
   4   0 -10   50.29    3.70
  -4   4 -10   50.69    4.00
   4   0 -10   53.99    3.90
   4   0 -10   90.69   72.09
  -4   4 -10   51.89    3.60
   4   0 -10   56.99    4.90
   4   0 -10   59.09    4.20
   4  -4  10  -98.89   77.19
  -4   0  10   50.19    3.70
  -4   0  10   50.99    3.70
   4  -4  10  178.48   75.99
  -4   0  10   53.79   74.29
   5  -1 -10  178.98    9.60
  -4   5 -10  175.48    8.60
  -4   5 -10  174.08    8.10
   5  -1 -10  161.28    8.40
   5  -1 -10  177.68    8.10
   5  -1 -10  163.18    8.50
  -5   1  10  176.98    8.20
   4  -5  10  160.38    8.20
   4  -5  10  -58.59  128.49
   6  -2 -10  164.48    8.10
   6  -2 -10  168.78   10.00
  -4   6 -10  172.88    8.30
  -4   6 -10  179.78    9.00
   6  -2 -10  170.18    8.70
  -6   2  10  172.68    8.40
   4  -6  10  167.68    8.50
   7  -3 -10   14.00    2.40
   7  -3 -10    7.70    2.30
  -4   7 -10    6.40    2.60
   7  -3 -10    6.40    3.40
   7  -3 -10    6.10    2.30
   4  -7  10    4.90    2.10
   8  -4 -10  104.89    6.90
   8  -4 -10  113.49    6.00
  -4  -4 -10  100.09    6.10
   8  -4 -10  119.29    8.60
   8  -4 -10  115.89    6.60
  -4   8 -10  103.39    7.10
   4  -8  10  102.79    6.70
   9  -5 -10   33.60    4.30
   9  -5 -10   38.90    3.30
  -5  -4 -10   32.70    3.40
   9  -5 -10   35.90    5.80
   9  -5 -10   33.20    3.50
   4  -9  10   33.00    4.20
   8  -5 -10  775.72   33.60
  -3   8 -10  791.82   32.10
   8  -5 -10  859.41   32.90
  -5  -3 -10  771.12   31.30
   8  -5 -10  811.42   32.20
  -5  -3 -10  819.42   31.80
   8  -5 -10  840.42   31.60
   3  -8  10  797.82   32.40
   7  -5 -10  153.58    7.90
   7  -5 -10  155.48    8.20
   7  -5 -10  129.09   10.00
  -5  -2 -10  134.19    7.20
  -5  -2 -10  135.99    7.70
  -2   7 -10  153.68    9.40
   7  -5 -10  148.09    7.40
  -2   7 -10  150.58    8.30
   2  -7  10  151.68    8.00
  -1   6 -10    6.70    2.50
  -1   6 -10    4.10    2.70
   6  -5 -10    5.50    1.80
  -5  -1 -10    9.00    2.10
   6  -5 -10    9.40    5.40
  -5  -1 -10    7.70    2.50
   6  -5 -10    5.80    2.20
   6  -5 -10    8.80    2.20
   5   1  10    8.30    3.40
   0   5 -10  488.85   20.80
   0   5 -10  478.75   21.00
   5  -5 -10  500.05   20.40
   0   5 -10  508.75   21.50
   5  -5 -10  504.45   20.10
  -5   0 -10  533.05   20.40
  -5   0 -10  520.15   20.00
   5  -5 -10  466.45   20.30
  -5   0 -10  468.65  182.88
   0  -5  10  482.65   20.50
   5   0  10  543.45   22.20
   1   4 -10  170.28    8.70
  -5   1 -10  159.28    7.80
   1   4 -10  176.28    8.20
  -5   1 -10  160.18    8.20
  -5   1 -10   52.59   86.99
   4  -5 -10  156.18    8.10
   1   4 -10  177.68    8.70
   1   4 -10  244.58  135.99
   4  -5 -10  170.38    8.20
   4  -5 -10  170.98    7.90
  -1  -4  10  179.98    8.30
   5  -1  10  189.78    9.80
  -1  -4  10  198.38  114.59
   5  -1  10   88.29   92.99
   3  -5 -10  321.97   14.30
   2   3 -10  346.37   15.50
   2   3 -10  243.98   97.59
   3  -5 -10  311.07   44.90
   2   3 -10  340.17   15.30
   3  -5 -10  337.57   13.90
   3  -5 -10  322.87   14.50
   3  -5 -10  288.57   45.60
  -5   2 -10  350.56   14.10
  -5   2 -10  339.87   14.40
   2   3 -10  371.76   15.20
   2   3 -10  361.26   14.90
   5  -2  10  386.46   99.69
  -2  -3  10  339.57   13.80
   5  -2  10  331.57   15.60
  -2  -3  10  354.56   14.50
  -2  -3  10  345.97  108.99
   3   2 -10  413.86   16.80
  -5   3 -10  403.36   16.20
   3   2 -10  176.28   98.29
  -5   3 -10  384.36   16.50
   3   2 -10  402.46   17.00
   3   2 -10  384.66   16.10
   3   2 -10  401.06   17.50
   2  -5 -10  393.86   15.50
  -3  -2  10  386.46   16.30
  -3  -2  10  389.36   15.70
   5  -3  10  340.67  103.19
   5  -3  10  402.86   16.30
  -3  -2  10  456.35   97.69
  -5   4 -10  175.68    8.30
   4   1 -10  158.98    9.20
   1  -5 -10  156.98    6.90
   4   1 -10  145.99    8.20
   4   1 -10  166.68    7.80
   4   1 -10  183.98    8.50
  -5   4 -10  164.28    7.70
   5  -4  10  160.58    7.90
  -4  -1  10  165.48    8.00
  -4  -1  10  162.58    7.40
   5  -4  10 -278.07  121.69
   5   0 -10  493.75   20.90
   5   0 -10  512.75   20.30
   5   0 -10  482.05   21.10
  -5   5 -10  514.85   20.90
  -5   5 -10  510.05   20.40
   5   0 -10  538.35   22.40
  -5   0  10  525.15   20.50
  -5   0  10  467.85   20.80
   5  -5  10  502.05   20.70
   6  -1 -10   12.20    3.60
   6  -1 -10    6.60    2.50
  -5   6 -10   12.10    2.60
   6  -1 -10   10.20    2.20
   6  -1 -10    9.00    2.50
  -5   6 -10   12.60    2.60
  -6   1  10    8.50    2.10
   5  -6  10   13.30    2.60
   7  -2 -10  178.28    8.80
   7  -2 -10  153.58   10.00
   7  -2 -10  156.78    7.90
   7  -2 -10  160.08    8.90
  -5   7 -10  152.18   10.00
   5  -7  10  157.38    8.60
  -7   2  10  171.18    8.40
   8  -3 -10  826.72   31.80
   8  -3 -10  787.52   33.60
  -5   8 -10  772.92   31.50
   8  -3 -10  798.52   32.20
   8  -3 -10  782.72   30.70
  -3  -5 -10  796.22   30.50
  -8   3  10  770.82   31.00
   5  -8  10  800.92   31.90
   9  -4 -10   24.80    2.90
   9  -4 -10   25.90    3.20
   9  -4 -10   25.20    4.80
  -4  -5 -10   22.70    2.90
   9  -4 -10   16.90    3.30
   5  -9  10   23.20    3.60
  10  -5 -10   30.80    4.90
  -5  -5 -10   46.60    3.60
  10  -5 -10   40.40    6.90
  10  -5 -10   58.99    5.80
   5 -10  10   44.70    5.70
  10  -6 -10   -0.50    3.50
  -6  -4 -10    0.80    1.60
   4 -10  10   -1.90    3.60
   9  -6 -10   80.79    6.20
   9  -6 -10   89.59    5.50
  -6  -3 -10   87.59    6.20
  -6  -3 -10   96.79    5.20
   9  -6 -10   91.89    5.10
   3  -9  10   90.19    6.30
  -6  -2 -10  205.48    9.80
   8  -6 -10  199.18    9.20
   8  -6 -10  193.58    9.70
  -6  -2 -10  193.38    9.10
   8  -6 -10  205.48   10.20
   2  -8  10  191.18   10.00
  -6  -1 -10  582.74   24.00
   7  -6 -10  565.24   24.10
   7  -6 -10  598.44   24.60
   7  -6 -10  621.84   23.90
  -6  -1 -10  584.14   23.60
  -1   7 -10  571.24   24.30
   6   1  10  641.04   26.00
   1  -7  10  603.94   24.60
  -6   0 -10 2515.95   92.89
  -6   0 -10 2555.74   93.29
   6  -6 -10 2390.16   92.89
   6  -6 -10 2399.96   93.39
   6  -6 -10 2533.25   93.19
   6   0  10 2547.55   95.09
   0  -6  10 2454.75   93.59
  -6   1 -10   10.00    2.40
   5  -6 -10   10.90    2.10
   1   5 -10   11.30    2.90
   1   5 -10   14.40    5.30
   5  -6 -10   14.60    2.50
   1   5 -10    5.80    2.60
  -6   1 -10   15.10    2.30
   5  -6 -10   14.30    2.80
   6  -1  10   15.40    3.80
   4  -6 -10  170.98    8.00
   2   4 -10  147.69    8.80
   4  -6 -10  166.48    8.10
  -6   2 -10  177.68    8.40
  -6   2 -10  169.68    8.00
   2   4 -10  158.18    8.60
   4  -6 -10  172.68    8.40
   2   4 -10  169.28    9.90
   6  -2  10  179.48    9.90
  -2  -4  10  163.48    8.30
   3   3 -10  191.38    9.30
   3  -6 -10  192.18    9.50
  -6   3 -10  203.28    9.60
   3   3 -10  199.78    9.80
  -6   3 -10  196.48    9.10
   3   3 -10  198.68   10.80
   3  -6 -10  203.28    8.80
   3   3 -10  184.78    9.90
  -3  -3  10  200.38    8.80
  -3  -3  10  200.18    9.50
   4   2 -10  143.69    7.90
   2  -6 -10  146.69    7.00
   4   2 -10  138.69    8.90
  -6   4 -10  133.89    7.40
   4   2 -10  132.09    7.50
  -6   4 -10  139.99    7.00
   4   2 -10  130.89    7.10
  -4  -2  10  130.89    7.20
   6  -4  10  142.09    7.50
  -4  -2  10  141.19    6.70
   5   1 -10    4.80    2.10
   5   1 -10    9.10    2.50
  -6   5 -10    1.40    1.70
   5   1 -10    7.20    2.40
  -6   5 -10    6.20    1.80
   5   1 -10    5.80    2.90
   6  -5  10   10.00    2.70
  -5  -1  10   10.80    2.20
  -5  -1  10    7.10    2.10
  -5  -1  10    5.60    2.00
   6   0 -10 2422.76   92.69
   6   0 -10 2491.35   92.39
   6   0 -10 2447.06   94.19
  -6   6 -10 2427.96   91.49
  -6   6 -10 2510.25   92.39
  -6   0  10 2475.65   91.89
   6  -6  10 2364.26   92.19
   7  -1 -10  514.15   21.40
   7  -1 -10  513.65   23.20
   7  -1 -10  491.85   21.80
  -6   7 -10  551.54   21.60
   7  -1 -10  495.65   20.30
   6  -7  10  486.15   21.40
  -7   1  10  510.85   20.90
   8  -2 -10  169.28    8.90
  -6   8 -10  189.88    9.20
   8  -2 -10  184.18   11.10
   8  -2 -10  168.78    9.60
  -8   2  10  169.78    8.60
   6  -8  10  169.08    9.30
   9  -3 -10   83.49    9.80
   9  -3 -10   99.99    6.00
  -3  -6 -10  112.09    5.90
   9  -3 -10   98.29    7.70
   6  -9  10  111.69    9.80
  10  -4 -10   -0.40    3.20
  10  -4 -10    3.00    5.80
  -4  -6 -10    1.80    2.20
  10  -4 -10    0.10    1.60
   6 -10  10    0.70    4.30
  -7  -3 -10   76.89    4.50
   3 -10  10   85.09    7.80
  -7  -2 -10   54.29    3.70
   9  -7 -10   50.29    3.50
   9  -7 -10   42.00    4.80
  -7  -2 -10   47.10    6.00
   2  -9  10   46.00    4.80
   8  -7 -10   83.79    5.90
  -7  -1 -10   78.09    5.50
   8  -7 -10   89.29    5.00
   8  -7 -10   82.79    5.40
  -7  -1 -10   88.09    5.10
   1  -8  10   79.09    5.80
   7  -7 -10   88.19    5.90
  -7   0 -10   81.29    5.20
   7  -7 -10   88.39    5.20
   7  -7 -10   86.09    5.50
  -7   0 -10   87.99    5.70
   7   0  10   73.49    6.80
   0  -7  10   97.59    6.00
   6  -7 -10  498.45   21.00
   6  -7 -10  529.05   20.70
   1   6 -10  498.65   21.40
   6  -7 -10  516.75   21.40
  -7   1 -10  529.55   20.90
  -7   1 -10  533.85   21.30
   7  -1  10  482.45   22.70
  -1  -6  10  511.65   21.50
   2   5 -10  156.38    8.60
   5  -7 -10  153.38    7.90
   2   5 -10  149.88    9.60
   5  -7 -10  155.88    7.60
   2   5 -10  143.39   10.90
  -7   2 -10  154.88    8.00
  -7   2 -10  162.58    7.80
  -2  -5  10  154.98    7.30
  -2  -5  10  146.49    8.10
   7  -2  10  143.09    9.30
   3   4 -10   12.90    4.40
   4  -7 -10    6.00    2.30
  -7   3 -10    5.40    1.80
   3   4 -10    3.90    3.00
  -7   3 -10    3.80    2.00
   3   4 -10   10.40    2.90
   4  -7 -10    9.60    2.90
  -3  -4  10    5.00    1.70
  -3  -4  10    7.10    2.30
  -7   4 -10    5.80    2.00
   4   3 -10    5.70    3.60
  -7   4 -10    5.30    2.10
   4   3 -10    6.90    2.60
   3  -7 -10    4.70    2.60
   4   3 -10    5.70    2.80
  -4  -3  10    6.00    1.70
  -4  -3  10    6.90    2.20
  -7   5 -10  145.19    7.90
   5   2 -10  138.49    8.50
   5   2 -10  146.79    9.70
  -7   5 -10  142.09    7.50
   5   2 -10  149.88    8.20
  -5  -2  10  153.38    7.30
   7  -5  10  144.89    8.50
  -5  -2  10  142.79    8.00
  -5  -2  10  155.68    7.70
  -7   6 -10  603.74   24.10
   6   1 -10  626.04   24.90
   6   1 -10  628.44   27.00
   6   1 -10  592.64   25.40
  -7   6 -10  600.44   25.00
  -6  -1  10  595.04   23.80
   7  -6  10  579.74   24.90
  -6  -1  10  627.54   24.50
   7   0 -10  100.19    7.20
   7   0 -10   94.19    6.10
   7   0 -10   87.29    7.70
  -7   7 -10   82.59    5.90
  -7   0  10   88.59    5.60
   7  -7  10   98.99    6.90
   8  -1 -10  105.19    8.00
  -7   8 -10  103.09    6.60
   8  -1 -10  122.79    6.80
   8  -1 -10  104.79    8.30
   7  -8  10  117.29    7.50
  -8   1  10  121.49    6.60
  -2  -7 -10   50.89    4.30
   9  -2 -10   44.60    4.00
   9  -2 -10   40.70    6.20
   9  -2 -10   31.80    4.70
  -9   2  10   43.40    4.90
   7  -9  10   48.60    6.00
  -3  -7 -10   63.99    4.50
  10  -3 -10   57.79    4.20
  10  -3 -10   59.99    5.50
   7 -10  10   41.50    7.60
  -8  -2 -10    4.10    1.60
  -8  -1 -10   10.60    2.00
  -8  -1 -10    9.50    2.60
   9  -8 -10   19.20    6.20
   1  -9  10   12.10    2.10
   1  -9  10   11.10    3.50
   8  -8 -10   90.79    7.70
  -8   0 -10   99.19    5.30
  -8   0 -10   83.79    5.50
   8  -8 -10   90.59    5.10
   0  -8  10   90.59    6.30
   7  -8 -10  125.89    6.50
  -8   1 -10  124.29    6.60
   7  -8 -10  126.49    7.30
  -8   1 -10  113.79    6.70
  -1  -7  10  127.89    6.30
  -1  -7  10  124.59    7.40
   6  -8 -10  173.08    9.00
  -8   2 -10  171.88    9.00
   6  -8 -10  173.48    8.40
  -8   2 -10  180.88    8.70
  -2  -6  10  182.48    8.20
  -2  -6  10  183.88    9.40
   3   5 -10  796.02   33.90
   5  -8 -10  832.82   31.50
  -8   3 -10  800.52   32.20
   5  -8 -10  828.32   31.90
  -3  -5  10  824.52   31.30
  -3  -5  10  771.62   32.30
  -8   4 -10  113.69    6.60
   4  -8 -10  108.19    7.00
   4  -8 -10  110.99    6.10
   4   4 -10  109.89    9.20
  -8   4 -10  111.29    6.20
   4   4 -10  106.99    7.20
  -4  -4  10  107.29    5.80
  -4  -4  10  105.59    6.70
  -8   5 -10  803.62   31.40
  -8   5 -10  770.02   30.70
   5   3 -10  767.12   31.00
   5   3 -10  807.72   33.30
  -5  -3  10  782.92   31.00
  -5  -3  10  767.12   31.50
  -5  -3  10  786.02   30.30
   6   2 -10  188.68   12.00
  -8   6 -10  192.38    9.80
  -8   6 -10  198.28    9.30
   6   2 -10  188.48    9.80
   6   2 -10  214.98   12.10
  -6  -2  10  193.08    9.40
   7   1 -10   72.09    8.70
   7   1 -10   72.39    5.50
   7   1 -10   76.29    7.30
  -8   7 -10   80.29    5.50
   8  -7  10   80.09    7.90
  -7  -1  10   86.79    5.20
  -8   8 -10   96.69    6.00
   8   0 -10   92.19    7.40
   8   0 -10   90.79    6.00
  -8   0  10   85.89    5.40
   8  -8  10   82.59    8.30
   9  -1 -10   12.40    3.10
   9  -1 -10   11.70    3.50
   8  -9  10   12.00    7.60
  -9   1  10   13.10    2.80
  10  -2 -10    0.90    2.60
  -2  -8 -10    5.30    3.20
   9  -9 -10   29.10    8.80
  -9   0 -10   23.20    2.90
  -9   0 -10   30.80    2.70
   0  -9  10   18.60    2.90
   0  -9  10   21.10    5.20
   8  -9 -10   11.10    4.00
  -9   1 -10   10.00    1.90
  -1  -8  10   11.60    3.70
  -1  -8  10   11.50    2.10
   7  -9 -10   45.70    5.60
  -9   2 -10   42.10    3.90
  -9   2 -10   42.40    3.40
  -2  -7  10   47.60    3.50
  -2  -7  10   42.40    4.80
   6  -9 -10  109.69    7.30
  -9   3 -10   98.79    5.60
  -9   3 -10   94.09    5.90
  -3  -6  10  101.89    6.60
  -3  -6  10  100.39    5.40
  -9   4 -10   30.60    3.10
  -9   4 -10   28.40    3.50
  -4  -5  10   34.80    3.30
  -4  -5  10   27.50    4.10
   5   4 -10   33.10    6.00
  -9   5 -10   32.40    3.60
  -9   5 -10   24.10    3.00
  -5  -4  10   36.90    3.40
  -5  -4  10   36.50    3.50
  -5  -4  10   37.60    4.50
  -9   6 -10   72.39    6.60
   6   3 -10   88.39    7.90
  -9   6 -10   97.69    5.80
  -6  -3  10   93.89    8.50
  -6  -3  10   94.29    5.40
  -9   7 -10   46.20    4.20
   7   2 -10   52.69    6.00
  -7  -2  10   49.80    3.80
  -9   8 -10   11.70    2.80
   8   1 -10    5.20    3.30
  -8  -1  10    9.60    2.60
   9   0 -10   25.30    4.00
  -9   0  10   19.90    3.00
 -10   2 -10    2.30    2.00
 -10   2 -10    4.30    1.90
 -10   3 -10   58.29    4.00
 -10   3 -10   57.39    3.90
  -3  -7  10   42.70    6.80
  -3  -7  10   56.39    4.50
 -10   4 -10    1.00    1.90
 -10   4 -10    1.10    1.50
  -4  -6  10    1.40    3.60
  -4  -6  10    1.70    1.60
  -4  -6  10    1.20    4.80
 -10   5 -10   44.30    6.00
 -10   6 -10    0.50    1.60
  -6  -4  10    2.60    1.50
   7   3 -10   63.89    7.10
 -10   7 -10   76.69    4.80
  -7  -3  10   79.79    4.60
   8   2 -10    2.10    3.60
  -8  -2  10    3.00    2.00
   0   0 -11    0.80   15.30
   0   0 -11    0.30    2.50
   0   0  11  -13.40   13.70
  -1   0 -11   10.60    3.00
   1  -1 -11   16.80    3.00
   0   1 -11   17.60    2.50
   0   1 -11   17.90    2.40
   1  -1 -11    5.40   15.30
   0   1 -11  -14.00   17.40
   1  -1 -11   13.60    3.80
   0  -1  11  -12.90   22.20
   1   0  11    6.50   13.50
   1   0  11   16.10   15.10
   0  -1  11   17.20    1.90
  -1   1  11   -7.30   13.90
  -1   1 -11   14.20    2.40
   1   0 -11    5.10   16.50
   1   0 -11   15.30    2.40
   1   0 -11   17.80    2.50
  -1   1 -11   11.30    2.20
   1  -1  11   26.40   19.60
   0   1  11   14.70    9.10
  -1   0  11   14.20   19.50
   0   1  11   25.20    8.70
   1  -1  11   29.10   19.80
   1  -1  11   18.70    1.90
   2  -1 -11 2796.72  101.89
  -1   2 -11 2840.72  101.79
   2  -1 -11 2616.44  124.79
   2  -1 -11 2690.03  101.59
  -1   2 -11 2747.33  102.29
   1  -2  11 2723.73  129.49
   1  -2  11 2714.53  129.19
   1  -2  11 2766.72  101.49
  -2   1  11 2732.93  124.39
   3  -2 -11 3169.78  151.88
   3  -2 -11 3338.97  119.99
  -1   3 -11 3228.98  119.79
   3  -2 -11 3185.48  119.59
  -1   3 -11 3219.08  120.09
   1  -3  11 3212.38  119.79
   1  -3  11 2989.00  156.68
  -3   2  11 3380.36  148.19
   1  -3  11 3345.07  161.28
   0   2 -11    7.90    1.90
   0   2 -11   10.20    1.90
   2  -2 -11  -17.80   19.30
  -2   0 -11   11.60    3.00
   0   2 -11   -2.40   26.30
   2  -2 -11    8.40    3.00
   2  -2 -11   10.70    1.60
   0  -2  11   10.40    1.50
   0  -2  11  -26.20   29.40
   2   0  11   15.20   17.10
  -2   2  11   10.40   18.40
   2   0  11   38.60   18.00
  -2   1 -11 2710.83  103.59
   1   1 -11 2603.04  130.19
   1   1 -11 2843.32  103.79
  -2   1 -11 2807.22  103.29
   1   1 -11 2882.01  103.59
   1  -2 -11 2846.62  103.09
   2  -1  11 2809.82  124.69
  -1  -1  11 2754.72  131.19
   2  -1  11 2780.62  126.39
  -1  -1  11 2816.92  103.39
   2   0 -11    7.90    2.00
  -2   2 -11    7.40    2.20
  -2   2 -11    8.40    1.80
   2   0 -11    5.50   26.80
   2   0 -11    8.40    1.60
   2   0 -11   10.40    2.00
  -2   0  11    8.80    1.60
   2  -2  11   13.80    1.80
   2  -2  11    6.70   27.70
  -2   0  11   14.60   26.20
   3  -1 -11 3434.56  124.79
  -2   3 -11 3437.06  124.89
   3  -1 -11 3545.95  125.09
   3  -1 -11 3087.09  156.08
  -2   3 -11 3383.96  125.09
   2  -3  11 3330.17  165.78
  -3   1  11 3280.67  124.49
   2  -3  11 3333.17  165.08
   4  -2 -11    5.70   53.29
   4  -2 -11   13.50    2.20
   4  -2 -11    8.70    2.70
  -2   4 -11    6.50    1.80
   4  -2 -11    9.00    1.80
   4  -2 -11    8.70    2.00
  -4   2  11  -80.69   44.30
   2  -4  11  130.99   63.19
   2  -4  11  -88.89   63.79
   2  -4  11    6.90    1.60
   5  -3 -11  715.33   27.70
  -2   5 -11  673.03   27.20
   5  -3 -11  689.83   27.30
   5  -3 -11  661.83   28.40
   5  -3 -11  722.83   27.80
  -2   5 -11  723.83   27.90
   2  -5  11  695.23   27.60
   4  -3 -11   34.90    3.40
  -1   4 -11   41.50    3.70
   4  -3 -11   -2.60   55.59
   4  -3 -11   39.50    4.20
  -1   4 -11   37.70    3.50
   4  -3 -11   30.40    2.90
  -3  -1 -11   48.40    4.40
   4  -3 -11   37.20    3.60
   1  -4  11  143.99   66.19
  -4   3  11    3.40   50.19
   1  -4  11   46.00    3.20
  -3   0 -11    5.60    2.60
   3  -3 -11   41.00   32.60
   0   3 -11    3.60    1.60
   3  -3 -11    3.30    1.30
   3  -3 -11    4.80    2.70
   0   3 -11    1.50    1.70
   3  -3 -11    5.30    2.30
   0   3 -11  -20.10   43.30
  -3   0 -11    5.60    2.40
   0  -3  11  -59.09   43.70
   0  -3  11    5.90    1.40
   3   0  11   30.30   26.30
  -3   3  11   18.60   29.30
   3   0  11   11.90   26.50
   1   2 -11 3398.66  124.19
  -3   1 -11 3366.76  124.09
   1   2 -11 3372.26  124.49
   2  -3 -11 3554.44  123.79
   2  -3 -11 3253.67  136.39
   1   2 -11 3370.66  165.98
  -1  -2  11 3445.06  124.19
  -1  -2  11 3132.09  161.08
   3  -1  11 3223.38  150.88
  -1  -2  11 3324.57  123.49
   3  -1  11 3260.87  150.68
  -3   2 -11 3370.66  120.29
   2   1 -11 3103.39  157.38
   2   1 -11 3367.76  120.79
   1  -3 -11 3188.48  119.59
  -3   2 -11 3373.46  120.59
   3  -2  11 3195.48  156.68
   3  -2  11 3100.29  119.99
  -2  -1  11 3172.88  157.88
   3  -2  11 3282.57  154.88
   3   0 -11    4.60    1.60
   3   0 -11    4.50    1.90
   3   0 -11  -11.60   47.90
  -3   3 -11    4.30    1.90
   3   0 -11    4.20    1.50
  -3   3 -11    6.50    1.70
  -3   0  11   20.00   44.50
   3  -3  11   11.10   47.30
   3  -3  11    3.90    1.50
   3  -3  11  -58.89   47.90
   4  -1 -11   20.20    2.90
  -3   4 -11   23.20    2.80
   4  -1 -11   10.60   59.59
   4  -1 -11   30.00    2.90
   4  -1 -11   24.90    3.40
   4  -1 -11   27.00    2.70
  -3   4 -11   28.40    2.90
   3  -4  11   -9.20   60.99
  -4   1  11  -66.69   65.49
   3  -4  11  111.39   65.69
  -4   1  11   26.90    3.00
   5  -2 -11  846.42   33.30
   5  -2 -11  857.21   33.20
  -3   5 -11  843.62   33.30
   5  -2 -11  875.11   34.10
  -3   5 -11  798.02   32.60
   5  -2 -11  850.51   32.80
   3  -5  11  853.61   33.00
  -5   2  11  848.12   32.60
   3  -5  11  668.93  153.88
   6  -3 -11 1198.18   47.20
  -3   6 -11 1211.38   46.90
   6  -3 -11 1242.18   47.70
  -3   6 -11 1227.18   47.80
   6  -3 -11 1267.77   49.00
   6  -3 -11 1271.97   48.00
   3  -6  11 1230.48   47.60
  -4  -3 -11  222.98    9.90
   7  -4 -11  221.38   10.20
  -3   7 -11  219.98   10.90
   7  -4 -11  230.38   12.40
   7  -4 -11  223.78   11.00
   7  -4 -11  199.98   10.50
   3  -7  11  232.08   10.90
  -4  -2 -11   71.59    5.80
  -2   6 -11   71.89    5.20
   6  -4 -11   55.19    4.60
   6  -4 -11   61.29    4.30
   6  -4 -11   73.69    4.90
  -4  -2 -11   64.99    4.70
   6  -4 -11   69.29    6.70
   2  -6  11   61.89    4.60
  -1   5 -11  319.77   13.20
  -4  -1 -11  277.27   12.50
   5  -4 -11  300.57   12.70
   5  -4 -11  292.07   12.40
   5  -4 -11  275.37   13.70
  -4  -1 -11  288.47   12.30
   5  -4 -11  270.77   12.60
  -1   5 -11  306.37   12.50
   1  -5  11  271.47   12.60
   4  -4 -11    4.70    2.20
   4  -4 -11    6.40    3.80
  -4   0 -11    9.80    2.20
   4  -4 -11    3.20    1.50
   0   4 -11    1.60    1.90
   0   4 -11    3.30    1.90
   4  -4 -11    4.50    2.00
  -4   0 -11    5.40    2.40
   0  -4  11  103.49   86.79
  -4   4  11   -8.50   62.39
   4   0  11  -11.50   51.69
   0  -4  11    2.30    1.20
   4   0  11   56.99   54.09
   1   3 -11   23.10    2.80
   3  -4 -11   24.60    2.40
   3  -4 -11   47.10   37.30
   3  -4 -11   31.50    3.70
   1   3 -11  -21.10   63.69
   1   3 -11   25.40    2.80
  -4   1 -11   30.00    3.40
  -4   1 -11   26.20    2.80
   1   3 -11   24.50    3.10
  -1  -3  11   21.80    2.40
   4  -1  11   17.50   47.70
  -1  -3  11   45.30   71.69
   4  -1  11   52.69   50.69
  -4   2 -11    7.80    1.80
   2   2 -11  -45.90   57.39
   4  -2  11  -48.20   49.60
  -4   3 -11   42.50    3.30
   3   1 -11  204.58   72.59
   3   1 -11   33.00    3.20
   3   1 -11   38.20    3.60
   3   1 -11   37.20    3.10
  -3  -1  11   39.10    3.10
   4  -3  11   60.09   58.49
   4  -3  11    4.00   72.19
  -3  -1  11   38.00   62.79
   4   0 -11    1.80    1.50
  -4   4 -11    1.70    1.70
  -4   4 -11    3.40    1.50
   4   0 -11    0.00    1.90
   4   0 -11    2.40    1.40
   4  -4  11    3.00    1.60
   4  -4  11  -65.59  146.69
  -4   0  11    2.60    2.10
  -4   0  11    2.70    1.60
  -4   5 -11  356.06   14.50
   5  -1 -11  376.96   16.20
   5  -1 -11  343.37   15.00
   5  -1 -11  313.37   15.00
  -4   5 -11  342.27   15.00
   5  -1 -11  336.47   14.50
   4  -5  11  -39.90  150.88
  -5   1  11  338.37   14.40
   4  -5  11  367.16   14.90
  -4   6 -11   78.79    5.70
   6  -2 -11   97.99    6.60
  -4   6 -11   84.19    5.40
   6  -2 -11   91.59    7.00
   6  -2 -11   88.29    5.20
   6  -2 -11   86.59    5.60
   4  -6  11   82.59    5.50
  -6   2  11   88.59    5.70
   7  -3 -11  229.28   10.90
   7  -3 -11  215.38   12.30
  -4   7 -11  233.88   11.00
   7  -3 -11  228.08   11.30
   7  -3 -11  219.38   10.30
   4  -7  11  218.78   10.80
  -7   3  11  226.98   10.90
  -4   8 -11  313.77   14.30
   8  -4 -11  321.27   14.40
   8  -4 -11  320.67   13.70
   8  -4 -11  308.97   15.90
   8  -4 -11  347.57   15.30
  -4  -4 -11  326.07   13.60
   4  -8  11  297.47   15.60
  -5  -4 -11   74.29    4.70
   9  -5 -11   72.19    5.00
   9  -5 -11   79.99    5.90
   9  -5 -11   71.39    4.50
   9  -5 -11   74.69    8.30
   4  -9  11   87.49    6.40
   8  -5 -11  615.04   24.70
  -5  -3 -11  602.24   24.40
   8  -5 -11  652.23   27.10
   8  -5 -11  651.93   29.20
  -3   8 -11  618.94   25.60
   8  -5 -11  613.74   25.30
   3  -8  11  600.84   25.80
   7  -5 -11  849.61   34.60
   7  -5 -11  910.11   34.30
  -5  -2 -11  884.31   33.80
  -2   7 -11  868.31   35.50
   7  -5 -11  880.41   36.00
  -5  -2 -11  855.81   34.10
   7  -5 -11  852.31   34.90
  -2   7 -11  885.81   34.70
   2  -7  11  897.11   34.90
  -1   6 -11   86.69    5.90
  -1   6 -11   81.69    6.30
   6  -5 -11   82.99    5.50
   6  -5 -11   77.99    8.90
   6  -5 -11   91.29    5.60
  -5  -1 -11   85.39    5.10
  -5  -1 -11   90.99    5.80
   1  -6  11   79.39    5.30
   0   5 -11   -1.20    3.70
  -5   0 -11    0.30    2.10
   5  -5 -11   -0.70    1.90
   5  -5 -11    1.30    1.70
   5  -5 -11   -0.10    1.40
   0   5 -11   -0.10    1.90
   0   5 -11    2.60    3.00
   0   5 -11    4.70    2.10
  -5   0 -11    2.50    1.70
   5   0  11    1.40    2.50
   0  -5  11    1.30    1.40
   1   4 -11  344.57   15.60
   4  -5 -11  337.27   14.60
  -5   1 -11  359.56   15.00
   1   4 -11  352.46   14.80
  -5   1 -11  342.47   14.60
   4  -5 -11  388.96   16.20
   4  -5 -11  353.26   14.80
   1   4 -11  343.07   15.40
   5  -1  11  376.56   16.50
  -1  -4  11  365.46   15.20
   3  -5 -11  830.12   31.50
   3  -5 -11  800.62   31.90
   2   3 -11  859.41   33.10
  -5   2 -11  836.22   32.10
  -5   2 -11  834.22   31.80
   3  -5 -11  731.83   33.70
   2   3 -11  787.32   32.70
   2   3 -11  872.71   31.90
   2   3 -11  879.31   32.60
  -2  -3  11  852.31   31.40
  -2  -3  11  754.72   32.00
   3   2 -11  754.52   28.40
   3   2 -11  656.53   28.40
  -5   3 -11  698.43   28.00
   3   2 -11  735.43   29.10
   3   2 -11  710.23   27.60
  -5   3 -11  734.43   27.70
   2  -5 -11  688.23   26.90
  -3  -2  11  687.83   27.10
  -3  -2  11  701.23   27.80
   5  -3  11  701.83  141.49
  -5   4 -11  288.37   12.20
   4   1 -11  289.37   13.80
   4   1 -11  289.07   13.00
  -5   4 -11  286.27   12.60
   4   1 -11  282.37   12.20
   5  -4  11  364.56  157.68
  -4  -1  11  306.97   12.30
   5  -4  11  287.97   12.40
  -4  -1  11  238.68   12.20
  -5   5 -11    1.80    1.70
   5   0 -11    0.00    2.30
   5   0 -11    1.30    1.70
   5   0 -11    9.20    2.30
   5   0 -11    0.40    1.50
  -5   5 -11    2.50    1.50
   5  -5  11    0.10    1.90
  -5   0  11   -0.40    1.60
  -5   6 -11   92.99    5.70
  -5   6 -11  102.49    6.80
   6  -1 -11  100.09    6.40
   6  -1 -11   83.69    6.30
   6  -1 -11   90.59    7.30
   6  -1 -11   96.19    6.30
  -6   1  11  100.59    5.80
   7  -2 -11  816.12   31.60
  -5   7 -11  815.52   32.20
   7  -2 -11  790.62   32.70
   7  -2 -11  820.12   32.30
   7  -2 -11  791.02   34.00
   5  -7  11  811.82   32.30
  -7   2  11  802.92   31.70
   8  -3 -11  544.15   23.20
   8  -3 -11  567.44   21.60
   8  -3 -11  482.15   23.80
   8  -3 -11  539.25   22.40
  -5   8 -11  529.35   22.30
  -3  -5 -11  548.85   21.50
   5  -8  11  552.84   22.70
   9  -4 -11   60.19    5.70
   9  -4 -11   67.89    6.70
  -4  -5 -11   60.89    4.60
   9  -4 -11   56.99    4.40
   9  -4 -11   73.39    4.80
   5  -9  11   61.29    7.70
  10  -5 -11   65.89    4.20
  10  -5 -11   54.09    6.80
  -5  -5 -11   65.69    4.30
  10  -5 -11   54.69    6.70
  -6  -4 -11   19.30    2.40
  10  -6 -11   18.00    4.50
   4 -10  11   20.40    5.50
   9  -6 -11   -0.70    3.90
   9  -6 -11    2.00    1.50
  -6  -3 -11    0.50    1.70
   9  -6 -11    1.00    1.60
   3  -9  11    0.10    2.70
   8  -6 -11    4.50    1.70
  -6  -2 -11    5.60    3.10
   8  -6 -11    7.20    2.20
  -6  -2 -11    5.00    3.00
   8  -6 -11    5.30    2.40
   2  -8  11    6.20    2.70
  -6  -1 -11 1408.26   56.89
   7  -6 -11 1520.85   56.89
   7  -6 -11 1513.85   57.59
  -1   7 -11 1541.55   57.29
   7  -6 -11 1452.85   57.19
  -6  -1 -11 1504.45   56.69
  -1   7 -11 1520.35   58.69
   1  -7  11 1517.95   57.69
   6  -6 -11    1.00    2.00
   6  -6 -11    1.60    1.80
   6  -6 -11    0.40    1.50
  -6   0 -11    1.40    2.20
   0   6 -11   -0.20    2.50
   0   6 -11    2.00    3.40
  -6   0 -11    0.80    1.50
   0  -6  11    0.10    1.60
   5  -6 -11   95.39    5.60
  -6   1 -11   95.79    5.90
  -6   1 -11   97.69    5.70
   1   5 -11   93.39    8.50
   1   5 -11   97.29    6.80
   5  -6 -11   85.49    5.80
   1   5 -11  107.79    6.50
   6  -1  11   95.49    7.20
  -1  -5  11   90.29    5.70
   4  -6 -11   77.29    5.10
   2   4 -11   89.29    7.10
  -6   2 -11   73.49    5.20
   2   4 -11   79.79    5.60
   4  -6 -11   85.79    5.90
  -6   2 -11   87.29    5.00
   4  -6 -11   79.19    4.80
   2   4 -11   80.69    6.00
  -2  -4  11   81.19    4.60
  -2  -4  11   74.19    5.10
  -6   3 -11 1247.48   46.20
   3  -6 -11 1129.89   45.50
   3   3 -11 1252.57   45.80
   3   3 -11 1240.78   47.70
  -6   3 -11 1225.28   46.50
   3   3 -11 1244.78   46.90
   3   3 -11 1182.48   47.10
   3  -6 -11 1129.59   45.60
  -3  -3  11 1255.17   45.60
  -3  -3  11 1159.48   46.40
  -6   4 -11   62.69    4.40
  -6   4 -11   80.19    5.10
   4   2 -11   70.59    5.10
   2  -6 -11   60.99    4.50
   4   2 -11   62.89    4.70
   4   2 -11   64.19    6.20
   4   2 -11   70.29    5.30
   6  -4  11   59.59    5.50
  -4  -2  11   64.59    4.70
  -4  -2  11   60.09    4.30
  -6   5 -11   88.49    6.40
   5   1 -11   92.59    6.30
   5   1 -11   86.59    5.50
  -6   5 -11   94.39    6.00
   5   1 -11  112.99    8.10
   5   1 -11  106.29    8.00
  -5  -1  11   84.79    5.60
  -5  -1  11   87.99    5.90
   6  -5  11   89.29    6.20
  -6   6 -11   -1.00    1.80
   6   0 -11    2.00    2.80
  -6   6 -11    1.20    2.00
   6   0 -11    0.70    1.80
   6   0 -11   -0.20    2.10
   6   0 -11   -0.30    2.00
   6  -6  11    0.30    2.30
  -6   0  11    0.30    1.80
  -6   7 -11 1633.64   61.29
   7  -1 -11 1617.74   61.69
   7  -1 -11 1589.24   59.99
   7  -1 -11 1581.94   63.09
   7  -1 -11 1570.14   61.09
  -7   1  11 1610.54   60.59
   6  -7  11 1558.54   61.09
   8  -2 -11    8.60    2.20
   8  -2 -11    7.80    3.20
   8  -2 -11    8.50    3.50
   8  -2 -11    8.60    2.70
   6  -8  11    9.00    3.20
  -8   2  11    8.40    2.90
   9  -3 -11    1.90    3.40
   9  -3 -11    0.50    1.70
   9  -3 -11    3.40    3.10
   6  -9  11    6.10    3.30
  10  -4 -11   17.40    6.10
  -4  -6 -11   26.60    3.00
  10  -4 -11   20.70    2.60
  10  -4 -11   17.80    4.00
   6 -10  11   22.50    5.60
  -7  -3 -11  287.97   11.20
  10  -7 -11  246.18   13.10
   3 -10  11  253.47   13.80
  -7  -2 -11  108.09    5.70
   9  -7 -11  109.49    7.00
  -7  -2 -11  106.39    6.80
   9  -7 -11  112.59    5.70
   2  -9  11  111.19    7.10
   8  -7 -11  468.35   18.50
   8  -7 -11  451.45   19.50
  -7  -1 -11  446.06   18.80
   8  -7 -11  449.16   18.90
  -7  -1 -11  456.05   18.60
   1  -8  11  456.75   19.50
   7  -7 -11    3.60    2.00
   7  -7 -11    2.20    1.60
  -7   0 -11    6.70    2.40
  -7   0 -11    3.90    1.80
   7  -7 -11    5.60    2.60
   0  -7  11    5.10    2.60
  -7   1 -11 1544.95   59.69
   6  -7 -11 1493.75   59.69
   6  -7 -11 1541.25   59.49
   6  -7 -11 1600.44   60.19
  -7   1 -11 1576.64   59.99
   1   6 -11 1628.34   60.19
  -1  -6  11 1635.14   60.59
   2   5 -11  744.93   32.40
   5  -7 -11  795.02   30.90
   5  -7 -11  805.12   31.30
   2   5 -11  755.22   31.60
  -7   2 -11  803.92   31.60
  -7   2 -11  829.72   31.30
   2   5 -11  813.22   33.10
  -2  -5  11  806.62   31.90
  -2  -5  11  799.22   30.80
  -7   3 -11  210.98   10.40
  -7   3 -11  220.68   10.90
   3   4 -11  227.08   11.10
   4  -7 -11  242.78   10.50
   4  -7 -11  217.28   10.20
   3   4 -11  241.28   12.70
   3   4 -11  224.18   11.80
  -3  -4  11  238.18   10.10
  -3  -4  11  232.28   11.00
   3  -7 -11  227.68   10.40
   3  -7 -11  222.38   10.20
  -7   4 -11  224.48   10.90
   4   3 -11  245.08   11.20
  -7   4 -11  232.68   10.50
   4   3 -11  217.58   12.50
   4   3 -11  224.28   11.60
  -4  -3  11  218.88   10.00
  -4  -3  11  227.08   11.00
   5   2 -11  927.01   35.70
   5   2 -11  889.91   36.20
   5   2 -11  856.11   37.30
  -7   5 -11  921.91   35.80
  -7   5 -11  873.31   35.10
  -5  -2  11  947.11   35.40
  -5  -2  11  904.91   34.50
  -5  -2  11  885.71   35.70
  -7   6 -11 1462.45   56.99
   6   1 -11 1563.24   57.89
  -7   6 -11 1534.15   57.99
   6   1 -11 1497.95   58.39
   6   1 -11 1462.55   59.79
  -6  -1  11 1509.65   57.39
   7  -6  11 1507.25   57.89
   7   0 -11    3.90    3.40
  -7   7 -11    3.70    2.10
   7   0 -11    2.60    2.10
   7   0 -11    3.00    2.90
   7  -7  11   -0.40    3.40
  -7   0  11    3.80    2.10
   8  -1 -11  447.16   20.90
  -7   8 -11  448.06   18.80
   8  -1 -11  450.75   18.80
   8  -1 -11  452.35   19.80
  -8   1  11  441.36   18.50
   7  -8  11  446.76   19.50
   9  -2 -11  129.49    6.80
  -2  -7 -11  126.49    6.90
  -7   9 -11   84.09    9.70
   9  -2 -11  139.69    8.60
   7  -9  11  147.39   13.70
  10  -3 -11  253.07   12.80
  10  -3 -11  255.27   12.30
  -8  -2 -11   64.69    4.20
  -8  -1 -11  342.47   14.10
  -8  -1 -11  347.07   14.00
   9  -8 -11  321.37   15.00
   1  -9  11  323.97   15.10
  -8   0 -11    1.80    2.20
  -8   0 -11    1.90    1.50
   8  -8 -11    3.10    1.50
   8  -8 -11    3.00    3.00
   0  -8  11    0.40    2.60
   0  -8  11    2.60    1.80
   7  -8 -11  451.05   19.30
  -8   1 -11  440.26   19.10
   7  -8 -11  485.25   18.70
  -8   1 -11  473.15   18.90
  -1  -7  11  473.35   19.70
  -1  -7  11  435.56   18.30
  -8   2 -11    7.00    1.90
   6  -8 -11   11.20    3.00
   6  -8 -11    6.70    1.90
  -8   2 -11    8.20    2.40
  -2  -6  11    7.50    2.80
  -8   3 -11  556.74   22.40
   5  -8 -11  547.35   22.00
   5  -8 -11  534.75   22.40
  -8   3 -11  538.45   22.70
  -3  -5  11  588.04   24.20
  -3  -5  11  554.14   21.90
  -8   4 -11  305.77   14.30
   4   4 -11  318.77   14.40
   4   4 -11  331.17   16.20
   4  -8 -11  336.57   13.70
  -8   4 -11  317.97   13.90
  -4  -4  11  321.07   13.50
  -4  -4  11  312.17   15.20
   5   3 -11  566.24   25.70
   5   3 -11  614.04   26.50
   5   3 -11  606.54   24.50
  -8   5 -11  571.44   24.00
  -5  -3  11  609.84   24.30
  -5  -3  11  609.54   25.00
  -5  -3  11  625.74   23.60
   6   2 -11   11.20    5.50
  -8   6 -11    4.90    2.70
   6   2 -11    6.60    3.70
   6   2 -11    9.10    3.00
  -8   6 -11    2.40    1.90
  -6  -2  11    4.90    1.90
   7   1 -11  430.56   18.20
   7   1 -11  415.36   23.50
   7   1 -11  440.36   20.50
  -8   7 -11  443.46   18.40
  -7  -1  11  434.06   18.00
   8   0 -11    1.40    2.40
  -8   8 -11    1.20    2.20
   8   0 -11    3.70    2.90
  -8   0  11    0.80    1.90
   9  -1 -11  345.67   13.40
  -9   1  11  273.87   14.00
  10  -2 -11   48.10    5.50
  -9   0 -11   -0.20    1.30
  -9   0 -11    0.20    2.20
   0  -9  11    0.20    8.00
  -9   1 -11  357.06   14.10
   8  -9 -11  345.27   16.40
  -1  -8  11  329.77   15.00
  -1  -8  11  299.37   14.00
  -9   2 -11  140.69    6.80
  -9   2 -11  130.29    7.00
   7  -9 -11  136.99   12.00
  -2  -7  11  139.59    8.10
  -2  -7  11  128.89    6.50
   6  -9 -11    0.30    4.40
  -9   3 -11    1.00    1.50
  -9   3 -11    1.50    1.70
  -3  -6  11    0.80    1.90
  -3  -6  11   -0.10    2.70
  -9   4 -11   56.39    4.50
  -9   4 -11   63.39    4.20
  -4  -5  11   53.99    4.10
  -4  -5  11   60.09    5.40
  -9   5 -11   64.89    4.50
  -9   5 -11   66.09    4.90
   5   4 -11   82.99    8.10
  -5  -4  11   78.09    6.00
  -5  -4  11   74.79    6.10
  -5  -4  11   77.29    4.80
   6   3 -11    0.80    3.50
  -9   6 -11    1.00    1.80
  -9   6 -11    3.10    3.90
  -6  -3  11    1.30    1.50
   7   2 -11  113.09    8.10
  -9   7 -11  119.19    6.40
  -7  -2  11  105.99    6.00
  -9   8 -11  325.87   13.60
   8   1 -11  323.77   15.30
  -8  -1  11  309.27   13.40
   9   0 -11   -0.10    2.80
  -9   0  11   -1.90    3.50
 -10   2 -11   49.80    3.50
 -10   2 -11   56.19    4.00
 -10   3 -11  258.07   10.50
 -10   3 -11  246.68   10.80
  -3  -7  11  235.78   12.80
 -10   4 -11   17.90    2.50
 -10   4 -11   21.70    2.70
  -4  -6  11   25.30    2.70
  -4  -6  11   18.00    7.40
 -10   5 -11   50.29    6.00
 -10   5 -11   66.19    4.40
  -5  -5  11   63.89    4.00
 -10   6 -11   13.90    2.30
  -6  -4  11   22.30    2.50
 -10   7 -11  268.37   11.30
   7   3 -11  258.47   13.40
  -7  -3  11  255.87   11.10
 -10   8 -11   50.79    5.00
   8   2 -11   63.99    6.40
  -8  -2  11   59.39    4.20
   0   0 -12 1306.27   49.10
   0   0 -12 1320.87   69.19
   0   0 -12 1268.67   48.90
   0   0  12 1322.17   69.19
   0   0  12 1349.36   69.39
   1  -1 -12  100.29    6.60
   0   1 -12  108.59    5.70
   1  -1 -12  144.89   23.40
   0   1 -12  108.39    5.60
  -1   0 -12  112.39    6.90
   1  -1 -12  116.99    7.50
  -1   0 -12  113.69    6.40
   0   1 -12   82.39   27.20
   0  -1  12  107.69    5.10
   0  -1  12  114.59   28.70
   1   0  12  124.29   22.20
   1   0  12  106.39   21.30
  -1   1  12   62.79   19.30
   1   0 -12  110.79    5.70
   1   0 -12  110.39    5.80
  -1   1 -12  104.29    5.80
  -1   1 -12  101.99    5.50
   1   0 -12  111.69   27.10
  -1   0  12  113.29    5.20
   0   1  12  118.69   13.80
  -1   0  12   93.09   25.20
   1  -1  12  131.39   28.00
   1  -1  12   75.49   24.50
   1  -1  12  105.49    5.10
   0   1  12  109.39   13.70
   2  -1 -12  347.07   13.50
  -1   2 -12  325.87   13.40
   2  -1 -12  325.87   13.40
  -1   2 -12  323.67   13.70
   2  -1 -12  391.56   48.40
   2  -1 -12  326.87   13.70
  -2   1  12  320.47   38.20
   1  -2  12  322.67   46.10
   1  -2  12  322.97   43.80
   1  -2  12  312.67   13.10
   3  -2 -12  101.09    5.50
  -1   3 -12  105.09    5.80
   3  -2 -12  103.49    5.30
   3  -2 -12  103.89    5.80
   3  -2 -12   71.69   41.50
  -1   3 -12   95.69    5.40
   1  -3  12   53.49   44.60
   1  -3  12  109.49   46.30
  -3   2  12   82.79   36.90
   1  -3  12  106.79    5.30
   2  -2 -12  723.23   54.49
  -2   0 -12  710.73   27.80
   2  -2 -12  733.13   27.10
   2  -2 -12  664.13   27.30
   0   2 -12  699.93   27.50
   0   2 -12  718.23   27.30
   0   2 -12  790.92   67.09
  -2   0 -12  656.13   27.20
   0  -2  12  745.03   27.20
   2   0  12  680.33   47.90
  -2   2  12  719.03   49.99
   1   1 -12  314.87   13.50
   1  -2 -12  329.17   28.00
  -2   1 -12  324.87   13.40
  -2   1 -12  319.47   13.60
   1   1 -12  332.37   13.80
   1  -2 -12  331.07   13.00
   1   1 -12  403.76   49.20
   2  -1  12  302.47   38.10
   2  -1  12  303.77   37.90
  -1  -1  12  307.57   41.90
  -1  -1  12  353.06   13.30
   2   0 -12  638.94   60.69
  -2   2 -12  693.63   26.70
   2   0 -12  690.73   26.80
   2   0 -12  712.03   27.10
   2   0 -12  660.93   27.00
  -2   2 -12  695.63   27.00
  -2   0  12  724.83   26.60
   2  -2  12  676.03   65.79
   2  -2  12  728.03   67.59
   2  -2  12  680.03   26.40
   3  -1 -12   78.49    4.60
   3  -1 -12   46.20   44.70
   3  -1 -12   73.89    4.40
   3  -1 -12   82.99    4.90
  -2   3 -12   68.49    4.70
  -2   3 -12   81.09    4.50
   2  -3  12  126.49   48.30
   2  -3  12   84.19   50.19
  -3   1  12   30.50   43.30
  -2   4 -12    2.10    1.50
  -2   4 -12    4.40    1.80
   4  -2 -12    7.10    2.60
   4  -2 -12    4.20    1.70
   4  -2 -12    2.90    1.40
   2  -4  12    3.20    1.50
   2  -4  12   -7.20   71.49
   2  -4  12  144.49   77.29
  -4   2  12   24.60  103.79
   5  -3 -12  600.44   24.70
  -2   5 -12  575.44   23.50
   5  -3 -12  605.94   23.90
   5  -3 -12  578.54   23.90
  -2   5 -12  600.44   24.10
   5  -3 -12  595.24   23.50
   2  -5  12  581.04   23.70
  -1   4 -12  125.19    6.30
   4  -3 -12  115.29    6.10
  -1   4 -12  124.59    6.70
   4  -3 -12  130.29    6.60
   4  -3 -12  118.99    7.30
   4  -3 -12  103.09    6.90
   1  -4  12  115.89    6.10
   1  -4  12  110.59  100.19
   1  -4  12   19.50   88.59
   3  -3 -12 1390.56   52.09
  -3   0 -12 1341.47   51.79
   0   3 -12 1451.75   52.89
   0   3 -12 1391.36   52.39
   3  -3 -12 1400.96   91.59
   0   3 -12 1553.94  114.29
   3  -3 -12 1410.46   52.19
   3  -3 -12 1368.86   52.29
  -3   3  12 1373.46   84.59
   3   0  12 1307.17   77.59
   0  -3  12 1388.76   52.29
   3   0  12 1334.17   78.19
   0  -3  12 1271.17  110.29
  -3   1 -12   75.49    4.90
  -3   1 -12   76.39    4.60
   2  -3 -12   71.69    3.90
   1   2 -12   75.29    4.50
   1   2 -12   14.60   45.30
   1   2 -12   72.49    4.80
   2  -3 -12   65.19   21.90
  -1  -2  12   78.39    4.30
  -1  -2  12   83.09   44.70
   3  -1  12  123.69   35.40
   3  -1  12   39.00   37.80
   2   1 -12   97.99    5.50
  -3   2 -12   96.39    5.10
   2   1 -12   94.69    5.30
   2   1 -12   99.39    5.30
  -3   2 -12   93.79    5.50
   2   1 -12   42.30   45.90
  -2  -1  12   71.09   44.30
   3  -2  12   70.09   44.30
   3  -2  12   91.89    5.20
   3  -2  12  100.19   41.70
  -3   3 -12 1451.55   53.79
   3   0 -12 1439.86   54.29
   3   0 -12 1448.36   54.19
  -3   3 -12 1426.36   54.09
   3   0 -12 1433.66   53.79
   3   0 -12 1541.25  111.59
   3  -3  12 1348.77  109.19
  -3   0  12 1423.56   53.49
  -3   0  12  975.30  131.99
   4  -1 -12  134.59    7.00
   4  -1 -12  143.29    7.80
  -3   4 -12  137.79    6.70
   4  -1 -12  135.69    6.70
   4  -1 -12  127.49    6.90
  -3   4 -12  132.29    7.00
   3  -4  12  121.69    6.60
   3  -4  12  -75.69   96.89
  -4   1  12  129.69    6.80
   5  -2 -12  637.54   24.50
   5  -2 -12  596.14   25.30
  -3   5 -12  595.24   24.60
   5  -2 -12  634.44   24.10
  -3   5 -12  600.74   24.00
   5  -2 -12  579.34   24.50
  -5   2  12  601.24   24.00
   3  -5  12  589.14   24.20
  -3   6 -12  759.82   29.80
   6  -3 -12  757.52   30.50
   6  -3 -12  734.43   30.70
  -3   6 -12  745.13   30.60
   6  -3 -12  776.42   31.80
   6  -3 -12  801.82   30.10
   3  -6  12  778.12   30.70
   7  -4 -12   15.00    2.60
  -3   7 -12   19.60    3.30
   7  -4 -12   10.40    3.90
   7  -4 -12   14.20    2.80
   7  -4 -12   16.30    2.40
   3  -7  12   13.80    2.70
   6  -4 -12  958.00   37.90
   6  -4 -12  979.10   38.80
  -4  -2 -12  937.01   36.70
  -2   6 -12  978.40   38.00
  -2   6 -12  929.11   36.90
   6  -4 -12  960.30   37.70
   2  -6  12  991.30   37.80
  -4  -1 -12   31.20    3.20
  -1   5 -12   28.30    3.60
   5  -4 -12   27.00    3.30
  -1   5 -12   27.60    3.20
   5  -4 -12   27.60    3.10
  -4  -1 -12   35.20    4.60
   5  -4 -12   33.00    4.90
   5  -4 -12   24.10    2.90
   1  -5  12   26.50    3.00
   4  -4 -12  126.09    8.10
   4  -4 -12  166.18    8.30
   4  -4 -12  153.48    7.10
   0   4 -12  133.19    7.10
   4  -4 -12  145.09    8.70
  -4   0 -12  139.99    7.40
  -4   0 -12  139.19    6.90
   0   4 -12  141.09    7.60
   0  -4  12  143.59    7.20
   4   0  12   92.19   60.09
   4   0  12  135.59   69.69
   3  -4 -12  120.89    7.20
   3  -4 -12  128.69    6.90
   1   3 -12   12.10   81.89
   1   3 -12  128.89    6.60
   3  -4 -12  132.29   65.79
   3  -4 -12  148.19    7.30
   1   3 -12  132.49    7.00
  -4   1 -12  131.69    6.40
   1   3 -12  134.69    7.10
  -4   1 -12  124.69    6.80
  -1  -3  12  112.19    6.40
  -1  -3  12  128.19    6.10
   4  -1  12   75.19   60.89
   2   2 -12    2.00    1.50
   2   2 -12   68.59   75.39
   2  -4 -12    1.80    1.40
  -4   2 -12    5.70    2.20
   2   2 -12    2.50    1.40
   2   2 -12    3.90    1.80
   4  -2  12   -7.40   67.29
  -2  -2  12    4.90    2.10
   4  -2  12   88.69   74.29
  -2  -2  12    4.80    1.50
   3   1 -12  110.79    6.50
  -4   3 -12  120.49    6.50
   3   1 -12   94.79  115.69
   3   1 -12  126.09    6.30
  -4   3 -12  120.49    6.10
   3   1 -12  118.69    6.60
  -3  -1  12  131.99    6.30
  -3  -1  12  232.38  100.09
   4  -3  12  103.39    6.20
   4  -3  12  164.28   75.89
  -4   4 -12  144.69    7.70
  -4   4 -12  154.78    7.30
   4   0 -12  142.49    7.70
   4   0 -12  148.69    8.40
   4   0 -12  156.48    7.40
   4  -4  12  137.09    7.20
  -4   0  12  149.49    7.20
   4  -4  12  105.89  111.39
   5  -1 -12   26.70    3.20
   5  -1 -12   23.50    3.00
  -4   5 -12   26.80    2.90
  -4   5 -12   29.20    3.40
   5  -1 -12   28.20    3.00
   5  -1 -12   29.00    4.10
   4  -5  12   25.00    3.10
  -5   1  12   24.30    3.10
   6  -2 -12  977.70   41.90
   6  -2 -12  987.60   40.50
  -4   6 -12 1010.90   39.60
   4  -6  12 1146.19   43.60
  -6   2  12 1029.00   39.60
   7  -3 -12   10.10    2.20
  -4   7 -12   11.50    2.90
   7  -3 -12   14.00    2.90
   7  -3 -12   11.10    3.50
   7  -3 -12    9.70    2.50
   4  -7  12    9.50    2.50
   8  -4 -12  413.96   16.90
  -4  -4 -12  397.46   19.00
   8  -4 -12  403.86   17.60
   8  -4 -12  414.86   18.10
   8  -4 -12  392.36   19.20
  -4   8 -12  434.16   18.40
   4  -8  12  406.36   17.90
   9  -5 -12   31.20    4.20
   9  -5 -12   38.90    3.20
   9  -5 -12   29.10    3.30
  -5  -4 -12   31.40    3.30
   4  -9  12   22.50    4.10
   8  -5 -12   55.79    4.50
   8  -5 -12   53.59    4.00
   8  -5 -12   59.19    5.10
   8  -5 -12   49.80    7.00
  -3   8 -12   53.99    5.50
   3  -8  12   47.00    4.80
   7  -5 -12   50.59    4.40
  -2   7 -12   47.70    4.80
  -5  -2 -12   57.79    5.20
  -2   7 -12   46.00    5.80
   7  -5 -12   48.80    3.90
   7  -5 -12   53.59    6.80
  -5  -2 -12   48.60    4.10
   7  -5 -12   52.29    4.50
   2  -7  12   46.20    4.30
  -5  -1 -12    2.10    2.70
   6  -5 -12    2.10    1.80
   6  -5 -12    0.00    1.70
  -1   6 -12   -0.40    2.00
   6  -5 -12    1.40    1.50
  -1   6 -12   -1.40    2.30
  -5  -1 -12    0.80    2.30
   6  -5 -12   -0.10    5.10
   1  -6  12    0.90    1.50
   5  -5 -12   18.10    2.90
   5  -5 -12   22.90    2.80
   0   5 -12   21.80    3.30
   5  -5 -12   18.90    2.70
   0   5 -12   16.00    3.00
   0   5 -12   12.20    2.50
  -5   0 -12   18.60    2.50
  -5   0 -12   22.40    3.30
   0  -5  12   18.50    2.70
   4  -5 -12   28.10    3.50
   1   4 -12   23.30    3.20
   4  -5 -12   27.70    3.20
  -5   1 -12   25.40    2.80
   1   4 -12   27.40    3.20
  -5   1 -12   28.30    3.20
   1   4 -12   30.20    3.60
   4  -5 -12   23.60    2.80
  -1  -4  12   26.00    2.80
  -1  -4  12   20.90    2.70
   3  -5 -12  581.14   23.70
   2   3 -12  600.04   25.20
   2   3 -12  665.23   25.00
  -5   2 -12  622.84   24.50
  -5   2 -12  637.94   24.20
   2   3 -12  608.94   25.40
   2   3 -12  580.44   24.10
  -2  -3  12  605.54   24.50
  -2  -3  12  613.14   23.70
   5  -2  12  307.27  213.28
   3   2 -12  594.04   24.50
  -5   3 -12  603.14   24.30
  -5   3 -12  604.64   23.80
   2  -5 -12  614.24   23.00
   3   2 -12  593.24   23.80
   3   2 -12  576.44   25.20
   3   2 -12  591.84   24.80
  -3  -2  12  637.44   23.60
  -3  -2  12  591.54   24.10
  -5   4 -12   21.20    2.70
   4   1 -12   26.00    3.30
   4   1 -12   29.30    3.60
  -5   4 -12   26.90    3.40
   4   1 -12   31.30    4.40
   4   1 -12   30.70    3.20
  -4  -1  12   27.70    3.20
   5  -4  12    9.90  215.08
   5  -4  12   28.60    3.60
   5   0 -12   20.10    2.60
   5   0 -12   18.10    3.60
  -5   5 -12   17.90    2.60
   5   0 -12   12.10    2.40
   5   0 -12   14.20    2.50
  -5   5 -12   14.50    2.60
   5  -5  12   17.40    3.10
  -5   0  12   19.30    2.70
  -5   6 -12    1.60    2.00
   6  -1 -12    0.40    1.60
  -5   6 -12    0.30    1.80
   6  -1 -12    1.00    1.60
   6  -1 -12    1.20    2.00
   6  -1 -12    0.90    2.50
   5  -6  12    0.30    2.20
   7  -2 -12   27.30    3.50
   7  -2 -12   37.70    4.20
  -5   7 -12   31.40    3.80
   7  -2 -12   33.50    3.30
   7  -2 -12   21.90    4.40
  -7   2  12   33.40    3.90
   5  -7  12   28.80    3.80
   8  -3 -12   57.39    5.30
   8  -3 -12   61.99    4.40
   8  -3 -12   50.29    4.50
   8  -3 -12   60.69    6.40
   5  -8  12   64.99    5.50
   9  -4 -12   45.70    5.30
   9  -4 -12   50.89    4.00
   9  -4 -12   48.80    3.80
   9  -4 -12   47.20    5.90
   5  -9  12   38.70    4.80
  10  -5 -12  226.28    9.70
  10  -5 -12  192.28   11.80
  -5  -5 -12  224.48    9.50
  10  -6 -12   20.80    4.70
  -6  -4 -12   30.20    3.20
   4 -10  12   16.10    6.40
   9  -6 -12    9.10    1.90
  -6  -3 -12    6.30    2.00
   9  -6 -12    3.60    2.80
   9  -6 -12    7.30    2.00
   3  -9  12    5.90    3.30
  -6  -2 -12   89.29    6.80
  -6  -2 -12   90.39    5.40
   8  -6 -12   87.79    5.40
   8  -6 -12   94.29    6.20
   8  -6 -12   94.69    5.80
   2  -8  12   92.29    6.30
   7  -6 -12   19.60    2.90
  -1   7 -12   15.00    5.50
  -6  -1 -12   19.20    3.50
   7  -6 -12   12.70    2.70
  -1   7 -12   15.10    3.50
  -6  -1 -12   17.00    2.60
   7  -6 -12   16.90    2.50
   1  -7  12   15.20    3.10
   6  -6 -12   43.80    4.00
   0   6 -12   40.30    4.50
  -6   0 -12   36.00    3.40
   6  -6 -12   44.20    4.10
  -6   0 -12   40.40    4.30
   0   6 -12   48.00    5.70
   6  -6 -12   36.30    3.60
   0  -6  12   38.10    4.00
  -6   1 -12    1.80    2.00
   5  -6 -12    0.20    1.80
   5  -6 -12   -0.30    1.90
   5  -6 -12   -0.30    2.40
   1   5 -12    0.00    4.40
   1   5 -12    0.40    2.50
   1   5 -12    0.00    2.10
  -6   1 -12    0.30    1.50
  -1  -5  12    1.80    1.80
  -1  -5  12   -0.10    1.50
  -6   2 -12  998.70   39.00
   2   4 -12  991.70   40.20
   4  -6 -12  980.70   38.50
  -6   2 -12  992.10   39.10
   4  -6 -12  974.60   38.60
   2   4 -12 1030.70   39.60
   2   4 -12 1078.99   41.60
   4  -6 -12  983.80   38.40
  -2  -4  12 1020.60   38.30
  -2  -4  12  999.40   39.30
  -6   3 -12  803.82   30.40
   3   3 -12  763.92   31.40
   3   3 -12  776.32   31.10
  -6   3 -12  769.82   30.70
   3   3 -12  761.92   30.00
   3  -6 -12  752.72   29.70
   3   3 -12  750.42   31.80
  -3  -3  12  860.11   31.80
  -3  -3  12  720.83   29.60
   4   2 -12  957.30   40.50
  -6   4 -12 1013.50   39.20
   4   2 -12  955.10   38.60
   4   2 -12  960.80   37.10
  -4  -2  12  946.51   36.70
   5   1 -12    0.60    2.70
  -6   5 -12    0.90    1.80
   5   1 -12   -0.40    2.10
   5   1 -12    0.10    1.70
   5   1 -12    0.60    2.00
  -6   5 -12    1.10    1.50
   6  -5  12   -0.10    3.00
  -5  -1  12    1.50    1.60
   6   0 -12   26.70    3.50
   6   0 -12   36.30    3.70
  -6   6 -12   39.00    3.80
   6   0 -12   25.10    4.30
   6   0 -12   34.40    4.40
  -6   6 -12   40.20    4.10
   6  -6  12   33.20    4.30
  -6   0  12   41.90    3.80
   7  -1 -12    9.20    2.50
   7  -1 -12    6.80    3.20
   7  -1 -12    7.30    2.90
   7  -1 -12    6.20    2.30
  -6   7 -12    9.60    2.50
  -7   1  12   14.30    2.90
   6  -7  12    7.80    3.20
   8  -2 -12  111.39    6.50
   8  -2 -12   99.39    7.20
  -6   8 -12  113.59    6.80
   8  -2 -12  111.89    6.20
   8  -2 -12  104.49    8.20
   6  -8  12  118.89    7.60
  -8   2  12  111.09    7.00
   9  -3 -12    4.30    3.60
  -3  -6 -12    4.60    3.10
   9  -3 -12    5.50    2.00
  -6   9 -12    2.20    5.00
   9  -3 -12    7.10    3.30
   6  -9  12    4.70    4.20
  10  -4 -12   25.00   11.70
  10  -4 -12   20.70    2.60
  10  -4 -12   21.60    4.40
  -4  -6 -12   30.50    3.60
  -7  -3 -12   18.20    3.40
  -7  -2 -12    3.60    4.90
   9  -7 -12    4.50    3.00
   9  -7 -12    7.00    1.70
  -7  -2 -12    4.70    1.80
   2  -9  12    4.40    3.20
   8  -7 -12   14.80    3.20
   8  -7 -12   11.60    2.00
   8  -7 -12   12.50    2.40
  -7  -1 -12   14.90    2.30
  -7  -1 -12   14.30    3.10
   1  -8  12   15.90    3.30
  -7   0 -12  881.31   35.40
  -7   0 -12  845.32   32.90
   7  -7 -12  840.22   33.20
   7  -7 -12  903.11   33.80
   0   7 -12  775.22   34.40
   7  -7 -12  826.32   32.80
   0  -7  12  839.32   33.80
   1   6 -12    8.10    5.30
  -7   1 -12    6.90    2.00
   6  -7 -12    7.70    2.10
   1   6 -12    6.20    3.20
  -7   1 -12    8.10    2.50
   6  -7 -12   10.50    2.70
   6  -7 -12    9.80    2.60
  -1  -6  12    9.10    2.70
  -1  -6  12    9.40    2.00
  -7   2 -12   34.90    3.40
   2   5 -12   26.50    4.70
   2   5 -12   30.80    6.00
   5  -7 -12   27.30    3.10
   2   5 -12   24.80    3.70
  -7   2 -12   36.70    3.90
   5  -7 -12   33.80    3.90
  -2  -5  12   37.50    3.90
  -2  -5  12   35.20    3.30
  -7   3 -12    8.80    2.10
   4  -7 -12   16.40    3.20
   3   4 -12   12.30    3.70
   3   4 -12   11.50    4.20
  -7   3 -12   14.10    2.70
   3   4 -12   11.40    2.80
   4  -7 -12   11.60    2.70
  -3  -4  12   10.40    2.30
  -3  -4  12   11.10    2.20
   4   3 -12   14.20    3.60
  -7   4 -12   17.60    2.90
   3  -7 -12   19.20    3.30
  -7   4 -12   12.60    2.30
   4   3 -12   20.20    4.30
   4   3 -12   15.10    2.90
  -4  -3  12   14.80    2.60
  -4  -3  12   16.80    3.00
  -7   5 -12   45.40    4.30
  -7   5 -12   46.00    3.90
   5   2 -12   55.09    6.30
   5   2 -12   51.69    5.40
   5   2 -12   48.80    4.70
  -5  -2  12   50.19    4.80
  -5  -2  12   51.79    4.10
  -7   6 -12   19.70    3.20
   6   1 -12   14.90    2.90
  -7   6 -12   16.60    2.80
   6   1 -12   16.50    3.50
   6   1 -12   17.00    4.30
  -6  -1  12   17.30    2.70
  -7   7 -12  864.41   32.60
   7   0 -12  836.32   32.50
   7   0 -12  766.72   33.00
   7   0 -12  776.22   34.30
   7  -7  12  821.52   32.80
   8  -1 -12   14.80    4.20
  -7   8 -12   18.70    3.10
   8  -1 -12   14.20    3.80
   8  -1 -12   16.10    2.80
  -8   1  12   23.60    3.20
   7  -8  12   14.90    4.90
  -7   9 -12    5.60    3.90
   9  -2 -12    6.90    2.20
   9  -2 -12    4.70    5.20
   9  -2 -12    4.90    3.10
   7  -9  12   10.20    7.60
  10  -3 -12   15.30    2.50
  -8  -1 -12   14.10    3.50
  -8  -1 -12   13.20    2.10
   9  -8 -12   14.80    5.30
   9  -8 -12   15.80    2.00
   1  -9  12   15.90    4.80
  -8   0 -12   33.60    3.10
   8  -8 -12   38.40    4.50
   8  -8 -12   33.00    3.00
  -8   0 -12   35.60    3.80
   0  -8  12   28.90    4.20
   0  -8  12   26.30    3.00
   7  -8 -12   16.20    2.40
   7  -8 -12   20.10    3.90
  -8   1 -12   17.10    2.50
  -8   1 -12   23.00    3.20
  -1  -7  12   22.50    3.70
  -1  -7  12   16.60    2.50
  -8   2 -12  109.19    6.20
   6  -8 -12  106.79    5.90
   6  -8 -12  118.69    7.10
  -8   2 -12  111.49    6.60
  -2  -6  12  111.59    7.00
  -2  -6  12  119.59    6.00
   5  -8 -12   66.79    6.10
   3   5 -12   60.09    6.20
  -8   3 -12   67.39    4.90
  -8   3 -12   64.69    4.40
   5  -8 -12   57.99    5.00
   3   5 -12   69.99    8.30
  -3  -5  12   60.29    5.10
  -3  -5  12   54.99    5.10
   4   4 -12  462.35   26.00
   4   4 -12  487.45   23.70
  -8   4 -12  386.76   17.10
  -8   4 -12  420.36   17.80
  -4  -4  12  380.36   18.90
  -4  -4  12  392.66   17.90
  -8   5 -12   50.79    4.00
  -8   5 -12   53.89    4.60
   5   3 -12   58.99    7.20
   5   3 -12   64.29    8.00
   5   3 -12   46.50    6.10
  -5  -3  12   55.09    5.20
  -5  -3  12   53.39    4.10
  -8   6 -12   92.89    5.90
   6   2 -12   86.39    8.80
  -8   6 -12   88.29    5.60
   6   2 -12   89.59    7.70
   6   2 -12   95.19    6.20
  -6  -2  12   91.49    5.60
   7   1 -12   14.90    4.00
   7   1 -12   13.30    5.40
  -8   7 -12   13.40    2.50
   7   1 -12   12.10    2.90
  -7  -1  12   15.30    2.60
  -8   8 -12   34.20    3.60
   8   0 -12   29.30    4.60
   8   0 -12   30.60    3.80
   9  -1 -12   15.10    3.70
   9  -1 -12   16.90    3.50
  -9   0 -12   68.99    4.00
  -9   1 -12   17.00    2.60
   8  -9 -12   27.10   10.30
  -9   1 -12   14.10    2.20
  -1  -8  12   20.50    6.00
  -9   2 -12    6.10    2.10
   7  -9 -12   11.70    6.20
  -9   2 -12    7.00    1.80
  -2  -7  12    2.40    3.50
  -9   3 -12    8.60    2.00
  -9   3 -12    6.70    2.10
  -3  -6  12    5.40    2.90
  -3  -6  12    4.40    3.00
  -9   4 -12   45.80    3.60
  -9   4 -12   38.70    3.80
  -4  -5  12   47.30    5.20
   5   4 -12   28.10    6.20
  -9   5 -12   31.50    3.50
  -9   5 -12   28.90    3.20
  -5  -4  12   32.70    3.10
  -9   6 -12    5.80    2.00
   6   3 -12    4.60    3.80
  -9   6 -12    3.50    3.00
  -6  -3  12    4.90    1.80
  -9   7 -12    4.50    2.00
   7   2 -12    5.40    3.70
   8   1 -12   11.70    3.50
  -9   8 -12   16.10    4.20
  -8  -1  12   14.70    2.60
   9   0 -12   94.69    8.80
 -10   3 -12   15.70    2.40
 -10   3 -12   16.20    2.40
  -3  -7  12   15.70    2.10
 -10   4 -12   20.60    2.60
  -4  -6  12   21.30    6.80
  -4  -6  12   26.60    2.70
 -10   5 -12  219.58    9.90
  -5  -5  12  218.48    9.60
 -10   6 -12   32.90    3.30
  -6  -4  12   29.60    3.00
 -10   7 -12   18.80    3.50
   7   3 -12   25.80   10.40
  -7  -3  12   19.30    2.60
   0   0 -13    0.70    2.20
   0   0 -13    0.00    2.20
   0   0  13   -1.80   22.50
   0   0  13   15.30   23.30
  -1   0 -13   28.30    3.50
   1  -1 -13   31.40    4.30
   0   1 -13   28.90    2.90
   0   1 -13   15.90   29.10
  -1   0 -13   33.00    3.60
   1  -1 -13   43.70   24.50
   1  -1 -13   26.60    3.40
   0   1 -13   38.10    3.50
   0  -1  13   28.50   30.80
   1   0  13   34.60   20.90
   1   0  13   47.40   22.60
  -1   1  13   65.89   22.20
   0  -1  13   30.00    2.80
   1   0 -13   32.70    3.40
   1   0 -13   41.60   30.80
   0  -1 -13   26.10    4.50
   1   0 -13   31.60    4.70
   0   1  13   12.10   11.90
   0   1  13   19.60   11.80
   1  -1  13  -15.30   27.10
   1  -1  13   13.60   28.80
  -1   0  13   36.90   31.00
  -1   2 -13 1049.89   39.90
   2  -1 -13 1011.50   39.50
  -1   2 -13 1082.79   39.60
   2  -1 -13 1060.99   39.80
   2  -1 -13 1155.48   78.39
   2  -1 -13 1041.80   39.60
   1  -2  13 1049.20   39.30
   1  -2  13 1037.20   86.29
   1  -2  13  810.72   88.89
  -2   1  13  936.01   74.49
   3  -2 -13  101.49    5.50
  -1   3 -13   98.79    6.20
   3  -2 -13   88.19   50.99
   3  -2 -13   99.09    5.80
   3  -2 -13   98.29    5.30
  -3   2  13   80.19   44.00
   1  -3  13   15.00   63.39
   1  -3  13  173.98   65.79
   1  -3  13  104.49    5.40
  -2   0 -13   -2.10    2.80
   0   2 -13    1.10    1.40
   2  -2 -13    0.50    1.10
   0   2 -13    5.00   40.50
   2  -2 -13    0.70    2.50
  -2   0 -13    0.10    2.90
   2  -2 -13    0.90    2.50
   0   2 -13    0.30    1.70
   2  -2 -13  -19.30   29.80
   0  -2  13    0.80    1.30
   2   0  13  -14.00   23.10
   2   0  13   11.00   23.30
   0  -2  13   41.40   44.80
  -2   2  13   34.30   26.20
   1   1 -13 1011.40   79.69
   1  -2 -13 1050.89   39.00
  -2   1 -13 1044.80   39.30
   1   1 -13 1028.20   39.80
   1   1 -13 1038.80   39.60
  -2   1 -13 1031.50   39.60
   2  -1  13  963.50   74.19
  -1  -1  13 1063.99   79.79
   2  -1  13  962.20   75.89
  -1  -1  13 1082.39   39.30
  -2   2 -13    0.90    1.50
  -2   2 -13   -0.60    1.80
   2   0 -13    0.30    1.00
   2   0 -13    0.60    1.50
   2   0 -13    1.40    1.80
   2   0 -13   -4.50   36.00
  -2   0  13    4.00    3.00
   2  -2  13   22.50   40.10
   2  -2  13  -17.30   40.80
   2  -2  13    1.40    1.90
  -2   0  13    0.10    1.80
  -2   0  13  -27.90   39.90
   3  -1 -13  114.19    5.90
   3  -1 -13  106.99    5.70
  -2   3 -13  106.49    6.00
   3  -1 -13   50.29   57.59
   3  -1 -13   99.69    5.90
  -3   1  13  -82.29   50.99
   2  -3  13   84.19   56.29
   4  -2 -13   81.29    5.00
   4  -2 -13   80.29    5.20
  -2   4 -13   81.89    4.90
   4  -2 -13   85.19    5.90
   4  -2 -13   82.39    5.00
  -2   4 -13   87.39    5.40
   2  -4  13   78.79    4.80
   2  -4  13  135.59   94.99
  -2   5 -13    8.40    2.50
   5  -3 -13   12.40    2.30
   5  -3 -13    8.00    2.00
  -2   5 -13    9.70    2.20
   5  -3 -13   11.60    2.50
   5  -3 -13   10.00    3.30
   2  -5  13    9.00    2.20
   4  -3 -13   31.70    3.60
   4  -3 -13   32.80    3.40
  -1   4 -13   23.50    3.00
   4  -3 -13   29.90    3.00
   4  -3 -13   31.20    4.10
  -1   4 -13   32.50    3.20
   1  -4  13   49.20  201.98
   1  -4  13   27.50    2.90
  -3   0 -13    7.30    2.40
   3  -3 -13    6.90    2.60
   3  -3 -13  -83.09   47.90
   3  -3 -13    8.50    1.80
   0   3 -13    6.20    1.90
  -3   0 -13    7.60    2.90
   3  -3 -13    5.60    2.30
   0   3 -13    4.70    1.80
   0   3 -13  -65.19   83.59
   0  -3  13    9.20    1.80
   0  -3  13  -12.90   67.59
   3   0  13   21.80   32.80
  -3   3  13   10.50   40.90
   2  -3 -13  114.79    5.30
  -3   1 -13  109.99    5.80
   1   2 -13  110.99    6.70
   2  -3 -13   82.59   36.20
   1   2 -13   73.69   57.89
  -3   1 -13  108.79    6.20
   3  -1  13   89.19   44.20
  -1  -2  13   85.99   59.29
   3  -1  13   51.79   50.99
  -1  -2  13  111.39    5.70
  -3   2 -13  106.59    5.50
   2   1 -13  100.59    5.70
   2   1 -13  101.99    6.30
  -3   2 -13  100.19    5.70
   2   1 -13   39.00   57.49
   1  -3 -13   99.09    4.70
  -2  -1  13   49.30   58.29
  -2  -1  13  105.29    5.40
   3   0 -13    5.70    1.70
   3   0 -13    9.20    2.10
  -3   3 -13    6.80    1.90
   3   0 -13    6.00    1.70
   3   0 -13  -51.99   76.39
  -3   3 -13    5.80    1.80
   3  -3  13   37.70   66.59
   3  -3  13   87.49   71.19
   3  -3  13    1.80    1.90
  -3   0  13    9.70    2.40
  -3   0  13  -63.69   70.49
  -3   4 -13   37.00    3.40
   4  -1 -13   38.10    4.30
   4  -1 -13   40.20    3.40
  -3   4 -13   38.70    3.70
   4  -1 -13   36.70    3.40
   3  -4  13  329.17  119.39
   3  -4  13   35.70    3.40
  -4   1  13   43.80    4.10
   5  -2 -13   20.40    3.00
  -3   5 -13   13.90    2.70
   5  -2 -13   16.70    3.60
   5  -2 -13   11.70    2.30
   5  -2 -13    8.70    2.00
  -3   5 -13   13.10    2.30
   3  -5  13   12.60    2.40
   6  -3 -13    6.70    2.20
  -3   6 -13    9.70    2.50
   6  -3 -13   12.10    2.50
   6  -3 -13    8.10    2.10
  -3   6 -13   17.50    3.10
   3  -6  13    7.00    2.40
   7  -4 -13   49.20    4.40
  -3   7 -13   56.39    5.00
   7  -4 -13   58.29    6.60
  -4  -3 -13   60.69    5.40
   7  -4 -13   54.99    4.20
   7  -4 -13   54.79    4.70
   3  -7  13   53.69    4.80
  -2   6 -13   21.70    3.30
   6  -4 -13   24.80    3.30
   6  -4 -13   20.50    4.60
   6  -4 -13   23.20    3.00
   6  -4 -13   22.30    3.30
  -4  -2 -13   24.50    3.30
  -2   6 -13   26.70    3.60
   2  -6  13   17.50    2.80
  -4  -1 -13   64.99    5.90
  -1   5 -13   59.49    4.90
   5  -4 -13   62.89    4.40
  -1   5 -13   61.99    4.70
  -4  -1 -13   65.49    5.00
   5  -4 -13   63.49    4.80
   5  -4 -13   65.89    6.50
   5  -4 -13   69.09    4.70
   1  -5  13   66.79    4.60
  -4   0 -13    6.30    2.10
   4  -4 -13    7.00    2.30
   4  -4 -13    2.90    1.60
   0   4 -13    3.80    1.80
   4  -4 -13    3.30    4.40
   0   4 -13    0.70    1.70
   4  -4 -13    3.70    2.40
  -4   0 -13    7.00    3.60
   0  -4  13    5.30    2.30
   4   0  13  -49.50   57.99
   0  -4  13    3.60    1.60
   3  -4 -13   42.30    4.10
   1   3 -13   37.50    3.60
  -4   1 -13   52.49    5.40
   3  -4 -13   37.90    3.20
  -4   1 -13   42.30    3.60
   1   3 -13   40.90    3.80
   3  -4 -13   38.10    4.20
   3  -4 -13  -26.90   45.30
   1   3 -13   40.90    3.50
  -1  -3  13   36.10    3.20
   4  -1  13  -36.90   75.59
  -1  -3  13   41.90    4.10
   2   2 -13   97.39    6.30
   2   2 -13   84.29    5.00
   2  -4 -13   82.79    4.40
  -4   2 -13   92.79    5.40
  -4   2 -13   77.59    4.80
   2   2 -13   81.79    5.40
  -2  -2  13   81.29    4.90
  -4   3 -13   38.60    3.60
  -4   3 -13   30.80    3.10
   3   1 -13   26.90    3.00
   3   1 -13   26.20    3.00
   3   1 -13   30.60    3.40
  -3  -1  13   31.20    3.10
   4  -3  13   21.60    3.90
   4  -4  13  105.99  146.29
   5  -1 -13   50.69    5.20
   5  -1 -13   50.99    4.30
  -4   5 -13   47.30    3.90
   5  -1 -13   49.90    4.20
   5  -1 -13   47.30    3.80
  -4   5 -13   54.29    4.30
   4  -5  13   40.90    4.20
  -5   1  13   47.00    4.50
  -4   6 -13   17.70    2.80
   6  -2 -13   22.90    3.20
   6  -2 -13   29.70    3.90
   6  -2 -13   18.60    2.60
   6  -2 -13   21.70    4.00
  -4   6 -13   23.40    3.30
   4  -6  13   23.40    3.30
  -6   2  13   30.20    6.80
   7  -3 -13   39.30    5.50
  -4   7 -13   37.70    4.30
   7  -3 -13   39.30    4.20
   7  -3 -13   37.70    3.50
   7  -3 -13   32.50    3.80
   4  -7  13   42.70    4.50
   8  -4 -13   11.00    2.60
   8  -4 -13    7.80    4.00
  -4   8 -13    8.60    2.90
   8  -4 -13   12.70    3.10
  -4  -4 -13   11.50    3.10
   4  -8  13    8.40    3.00
   9  -5 -13   10.40    5.60
   9  -5 -13   12.30    3.70
   9  -5 -13   10.30    2.10
   9  -5 -13    9.00    1.80
  -5  -4 -13   11.80    2.60
   4  -9  13   15.10    4.00
  -3   8 -13   35.40    4.30
  -5  -3 -13   45.80    4.40
   8  -5 -13   42.60    6.50
   8  -5 -13   48.10    4.20
   8  -5 -13   53.29    5.00
   8  -5 -13   44.90    4.70
   3  -8  13   46.40    4.90
  -2   7 -13   80.69    5.80
   7  -5 -13   76.49    8.70
   7  -5 -13   66.59    4.70
  -5  -2 -13   72.79    5.20
  -2   7 -13   70.79    6.90
   7  -5 -13   72.59    5.20
   7  -5 -13   72.49    5.50
   2  -7  13   80.69    5.70
   6  -5 -13   51.99    4.40
  -5  -1 -13   54.29    5.60
  -5  -1 -13   44.40    4.00
   6  -5 -13   48.60   10.70
  -1   6 -13   50.79    4.70
   6  -5 -13   46.10    4.20
  -1   6 -13   48.30    5.30
   6  -5 -13   51.89    4.00
   1  -6  13   45.40    4.20
  -5   0 -13    3.10    2.40
   5  -5 -13    0.00    1.70
   5  -5 -13    1.20    1.80
  -5   0 -13    2.20    1.80
   5  -5 -13    2.10    2.10
   0   5 -13   -1.50    1.80
   0   5 -13    0.70    2.70
   0  -5  13    0.90    1.90
   4  -5 -13   41.70    4.60
  -5   1 -13   43.70    4.20
   1   4 -13   45.50    3.90
   1   4 -13   45.20    4.40
   4  -5 -13   48.80    3.80
   4  -5 -13   48.40    4.20
   1   4 -13   42.70    4.40
  -5   1 -13   49.30    3.80
  -1  -4  13   48.60    3.90
  -1  -4  13   52.19    3.70
   2   3 -13   11.90    2.60
  -5   2 -13   17.10    2.70
   2   3 -13   11.30    2.60
   2   3 -13   14.90    2.50
  -5   2 -13   13.70    2.20
   3  -5 -13   13.80    2.30
  -2  -3  13   15.60    2.50
  -2  -3  13   10.60    2.10
  -5   3 -13   12.10    2.50
   3   2 -13    8.00    2.10
   3   2 -13   13.40    2.50
   3   2 -13    9.00    2.30
  -5   3 -13    8.10    2.00
   3   2 -13   16.60    3.50
  -3  -2  13   11.60    2.30
   4   1 -13   63.89    4.90
   4   1 -13   64.89    5.00
   4   1 -13   69.29    4.60
  -5   4 -13   59.89    4.80
   4   1 -13   69.89    6.00
  -5   4 -13   66.99    4.40
  -4  -1  13   66.29    4.80
  -4  -1  13   59.89    4.50
  -5   5 -13    1.90    1.80
   5   0 -13    0.80    1.60
   5   0 -13   -0.50    1.40
  -5   0  13    1.20    2.00
   5  -5  13    2.60    2.60
  -5   6 -13   49.10    4.10
   6  -1 -13   51.79    4.50
   6  -1 -13   45.80    5.70
   6  -1 -13   43.30    4.40
  -5   6 -13   54.09    4.60
   6  -1 -13   43.60    3.80
  -6   1  13   52.79    4.60
   5  -6  13   48.10    4.90
   7  -2 -13   86.59    6.30
   7  -2 -13   85.29    5.80
  -5   7 -13   82.59    5.80
   7  -2 -13   86.59    7.30
   7  -2 -13   84.59    5.20
  -7   2  13   76.69    8.90
   5  -7  13   85.39    6.20
   8  -3 -13   33.80    3.30
   8  -3 -13   20.70    3.40
   8  -3 -13   36.30    4.50
   8  -3 -13   35.20    5.30
  -5   8 -13   26.10    3.60
   5  -8  13   28.10    4.20
   9  -4 -13   13.50    3.80
   9  -4 -13   12.40    2.40
  -4  -5 -13   12.30    3.00
   9  -4 -13   13.30    4.10
   5  -9  13   12.20    4.00
  -5  -5 -13   29.90    3.50
  10  -5 -13   18.50    6.40
  10  -5 -13   34.00    3.00
  -6  -4 -13    1.40    2.10
  10  -6 -13    0.80    5.80
   9  -6 -13   24.90    2.60
  -6  -3 -13   22.10    3.40
   9  -6 -13   22.00    2.90
   9  -6 -13   25.30    4.00
   3  -9  13   15.50    3.90
  -2   8 -13   15.60    5.50
   8  -6 -13   22.70    3.00
   8  -6 -13   23.70    3.60
   8  -6 -13   18.90    2.40
  -6  -2 -13   15.50    2.60
   2  -8  13   19.10    3.50
  -6  -1 -13   45.20    3.70
   7  -6 -13   46.10    4.20
  -1   7 -13   48.10    5.10
   7  -6 -13   46.10    5.30
  -1   7 -13   49.40    6.80
  -6  -1 -13   50.79    5.20
   7  -6 -13   39.60    3.60
   1  -7  13   34.40    5.00
  -6   0 -13    2.50    2.40
   6  -6 -13    2.90    2.10
   0   6 -13    2.70    2.40
   0   6 -13    4.80    3.60
   6  -6 -13    3.10    1.70
  -6   0 -13    3.40    1.90
   6  -6 -13    4.70    2.30
   0  -6  13    4.60    1.90
   0  -6  13    1.10    1.90
   5  -6 -13   41.70    3.90
   1   5 -13   56.69    6.30
   1   5 -13   51.99    4.70
  -6   1 -13   46.20    4.40
   1   5 -13   48.10    5.30
   5  -6 -13   46.50    4.80
   5  -6 -13   48.80    4.10
  -6   1 -13   49.40    3.90
  -1  -5  13   46.10    4.20
  -1  -5  13   46.90    3.70
   2   4 -13   33.90    8.10
   4  -6 -13   23.50    4.70
  -6   2 -13   16.50    2.50
   2   4 -13   21.10    3.20
   2   4 -13   24.50    3.70
   4  -6 -13   18.10    3.90
   2   4 -13   25.50    3.70
  -6   2 -13   26.80    3.50
   4  -6 -13   23.70    3.30
  -2  -4  13   23.50    2.80
  -2  -4  13   16.60    2.70
   3   3 -13    9.40    2.50
   3   3 -13    7.90    2.30
   3  -6 -13   13.30    3.00
  -6   3 -13    9.10    2.40
   3   3 -13    9.20    3.90
   3   3 -13   12.10    3.10
  -6   3 -13    9.60    2.10
  -3  -3  13   10.60    2.70
  -3  -3  13    7.30    2.20
   4   2 -13   31.50    4.90
   4   2 -13   25.20    3.60
  -6   4 -13   24.40    3.40
   4   2 -13   17.80    3.20
  -6   4 -13   18.60    2.60
  -4  -2  13   20.80    3.10
   5   1 -13   50.09    4.50
   5   1 -13   55.89    5.80
  -6   5 -13   51.19    4.50
   5   1 -13   53.19    4.90
   5   1 -13   47.40    4.20
  -6   5 -13   46.70    3.90
  -5  -1  13   48.30    4.10
  -6   6 -13    3.40    2.10
   6   0 -13    2.10    2.40
   6   0 -13    5.50    3.40
   6   0 -13    2.60    2.00
   6   0 -13    4.70    2.20
  -6   6 -13    1.10    1.90
   6  -6  13    2.60    3.50
  -6   0  13    6.00    2.30
   7  -1 -13   53.29    4.30
   7  -1 -13   48.90    6.10
  -6   7 -13   45.80    4.50
   7  -1 -13   44.60    4.30
   7  -1 -13   66.09   10.00
  -6   7 -13   45.60    4.70
   6  -7  13   46.80    5.80
  -7   1  13   34.80    4.00
   8  -2 -13   17.90    4.20
   8  -2 -13   11.40    2.30
   8  -2 -13   12.90    2.80
   8  -2 -13    8.30    3.20
  -6   8 -13   16.90    3.10
   6  -8  13   12.40    4.10
  -6   9 -13   25.30    4.30
   9  -3 -13   32.90    3.30
   9  -3 -13   23.40    4.00
   9  -3 -13   25.30    4.40
   6  -9  13   25.00    5.30
  10  -4 -13    0.90    3.60
  10  -4 -13    2.90    1.70
  -7  -3 -13    1.80    1.80
   9  -7 -13    0.60    3.10
  -7  -2 -13    2.60    1.70
   2  -9  13    2.60    3.80
  -7  -1 -13   65.09    4.40
   8  -7 -13   60.99    5.90
   8  -7 -13   70.09    4.30
   8  -7 -13   66.49    4.70
  -7  -1 -13   70.69    5.40
   1  -8  13   70.39    5.80
   7  -7 -13   -0.80    2.20
  -7   0 -13   -1.40    2.20
   7  -7 -13    0.20    1.50
   7  -7 -13    1.30    2.00
  -7   0 -13    0.10    1.60
   0   7 -13   -1.30    3.50
   0  -7  13    0.20    2.30
   0  -7  13   -1.00    1.90
  -7   1 -13   46.30    3.80
   6  -7 -13   45.30    3.80
  -7   1 -13   46.20    4.20
   1   6 -13   42.60    6.50
   6  -7 -13   43.00    4.40
   1   6 -13   43.30    4.90
  -1  -6  13   44.90    3.90
  -7   2 -13   85.99    5.20
   5  -7 -13   85.59    5.90
   2   5 -13   80.49    7.30
   2   5 -13   83.79    8.40
  -7   2 -13   85.49    5.60
   5  -7 -13   83.59    5.10
   2   5 -13   70.79    5.80
  -2  -5  13   82.29    5.20
  -2  -5  13   83.79    5.80
   4  -7 -13   39.40    4.30
   3   4 -13   31.10    5.20
  -7   3 -13   34.10    3.50
  -7   3 -13   36.10    3.90
   3   4 -13   31.50    4.10
   3   4 -13   44.20    5.40
   4  -7 -13   44.50    5.10
  -3  -4  13   42.30    4.30
  -3  -4  13   40.80    4.20
  -7   4 -13   46.60    3.80
  -7   4 -13   45.10    4.30
   4   3 -13   45.80    5.70
   4   3 -13   51.79    5.50
   4   3 -13   46.30    4.60
  -4  -3  13   55.29    4.90
  -7   5 -13   67.69    5.20
  -7   5 -13   69.29    4.70
   5   2 -13   68.99    5.30
   5   2 -13   70.39    6.70
   5   2 -13   76.49    6.30
  -5  -2  13   65.09    4.70
   6   1 -13   48.30    4.50
  -7   6 -13   46.80    4.10
  -7   6 -13   45.20    4.40
   6   1 -13   37.40    5.10
   6   1 -13   35.90    5.40
  -6  -1  13   44.90    4.10
   7   0 -13    0.60    1.90
   7   0 -13    1.90    2.80
  -7   7 -13   -1.50    1.90
   7   0 -13   -0.70    3.10
  -7   0  13    1.30    2.10
   8  -1 -13   59.29    6.30
   8  -1 -13   72.39    6.90
  -7   8 -13   68.69    5.10
   8  -1 -13   65.49    4.80
  -8   1  13   62.19    7.90
   9  -2 -13   -0.90    5.90
   9  -2 -13    0.60    1.80
  10  -3 -13    1.50    2.10
  10  -3 -13    0.80    3.10
   9  -8 -13   17.00    6.40
  -8  -1 -13   14.90    2.10
   9  -8 -13   17.10    2.00
   1  -9  13    9.40    5.80
   8  -8 -13    2.50    1.50
  -8   0 -13    1.90    1.50
  -8   0 -13    2.60    2.40
   8  -8 -13    1.50    4.50
   0  -8  13    0.90    3.20
   7  -8 -13   67.79    4.30
  -8   1 -13   70.59    5.00
  -8   1 -13   73.79    4.50
   7  -8 -13   71.89    6.30
  -1  -7  13   63.49    6.40
  -1  -7  13   68.49    5.80
   6  -8 -13   17.80    4.30
  -8   2 -13   15.80    2.70
   6  -8 -13   16.00    2.30
  -8   2 -13   11.00    2.20
  -2  -6  13   12.50    2.70
  -2  -6  13   14.40    3.10
  -8   3 -13   32.70    3.70
   3   5 -13   40.10    7.10
  -8   3 -13   25.70    3.30
   5  -8 -13   34.00    3.30
   3   5 -13   31.10    4.40
  -3  -5  13   29.20    3.50
  -3  -5  13   37.10    4.60
   4  -8 -13   11.50    2.70
   4   4 -13   10.30    3.20
  -8   4 -13    9.90    2.40
   4   4 -13    7.30    4.40
   4   4 -13   11.00    5.70
  -8   4 -13    8.70    2.70
  -4  -4  13   13.30    3.30
   5   3 -13   50.49    6.90
  -8   5 -13   52.59    5.30
   5   3 -13   38.00    5.50
  -8   5 -13   38.90    3.60
   5   3 -13   41.90    4.70
  -5  -3  13   47.70    3.90
  -8   6 -13   19.80    3.00
   6   2 -13   26.60    7.20
   6   2 -13   15.50    4.20
  -8   6 -13   20.60    3.00
   6   2 -13   15.70    3.00
  -6  -2  13   21.00    2.70
   7   1 -13   65.59    6.50
  -8   7 -13   70.29    5.00
   7   1 -13   72.69    5.20
   7   1 -13   54.49    7.20
  -7  -1  13   65.59    4.60
   8   0 -13    0.70    2.30
  -8   8 -13    3.20    3.50
   8   0 -13    0.60    2.60
  -8   0  13    1.10    2.70
   9  -1 -13   12.90    2.90
   9  -1 -13   18.50    3.70
  -9   1 -13   15.30    2.70
  -9   1 -13   16.70    2.20
  -1  -8  13    9.80    5.60
  -9   2 -13    2.30    2.00
  -9   2 -13    0.90    1.40
  -2  -7  13   -1.00    3.50
  -9   3 -13   27.40    2.90
  -9   3 -13   25.30    3.10
  -3  -6  13   29.60    4.70
  -9   4 -13   11.10    2.20
  -9   4 -13   11.80    2.10
  -4  -5  13   11.60    2.10
  -4  -5  13   11.50    3.40
   5   4 -13    9.10    5.00
  -9   5 -13    8.10    2.10
  -9   5 -13   10.50    2.40
  -5  -4  13    8.80    2.00
   6   3 -13   16.60    6.70
  -9   6 -13   23.70    2.90
  -9   6 -13   26.50    3.40
  -6  -3  13   21.60    2.80
   7   2 -13   -0.70    3.10
  -9   7 -13    1.90    2.40
  -7  -2  13    2.50    2.00
  -9   8 -13   15.70    2.60
   8   1 -13   12.30    3.50
  -8  -1  13   19.00    3.40
 -10   3 -13    1.80    1.70
 -10   3 -13    1.00    1.80
  -3  -7  13    2.10    1.60
 -10   4 -13    0.70    1.70
 -10   4 -13   -0.60    2.00
  -4  -6  13    3.20    1.60
 -10   5 -13   29.20    3.00
  -5  -5  13   32.00    3.10
 -10   6 -13    1.60    1.80
  -6  -4  13    1.10    2.00
 -10   7 -13    2.00    2.00
   7   3 -13    0.40    7.20
   0   0 -14 8362.26  302.27
   0   0 -14 8444.25  302.67
   0   0  14 8077.59  324.47
   0   0  14 7939.81  324.57
   1  -1 -14  109.79    6.40
  -1   0 -14  114.29    6.40
   1  -1 -14  105.59    6.50
   0   1 -14  120.29   43.50
   0   1 -14  121.39    6.20
   1  -1 -14  152.58   35.20
   0   1 -14  117.49    6.00
  -1   0 -14  124.29    6.60
   1   0  14  112.19   29.10
   1   0  14  109.99   29.70
   0  -1  14   77.69   39.60
  -1   1  14  154.28   48.40
   0  -1  14  126.09   42.50
   1   0 -14  122.69    6.30
   0  -1 -14   98.39    7.20
   1   0 -14  116.19    5.90
  -1   1 -14  117.09    5.90
  -1   1 -14  109.99    6.20
   1  -1  14   87.39   37.00
  -1   0  14   62.09   37.30
   1  -1  14  109.09   38.30
   2  -1 -14  798.12   29.70
   2  -1 -14  675.93   75.89
   2  -1 -14  750.12   29.60
  -1   2 -14  791.02   29.90
   2  -1 -14  719.53   32.00
  -1   2 -14  769.12   29.50
  -2   1  14  816.92   77.29
   1  -2  14  769.12   29.30
   1  -2  14  633.64   73.99
  -1   3 -14   47.30    3.50
   3  -2 -14   43.10    4.00
   3  -2 -14   39.90    3.20
   3  -2 -14   46.40    3.70
  -1   3 -14   38.10    3.80
   1  -3  14  229.08   93.99
  -3   2  14   16.10   88.49
   1  -3  14   36.10    3.30
   0   2 -14   47.90    3.90
   2  -2 -14   39.50   38.40
   0   2 -14   51.59    4.10
   0   2 -14   49.10   59.89
   2  -2 -14   49.90    4.60
  -2   0 -14   52.19    4.80
   2  -2 -14   55.29    3.50
  -2   2  14   40.10   32.60
   0  -2  14  -13.50   56.19
   2   0  14   62.49   28.60
   2   0  14   49.99   27.20
   1   1 -14  816.92   81.49
   1   1 -14  776.92   30.10
   1   1 -14  803.12   30.40
   1  -2 -14  768.52   29.50
  -2   1 -14  761.32   29.80
  -2   1 -14  753.82   30.10
   2  -1  14  844.02   76.29
   2  -1  14  848.62   78.99
  -1  -1  14  762.82   29.70
   2   0 -14   74.29   56.79
   2   0 -14   51.29    3.70
   2   0 -14   56.89    3.80
  -2   2 -14   50.59    3.80
  -2   2 -14   47.80    4.00
   2   0 -14   56.19    4.10
  -2   0  14  -69.39   51.19
   2  -2  14  -55.89   52.99
   3  -1 -14   57.19    4.10
   3  -1 -14   66.19    5.60
  -2   3 -14   58.39    4.40
   3  -1 -14   59.89    4.10
  -2   3 -14   51.69    4.00
   2  -3  14    8.00   77.59
   2  -3  14   69.39    5.20
  -2   4 -14  973.40   39.20
   4  -2 -14 1057.09   38.90
   4  -2 -14 1026.00   39.20
  -2   4 -14 1003.80   38.90
   4  -2 -14  948.81   39.20
   2  -4  14 1055.79   39.00
   2  -4  14  873.51  163.98
   5  -3 -14  443.56   19.10
  -2   5 -14  434.66   19.30
   5  -3 -14  465.75   20.10
   5  -3 -14  459.25   18.80
  -2   5 -14  446.26   18.70
   5  -3 -14  484.05   19.20
   2  -5  14  466.25   19.10
   4  -3 -14   12.60    3.00
  -1   4 -14    6.80    2.00
  -1   4 -14    9.80    2.30
   1  -4  14 -118.89  143.39
  -3   0 -14   24.50    3.10
   0   3 -14   27.70    3.00
   3  -3 -14   22.60    2.50
   0   3 -14   19.50    3.00
  -3   0 -14   28.20    3.60
   3  -3 -14   24.60    3.40
   3  -3 -14   23.50    3.10
   3   0  14   -1.30   30.60
  -3   3  14  -25.80   47.50
   0  -3  14   21.60    2.70
  -3   1 -14   59.39    4.20
   2  -3 -14   55.99    3.60
   1   2 -14   57.49    4.10
   1   2 -14   61.49    4.40
  -3   1 -14   61.29    4.80
   1   2 -14   67.59    4.20
  -1  -2  14   58.39    4.00
   3  -1  14   24.30   55.09
   3  -1  14  -33.80   57.39
   2   1 -14   46.60    3.60
  -3   2 -14   47.40    6.10
   2   1 -14   46.80    3.60
   2   1 -14   38.70    3.70
   1  -3 -14   43.20    2.90
  -3   2 -14   37.60    3.50
   3  -2  14   48.70   78.79
  -2  -1  14   39.70    3.50
  -3   3 -14   19.90    2.50
   3   0 -14   21.80    2.80
   3   0 -14   32.00    3.60
  -3   3 -14   23.00    2.90
   3   0 -14   21.90    2.70
   3  -3  14   25.90    3.10
   3  -3  14  -43.30   94.29
  -3   0  14   21.30    3.20
   4  -1 -14   12.90    2.20
  -3   4 -14    6.60    2.20
   4  -1 -14   13.70    3.00
   4  -1 -14   11.30    2.40
   4  -1 -14    8.10    1.90
  -3   4 -14   12.40    2.20
   3  -4  14   15.30    2.70
   3  -4  14  150.88  161.78
   5  -2 -14  536.25   22.30
   5  -2 -14  526.95   23.00
   5  -2 -14  549.74   21.80
   5  -2 -14  555.74   22.20
  -3   5 -14  524.85   21.70
  -3   5 -14  511.95   22.10
   3  -5  14  542.55   21.90
   6  -3 -14   27.40    3.70
  -3   6 -14   26.80    3.30
   6  -3 -14   28.30    3.10
   6  -3 -14   29.40    4.70
   6  -3 -14   24.50    3.30
  -3   6 -14   24.70    3.50
   3  -6  14   24.20    3.40
   7  -4 -14   33.10    3.60
   7  -4 -14   19.10    2.60
  -4  -3 -14   24.50    3.70
   7  -4 -14   23.10    3.40
  -3   7 -14   20.20    3.40
   7  -4 -14   22.60    4.60
   3  -7  14   17.70    3.40
  -2   6 -14  269.77   12.70
   6  -4 -14  271.87   12.50
  -2   6 -14  247.98   11.80
   6  -4 -14  255.67   13.70
   6  -4 -14  258.37   12.20
   6  -4 -14  281.77   12.00
   2  -6  14  278.67   12.50
  -4  -1 -14   35.40    4.40
  -1   5 -14   28.10    3.50
   5  -4 -14   29.80    3.30
   5  -4 -14   31.10    3.60
   5  -4 -14   29.40    4.70
  -4  -1 -14   27.10    3.40
   5  -4 -14   27.30    3.30
  -1   5 -14   26.00    3.20
   1  -5  14   26.90    3.40
   0   4 -14 1427.36   53.79
   4  -4 -14 1420.36   54.39
   4  -4 -14 1395.96   53.69
  -4   0 -14 1443.36   53.29
   4  -4 -14 1370.06   53.59
   4  -4 -14 1450.45   53.49
  -4   0 -14 1390.66   53.59
   0   4 -14 1400.96   54.29
   0  -4  14 1420.06   53.99
  -4   1 -14   13.40    2.70
   1   3 -14    8.90    2.10
   3  -4 -14   11.70    2.10
   3  -4 -14    9.60    3.00
  -4   1 -14   11.70    2.30
   1   3 -14    9.10    2.20
   3  -4 -14   15.80    3.60
   3  -4 -14  -13.30   43.10
   1   3 -14   11.80    2.30
  -1  -3  14    7.90    2.20
   2   2 -14 1012.60   39.40
   2   2 -14 1050.99   39.00
  -4   2 -14 1038.10   38.70
   2  -4 -14  963.30   38.00
  -4   2 -14 1051.29   39.10
   2   2 -14  994.10   39.60
  -2  -2  14  976.10   38.90
   4  -2  14  871.61  131.39
  -4   3 -14    8.70    2.20
   3   1 -14    9.00    2.10
   4  -3  14 -197.38  156.48
   4   0 -14 1424.26   55.09
   4   0 -14 1414.76   54.49
   4   0 -14 1492.05   56.09
  -4   4 -14 1419.96   54.59
  -4   4 -14 1513.35   55.09
   4   0 -14 1400.26   55.19
  -4   0  14 1398.86   54.09
   4  -4  14 1409.76   54.39
  -4   5 -14   25.00    3.40
   5  -1 -14   26.80    3.10
   5  -1 -14   33.50    4.70
  -4   5 -14   26.70    3.10
   5  -1 -14   27.70    3.60
   5  -1 -14   27.00    3.40
   4  -5  14   23.30    3.50
  -5   1  14   26.70    3.80
  -4   6 -14  239.58   10.90
   6  -2 -14  227.48   12.60
   6  -2 -14  257.97   11.00
   6  -2 -14  237.18   11.40
  -4   6 -14  235.38   11.40
   6  -2 -14  235.68   11.70
   4  -6  14  226.28   11.30
   7  -3 -14   26.90    3.10
   7  -3 -14   21.30    3.30
   7  -3 -14   24.40    4.50
  -4   7 -14   25.50    3.50
   7  -3 -14   23.80    3.30
   4  -7  14   29.60    4.20
  -4  -4 -14    0.60    3.10
   8  -4 -14   -1.20    1.50
   8  -4 -14    1.60    2.50
   8  -4 -14    0.40    3.50
   8  -4 -14    0.20    1.40
  -4   8 -14    0.80    2.50
   4  -8  14   -2.50    2.90
   9  -5 -14   11.60    2.30
   9  -5 -14    8.00    3.20
   9  -5 -14    8.30    1.80
  -5  -4 -14   10.00    2.80
   9  -5 -14    7.70    6.80
   4  -9  14    7.10    4.90
   8  -5 -14   47.10    4.10
   8  -5 -14   47.60    3.60
   8  -5 -14   39.60    4.60
   8  -5 -14   42.20    6.60
  -3   8 -14   33.00    4.30
  -5  -3 -14   45.90    4.20
   3  -8  14   40.00    4.90
  -5  -2 -14  213.38    9.60
   7  -5 -14  211.78    9.60
   7  -5 -14  197.88   10.00
  -2   7 -14  188.68   10.20
   7  -5 -14  212.48   10.40
   7  -5 -14  202.88   12.60
   2  -7  14  195.88   10.40
  -5  -1 -14   18.90    2.80
   6  -5 -14   16.10    5.90
   6  -5 -14   16.30    2.80
  -5  -1 -14   16.40    3.60
  -1   6 -14   11.40    2.70
   6  -5 -14   17.60    2.90
   6  -5 -14   15.90    2.60
  -1   6 -14   10.90    3.40
   1  -6  14   12.40    2.80
   1  -6  14   14.90    2.90
   5  -5 -14    6.40    2.50
   0   5 -14    4.50    2.50
   5  -5 -14    8.00    2.60
  -5   0 -14    3.90    2.60
  -5   0 -14    7.10    3.60
   0   5 -14    5.40    2.60
   5  -5 -14    5.50    2.10
   0   5 -14   10.10    2.60
   0  -5  14    2.80    2.30
   0  -5  14    4.70    2.00
  -5   1 -14   30.90    3.60
   1   4 -14   21.50    3.90
   1   4 -14   27.70    3.70
   4  -5 -14   22.60    3.10
   4  -5 -14   26.80    3.20
   4  -5 -14   25.30    3.70
   1   4 -14   22.00    2.90
  -5   1 -14   24.50    3.00
  -1  -4  14   26.80    3.30
  -1  -4  14   25.70    3.20
   2   3 -14  544.05   22.00
  -5   2 -14  517.45   21.20
   2   3 -14  508.15   22.30
   3  -5 -14  493.55   20.60
  -5   2 -14  540.25   21.70
   2   3 -14  545.45   21.40
  -2  -3  14  542.45   21.70
  -5   3 -14  482.95   19.40
   3   2 -14  422.06   19.80
   3   2 -14  462.75   19.70
   3   2 -14  487.35   20.60
  -5   3 -14  466.35   19.00
   3   2 -14  483.05   19.20
  -3  -2  14  446.16   19.20
   4   1 -14   29.80    4.60
   4   1 -14   32.10    3.60
  -5   4 -14   23.20    3.20
   4   1 -14   18.60    3.30
  -5   4 -14   23.20    2.80
   4   1 -14   29.20    3.30
  -4  -1  14   26.50    3.00
  -4  -1  14   26.80    3.70
   5   0 -14    8.60    3.20
  -5   5 -14    4.50    2.10
   5   0 -14    5.90    1.90
   5   0 -14    4.70    2.20
  -5   5 -14    2.80    1.80
   5   0 -14    5.60    2.30
  -5   0  14    6.10    2.50
   5  -5  14    4.20    3.50
   6  -1 -14    8.10    2.30
   6  -1 -14   12.50    2.80
   6  -1 -14   17.50    3.90
   6  -1 -14   12.60    2.30
  -5   6 -14    8.90    2.60
  -5   6 -14   11.40    2.40
   5  -6  14   10.70    3.50
  -6   1  14   10.60    3.30
   7  -2 -14  218.48   11.90
  -5   7 -14  211.58   10.30
  -5   7 -14  182.68   12.90
   7  -2 -14  189.08   10.50
   7  -2 -14  219.18   10.30
   7  -2 -14  199.08    9.40
   5  -7  14  189.88   13.60
   8  -3 -14   27.80    4.80
   8  -3 -14   27.70    3.50
   8  -3 -14   33.70    4.40
  -5   8 -14   25.80    3.40
   8  -3 -14   32.30    3.30
   5  -8  14   24.40    4.10
   9  -4 -14    6.30    3.30
   9  -4 -14    7.80    2.10
   9  -4 -14   10.30    2.20
   9  -4 -14    9.40    4.00
   5  -9  14    9.30    5.70
  10  -5 -14  156.18    7.20
  -6  -4 -14   76.39    5.30
   9  -6 -14   59.49    4.00
   9  -6 -14   48.20    3.80
  -6  -3 -14   56.69    4.10
   3  -9  14   46.00    5.80
  -2   8 -14   11.30    4.20
   8  -6 -14   10.50    2.90
   8  -6 -14   12.70    2.50
   8  -6 -14   11.00    2.00
  -6  -2 -14   13.30    2.40
   2  -8  14   13.10    3.70
   7  -6 -14    1.40    1.60
  -1   7 -14    0.40    5.10
  -6  -1 -14    2.20    3.20
   7  -6 -14    0.10    2.10
  -6  -1 -14    2.50    1.90
   7  -6 -14    0.00    1.90
   1  -7  14    1.30    2.30
  -6   0 -14   31.20    3.80
   0   6 -14   28.80    4.90
   0   6 -14   28.60    3.80
   6  -6 -14   25.30    3.50
   6  -6 -14   24.90    3.40
   6  -6 -14   28.90    3.30
  -6   0 -14   23.60    2.90
   0  -6  14   27.00    3.20
   0  -6  14   24.80    3.50
  -6   1 -14   12.80    2.90
   5  -6 -14   14.70    2.70
   5  -6 -14   21.30    3.50
   1   5 -14   10.50    2.70
   5  -6 -14   14.40    2.70
  -6   1 -14   11.20    2.30
   1   5 -14   18.80    4.80
   1   5 -14    7.50    3.10
  -1  -5  14   18.90    3.20
  -1  -5  14   18.00    3.00
   2   4 -14  236.28   11.40
  -6   2 -14  240.58   11.00
   4  -6 -14  236.28   10.60
   2   4 -14  223.58   11.80
  -6   2 -14  226.28   10.60
   2   4 -14  223.48   12.20
   4  -6 -14  238.38   10.60
   2   4 -14  218.18   10.70
  -2  -4  14  237.38   11.10
   3   3 -14   22.50    3.10
  -6   3 -14   26.90    3.10
  -6   3 -14   20.70    3.10
   3   3 -14   18.50    3.10
   3   3 -14   23.70    4.30
   3   3 -14   20.30    3.70
  -3  -3  14   23.80    3.50
  -6   4 -14  248.68   12.10
  -6   4 -14  257.27   11.60
   4   2 -14  280.17   13.60
   4   2 -14  268.67   12.40
   4   2 -14  245.48   12.60
   4   2 -14  248.78   11.40
  -4  -2  14  251.97   12.10
  -4  -2  14  258.47   11.50
  -6   5 -14   13.40    2.50
  -6   5 -14   14.40    2.30
   5   1 -14   17.70    3.50
   5   1 -14   20.50    3.30
   5   1 -14   11.60    2.60
   5   1 -14    8.20    3.40
  -5  -1  14   13.80    2.70
   6   0 -14   32.70    4.40
  -6   6 -14   30.70    3.80
   6   0 -14   23.80    3.10
  -6   6 -14   23.30    3.10
   6   0 -14   36.10    4.00
   6   0 -14   22.50    4.60
  -6   0  14   22.80    3.20
  -6   7 -14    0.30    1.90
   7  -1 -14    2.40    1.90
  -6   7 -14    2.50    3.30
   7  -1 -14    1.90    2.70
   7  -1 -14    1.40    2.50
   6  -7  14    5.30    4.50
  -7   1  14    2.60    3.30
   8  -2 -14    7.60    3.60
  -6   8 -14   16.70    3.10
   8  -2 -14   13.60    2.60
   8  -2 -14   11.30    2.70
   8  -2 -14   15.50    3.70
   6  -8  14   14.00    5.60
  -6   9 -14   36.00    5.40
   9  -3 -14   38.30    5.20
   9  -3 -14   39.80    5.10
   9  -3 -14   47.80    3.70
  10  -4 -14   76.09    4.40
   9  -7 -14    4.70    1.50
   9  -7 -14    0.70    3.50
  -7  -2 -14    2.00    1.80
   2  -9  14    8.40    5.60
  -7  -1 -14   32.90    3.20
   8  -7 -14   22.20    3.80
   8  -7 -14   28.50    2.80
   8  -7 -14   23.60    3.00
  -7  -1 -14   28.40    4.10
   1  -8  14   23.60    4.40
   7  -7 -14  228.98   10.70
   7  -7 -14  250.07   10.50
   7  -7 -14  236.38   11.30
  -7   0 -14  233.78   10.50
  -7   0 -14  228.78   10.90
   0   7 -14  228.18   11.40
   0  -7  14  233.18   11.60
   6  -7 -14    0.30    1.70
   1   6 -14    2.10    4.60
   6  -7 -14    0.80    2.40
   1   6 -14   -3.60    5.00
  -7   1 -14    1.50    2.20
  -7   1 -14    0.90    1.70
  -1  -6  14    3.70    3.50
  -1  -6  14    0.90    2.30
   5  -7 -14  244.28   13.30
   2   5 -14  195.98   10.30
  -7   2 -14  198.28    9.60
  -7   2 -14  191.78   10.00
   2   5 -14  195.38   12.00
   5  -7 -14  213.58    9.60
  -2  -5  14  215.88   10.60
  -2  -5  14  197.88   10.50
   4  -7 -14   34.40    3.70
   3   4 -14   26.10    4.60
  -7   3 -14   30.00    3.70
  -7   3 -14   24.20    3.10
   3   4 -14   20.00    4.60
   3   4 -14   26.60    3.80
  -3  -4  14   29.80    4.10
   4   3 -14   24.30    4.10
  -7   4 -14   23.40    2.90
   4   3 -14   23.60    4.50
  -7   4 -14   23.00    3.30
   4   3 -14   22.40    3.30
  -4  -3  14   26.70    4.10
  -7   5 -14  206.48   10.30
   5   2 -14  205.58   11.80
   5   2 -14  215.08   10.40
  -7   5 -14  189.98    9.60
   5   2 -14  202.88   11.10
  -5  -2  14  214.98    9.80
   6   1 -14    4.50    2.20
  -7   6 -14    0.80    1.90
  -7   6 -14    3.40    2.20
   6   1 -14    0.80    2.80
   6   1 -14    0.80    3.00
  -6  -1  14    1.30    2.60
   7   0 -14  219.58   11.00
   7   0 -14  256.47   13.20
  -7   7 -14  241.08   11.40
   7   0 -14  229.38   12.10
  -7   0  14  241.48   10.90
   8  -1 -14   24.70    4.80
  -7   8 -14   30.90    3.50
   8  -1 -14   22.20    2.90
   8  -1 -14   23.90    4.40
  -7   9 -14    5.30    3.70
   9  -2 -14   -4.70    6.20
   9  -2 -14    1.20    2.70
   9  -2 -14    1.30    1.80
  -8  -1 -14    2.50    1.60
   9  -8 -14    0.60    1.30
   8  -8 -14   51.99    3.60
   8  -8 -14   51.69    6.00
  -8   0 -14   53.59    4.60
   0  -8  14   45.90    5.90
  -8   1 -14   33.10    3.80
  -8   1 -14   34.20    3.10
   7  -8 -14   33.70    5.00
   7  -8 -14   31.30    2.90
  -1  -7  14   34.70    4.70
  -8   2 -14   14.40    2.30
  -8   2 -14   17.80    2.80
   6  -8 -14   20.40    6.90
   6  -8 -14   13.50    2.30
  -2  -6  14   17.80    3.90
   3   5 -14   29.70    4.20
   3   5 -14   26.50    6.50
  -8   3 -14   33.80    3.30
   5  -8 -14   34.00    3.40
  -8   3 -14   34.40    3.90
  -3  -5  14   33.30    4.40
   4  -8 -14    1.10    2.60
   4   4 -14    3.00    2.80
  -8   4 -14    0.10    1.80
   4   4 -14    2.20    8.80
   4   4 -14    1.70    4.00
  -8   4 -14    0.70    1.50
  -4  -4  14    0.50    2.80
  -4  -4  14    0.60    1.60
  -8   5 -14   38.00    3.50
   5   3 -14   32.00    4.00
  -8   5 -14   43.20    4.00
   5   3 -14   38.30    5.60
  -5  -3  14   38.60    3.60
   6   2 -14    9.70    5.60
   6   2 -14   14.00    2.90
   6   2 -14   12.10    4.00
  -8   6 -14    7.60    2.10
  -8   6 -14   13.00    2.60
  -6  -2  14   13.70    2.50
   7   1 -14   21.50    4.20
  -8   7 -14   23.60    3.10
   7   1 -14   22.10    3.10
   7   1 -14   25.90   10.10
  -7  -1  14   18.40    3.40
  -8   8 -14   52.59    4.40
   8   0 -14   51.69    5.60
   8   0 -14   53.49    4.40
   9  -1 -14    1.60    2.70
   9  -1 -14   -0.50    2.70
  -9   1 -14    1.40    1.40
  -9   1 -14   -0.10    2.30
  -9   2 -14    2.40    1.50
  -9   2 -14    2.10    2.00
  -2  -7  14    1.40    5.20
  -9   3 -14   52.99    3.60
  -9   3 -14   41.90    4.00
  -3  -6  14   56.69    6.80
  -9   4 -14   10.10    2.30
  -9   4 -14    8.30    1.90
  -4  -5  14    9.00    4.70
  -4  -5  14    6.80    1.90
  -9   5 -14    9.00    2.20
   5   4 -14   11.60    5.00
  -5  -4  14    9.90    2.10
  -9   6 -14   46.10    4.90
   6   3 -14   43.20    5.50
  -9   6 -14   51.19    4.00
  -6  -3  14   48.60    3.90
  -9   7 -14    5.00    2.00
   7   2 -14    3.60    3.30
  -7  -2  14   -0.10    2.30
   8   1 -14    0.50    2.80
  -9   8 -14    2.60    2.30
 -10   4 -14   73.09    6.50
  -4  -6  14   68.19    4.20
 -10   5 -14  156.98    7.60
  -5  -5  14  166.58    7.50
 -10   6 -14   65.09    4.70
  -6  -4  14   66.59    4.60
   0   0 -15    2.00    2.30
   0   0 -15    0.20    2.00
   0   0  15  -34.30   55.59
   0   0  15  -16.70   37.10
  -1   0 -15    3.60    3.00
   0   1 -15    4.40    1.90
  -1   0 -15    6.60    2.80
   0   1 -15    4.80    2.10
   1  -1 -15    3.90    2.50
   1  -1 -15    4.80    2.70
   1  -1 -15    4.10    1.50
  -1   1  15  -22.40   34.20
   1   0  15  -29.50   51.99
   0  -1  15    8.00   51.19
   1   0  15   52.49   33.00
  -1   1 -15    4.40    1.90
   0  -1 -15    6.30    3.30
   1   0 -15   38.00   47.90
  -1   1 -15    6.40    2.40
   1   0 -15    5.50    2.00
   1   0 -15    4.00    2.10
   1  -1  15  -46.30   45.20
   1  -1  15   30.80   45.20
  -1   0  15   24.80   48.80
   2  -1 -15  485.55   19.00
  -1   2 -15  456.55   19.00
   2  -1 -15  418.86   69.69
   2  -1 -15  478.15   19.30
   2  -1 -15  466.15   19.10
  -1   2 -15  493.85   20.80
  -2   1  15  472.05   65.69
   1  -2  15  360.66   76.49
  -1   3 -15  374.36   15.90
   3  -2 -15  367.26   15.50
   3  -2 -15  393.16   16.10
  -1   3 -15  380.66   15.60
   3  -2 -15  368.96   15.40
   1  -3  15  477.55  118.29
   1  -3  15  349.37   15.30
   2  -2 -15   71.39   49.30
   2   0  15   20.50   30.00
   0  -2  15   61.79   80.29
   2   0  15   28.10   28.10
  -2   1 -15  479.45   18.60
  -2   1 -15  457.95   18.90
   1  -2 -15  455.85   18.30
   1   1 -15  449.66   18.80
   1   1 -15  471.45   20.40
   2  -1  15  450.15   64.19
  -1  -1  15  484.15   18.80
   2  -1  15  360.66   84.89
   2  -2  15  130.49   73.79
  -2   3 -15  381.36   15.60
  -2   3 -15  364.96   15.90
   3  -1 -15  361.66   15.50
   3  -1 -15  374.56   15.90
   3  -1 -15  380.86   15.90
   2  -3  15  376.36   16.20
  -2   4 -15 1057.39   40.20
   4  -2 -15 1011.60   40.50
  -2   4 -15 1018.60   40.60
   4  -2 -15 1094.59   40.20
   4  -2 -15 1052.49   40.40
   2  -4  15 1017.30   40.10
   5  -3 -15  383.16   15.80
   5  -3 -15  360.96   17.00
   5  -3 -15  371.76   16.10
  -2   5 -15  373.36   15.80
   5  -3 -15  366.16   16.00
   2  -5  15  370.16   16.00
  -1   4 -15    9.70    2.20
  -1   4 -15   10.70    2.40
   4  -3 -15    8.60    2.90
   4  -3 -15   17.70    2.60
   4  -3 -15   16.20    2.90
   4  -3 -15   14.70    2.50
   1  -4  15   13.60    2.60
   0   3 -15    2.90    1.90
   3  -3 -15    2.00    1.60
   3  -3 -15    1.70    2.50
   0   3 -15    2.80    1.70
  -3   0 -15    4.50    2.60
  -3   0 -15    1.30    3.00
   0  -3  15    2.10    1.80
   1   2 -15  355.46   15.00
   2  -3 -15  344.87   14.30
  -3   1 -15  331.37   15.50
   1   2 -15  340.77   14.40
   1   2 -15  334.17   14.80
  -3   1 -15  352.56   14.50
   3  -1  15  210.38   74.89
  -1  -2  15  333.37   14.30
   2   1 -15  384.26   15.50
   2   1 -15  380.66   15.90
  -3   2 -15  372.06   15.30
   2   1 -15  370.16   15.90
   1  -3 -15  355.86   14.50
  -3   2 -15  358.86   15.60
  -2  -1  15  368.96   15.40
   3  -2  15  404.26  100.89
   3   0 -15    2.50    1.70
   3   0 -15    1.70    1.30
   3   0 -15    0.10    1.70
  -3   3 -15    2.40    1.80
  -3   3 -15    2.40    1.60
   3  -3  15    4.80  130.89
   4  -1 -15   16.40    2.50
  -3   4 -15   15.70    2.90
   4  -1 -15   11.10    2.30
  -3   4 -15   17.50    2.50
   4  -1 -15   15.90    3.20
   4  -1 -15   21.00    3.00
   3  -4  15   16.80    3.10
   5  -2 -15  392.96   18.10
   5  -2 -15  402.46   17.20
   5  -2 -15  419.36   17.50
  -3   5 -15  404.46   16.90
   5  -2 -15  364.76   19.40
   3  -5  15  395.26   17.00
   6  -3 -15   40.10    3.60
   6  -3 -15   30.10    3.80
   6  -3 -15   41.90    5.60
   6  -3 -15   36.40    3.90
  -3   6 -15   29.70    3.40
  -3   6 -15   34.40    4.10
   3  -6  15   36.60    4.40
   7  -4 -15   67.99    7.00
   7  -4 -15   86.29    6.50
   7  -4 -15   69.09    4.70
  -4  -3 -15   65.79    6.00
   7  -4 -15   64.09    5.00
  -3   7 -15   74.39    5.60
   3  -7  15   64.39    6.00
  -4  -2 -15  349.17   15.00
   6  -4 -15  362.46   15.20
   6  -4 -15  350.86   15.80
  -2   6 -15  356.26   15.10
   6  -4 -15  335.87   16.80
   6  -4 -15  353.36   15.50
  -2   6 -15  371.56   16.10
   2  -6  15  369.46   15.90
   5  -4 -15  487.05   21.50
  -4  -1 -15  484.05   20.00
  -1   5 -15  495.85   21.00
   5  -4 -15  504.05   20.70
   5  -4 -15  496.05   20.50
   1  -5  15  511.95   20.80
   4  -4 -15    1.90    2.50
   4  -4 -15   -1.30    3.50
   4  -4 -15    0.10    2.00
   0   4 -15    1.20    1.90
   0   4 -15    1.70    1.90
  -4   0 -15    2.10    2.80
   0   4 -15    0.90    1.60
   4  -4 -15    1.30    1.70
  -4   0 -15    0.70    2.00
   0  -4  15    1.50    1.90
   3  -4 -15   13.90    3.20
   1   3 -15   14.90    2.40
  -4   1 -15   16.90    2.60
   1   3 -15   15.30    2.70
   3  -4 -15   17.70    2.50
  -4   1 -15   16.50    3.00
   1   3 -15   12.70    2.60
   3  -4 -15   22.00    4.30
  -1  -3  15   19.90    2.80
  -4   2 -15 1026.80   40.10
   2   2 -15 1098.49   40.50
   2   2 -15 1027.70   41.10
   2   2 -15 1068.59   40.90
   2  -4 -15 1008.50   39.40
  -4   2 -15 1064.49   40.50
  -2  -2  15 1034.80   40.30
   3   1 -15   12.50    2.30
  -4   3 -15   10.30    2.50
   3   1 -15   15.50    2.80
   3   1 -15   12.70    2.60
  -4   3 -15   13.60    2.30
  -3  -1  15   20.00    3.20
  -3  -1  15   10.80    2.50
  -4   4 -15   -0.40    1.70
   4   0 -15   -1.70    2.00
   4   0 -15    0.10    1.50
  -4   4 -15    1.60    1.50
   4   0 -15    3.60    2.00
   4   0 -15    1.20    1.60
  -4   0  15    1.90    2.70
   5  -1 -15  474.25   19.70
   5  -1 -15  479.25   19.30
   5  -1 -15  455.25   19.90
   5  -1 -15  469.15   20.80
  -4   5 -15  500.85   20.00
  -4   5 -15  436.26   19.10
   4  -5  15  441.26   19.40
   6  -2 -15  393.86   16.30
   6  -2 -15  354.56   17.90
  -4   6 -15  390.96   16.90
   6  -2 -15  377.76   17.10
   6  -2 -15  385.16   16.80
  -4   6 -15  405.26   16.30
   4  -6  15  376.56   16.80
  -4   7 -15   75.29    5.80
   7  -3 -15   92.89    5.40
   7  -3 -15  104.89    7.40
   7  -3 -15   88.29    5.80
   7  -3 -15   85.79    7.30
   4  -7  15   86.69    6.70
   8  -4 -15   47.10    3.60
   8  -4 -15   52.09    4.20
  -4   8 -15   47.50    4.60
   8  -4 -15   41.40    5.60
   8  -4 -15   49.30    5.00
  -4   8 -15   45.90    6.90
   4  -8  15   38.90    5.50
   9  -5 -15   19.20    2.60
   9  -5 -15   25.80    2.70
  -5  -4 -15   26.50    3.50
   9  -5 -15   17.30    3.60
   4  -9  15   13.50    6.70
   8  -5 -15  116.09   10.20
   8  -5 -15   96.79    6.30
   8  -5 -15  115.39    6.10
   8  -5 -15  119.39    7.30
  -5  -3 -15  127.89    6.70
  -3   8 -15  117.39    7.10
   3  -8  15  111.39    8.20
  -2   7 -15    4.80    3.70
  -5  -2 -15    3.40    3.00
   7  -5 -15    3.00    2.10
   7  -5 -15    2.90    1.70
   7  -5 -15    0.80    2.10
  -2   7 -15    1.60    2.10
   7  -5 -15    7.30    6.80
   2  -7  15    2.90    2.70
  -5  -1 -15   89.99    5.60
  -1   6 -15   89.59    6.20
   6  -5 -15   90.49    5.90
   6  -5 -15   96.89    9.60
  -5  -1 -15  107.69    7.30
  -1   6 -15   94.19    7.10
   6  -5 -15   80.39    5.40
   6  -5 -15   99.49    6.10
   1  -6  15   92.29    6.30
   0   5 -15    1.40    1.90
   5  -5 -15    1.50    1.90
  -5   0 -15    0.90    1.90
   0   5 -15    0.70    2.20
  -5   0 -15    1.60    2.80
   5  -5 -15    0.10    2.20
   0   5 -15    0.90    2.40
   5  -5 -15    0.90    2.00
   0  -5  15    1.60    2.10
   1   4 -15  435.16   19.40
   1   4 -15  485.65   19.30
   4  -5 -15  434.96   18.10
   4  -5 -15  438.26   18.10
  -5   1 -15  458.25   18.60
   4  -5 -15  453.25   18.40
  -5   1 -15  384.46   20.20
  -1  -4  15  434.86   18.60
   2   3 -15  347.27   17.10
  -5   2 -15  403.66   16.70
   2   3 -15  412.26   16.60
   3  -5 -15  404.26   16.00
  -5   2 -15  385.26   16.30
  -2  -3  15  384.36   16.70
   3   2 -15  333.77   17.30
   3   2 -15  351.66   15.10
[truncated: 123,095 more chars]
