# Supplementary material for: Three Polyborates with High-Symmetry [B12O24] Units Featuring Different Dimensions of Anion Groups
Source: ACS Omega. 2023 Jun 2;8(23):21172–81. doi: 10.1021/acsomega.3c02248 (PMC10268625; doi:10.1021/acsomega.3c02248)
Supplement: Supplementary file 3 — ao3c02248_si_003.cif [file ao3c02248_si_003.cif]

data_112
_audit_creation_date               2022-12-01
_audit_creation_method
;
Olex2 1.5
(compiled 2021.10.07 svn.r9718050b for OlexSys, GUI svn.r6410)
;
_shelxl_version_number             2014/6
_audit_contact_author_address      ?
_audit_contact_author_email        ?
_audit_contact_author_name         ''
_audit_contact_author_phone        ?
_publ_contact_author_id_orcid      ?
_publ_section_references
;
Bourhis, L.J., Dolomanov, O.V., Gildea, R.J., Howard, J.A.K., Puschmann, H.
 (2015). Acta Cryst. A71, 59-75.

Dolomanov, O.V., Bourhis, L.J., Gildea, R.J, Howard, J.A.K. & Puschmann, H.
 (2009), J. Appl. Cryst. 42, 339-341.

Sheldrick, G.M. (2008). Acta Cryst. A64, 112-122.
;
_chemical_name_common              ?
_chemical_name_systematic          ?
_chemical_formula_moiety           'B21 Li1.452 Na7.548 O36'
_chemical_formula_sum              'B21 Li1.45 Na7.55 O36'
_chemical_formula_weight           986.65
_chemical_melting_point            ?
loop_
  _atom_type_symbol
  _atom_type_description
  _atom_type_scat_dispersion_real
  _atom_type_scat_dispersion_imag
  _atom_type_scat_source
 'B' 'B' 0.0013 0.0007 'International Tables Vol C Tables 4.2.6.8 and 6.1.1.4'
 'Li' 'Li' -0.0003 0.0001
 'International Tables Vol C Tables 4.2.6.8 and 6.1.1.4'
 'Na' 'Na' 0.0362 0.0249 'International Tables Vol C Tables 4.2.6.8 and 6.1.1.4'
 'O' 'O' 0.0106 0.0060 'International Tables Vol C Tables 4.2.6.8 and 6.1.1.4'

_shelx_space_group_comment
;
The symmetry employed for this shelxl refinement is uniquely defined
by the following loop, which should always be used as a source of
symmetry information in preference to the above space-group names.
They are only intended as comments.
;
_space_group_crystal_system        'hexagonal'
_space_group_IT_number             193
_space_group_name_H-M_alt          'P 63/m c m'
_space_group_name_Hall             '-P 6c 2'
loop_
  _space_group_symop_operation_xyz
 'x, y, z'
 '-y, x-y, z'
 '-x+y, -x, z'
 '-x, -y, z+1/2'
 'y, -x+y, z+1/2'
 'x-y, x, z+1/2'
 'y, x, -z+1/2'
 'x-y, -y, -z+1/2'
 '-x, -x+y, -z+1/2'
 '-y, -x, -z'
 '-x+y, y, -z'
 'x, x-y, -z'
 '-x, -y, -z'
 'y, -x+y, -z'
 'x-y, x, -z'
 'x, y, -z-1/2'
 '-y, x-y, -z-1/2'
 '-x+y, -x, -z-1/2'
 '-y, -x, z-1/2'
 '-x+y, y, z-1/2'
 'x, x-y, z-1/2'
 'y, x, z'
 'x-y, -y, z'
 '-x, -x+y, z'

_cell_length_a                     9.3446(3)
_cell_length_b                     9.3446(3)
_cell_length_c                     20.2013(10)
_cell_angle_alpha                  90
_cell_angle_beta                   90
_cell_angle_gamma                  120
_cell_volume                       1527.68(12)
_cell_formula_units_Z              2
_cell_measurement_reflns_used      4429
_cell_measurement_temperature      273.15
_cell_measurement_theta_max        27.241
_cell_measurement_theta_min        2.517
_shelx_estimated_absorpt_T_max     ?
_shelx_estimated_absorpt_T_min     ?
_exptl_absorpt_coefficient_mu      0.286
_exptl_absorpt_correction_T_max    0.7456
_exptl_absorpt_correction_T_min    0.6660
_exptl_absorpt_correction_type     numerical
_exptl_absorpt_process_details
;
SADABS-2016/2 (Bruker,2016/2) was used for absorption correction.
wR2(int) was 0.0896 before and 0.0667 after correction.
The Ratio of minimum to maximum transmission is 0.8932.
The \l/2 correction factor is Not present.
;
_exptl_absorpt_special_details     ?
_exptl_crystal_colour              'clear light colourless'
_exptl_crystal_colour_lustre       clear
_exptl_crystal_colour_modifier     light
_exptl_crystal_colour_primary      colourless
_exptl_crystal_density_diffrn      2.145
_exptl_crystal_density_meas        .
_exptl_crystal_density_method      ?
_exptl_crystal_description         block
_exptl_crystal_F_000               961
_exptl_crystal_size_max            0.15
_exptl_crystal_size_mid            0.12
_exptl_crystal_size_min            0.11
_exptl_transmission_factor_max     ?
_exptl_transmission_factor_min     ?
_diffrn_reflns_av_R_equivalents    0.0862
_diffrn_reflns_av_unetI/netI       0.0357
_diffrn_reflns_Laue_measured_fraction_full  1.000
_diffrn_reflns_Laue_measured_fraction_max  1.000
_diffrn_reflns_limit_h_max         12
_diffrn_reflns_limit_h_min         -12
_diffrn_reflns_limit_k_max         12
_diffrn_reflns_limit_k_min         -11
_diffrn_reflns_limit_l_max         26
_diffrn_reflns_limit_l_min         -26
_diffrn_reflns_number              11789
_diffrn_reflns_point_group_measured_fraction_full  1.000
_diffrn_reflns_point_group_measured_fraction_max  1.000
_diffrn_reflns_theta_full          25.242
_diffrn_reflns_theta_max           27.483
_diffrn_reflns_theta_min           2.016
_diffrn_ambient_temperature        273.15
_diffrn_detector_area_resol_mean   ?
_diffrn_measured_fraction_theta_full  1.000
_diffrn_measured_fraction_theta_max  1.000
_diffrn_measurement_device_type    'Bruker P4'
_diffrn_measurement_method         '\w scans'
_diffrn_radiation_monochromator    graphite
_diffrn_radiation_type             MoK\a
_diffrn_radiation_wavelength       0.71073
_diffrn_source                     ?
_diffrn_source_current             1.4
_diffrn_source_power               0.07
_diffrn_source_voltage             50.0
_reflns_Friedel_coverage           0.000
_reflns_Friedel_fraction_full      .
_reflns_Friedel_fraction_max       .
_reflns_number_gt                  612
_reflns_number_total               669
_reflns_special_details
;
 Reflections were merged by SHELXL according to the crystal
 class for the calculation of statistics and refinement.
 
 _reflns_Friedel_fraction is defined as the number of unique
 Friedel pairs measured divided by the number that would be
 possible theoretically, ignoring centric projections and
 systematic absences.
;
_reflns_threshold_expression       'I > 2\s(I)'
_computing_cell_refinement         'SAINT V8.40A (Bruker, 2019)'
_computing_data_collection         ?
_computing_data_reduction          'SAINT V8.40A (Bruker, 2019)'
_computing_molecular_graphics      'Olex2 1.5 (Dolomanov et al., 2009)'
_computing_publication_material    'Olex2 1.5 (Dolomanov et al., 2009)'
_computing_structure_refinement    'XL  (Sheldrick, 2008)'
_computing_structure_solution      'olex2.solve 1.5 (Bourhis et al., 2015)'
_refine_diff_density_max           0.912
_refine_diff_density_min           -0.757
_refine_diff_density_rms           0.205
_refine_ls_extinction_coef         0.0059(15)
_refine_ls_extinction_expression  
 'Fc^*^=kFc[1+0.001xFc^2^\l^3^/sin(2\q)]^-1/4^'
_refine_ls_extinction_method       SHELXL
_refine_ls_goodness_of_fit_ref     1.031
_refine_ls_hydrogen_treatment      undef
_refine_ls_matrix_type             full
_refine_ls_number_parameters       69
_refine_ls_number_reflns           669
_refine_ls_number_restraints       0
_refine_ls_R_factor_all            0.0425
_refine_ls_R_factor_gt             0.0321
_refine_ls_restrained_S_all        1.031
_refine_ls_shift/su_max            0.000
_refine_ls_shift/su_mean           0.000
_refine_ls_structure_factor_coef   Fsqd
_refine_ls_weighting_details      
 'w=1/[\s^2^(Fo^2^)+(0.0488P)^2^+1.2806P] where P=(Fo^2^+2Fc^2^)/3'
_refine_ls_weighting_scheme        calc
_refine_ls_wR_factor_gt            0.0851
_refine_ls_wR_factor_ref           0.0918
_refine_special_details            ?
_olex2_refinement_description
;
1. Shared sites
{Na1, Li1}
2. Uiso/Uaniso restraints and constraints
Uanis(Na1) = Uanis(Li1)
3. Others
 Sof(Li1)=0.16667*(1-FVAR(2))
 Sof(Na1)=0.16667*FVAR(2)
;
_atom_sites_solution_hydrogens     .
_atom_sites_solution_primary       iterative
_atom_sites_solution_secondary     ?
loop_
  _atom_site_label
  _atom_site_type_symbol
  _atom_site_fract_x
  _atom_site_fract_y
  _atom_site_fract_z
  _atom_site_U_iso_or_equiv
  _atom_site_adp_type
  _atom_site_occupancy
  _atom_site_site_symmetry_order
  _atom_site_calc_flag
  _atom_site_refinement_flags_posn
  _atom_site_refinement_flags_adp
  _atom_site_refinement_flags_occupancy
  _atom_site_disorder_assembly
  _atom_site_disorder_group
 Li1 Li 0.3333 0.6667 0.5000 0.0177(6) Uani 0.226(9) 6 d S T P . .
 Na1 Na 0.3333 0.6667 0.5000 0.0177(6) Uani 0.774(9) 6 d S T P . .
 Li2 Li 0.0000 1.0000 0.5000 0.0237(18) Uani 1 12 d S T P . .
 Na2 Na 0.27061(10) 1.0000 0.64320(4) 0.0265(3) Uani 1 2 d S T P . .
 B1 B 0.15702(13) 0.84298(13) 0.5000 0.0166(5) Uani 1 2 d S T P . .
 B2 B 0.0000 0.8423(3) 0.7500 0.0121(6) Uani 1 4 d S T P . .
 B3 B 0.0000 0.6101(2) 0.57596(10) 0.0153(4) Uani 1 2 d S T P . .
 B4 B 0.0000 0.6018(2) 0.69167(10) 0.0165(5) Uani 1 2 d S T P . .
 O1 O 0.14693(12) 0.72321(13) 0.55095(5) 0.0204(3) Uani 1 1 d . . . . .
 O2 O 0.21328(16) 1.0000 0.53292(6) 0.0181(4) Uani 1 2 d S T P . .
 O3 O 0.1498(2) 1.0000 0.7500 0.0157(4) Uani 1 4 d S T P . .
 O4 O 0.0000 0.74622(15) 0.68966(6) 0.0181(4) Uani 1 2 d S T P . .
 O5 O 0.0000 0.52494(14) 0.63406(6) 0.0164(4) Uani 1 2 d S T P . .
 O6 O 0.0000 0.5256(2) 0.7500 0.0239(5) Uani 1 4 d S T P . .

loop_
  _atom_site_aniso_label
  _atom_site_aniso_U_11
  _atom_site_aniso_U_22
  _atom_site_aniso_U_33
  _atom_site_aniso_U_23
  _atom_site_aniso_U_13
  _atom_site_aniso_U_12
 Li1 0.0130(6) 0.0130(6) 0.0271(10) 0.000 0.000 0.0065(3)
 Na1 0.0130(6) 0.0130(6) 0.0271(10) 0.000 0.000 0.0065(3)
 Li2 0.021(3) 0.021(3) 0.030(4) 0.000 0.000 0.0104(13)
 Na2 0.0253(4) 0.0407(6) 0.0185(4) 0.000 0.0016(3) 0.0204(3)
 B1 0.0191(7) 0.0191(7) 0.0135(9) 0.0032(7) 0.0032(7) 0.0110(8)
 B2 0.0157(13) 0.0118(9) 0.0101(12) 0.000 0.000 0.0078(7)
 B3 0.0218(10) 0.0152(7) 0.0111(9) -0.0019(6) 0.000 0.0109(5)
 B4 0.0221(10) 0.0166(7) 0.0126(10) -0.0006(7) 0.000 0.0111(5)
 O1 0.0197(6) 0.0248(6) 0.0184(5) 0.0076(4) 0.0016(4) 0.0124(4)
 O2 0.0215(6) 0.0198(7) 0.0125(6) 0.000 0.0036(5) 0.0099(4)
 O3 0.0124(7) 0.0158(9) 0.0200(9) 0.000 0.000 0.0079(5)
 O4 0.0305(8) 0.0174(5) 0.0108(6) 0.0000(4) 0.000 0.0153(4)
 O5 0.0254(7) 0.0157(5) 0.0113(6) -0.0005(4) 0.000 0.0127(4)
 O6 0.0474(14) 0.0214(7) 0.0114(9) 0.000 0.000 0.0237(7)

_geom_special_details
;
 All esds (except the esd in the dihedral angle between two l.s. planes)
 are estimated using the full covariance matrix.  The cell esds are taken
 into account individually in the estimation of esds in distances, angles
 and torsion angles; correlations between esds in cell parameters are only
 used when they are defined by crystal symmetry.  An approximate (isotropic)
 treatment of cell esds is used for estimating esds involving l.s. planes.
;
loop_
  _geom_bond_atom_site_label_1
  _geom_bond_atom_site_label_2
  _geom_bond_distance
  _geom_bond_site_symmetry_2
  _geom_bond_publ_flag
 Li1 O1 2.3006(10) 10_666 ?
 Li1 O1 2.3006(10) 3_565 ?
 Li1 O1 2.3006(10) . ?
 Li1 O1 2.3006(10) 11_556 ?
 Li1 O1 2.3006(10) 12_566 ?
 Li1 O1 2.3006(10) 2_665 ?
 Li2 B1 2.541(2) 14_456 ?
 Li2 B1 2.541(2) 2_675 ?
 Li2 B1 2.541(2) . ?
 Li2 B1 2.541(2) 3_465 ?
 Li2 B1 2.541(2) 13_576 ?
 Li2 B1 2.541(2) 15_666 ?
 Li2 O2 2.1011(15) 2_675 ?
 Li2 O2 2.1011(15) 13_576 ?
 Li2 O2 2.1011(15) 14_456 ?
 Li2 O2 2.1011(15) . ?
 Li2 O2 2.1011(15) 3_465 ?
 Li2 O2 2.1011(15) 15_666 ?
 Na2 B1 3.1766(8) 15_666 ?
 Na2 B1 3.1766(8) . ?
 Na2 B2 3.0813(8) . ?
 Na2 B2 3.0813(8) 2_675 ?
 Na2 O1 2.9171(12) 23_675 ?
 Na2 O1 2.9171(12) . ?
 Na2 O2 2.2913(15) . ?
 Na2 O3 2.4349(12) . ?
 Na2 O4 2.6272(9) . ?
 Na2 O4 2.6272(9) 2_675 ?
 Na2 O5 2.3838(16) 3_565 ?
 B1 Na2 3.1765(8) 14_456 ?
 B1 O1 1.4883(16) 10_666 ?
 B1 O1 1.4884(16) . ?
 B1 O2 1.4492(14) 14_456 ?
 B1 O2 1.4492(14) . ?
 B2 Na2 3.0814(8) 18_467 ?
 B2 Na2 3.0814(8) 16_557 ?
 B2 Na2 3.0814(8) 3_465 ?
 B2 O3 1.4385(17) . ?
 B2 O3 1.4385(17) 3_465 ?
 B2 O4 1.514(2) 16_557 ?
 B2 O4 1.514(2) . ?
 B3 O1 1.3440(14) . ?
 B3 O1 1.3440(14) 24 ?
 B3 O5 1.418(2) . ?
 B4 O4 1.350(2) . ?
 B4 O5 1.368(2) . ?
 B4 O6 1.377(2) . ?
 O2 B1 1.4492(14) 15_666 ?
 O3 Na2 2.4349(12) 16_557 ?
 O3 B2 1.4384(17) 2_675 ?
 O4 Na2 2.6272(9) 3_465 ?
 O5 Na2 2.3838(16) 2_665 ?
 O6 B4 1.377(2) 16_557 ?

loop_
  _geom_angle_atom_site_label_1
  _geom_angle_atom_site_label_2
  _geom_angle_atom_site_label_3
  _geom_angle
  _geom_angle_site_symmetry_1
  _geom_angle_site_symmetry_3
  _geom_angle_publ_flag
 O1 Li1 O1 62.57(5) 10_666 . ?
 O1 Li1 O1 101.53(3) 12_566 11_556 ?
 O1 Li1 O1 62.57(5) 12_566 2_665 ?
 O1 Li1 O1 62.57(5) 3_565 11_556 ?
 O1 Li1 O1 101.53(3) . 2_665 ?
 O1 Li1 O1 101.53(3) 3_565 2_665 ?
 O1 Li1 O1 101.53(3) 10_666 12_566 ?
 O1 Li1 O1 98.06(5) 10_666 3_565 ?
 O1 Li1 O1 98.06(5) . 12_566 ?
 O1 Li1 O1 157.05(5) 10_666 2_665 ?
 O1 Li1 O1 157.05(5) 3_565 12_566 ?
 O1 Li1 O1 101.53(3) . 3_565 ?
 O1 Li1 O1 101.53(3) 10_666 11_556 ?
 O1 Li1 O1 157.05(5) . 11_556 ?
 O1 Li1 O1 98.06(5) 11_556 2_665 ?
 B1 Li2 B1 60.0 . 15_666 ?
 B1 Li2 B1 180.0 . 13_576 ?
 B1 Li2 B1 60.0 2_675 13_576 ?
 B1 Li2 B1 180.0 14_456 2_675 ?
 B1 Li2 B1 60.0 3_465 13_576 ?
 B1 Li2 B1 120.0 14_456 13_576 ?
 B1 Li2 B1 120.0 15_666 14_456 ?
 B1 Li2 B1 180.0 15_666 3_465 ?
 B1 Li2 B1 60.0 3_465 14_456 ?
 B1 Li2 B1 120.0 15_666 13_576 ?
 B1 Li2 B1 120.000(1) . 2_675 ?
 B1 Li2 B1 60.0 . 14_456 ?
 B1 Li2 B1 60.0 15_666 2_675 ?
 B1 Li2 B1 120.0 3_465 2_675 ?
 B1 Li2 B1 120.0 . 3_465 ?
 O2 Li2 B1 90.000(1) 2_675 3_465 ?
 O2 Li2 B1 145.234(17) . 13_576 ?
 O2 Li2 B1 145.234(17) 3_465 2_675 ?
 O2 Li2 B1 34.766(17) 13_576 3_465 ?
 O2 Li2 B1 145.234(17) 2_675 14_456 ?
 O2 Li2 B1 90.0 13_576 2_675 ?
 O2 Li2 B1 90.000(1) 14_456 3_465 ?
 O2 Li2 B1 90.0 3_465 . ?
 O2 Li2 B1 34.766(17) 3_465 14_456 ?
 O2 Li2 B1 34.766(17) 14_456 14_456 ?
 O2 Li2 B1 90.0 . 14_456 ?
 O2 Li2 B1 34.766(17) 14_456 . ?
 O2 Li2 B1 34.766(17) 2_675 2_675 ?
 O2 Li2 B1 90.000(1) . 2_675 ?
 O2 Li2 B1 145.234(17) 3_465 15_666 ?
 O2 Li2 B1 145.234(17) 2_675 . ?
 O2 Li2 B1 90.000(1) 14_456 15_666 ?
 O2 Li2 B1 145.234(17) 15_666 14_456 ?
 O2 Li2 B1 90.000(1) 2_675 15_666 ?
 O2 Li2 B1 145.234(17) 13_576 . ?
 O2 Li2 B1 145.234(17) 13_576 15_666 ?
 O2 Li2 B1 90.000(1) 13_576 14_456 ?
 O2 Li2 B1 34.766(17) . 15_666 ?
 O2 Li2 B1 34.766(17) . . ?
 O2 Li2 B1 145.234(17) 15_666 3_465 ?
 O2 Li2 B1 145.234(17) 14_456 2_675 ?
 O2 Li2 B1 90.0 15_666 13_576 ?
 O2 Li2 B1 34.766(17) 15_666 15_666 ?
 O2 Li2 B1 145.234(17) 14_456 13_576 ?
 O2 Li2 B1 90.0 3_465 13_576 ?
 O2 Li2 B1 34.766(17) 13_576 13_576 ?
 O2 Li2 B1 90.0 15_666 . ?
 O2 Li2 B1 145.234(17) . 3_465 ?
 O2 Li2 B1 34.766(17) 2_675 13_576 ?
 O2 Li2 B1 34.766(17) 15_666 2_675 ?
 O2 Li2 B1 34.766(17) 3_465 3_465 ?
 O2 Li2 O2 180.00(7) 14_456 2_675 ?
 O2 Li2 O2 69.53(3) 2_675 13_576 ?
 O2 Li2 O2 110.47(3) 15_666 14_456 ?
 O2 Li2 O2 180.0 13_576 . ?
 O2 Li2 O2 110.47(3) 3_465 . ?
 O2 Li2 O2 69.53(3) 14_456 . ?
 O2 Li2 O2 110.47(3) 14_456 13_576 ?
 O2 Li2 O2 110.47(3) 15_666 13_576 ?
 O2 Li2 O2 110.47(3) 3_465 2_675 ?
 O2 Li2 O2 69.53(3) 15_666 . ?
 O2 Li2 O2 110.47(3) 2_675 . ?
 O2 Li2 O2 69.53(3) 3_465 13_576 ?
 O2 Li2 O2 69.53(3) 15_666 2_675 ?
 O2 Li2 O2 69.53(3) 3_465 14_456 ?
 O2 Li2 O2 180.0 15_666 3_465 ?
 B1 Na2 Li2 41.10(4) . . ?
 B1 Na2 Li2 41.10(4) 15_666 . ?
 B1 Na2 B1 47.16(4) . 15_666 ?
 B2 Na2 Li2 98.31(3) . . ?
 B2 Na2 Li2 98.31(3) 2_675 . ?
 B2 Na2 B1 114.33(3) 2_675 15_666 ?
 B2 Na2 B1 114.33(3) . . ?
 B2 Na2 B1 138.02(6) . 15_666 ?
 B2 Na2 B1 138.02(6) 2_675 . ?
 B2 Na2 B2 48.95(10) 2_675 . ?
 O1 Na2 Li2 63.26(2) 23_675 . ?
 O1 Na2 Li2 63.26(2) . . ?
 O1 Na2 B1 27.86(3) 23_675 15_666 ?
 O1 Na2 B1 74.35(3) 23_675 . ?
 O1 Na2 B1 27.86(3) . . ?
 O1 Na2 B1 74.35(3) . 15_666 ?
 O1 Na2 B2 142.45(6) 23_675 . ?
 O1 Na2 B2 99.01(4) . . ?
 O1 Na2 B2 142.45(6) . 2_675 ?
 O1 Na2 B2 99.01(4) 23_675 2_675 ?
 O1 Na2 O1 100.33(4) . 23_675 ?
 O2 Na2 Li2 27.64(4) . . ?
 O2 Na2 B1 24.56(3) . 15_666 ?
 O2 Na2 B1 24.55(3) . . ?
 O2 Na2 B2 123.01(5) . 2_675 ?
 O2 Na2 B2 123.01(5) . . ?
 O2 Na2 O1 52.40(2) . . ?
 O2 Na2 O1 52.40(2) . 23_675 ?
 O2 Na2 O3 138.86(7) . . ?
 O2 Na2 O4 103.17(4) . . ?
 O2 Na2 O4 103.17(4) . 2_675 ?
 O2 Na2 O5 99.08(6) . 3_565 ?
 O3 Na2 Li2 111.23(5) . . ?
 O3 Na2 B1 139.38(5) . 15_666 ?
 O3 Na2 B1 139.38(5) . . ?
 O3 Na2 B2 27.13(4) . 2_675 ?
 O3 Na2 B2 27.13(4) . . ?
 O3 Na2 O1 126.01(3) . . ?
 O3 Na2 O1 126.01(3) . 23_675 ?
 O3 Na2 O4 56.39(4) . . ?
 O3 Na2 O4 56.39(4) . 2_675 ?
 O4 Na2 Li2 86.13(3) . . ?
 O4 Na2 Li2 86.13(3) 2_675 . ?
 O4 Na2 B1 87.70(3) 2_675 15_666 ?
 O4 Na2 B1 87.70(3) . . ?
 O4 Na2 B1 125.82(5) 2_675 . ?
 O4 Na2 B1 125.82(5) . 15_666 ?
 O4 Na2 B2 77.08(6) . 2_675 ?
 O4 Na2 B2 29.40(5) . . ?
 O4 Na2 B2 29.40(5) 2_675 2_675 ?
 O4 Na2 B2 77.08(6) 2_675 . ?
 O4 Na2 O1 69.64(4) 2_675 23_675 ?
 O4 Na2 O1 69.64(4) . . ?
 O4 Na2 O1 148.49(5) . 23_675 ?
 O4 Na2 O1 148.50(5) 2_675 . ?
 O4 Na2 O4 102.84(6) . 2_675 ?
 O5 Na2 Li2 126.71(4) 3_565 . ?
 O5 Na2 B1 91.85(5) 3_565 15_666 ?
 O5 Na2 B1 91.85(5) 3_565 . ?
 O5 Na2 B2 129.34(5) 3_565 . ?
 O5 Na2 B2 129.34(5) 3_565 2_675 ?
 O5 Na2 O1 84.46(3) 3_565 . ?
 O5 Na2 O1 84.46(3) 3_565 23_675 ?
 O5 Na2 O3 122.06(6) 3_565 . ?
 O5 Na2 O4 122.50(3) 3_565 . ?
 O5 Na2 O4 122.50(4) 3_565 2_675 ?
 Li2 B1 Na2 83.65(4) . 14_456 ?
 Li2 B1 Na2 83.65(4) . . ?
 Na2 B1 Na2 167.29(8) 14_456 . ?
 O1 B1 Li2 126.61(8) . . ?
 O1 B1 Li2 126.61(8) 10_666 . ?
 O1 B1 Na2 66.33(4) 10_666 14_456 ?
 O1 B1 Na2 66.33(4) . . ?
 O1 B1 Na2 122.24(6) 10_666 . ?
 O1 B1 Na2 122.24(6) . 14_456 ?
 O1 B1 O1 106.78(15) 10_666 . ?
 O2 B1 Li2 55.76(9) . . ?
 O2 B1 Li2 55.76(9) 14_456 . ?
 O2 B1 Na2 41.07(5) 14_456 14_456 ?
 O2 B1 Na2 129.00(10) . 14_456 ?
 O2 B1 Na2 129.00(10) 14_456 . ?
 O2 B1 Na2 41.07(5) . . ?
 O2 B1 O1 107.37(6) 14_456 10_666 ?
 O2 B1 O1 111.88(6) 14_456 . ?
 O2 B1 O1 111.87(6) . 10_666 ?
 O2 B1 O1 107.37(6) . . ?
 O2 B1 O2 111.52(19) . 14_456 ?
 Na2 B2 Na2 172.20(11) 16_557 3_465 ?
 Na2 B2 Na2 90.58(3) 16_557 18_467 ?
 Na2 B2 Na2 90.59(3) . 3_465 ?
 Na2 B2 Na2 88.88(3) . 16_557 ?
 Na2 B2 Na2 172.20(11) . 18_467 ?
 Na2 B2 Na2 88.88(3) 3_465 18_467 ?
 O3 B2 Na2 50.53(3) 3_465 3_465 ?
 O3 B2 Na2 124.22(10) . 3_465 ?
 O3 B2 Na2 124.22(10) 3_465 . ?
 O3 B2 Na2 50.53(3) 3_465 18_467 ?
 O3 B2 Na2 50.53(3) . . ?
 O3 B2 Na2 124.22(10) . 18_467 ?
 O3 B2 Na2 124.22(10) 3_465 16_557 ?
 O3 B2 Na2 50.53(3) . 16_557 ?
 O3 B2 O3 114.9(2) . 3_465 ?
 O3 B2 O4 108.60(4) . 16_557 ?
 O3 B2 O4 108.60(4) 3_465 . ?
 O3 B2 O4 108.60(4) . . ?
 O3 B2 O4 108.60(4) 3_465 16_557 ?
 O4 B2 Na2 58.43(3) 16_557 16_557 ?
 O4 B2 Na2 58.43(3) . 3_465 ?
 O4 B2 Na2 127.17(8) . 18_467 ?
 O4 B2 Na2 58.43(3) 16_557 18_467 ?
 O4 B2 Na2 58.43(3) . . ?
 O4 B2 Na2 127.17(8) 16_557 3_465 ?
 O4 B2 Na2 127.17(8) 16_557 . ?
 O4 B2 Na2 127.17(8) . 16_557 ?
 O4 B2 O4 107.3(2) 16_557 . ?
 O1 B3 O1 124.43(17) . 24 ?
 O1 B3 O5 117.77(9) 24 . ?
 O1 B3 O5 117.76(9) . . ?
 O4 B4 O5 119.96(17) . . ?
 O4 B4 O6 122.85(18) . . ?
 O5 B4 O6 117.19(18) . . ?
 Li1 O1 Na2 118.66(4) . . ?
 B1 O1 Li1 95.32(8) . . ?
 B1 O1 Na2 85.81(6) . . ?
 B3 O1 Li1 125.49(11) . . ?
 B3 O1 Na2 104.67(10) . . ?
 B3 O1 B1 120.46(11) . . ?
 Li2 O2 Na2 121.97(7) . . ?
 B1 O2 Li2 89.47(9) . . ?
 B1 O2 Li2 89.47(9) 15_666 . ?
 B1 O2 Na2 114.37(7) . . ?
 B1 O2 Na2 114.37(7) 15_666 . ?
 B1 O2 B1 122.52(9) . 15_666 ?
 Na2 O3 Na2 124.77(9) . 16_557 ?
 B2 O3 Na2 102.34(4) 2_675 . ?
 B2 O3 Na2 102.34(4) . 16_557 ?
 B2 O3 Na2 102.34(4) . . ?
 B2 O3 Na2 102.34(4) 2_675 16_557 ?
 B2 O3 B2 125.1(2) 2_675 . ?
 Na2 O4 Na2 112.93(6) . 3_465 ?
 B2 O4 Na2 92.17(6) . . ?
 B2 O4 Na2 92.17(6) . 3_465 ?
 B4 O4 Na2 115.59(5) . 3_465 ?
 B4 O4 Na2 115.59(5) . . ?
 B4 O4 B2 124.64(15) . . ?
 B3 O5 Na2 128.58(11) . 2_665 ?
 B4 O5 Na2 117.24(12) . 2_665 ?
 B4 O5 B3 114.18(15) . . ?
 B4 O6 B4 117.7(2) . 16_557 ?

loop_
  _geom_torsion_atom_site_label_1
  _geom_torsion_atom_site_label_2
  _geom_torsion_atom_site_label_3
  _geom_torsion_atom_site_label_4
  _geom_torsion
  _geom_torsion_site_symmetry_1
  _geom_torsion_site_symmetry_2
  _geom_torsion_site_symmetry_3
  _geom_torsion_site_symmetry_4
  _geom_torsion_publ_flag
 Li2 B1 O1 Li1 180.000(0) . . . . ?
 Li2 B1 O1 Na2 -61.56(4) . . . . ?
 Li2 B1 O1 B3 43.00(14) . . . . ?
 Li2 B1 O2 Na2 125.25(9) . . . . ?
 Li2 B1 O2 B1 -89.04(17) . . . 15_666 ?
 Na2 B1 O1 Li1 -118.44(4) . . . . ?
 Na2 B1 O1 Li1 72.21(9) 14_456 . . . ?
 Na2 B1 O1 Na2 -169.36(8) 14_456 . . . ?
 Na2 B1 O1 B3 -64.79(16) 14_456 . . . ?
 Na2 B1 O1 B3 104.57(13) . . . . ?
 Na2 B1 O2 Li2 -125.25(9) . . . . ?
 Na2 B1 O2 Li2 43.66(10) 14_456 . . . ?
 Na2 B1 O2 Na2 168.92(6) 14_456 . . . ?
 Na2 B1 O2 B1 -45.4(2) 14_456 . . 15_666 ?
 Na2 B1 O2 B1 145.7(2) . . . 15_666 ?
 Na2 B2 O3 Na2 172.77(8) 3_465 . . 16_557 ?
 Na2 B2 O3 Na2 -130.19(11) . . . 16_557 ?
 Na2 B2 O3 Na2 -57.04(15) 3_465 . . . ?
 Na2 B2 O3 Na2 57.04(15) 18_467 . . 16_557 ?
 Na2 B2 O3 Na2 130.19(11) 16_557 . . . ?
 Na2 B2 O3 Na2 -172.77(8) 18_467 . . . ?
 Na2 B2 O3 B2 114.90(6) . . . 2_675 ?
 Na2 B2 O3 B2 -114.90(6) 16_557 . . 2_675 ?
 Na2 B2 O3 B2 -57.87(11) 18_467 . . 2_675 ?
 Na2 B2 O3 B2 57.87(11) 3_465 . . 2_675 ?
 Na2 B2 O4 Na2 -60.36(13) 16_557 . . . ?
 Na2 B2 O4 Na2 113.05(6) 3_465 . . . ?
 Na2 B2 O4 Na2 60.36(13) 18_467 . . 3_465 ?
 Na2 B2 O4 Na2 -173.41(10) 16_557 . . 3_465 ?
 Na2 B2 O4 Na2 -113.05(6) . . . 3_465 ?
 Na2 B2 O4 Na2 173.41(10) 18_467 . . . ?
 Na2 B2 O4 B4 123.47(3) . . . . ?
 Na2 B2 O4 B4 63.11(11) 16_557 . . . ?
 Na2 B2 O4 B4 -123.47(3) 3_465 . . . ?
 Na2 B2 O4 B4 -63.11(11) 18_467 . . . ?
 O1 B1 O1 Li1 -0.001(0) 10_666 . . . ?
 O1 B1 O1 Na2 118.44(4) 10_666 . . . ?
 O1 B1 O1 B3 -137.00(14) 10_666 . . . ?
 O1 B1 O2 Li2 120.27(10) 10_666 . . . ?
 O1 B1 O2 Li2 -122.89(9) . . . . ?
 O1 B1 O2 Na2 2.37(14) . . . . ?
 O1 B1 O2 Na2 -114.47(10) 10_666 . . . ?
 O1 B1 O2 B1 148.07(11) . . . 15_666 ?
 O1 B1 O2 B1 31.2(3) 10_666 . . 15_666 ?
 O1 B3 O1 Li1 -111.97(17) 24 . . . ?
 O1 B3 O1 Na2 105.31(17) 24 . . . ?
 O1 B3 O1 B1 11.5(3) 24 . . . ?
 O1 B3 O5 Na2 91.11(15) 24 . . 2_665 ?
 O1 B3 O5 Na2 -91.11(15) . . . 2_665 ?
 O1 B3 O5 B4 -88.89(15) 24 . . . ?
 O1 B3 O5 B4 88.89(15) . . . . ?
 O2 B1 O1 Li1 -120.14(10) . . . . ?
 O2 B1 O1 Li1 117.20(11) 14_456 . . . ?
 O2 B1 O1 Na2 -124.37(11) 14_456 . . . ?
 O2 B1 O1 Na2 -1.70(10) . . . . ?
 O2 B1 O1 B3 102.87(14) . . . . ?
 O2 B1 O1 B3 -19.80(18) 14_456 . . . ?
 O2 B1 O2 Li2 0.001(0) 14_456 . . . ?
 O2 B1 O2 Na2 125.26(9) 14_456 . . . ?
 O2 B1 O2 B1 -89.04(17) 14_456 . . 15_666 ?
 O3 B2 O3 Na2 114.90(6) 3_465 . . 16_557 ?
 O3 B2 O3 Na2 -114.90(6) 3_465 . . . ?
 O3 B2 O3 B2 0.0 3_465 . . 2_675 ?
 O3 B2 O4 Na2 -6.27(14) . . . . ?
 O3 B2 O4 Na2 119.32(13) 3_465 . . . ?
 O3 B2 O4 Na2 6.27(14) 3_465 . . 3_465 ?
 O3 B2 O4 Na2 -119.32(13) . . . 3_465 ?
 O3 B2 O4 B4 117.21(13) . . . . ?
 O3 B2 O4 B4 -117.21(13) 3_465 . . . ?
 O4 B2 O3 Na2 -123.27(11) . . . 16_557 ?
 O4 B2 O3 Na2 123.27(11) 16_557 . . . ?
 O4 B2 O3 Na2 -6.92(15) 16_557 . . 16_557 ?
 O4 B2 O3 Na2 6.92(15) . . . . ?
 O4 B2 O3 B2 -121.82(12) 16_557 . . 2_675 ?
 O4 B2 O3 B2 121.82(12) . . . 2_675 ?
 O4 B2 O4 Na2 -123.47(3) 16_557 . . . ?
 O4 B2 O4 Na2 123.47(3) 16_557 . . 3_465 ?
 O4 B2 O4 B4 0.000(2) 16_557 . . . ?
 O4 B4 O5 Na2 180.000(1) . . . 2_665 ?
 O4 B4 O5 B3 0.000(2) . . . . ?
 O4 B4 O6 B4 0.000(3) . . . 16_557 ?
 O5 B3 O1 Li1 70.42(18) . . . . ?
 O5 B3 O1 Na2 -72.30(16) . . . . ?
 O5 B3 O1 B1 -166.10(13) . . . . ?
 O5 B4 O4 Na2 -67.55(7) . . . . ?
 O5 B4 O4 Na2 67.55(7) . . . 3_465 ?
 O5 B4 O4 B2 180.000(2) . . . . ?
 O5 B4 O6 B4 180.000(1) . . . 16_557 ?
 O6 B4 O4 Na2 112.45(7) . . . . ?
 O6 B4 O4 Na2 -112.45(7) . . . 3_465 ?
 O6 B4 O4 B2 0.000(2) . . . . ?
 O6 B4 O5 Na2 0.000(1) . . . 2_665 ?
 O6 B4 O5 B3 180.000(2) . . . . ?

_shelx_res_file
;
TITL 112_a.res in P6(3)/mcm
CELL 0.71073 9.3446 9.3446 20.2013 90 90 120
ZERR 2 0.0003 0.0003 0.001 0 0 0
LATT 1
SYMM -Y,+X-Y,+Z
SYMM +Y-X,-X,+Z
SYMM -X,-Y,0.5+Z
SYMM +Y,-X+Y,0.5+Z
SYMM -Y+X,+X,0.5+Z
SYMM +Y,+X,0.5-Z
SYMM -Y+X,-Y,0.5-Z
SYMM -X,-X+Y,0.5-Z
SYMM -Y,-X,-Z
SYMM +Y-X,+Y,-Z
SYMM +X,+X-Y,-Z
SFAC B Li Na O
UNIT 42 2.9 15.1 72
EADP Na1 Li1
EXYZ Na1 Li1

L.S. 20
PLAN  1
TEMP 0
CONF
MORE -1
fmap 2
acta
OMIT 3 1 5
OMIT 2 1 3
REM <olex2.extras>
REM <HklSrc "%.\\112.hkl">
REM </olex2.extras>

WGHT    0.048800    1.280600
EXTI    0.005889
FVAR       0.53801   0.77391
LI1   2    0.333333    0.666667    0.500000   -20.16667    0.01305    0.01305 =
         0.02711    0.00000    0.00000    0.00652
NA1   3    0.333333    0.666667    0.500000    20.16667    0.01305    0.01305 =
         0.02711    0.00000    0.00000    0.00652
LI2   2    0.000000    1.000000    0.500000    10.08333    0.02072    0.02072 =
         0.02958    0.00000    0.00000    0.01036
NA2   3    0.270606    1.000000    0.643202    10.50000    0.02534    0.04073 =
         0.01852    0.00000    0.00165    0.02037
B1    1    0.157019    0.842981    0.500000    10.50000    0.01911    0.01911 =
         0.01348    0.00325    0.00325    0.01100
B2    1    0.000000    0.842259    0.750000    10.25000    0.01566    0.01176 =
         0.01010    0.00000    0.00000    0.00783
B3    1    0.000000    0.610100    0.575958    10.50000    0.02183    0.01521 =
         0.01110   -0.00187    0.00000    0.01091
B4    1    0.000000    0.601798    0.691667    10.50000    0.02213    0.01660 =
         0.01257   -0.00056    0.00000    0.01107
O1    4    0.146932    0.723211    0.550950    11.00000    0.01973    0.02481 =
         0.01842    0.00757    0.00161    0.01243
O2    4    0.213282    1.000000    0.532924    10.50000    0.02152    0.01976 =
         0.01250    0.00000    0.00360    0.00988
O3    4    0.149821    1.000000    0.750000    10.25000    0.01239    0.01579 =
         0.02001    0.00000    0.00000    0.00789
O4    4    0.000000    0.746221    0.689660    10.50000    0.03052    0.01736 =
         0.01076    0.00004    0.00000    0.01526
O5    4    0.000000    0.524938    0.634061    10.50000    0.02539    0.01566 =
         0.01129   -0.00055    0.00000    0.01269
O6    4    0.000000    0.525640    0.750000    10.25000    0.04743    0.02144 =
         0.01135    0.00000    0.00000    0.02371
HKLF 4

REM  112_a.res in P6(3)/mcm
REM R1 =  0.0321 for     612 Fo > 4sig(Fo)  and  0.0425 for all     669 data
REM     69 parameters refined using      0 restraints

END

WGHT      0.0410      0.9204

REM Highest difference peak  0.912,  deepest hole -0.757,  1-sigma level  0.205
Q1    1   0.2516  1.0000  0.7500  10.25000  0.05    0.78
;
_shelx_res_checksum                20054
_shelx_hkl_file
;
   0  -1   0  994.78   60.38
   0  -1   0  994.78   60.38
   1   0   0 1052.96   60.78
   1   0   0 1052.96   60.78
  -1   1   0  932.07   59.93
  -1   1   0  932.07   59.93
   0   1   0 1022.91   60.46
   1  -1   0  992.99   60.74
   1  -1   0  992.99   60.74
   0   1   0 1022.91   60.46
  -2   1   0 6843.31  366.69
   1  -2   0 7073.98  369.16
   1   1   0 7312.52  368.23
   1   1   0 7312.52  368.23
  -2   1   0 6843.31  366.69
   1  -2   0 7073.98  369.16
  -1  -1   0 6353.10  365.96
  -1   2   0 6962.69  368.82
   2  -1   0 6640.20  366.40
   2  -1   0 6640.20  366.40
  -1   2   0 6962.69  368.82
  -1  -1   0 6353.10  365.96
  -2   2   0   51.41    4.93
   2   0   0   47.92    3.69
   2   0   0   52.02    4.68
   2  -2   0   62.94    5.86
  -2   0   0   52.86    3.77
  -2   0   0   47.44    4.64
   0   2   0   54.10    5.23
   2  -3   0 1656.03  108.86
  -3   1   0 1647.21  104.49
   1   2   0 1612.49  105.22
   2  -3   0 1656.03  108.86
  -3   1   0 1647.21  104.49
   1   2   0 1612.49  105.22
  -1  -2   0 1469.43  104.59
   3  -1   0 1655.18  105.46
  -2   3   0 1643.17  107.29
  -2   3   0 1643.17  107.29
   3  -1   0 1655.18  105.46
  -1  -2   0 1469.43  104.59
   2   1   0 1521.38  102.97
   1  -3   0 1402.96  105.06
   2   1   0 1521.38  102.97
  -3   2   0 1570.69  103.93
  -3   2   0 1570.69  103.93
   1  -3   0 1402.96  105.06
  -2  -1   0 1645.79  104.32
   3  -2   0 1628.12  105.36
  -1   3   0 1712.00  107.37
  -1   3   0 1712.00  107.37
   3  -2   0 1628.12  105.36
  -2  -1   0 1645.79  104.32
   0   3   0 1090.67   60.77
   1   3   0  415.51   27.68
  -4   1   0  453.25   28.05
  -1  -3   0  441.84   28.67
   4  -1   0  442.01   27.42
  -3   4   0  519.25   30.42
   4  -1   0  433.57   25.03
   2   2   0  212.56   15.21
  -4   2   0  206.83   15.59
  -2  -2   0  193.08   13.47
   4  -2   0  204.58   13.29
  -2   4   0  255.84   17.62
   4  -2   0  259.84   17.05
  -4   3   0  431.83   27.55
   3   1   0  430.98   26.47
  -3  -1   0  456.40   24.78
  -1   4   0  417.84   27.15
   4  -3   0  443.77   25.02
  -3  -1   0  442.08   27.41
   4  -3   0  422.76   27.11
  -4   4   0 8702.52  488.29
   4   0   0 8928.42  486.29
   4   0   0 8928.42  486.29
   0  -4   0 8372.80  484.12
   0  -4   0 8372.80  484.13
  -4   4   0 8702.52  488.29
   4  -4   0 8667.40  486.86
   4  -4   0 8667.40  486.86
   0   4   0 8909.19  484.83
   0   4   0 8909.19  484.83
   4  -5   0 1152.92   66.10
   1   4   0 1142.28   65.88
  -5   1   0 1176.08   65.99
  -5   1   0 1141.99   61.69
   5  -1   0 1155.74   64.92
   2   3   0 2042.37  137.05
  -5   2   0 1727.01  131.03
   3  -5   0 1886.81  139.31
   3  -5   0 1886.81  139.31
  -5   2   0 1727.01  131.03
   2   3   0 2042.37  137.05
   5  -2   0 1918.22  135.06
  -2  -3   0 2039.60  139.13
   5  -2   0 1918.22  135.06
  -2  -3   0 2039.60  139.13
  -3   5   0 1955.68  138.80
  -3   5   0 1955.68  138.80
   5  -3   0 2575.53  139.84
   4   1   0 1179.35   65.65
  -5   4   0 1149.42   67.16
   5  -4   0 1130.38   63.54
  -1   5   0 1201.78   68.62
  -4  -1   0 1209.03   67.22
  -4  -1   0 1175.83   63.09
   5   0   0 1324.75   73.31
   5  -5   0 1287.56   74.69
  -5   0   0 1331.03   74.86
  -6   1   0  857.84   53.04
  -6   1   0  855.58   47.91
   5  -6   0  855.31   53.16
   1   5   0  866.61   55.34
  -5   6   0  852.92   53.40
   6  -1   0  906.71   48.20
   6  -1   0  919.16   52.00
  -6   2   0    0.94    0.93
  -6   2   0    1.99    2.17
   2   4   0   -0.31    0.83
   6  -2   0   -0.08    0.75
  -2  -4   0    1.29    1.77
  -2  -4   0   -0.63    0.39
   6  -2   0    1.04    1.26
  -4   6   0    2.15    1.86
   3   3   0  733.24   44.11
  -3  -3   0  720.04   41.46
   6  -3   0  715.69   40.79
  -3   6   0  718.20   44.94
   6  -3   0  743.42   44.48
  -3  -3   0  760.34   45.91
   4   2   0    2.25    1.48
  -6   4   0   -0.48    0.58
   6  -4   0    1.77    1.72
  -4  -2   0   -0.58    0.68
  -2   6   0    0.54    1.26
  -4  -2   0    1.66    1.20
   5   1   0  900.78   52.60
   5   1   0  899.22   49.76
  -6   5   0  858.57   54.58
   6  -5   0  933.48   50.69
  -5  -1   0  900.50   49.65
   6  -5   0  911.43   54.21
  -5  -1   0  886.59   54.43
  -1   6   0  908.53   55.48
   6   0   0  893.10   48.10
   6   0   0  838.45   51.04
  -6   6   0  881.52   53.97
   0   6   0  857.59   53.77
  -6   0   0  849.09   47.79
  -6   0   0  872.63   53.61
  -7   1   0  324.98   20.63
  -7   1   0  310.39   25.51
   1   6   0  310.42   25.31
  -6   7   0  425.87   31.90
   7  -1   0  337.68   20.80
   7  -1   0  331.49   24.24
   2   5   0    8.65    3.18
  -7   2   0   12.05    4.05
  -7   2   0   15.81    3.32
  -2  -5   0   29.13    5.64
   7  -2   0   17.13    3.47
   7  -2   0   37.04    8.14
  -5   7   0   11.41    3.67
   3   4   0    2.57    2.50
  -7   3   0    1.13    2.07
  -3  -4   0    1.09    1.82
   7  -3   0    0.35    0.92
  -3  -4   0    3.29    2.01
   7  -3   0    0.98    1.84
  -4   7   0   -0.04    1.29
  -7   4   0    0.81    1.63
   4   3   0    0.53    1.34
  -3   7   0   -0.08    1.21
  -4  -3   0    2.18    1.57
   7  -4   0   -0.36    1.21
  -4  -3   0    4.67    2.79
   7  -4   0    1.50    1.37
   5   2   0   22.34    5.20
  -7   5   0   19.93    7.07
   7  -5   0   16.39    3.78
  -5  -2   0   16.54    3.78
   7  -5   0   23.33    7.09
  -2   7   0   15.30    5.23
  -5  -2   0   15.33    5.21
   6   1   0  327.92   23.36
  -7   6   0  321.85   25.69
  -6  -1   0  310.10   20.08
  -1   7   0  319.97   25.77
  -1   7   0  319.32   24.49
  -6  -1   0  318.49   25.22
   7  -6   0  309.41   21.25
   7   0   0 3973.60  205.01
   0   7   0 3746.53  206.85
   7  -7   0 3720.40  206.52
  -8   1   0  153.06   11.94
   1   7   0  168.62   17.05
  -8   1   0  162.31   17.19
  -7   8   0  164.05   17.53
  -1  -7   0  170.52   14.54
   8  -1   0  165.39   15.42
   8  -1   0  160.97   12.19
   2   6   0  122.77   13.63
  -8   2   0  120.78   14.17
  -8   2   0  118.19    9.66
   8  -2   0  105.03   12.14
  -6   8   0  137.84   15.25
  -2  -6   0  127.41   11.54
   8  -2   0  130.55   10.02
   3   5   0  226.11   19.34
   8  -3   0  218.85   15.37
  -3  -5   0  226.38   21.27
   8  -3   0  214.56   18.82
  -3  -5   0  250.19   17.34
  -5   8   0  214.64   20.16
  -4  -4   0 1689.93   92.41
  -4   8   0 1703.86   98.13
   8  -4   0 1700.70   91.56
   8  -4   0 1695.81   96.49
  -8   5   0  218.83   20.21
   5   3   0  220.91   18.11
  -5  -3   0  224.39   21.17
  -5  -3   0  166.56   18.27
   8  -5   0  217.70   15.52
  -3   8   0  239.03   20.11
  -8   6   0  138.62   15.16
   6   2   0  131.18   13.06
   8  -6   0  106.75   13.33
  -2   8   0  147.54   14.92
  -6  -2   0  123.83   10.46
   8  -6   0  124.56   11.09
  -2   8   0  128.40   15.23
  -6  -2   0  127.22   14.50
  -8   7   0  155.94   17.26
   7   1   0  172.23   15.41
   8  -7   0  141.26   16.16
  -1   8   0  157.27   17.43
  -7  -1   0  159.72   12.28
  -7  -1   0  174.60   17.73
   8  -7   0  163.82   13.67
   8   0   0 1371.78   80.26
   8   0   0 1371.81   75.69
  -8   0   0 1365.62   75.61
   0   8   0 1338.81   83.41
   0   8   0 1419.67   82.35
   8  -8   0 1456.30   78.63
  -8   0   0 1368.25   84.21
   1   8   0  164.77   17.94
  -9   1   0  131.24   13.24
   8  -9   0  146.42   14.33
  -9   1   0  173.52   18.95
   9  -1   0  164.75   16.10
   9  -1   0  173.95   12.79
  -1  -8   0  160.76   14.97
  -8   9   0  173.93   19.18
  -9   2   0  567.90   34.05
  -9   2   0  572.29   41.87
   2   7   0  537.91   40.10
  -2  -7   0  609.31   37.34
   9  -2   0  562.21   34.05
  -7   9   0  650.89   43.68
   9  -2   0  560.03   38.93
  -9   3   0   47.46   11.03
   3   6   0   33.40    7.69
  -6   9   0   46.15   10.05
  -3  -6   0   45.59    8.02
   9  -3   0   43.03    6.32
   9  -3   0   54.86   11.23
  -9   4   0   15.87    5.19
   4   5   0   13.56    4.55
  -4  -5   0   20.19    5.18
  -5   9   0   10.56    4.98
   9  -4   0   15.80    5.35
   9  -4   0   19.45    4.17
  -4  -5   0   20.89    7.72
  -9   5   0   11.46    5.04
   5   4   0   20.60    5.91
  -5  -4   0   16.77    4.34
   9  -5   0   18.49    5.26
  -5  -4   0   28.73    8.98
  -4   9   0   26.64    8.22
   6   3   0   53.95   10.13
  -9   6   0   49.91   10.67
  -3   9   0   49.71   10.51
  -3   9   0   45.28   11.85
   9  -6   0   49.03    7.81
  -6  -3   0   62.08   13.08
  -6  -3   0   46.28    6.90
   9  -6   0   28.73    7.44
   7   2   0  563.82   37.91
  -9   7   0  581.78   42.28
   9  -7   0  631.80   36.33
  -2   9   0  584.58   40.58
   9  -7   0  524.42   40.08
  -7  -2   0  581.03   34.51
  -2   9   0  527.50   41.43
  -7  -2   0  555.14   41.34
   8   1   0  155.06   16.00
  -9   8   0  237.14   25.30
  -1   9   0  168.01   19.23
   9  -8   0  199.82   15.90
  -8  -1   0  171.72   13.52
  -1   9   0  175.74   18.25
  -8  -1   0  178.57   19.32
   9   0   0   11.29    4.67
  -9   9   0   10.54    4.74
  -9   0   0    8.51    2.89
   0   9   0   14.97    6.35
  -9   0   0    5.96    4.97
   9  -9   0    5.28    3.24
   0   9   0   10.38    5.07
   9 -10   0   33.15    8.19
 -10   1   0   31.25    5.88
   1   9   0   32.14    9.06
 -10   1   0   34.14   11.18
  10  -1   0   33.20    5.86
  -1  -9   0   26.56    6.73
  -9  10   0   33.11    9.95
 -10   2   0  329.70   29.66
   2   8   0  361.07   27.74
 -10   2   0  321.39   21.43
  10  -2   0  293.69   21.24
  10  -2   0  363.16   34.57
  -8  10   0  353.81   30.67
  -2  -8   0  291.45   23.95
 -10   3   0  109.54   18.19
   3   7   0  120.83   14.46
  10  -3   0  115.33   10.43
  10  -3   0  125.25   21.10
  -7  10   0   96.96   16.49
  -3  -7   0  124.49   12.42
   4   6   0   47.84   10.85
 -10   4   0   39.30    8.90
  10  -4   0   56.41   12.45
  -6  10   0   42.46    9.58
  10  -4   0   45.59    6.99
  -4  -6   0   35.75    6.98
 -10   5   0    5.64    4.10
   5   5   0    7.32    4.47
  -5  -5   0    2.23    3.39
  10  -5   0    3.33    2.24
  10  -5   0    4.07    3.08
  -5  -5   0    6.31    3.02
  -5  10   0   13.47    8.90
 -10   6   0   48.22   12.27
   6   4   0   34.74    7.58
  10  -6   0   38.39    6.75
  10  -6   0   44.99   10.41
  -6  -4   0   38.15   10.99
  -6  -4   0   42.13    7.14
  -4  10   0   45.02   11.38
   7   3   0  109.30   12.46
 -10   7   0   76.47   12.64
  10  -7   0  110.72   10.77
  -3  10   0  122.96   20.77
  -7  -3   0  121.82   10.72
  -3  10   0  106.06   14.09
  10  -7   0  104.88   16.72
  -7  -3   0  107.88   18.75
   8   2   0  327.23   25.27
 -10   8   0  342.24   29.99
  -2  10   0  297.98   29.49
  -8  -2   0  252.50   32.81
  10  -8   0  350.87   23.94
  -2  10   0  329.21   27.93
  -8  -2   0  314.40   21.77
 -10   9   0   30.74   10.02
  -9  -1   0   13.61    5.22
  -1  10   0   28.15    8.03
  10  -9   0   33.41    6.90
  -9  -1   0   26.98    5.38
 -10  10   0   25.41    8.76
   0 -10   0   20.56    5.82
  10 -10   0   24.57    6.29
   0  10   0   29.78    7.99
 -10   0   0   22.83    5.09
 -10   0   0   30.56    9.88
   9 -11   0   34.73    8.04
 -11   2   0   33.63   10.15
   2   9   0   42.00   10.19
  11  -2   0   37.67    6.37
  -2  -9   0   45.39   13.86
   3   8   0    0.45    1.77
 -11   3   0    0.80    3.50
  11  -3   0   -1.14    0.84
  -3  -8   0    0.13    1.58
  -8  11   0    1.31    4.67
 -11   4   0   46.13   12.68
  11  -4   0   57.41    7.79
  -4  -7   0   44.32    8.27
  -7  11   0   57.02   14.33
 -11   5   0    1.12    3.16
  -5  -6   0   -0.20    1.30
  -5  -6   0    5.84    5.42
  -6  11   0    3.01    3.63
  11  -5   0    2.44    2.19
 -11   6   0    1.20    2.97
  -6  -5   0    0.16    1.83
  -6  -5   0   -0.12    1.10
  11  -6   0    3.45    2.68
  -5  11   0    2.58    3.42
 -11   7   0  117.72   25.59
  -4  11   0   61.73   13.64
  11  -7   0   52.56    8.49
  -7  -4   0   43.35   11.16
  -7  -4   0   63.56    9.56
 -11   8   0    0.83    2.32
  -8  -3   0   -0.49    1.94
  11  -8   0    1.01    2.00
  -8  -3   0   -1.29    1.20
  -3  11   0    1.59    3.05
 -11   9   0   41.79   14.51
  11  -9   0   27.62    6.61
  -9  -2   0   28.59    5.84
  -9  -2   0   45.35   12.74
  -2  11   0   29.24   10.17
 -12   5   0    5.65    5.64
  -7  12   0    7.47    5.01
  -5  -7   0    5.89    3.70
  12  -5   0    8.11    3.34
 -12   6   0   -0.16    2.21
  -6  -6   0    3.01    3.51
  -6  12   0   -0.82    1.93
  12  -6   0    1.40    1.93
  -6  -6   0   -1.56    1.10
 -12   7   0    5.84    5.61
  -7  -5   0    5.21    3.58
  12  -7   0    3.73    2.30
  -5  12   0    6.07    5.47
  -7  -5   0   12.50    4.45
  -1   0  -1   -0.04    0.26
  -1   0  -1    0.65    0.44
   0   1  -1    0.35    0.40
   1   0   1   -0.05    0.25
  -1   1   1   -0.13    0.38
   1   0   1   -0.08    0.32
   1   0  -1    0.09    0.18
   1   0  -1   -0.07    0.13
  -1   1  -1   -0.22    0.57
  -1   0   1   -0.15    0.19
  -1   0   1    0.19    0.17
   1  -1   1    0.04    0.23
   0   1   1    0.61    0.69
   1  -1   1    1.32    0.78
  -1   2  -1 1221.33   76.30
  -1  -1  -1 1273.09   78.86
  -1   2  -1 1221.33   76.30
  -1  -1  -1 1273.09   78.86
  -2   1   1  986.86   72.12
  -2   1   1  986.86   72.12
   1   1   1 1270.22   79.02
   1   1   1 1270.22   79.02
  -2  -1  -1 1200.61   85.02
   3  -2  -1 1208.28   82.96
   3  -2  -1 1208.28   82.96
  -1   3  -1 1120.57   82.72
  -1   3  -1 1120.57   82.72
  -2  -1  -1 1200.61   85.02
  -3   2   1 1186.69   82.00
   1  -3   1 1242.19   84.42
   1  -3   1 1242.19   84.43
   2   1   1 1136.12   84.04
  -3   2   1 1186.69   82.01
   2   1   1 1136.12   84.04
  -2   0  -1    0.08    0.43
  -2   0  -1    0.24    0.55
   0   2  -1   -0.68    0.44
  -2   2   1   -0.20    0.36
   2   0   1   -0.02    0.67
   2   0   1    0.44    0.52
   1   1  -1 1209.47   76.11
   1   1  -1 1209.47   76.11
  -2   1  -1 1272.12   80.44
  -2   1  -1 1272.12   80.44
  -1  -1   1 1176.36   75.99
   2  -1   1 1316.85   80.81
  -1  -1   1 1176.36   75.99
   2  -1   1 1316.85   80.81
   2   0  -1   -0.17    0.27
  -2   2  -1   -0.30    0.60
  -2   0   1    0.15    0.61
   2  -2   1    0.40    0.66
   0   2   1    1.12    1.55
  -2   0   1   -0.28    0.25
  -2   3  -1 1286.50  118.53
  -2   3  -1 1286.50  118.53
  -1  -2  -1 1271.60   89.50
  -1  -2  -1 1271.60   89.50
   1   2   1 1317.75   89.00
   1   2   1 1317.75   89.00
   2  -3   1 1175.54   86.88
  -3   1   1 1183.46   82.44
  -3   1   1 1183.46   82.44
   2  -3   1 1175.54   86.88
  -2  -2  -1    7.06    2.04
  -2  -2  -1    6.33    2.54
   4  -2  -1    7.57    2.69
  -2   4  -1   10.65    3.92
   2   2   1   11.35    3.39
  -4   2   1    8.32    2.75
   5  -3  -1    0.24    1.03
  -3  -2  -1    1.29    1.41
   5  -3  -1    2.23    1.16
  -2   5  -1    1.85    1.65
  -3  -2  -1    0.81    0.95
   3   2   1    0.16    1.06
  -5   3   1   -0.41    0.65
   4  -3  -1  307.40   20.78
  -3  -1  -1  316.31   21.60
  -1   4  -1  317.61   21.00
  -3  -1  -1  325.66   19.07
   4  -3  -1  322.00   18.93
  -4   3   1  336.15   21.59
   3   1   1  322.44   19.09
   3  -3  -1    0.18    0.68
  -3   0  -1    0.36    0.58
  -3   0  -1   -0.29    0.57
   0   3  -1   -0.06    0.58
   3   0   1   -0.30    0.35
   3   0   1    0.30    0.55
  -3   3   1    0.88    1.06
   1   2  -1 1223.84   84.03
   1   2  -1 1223.84   84.03
  -3   1  -1 1259.80   87.32
  -3   1  -1 1259.80   87.32
   3  -1   1 1295.72   88.27
   3  -1   1 1295.72   88.27
  -2   3   1 1228.07   88.06
  -1  -2   1 1298.56   86.29
  -2   3   1 1228.07   88.06
  -1  -2   1 1298.56   86.29
   2   1  -1 1234.84   84.84
  -3   2  -1 1217.56   87.78
  -3   2  -1 1217.56   87.78
   2   1  -1 1234.84   84.84
   1  -3  -1 1197.69   88.49
   1  -3  -1 1197.69   88.49
  -1   3   1 1309.15   92.22
  -2  -1   1 1304.16   85.59
   3  -2   1 1379.47   90.94
   3  -2   1 1379.47   90.94
  -2  -1   1 1304.16   85.58
  -1   3   1 1309.15   92.22
  -3   3  -1   -0.05    0.66
   3   0  -1   -0.31    0.54
   3   0  -1    0.00    0.46
   3  -3   1    0.59    0.83
  -3   0   1    0.48    0.51
  -3   0   1    1.72    1.19
   0   3   1   -0.12    0.67
  -3   4  -1  409.06   25.15
   4  -1  -1  323.75   20.63
   4  -1  -1  316.66   18.44
  -1  -3  -1  318.08   19.80
  -4   1   1  310.24   18.53
  -4   1   1  323.62   21.28
   1   3   1  310.29   21.80
  -2  -3  -1    2.67    2.22
   5  -2  -1    0.16    0.51
  -2  -3  -1    1.02    0.97
  -3   5  -1   -0.32    2.04
   5  -2  -1    0.43    0.98
  -5   2   1   -0.20    0.57
  -5   2   1    0.68    0.77
   2   3   1    0.29    0.95
   6  -3  -1  198.46   15.86
  -3  -3  -1  214.66   14.46
  -3   6  -1  202.72   16.83
   6  -3  -1  195.50   13.18
  -3  -3  -1  189.47   17.19
   3   3   1  207.62   16.65
  -6   3   1  211.52   17.03
   7  -4  -1    6.33    2.16
  -4  -3  -1    4.49    1.98
  -4  -3  -1    6.07    3.28
   7  -4  -1    5.68    2.52
  -3   7  -1    2.18    2.23
   4   3   1   -0.25    1.62
  -7   4   1    4.18    3.06
   6  -4  -1  475.32   27.04
  -4  -2  -1  476.59   27.41
  -2   6  -1  424.54   29.86
   6  -4  -1  449.48   29.91
  -4  -2  -1  448.66   31.15
   4   2   1  470.04   30.04
  -6   4   1  439.80   30.76
   5  -4  -1  561.23   31.26
   5  -4  -1  495.93   33.44
  -4  -1  -1  546.04   34.75
  -1   5  -1  508.43   33.42
  -4  -1  -1  573.48   31.20
  -5   4   1  529.22   34.35
   4   1   1  541.24   33.62
   4   1   1  579.11   31.24
   0   4  -1   -0.10    1.10
   4  -4  -1    0.55    1.30
  -4   0  -1    0.68    0.70
  -4   0  -1   -0.55    0.70
  -4   4   1   -0.11    0.82
   4   0   1    0.06    0.81
   4   0   1   -0.07    0.51
  -4   1  -1  338.61   18.97
   1   3  -1  310.63   20.81
  -4   1  -1  323.54   24.76
  -1  -3   1  331.63   21.87
   4  -1   1  312.58   18.80
   4  -1   1  326.19   21.12
  -3   4   1  301.04   21.21
  -4   2  -1    4.02    1.93
  -4   2  -1    8.35    1.93
   2   2  -1   12.18    3.22
  -2  -2   1    7.99    2.72
   4  -2   1    7.84    2.43
  -2   4   1    7.85    3.05
  -2  -2   1    8.94    2.04
   4  -2   1    8.28    1.87
  -4   3  -1  314.59   21.70
   3   1  -1  325.87   20.17
  -3  -1   1  308.68   20.80
  -3  -1   1  320.45   18.52
   4  -3   1  331.13   21.54
   4  -3   1  318.04   19.27
   4   0  -1   -0.21    0.52
   4   0  -1    0.95    1.23
  -4   4  -1    1.14    2.83
  -4   0   1    0.88    0.67
  -4   0   1   -0.57    0.60
   4  -4   1    0.02    1.18
   5  -1  -1  548.62   30.81
   5  -1  -1  573.45   33.79
   1   4   1  559.03   35.52
  -5   1   1  537.48   30.73
  -5   1   1  565.53   35.18
   6  -2  -1  464.84   26.87
  -2  -4  -1  447.23   28.37
   6  -2  -1  504.53   30.59
  -4   6  -1  459.57   31.61
   2   4   1  459.72   33.76
  -6   2   1  474.16   31.45
  -6   2   1  469.25   26.88
   7  -3  -1    1.96    1.36
  -3  -4  -1    2.20    2.64
  -3  -4  -1    2.52    1.94
   7  -3  -1    1.15    1.68
  -4   7  -1    5.01    3.24
   3   4   1   11.66    4.79
  -7   3   1    3.64    2.97
  -4  -4  -1   -1.16    0.59
  -4   8  -1    0.38    4.06
   8  -4  -1   -0.26    1.22
   8  -4  -1    1.61    1.01
  -4  -4  -1    2.74    2.40
   4   4   1   -0.12    1.33
  -8   4   1    1.62    2.53
   9  -5  -1   75.04    7.91
  -4   9  -1   97.49   12.44
  -5  -4  -1  110.43   18.45
   9  -5  -1   83.60   20.09
  -5  -4  -1   89.78    9.12
  -9   5   1   82.14   12.89
   5   4   1   79.85   10.58
  -5  -3  -1  334.59   21.86
  -5  -3  -1  322.85   26.71
   8  -5  -1  327.80   21.27
  -3   8  -1  341.64   26.16
   8  -5  -1  338.21   25.32
  -8   5   1  314.07   25.95
   5   3   1  305.68   24.21
   7  -5  -1   19.58    6.01
  -2   7  -1   19.88    5.48
  -5  -2  -1   18.26    4.05
  -5  -2  -1   18.20    6.08
   7  -5  -1   16.53    3.82
   5   2   1   19.82    7.78
  -7   5   1   28.45    9.69
  -5  -1  -1   84.25    7.34
  -5  -1  -1   73.10    9.59
   6  -5  -1   77.32    9.38
   6  -5  -1   92.06    7.87
  -1   6  -1   82.77   10.23
  -1   6  -1   81.40    9.36
   5   1   1   91.34    9.58
   5   1   1   86.49    7.47
  -6   5   1   73.91    9.53
  -5   0  -1    0.03    0.80
   0   5  -1   -0.30    0.76
   0   5  -1    1.82    1.88
  -5   0  -1   -0.81    0.56
   5  -5  -1    0.01    0.88
  -5   5   1   -0.37    1.02
   5   0   1    0.81    1.04
   5   0   1    0.00    1.11
  -5   1  -1  513.50   32.02
   1   4  -1  575.04   35.47
  -5   1  -1  691.53   39.19
   5  -1   1  543.28   34.89
   5  -1   1  570.98   32.36
  -5   2  -1   -0.68    0.31
  -5   2  -1    1.94    1.33
   2   3  -1    0.54    1.08
  -2  -3   1    0.71    1.12
   5  -2   1    0.15    0.97
  -3   5   1    0.27    2.14
  -2  -3   1    1.04    1.40
   5  -2   1   -0.26    0.41
   3   2  -1    0.94    1.14
  -5   3  -1    0.44    1.01
  -2   5   1   -0.23    0.78
   5  -3   1    2.59    1.70
  -3  -2   1    0.06    0.99
   5  -3   1    0.48    0.97
  -3  -2   1   -0.33    0.48
   4   1  -1  578.19   33.27
  -1   5   1  547.09   35.85
   5  -4   1  527.30   34.55
   5  -4   1  539.59   31.91
  -4  -1   1  552.77   30.92
  -4  -1   1  556.60   34.53
   5   0  -1    0.56    0.92
   5   0  -1    0.52    0.72
  -5   5  -1    1.26    2.33
  -5   0   1    0.27    1.47
  -5   0   1   -0.05    0.57
   0   5   1   -0.64    0.81
   5  -5   1    0.48    0.93
  -5   6  -1   81.80   10.01
   6  -1  -1   92.27    6.84
   6  -1  -1   71.79    8.21
  -6   1   1   78.03    9.30
  -6   1   1   71.74    6.26
   1   5   1   82.17    9.94
  -5   7  -1   16.45    6.49
   7  -2  -1   16.24    4.78
  -2  -5  -1   20.12    4.83
   7  -2  -1   18.72    3.55
   2   5   1   14.31    4.85
  -7   2   1   16.62    5.49
  -7   2   1   19.09    3.44
   8  -3  -1  302.67   23.60
  -3  -5  -1  333.12   22.33
  -5   8  -1  329.33   26.29
   8  -3  -1  332.66   20.27
  -3  -5  -1  307.62   26.78
  -8   3   1  327.66   25.91
   3   5   1  301.38   24.69
  -4  -5  -1   95.93    9.48
  -5   9  -1   90.47   14.73
   9  -4  -1   92.29    8.08
   9  -4  -1   76.96   10.26
  -4  -5  -1   68.76   12.37
  -9   4   1   54.08   10.64
   4   5   1   92.62   11.40
  -5  -5  -1   16.83   10.51
  10  -5  -1    9.67    3.04
  -5  10  -1   22.82    6.56
  -5  -5  -1   20.80    5.42
  10  -5  -1   20.51    6.01
 -10   5   1   13.99    4.59
   5   5   1   17.52    6.40
  11  -6  -1   -0.82    0.88
  -5  11  -1    7.24    5.42
  -6  -5  -1    4.04    2.74
  -6  -5  -1   -0.38    1.99
 -11   6   1    2.93    3.46
  10  -6  -1    4.09    5.65
  -6  -4  -1   10.07    6.66
  -6  -4  -1    4.85    2.95
  10  -6  -1    3.92    2.06
  -4  10  -1    3.30    3.75
   6   4   1    2.94    2.91
 -10   6   1    4.14    3.81
  -6  -3  -1    8.73    3.18
  -6  -3  -1   11.33    4.30
  -3   9  -1   14.27    6.27
   9  -6  -1    4.68    3.42
   9  -6  -1   17.64    4.32
  -3   9  -1   15.95    5.73
   6   3   1    9.19    3.67
  -9   6   1   12.41    5.61
  -2   8  -1    3.07    2.59
  -2   8  -1    1.08    1.89
   8  -6  -1   -0.47    1.23
  -6  -2  -1    0.24    1.18
  -6  -2  -1    0.56    1.09
   8  -6  -1    2.10    3.01
   6   2   1   -0.62    1.13
  -8   6   1   -0.25    1.12
   7  -6  -1    4.88    2.10
  -6  -1  -1    1.66    2.13
  -6  -1  -1    6.88    2.35
  -1   7  -1    1.52    2.35
   7  -6  -1    7.32    5.14
  -1   7  -1    7.51    3.59
   6   1   1    3.30    1.92
   6   1   1    3.43    2.37
  -7   6   1    4.67    4.57
   0   6  -1    0.42    1.41
   0   6  -1    0.89    1.67
  -6   0  -1   -0.37    1.23
   6  -6  -1    0.99    1.57
  -6   0  -1    0.05    0.80
  -6   6   1   -0.62    0.69
   6   0   1    0.52    1.03
   6   0   1   -0.12    1.00
   1   5  -1   94.10   10.11
  -6   1  -1   74.13    9.64
  -6   1  -1   90.12    7.35
   6  -1   1   84.21    9.38
   6  -1   1   91.22    7.46
  -5   6   1   74.04    9.64
   2   4  -1  489.94   30.86
  -6   2  -1  470.91   27.54
   6  -2   1  464.85   27.56
   6  -2   1  491.55   31.23
  -2  -4   1  461.22   28.35
  -4   6   1  442.28   31.45
   3   3  -1  207.80   16.07
  -6   3  -1  206.69   17.70
  -3   6   1  250.04   20.12
  -3  -3   1  216.19   17.67
  -3  -3   1  211.15   14.53
   6  -3   1  205.00   17.07
   4   2  -1  509.54   30.59
   6  -4   1  479.22   28.74
  -4  -2   1  471.94   28.08
   6  -4   1  469.03   31.73
  -4  -2   1  484.72   31.95
  -2   6   1  477.24   32.16
   5   1  -1   73.54    8.09
  -6   5  -1   70.30    9.55
   6  -5   1  103.82   12.14
  -5  -1   1   78.09    6.70
   6  -5   1   77.16    7.58
  -1   6   1   81.54   10.37
  -5  -1   1   91.20   10.02
  -6   6  -1    0.57    2.15
   6   0  -1    0.17    0.82
   6   0  -1   -0.61    0.51
   0   6   1    0.30    1.60
   6  -6   1   -0.49    1.41
  -6   0   1   -0.53    0.33
   6  -6   1    0.05    0.90
  -6   0   1    0.14    1.05
  -6   7  -1    8.50    4.42
   7  -1  -1    3.82    2.27
   7  -1  -1    1.52    1.28
  -1  -6  -1    8.48    3.27
  -7   1   1    1.53    1.34
   1   6   1    2.22    2.28
   6  -7   1    6.46    4.18
  -7   1   1    3.79    2.89
   8  -2  -1    0.60    2.05
   8  -2  -1   -0.43    0.61
  -2  -6  -1    0.56    1.70
  -6   8  -1   -1.36    0.81
  -8   2   1    0.73    1.04
  -8   2   1   -0.06    1.28
   2   6   1   -1.65    0.94
  -6   9  -1    4.85    3.31
   9  -3  -1    6.64    2.38
  -3  -6  -1   10.06    3.78
   9  -3  -1    8.17    3.80
   3   6   1   15.12    6.23
  -9   3   1   11.28    4.44
  -4  -6  -1    4.20    2.78
  10  -4  -1    2.37    1.88
  10  -4  -1    2.64    2.78
  -6  10  -1    2.22    2.73
  -4  -6  -1    2.40    3.15
 -10   4   1    0.93    2.41
   4   6   1    0.27    2.29
  -6  11  -1    1.97    3.30
  -5  -6  -1    2.72    2.97
  -5  -6  -1   -1.15    1.75
  11  -5  -1    1.68    1.70
 -11   5   1    2.55    3.25
  -6  12  -1   42.77   10.81
  -6  -6  -1   56.92    9.79
  -6  -6  -1   30.91   10.54
  12  -6  -1   66.92    9.00
 -12   6   1   48.50   13.51
  12  -7  -1   56.23    8.66
  -7  -5  -1   64.81    9.99
  -7  -5  -1   71.47   16.79
  -5  12  -1   54.30   12.32
 -12   7   1   75.76   16.33
  -7  -4  -1   33.49   10.10
  -4  11  -1   55.68   13.40
  11  -7  -1   40.90    7.28
  -7  -4  -1   52.07    8.33
 -11   7   1   49.04   12.45
  10  -7  -1   50.51   10.70
  10  -7  -1   86.49   10.60
  -7  -3  -1   43.20    7.36
  -7  -3  -1   42.46   11.00
  -3  10  -1   54.24   12.29
  -3  10  -1   45.15   11.61
 -10   7   1   47.35   11.89
   7   3   1   55.46   10.69
  -2   9  -1   69.43   14.14
  -7  -2  -1   43.84    9.45
  -7  -2  -1   76.83    9.82
   9  -7  -1   84.40   14.70
  -2   9  -1   61.37   12.13
   9  -7  -1   72.10    9.63
  -9   7   1   70.30   14.67
   7   2   1   65.36   11.89
   8  -7  -1   29.41    5.96
  -1   8  -1   40.60   10.47
   8  -7  -1   37.31    9.17
  -7  -1  -1   24.01    6.96
  -1   8  -1   26.85    6.20
  -7  -1  -1   28.08    6.33
  -8   7   1   30.73    8.27
   7   1   1   30.18    7.36
  -7   0  -1    1.90    1.80
   0   7  -1    0.33    1.98
   7  -7  -1   -0.47    1.43
  -7   0  -1    0.18    1.15
   7   0   1   -0.57    0.89
   7   0   1    0.00    0.96
  -7   7   1   -0.67    1.12
  -7   1  -1    3.72    1.89
   1   6  -1    7.72    3.43
  -7   1  -1    5.78    4.53
   7  -1   1    8.47    3.65
  -6   7   1    6.74    3.19
   7  -1   1    6.69    2.30
  -7   2  -1   13.34    3.10
   2   5  -1   20.52    6.28
  -7   2  -1   20.64    6.35
  -5   7   1   35.79   11.06
  -2  -5   1   27.06    5.45
   7  -2   1   14.88    4.73
   7  -2   1   17.52    3.55
  -7   3  -1    2.29    2.57
   3   4  -1    2.82    2.33
   7  -3   1    0.39    1.63
   7  -3   1    4.58    1.69
  -4   7   1    3.64    3.79
  -3  -4   1    3.93    2.70
  -3  -4   1    5.75    2.14
  -7   4  -1    2.52    2.62
   4   3  -1    3.12    2.06
   7  -4   1    0.46    1.05
  -4  -3   1    5.04    2.99
   7  -4   1    4.01    2.81
  -3   7   1    3.64    2.90
  -4  -3   1    6.45    2.15
   5   2  -1   12.79    3.87
  -7   5  -1   16.07    4.82
   7  -5   1   16.65    5.32
  -2   7   1   48.66   12.28
  -5  -2   1   16.00    5.51
   7  -5   1   15.56    3.73
  -5  -2   1   14.63    3.44
  -7   6  -1    3.54    3.11
   6   1  -1    9.04    3.41
  -6  -1   1    6.43    2.21
  -6  -1   1    3.88    3.09
  -1   7   1   16.16    7.39
   7  -6   1    3.88    2.67
  -1   7   1    2.06    2.42
   7  -6   1   -0.21    0.94
   7   0  -1    0.75    1.46
   7   0  -1    0.80    1.23
  -7   7  -1    1.15    2.64
   0   7   1   -0.18    1.89
   7  -7   1    1.96    2.47
   7  -7   1    0.69    1.62
  -7   0   1    1.07    1.99
  -7   0   1   -0.39    0.80
   8  -1  -1   28.07    7.76
  -1  -7  -1   23.67    5.73
   8  -1  -1   40.76    5.62
  -7   8  -1   22.37    7.24
  -8   1   1   22.82    4.22
   1   7   1   30.16    7.40
   7  -8   1   33.85    6.18
  -8   1   1   29.12    8.15
  -2  -7  -1   64.88    9.74
   9  -2  -1   58.44    6.23
   9  -2  -1   97.18   14.55
  -7   9  -1   75.35   15.38
   2   7   1   52.29   10.72
  -9   2   1   59.90    6.21
  -9   2   1   56.76   12.03
  10  -3  -1   38.53    8.26
  10  -3  -1   51.85    6.93
  -3  -7  -1   42.60    8.01
  -7  10  -1   65.53   14.26
   3   7   1   57.83   18.93
 -10   3   1   40.00    8.96
  -7  11  -1   46.87   12.33
  11  -4  -1   39.47    6.28
  -4  -7  -1   47.44    8.76
 -11   4   1   38.39   11.13
  -5  -7  -1   70.80   11.77
  12  -5  -1   72.78    9.10
  -7  12  -1   61.58   14.64
 -12   5   1   63.32   13.67
  -3  11  -1   22.41    8.17
  11  -8  -1   16.95    4.88
  -8  -3  -1   18.85    4.89
  -8  -3  -1   12.90    6.77
 -11   8   1   15.61    7.31
  10  -8  -1   14.40    4.39
  -2  10  -1   15.22   11.01
  -8  -2  -1   17.90    4.31
  -2  10  -1   17.57    6.72
  -8  -2  -1   11.26    5.47
   8   2   1   13.11    6.26
 -10   8   1   28.16    9.86
  -1   9  -1   31.57    7.63
   9  -8  -1   33.36    6.76
  -8  -1  -1   33.17    6.22
  -8  -1  -1   21.55    7.55
  -1   9  -1   10.34    5.65
   8   1   1   31.83    7.28
  -9   8   1   27.53    8.55
   0   8  -1   -1.48    1.30
   0   8  -1    1.31    2.14
   8  -8  -1   -0.57    1.07
  -8   0  -1   -0.75    0.72
  -8   0  -1   -1.48    0.74
   8   0   1    0.72    1.17
   8   0   1   -0.61    1.04
  -8   8   1    0.18    2.06
   1   7  -1   26.48    6.35
  -8   1  -1   19.46    6.71
  -8   1  -1   36.70    5.62
   1   7  -1   32.39    7.92
  -7   8   1   23.05    7.50
   8  -1   1   30.16    5.18
   8  -1   1   18.96    5.08
  -8   2  -1   -0.54    0.54
  -8   2  -1    0.12    1.45
   2   6  -1   -0.76    0.82
   8  -2   1   -0.79    0.61
  -6   8   1   -0.44    1.12
   8  -2   1    0.55    1.70
  -2  -6   1   -0.17    0.98
   3   5  -1  335.97   24.74
  -8   3  -1  336.31   27.05
   8  -3   1  339.79   21.39
   8  -3   1  317.40   25.11
  -3  -5   1  267.13   25.45
  -3  -5   1  371.08   22.88
  -5   8   1  335.45   26.71
  -8   4  -1   -0.75    0.64
   4   4  -1    0.94    1.41
   8  -4   1   -0.37    0.98
   8  -4   1    1.78    1.04
  -4  -4   1    3.38    2.54
  -4  -4   1    1.34    1.53
  -4   8   1    1.13    2.02
  -8   5  -1  407.64   31.37
   5   3  -1  316.11   23.57
   8  -5   1  333.18   22.02
   8  -5   1  296.81   25.14
  -5  -3   1  324.09   26.23
  -3   8   1  318.98   25.99
  -5  -3   1  351.25   21.83
  -8   6  -1   -0.81    0.70
   6   2  -1    0.23    1.24
  -6  -2   1    5.69    3.39
   8  -6   1   -0.13    1.15
  -2   8   1    2.43    2.15
  -2   8   1    0.31    2.05
  -6  -2   1    0.43    0.94
   8  -6   1    0.24    1.44
   7   1  -1   50.62    9.15
  -8   7  -1   31.96    8.69
  -1   8   1   42.74    9.90
  -7  -1   1   32.41    5.52
  -1   8   1   27.92    8.24
   8  -7   1   34.11   11.40
  -7  -1   1   29.47    8.39
   8  -7   1   36.69    6.83
   8   0  -1    0.76    1.85
  -8   8  -1   -0.30    1.65
  -8   0   1    1.25    1.41
   8  -8   1   -0.52    1.77
   0   8   1    1.08    2.21
   0   8   1   -0.46    2.15
   8  -8   1    1.66    2.10
  -8   0   1   -0.17    1.49
   9  -1  -1   27.93    4.91
   9  -1  -1   31.73    8.12
  -1  -8  -1   32.06    7.29
  -8   9  -1   25.28    7.80
   8  -9   1   24.88    6.23
   1   8   1   40.91   10.19
  -9   1   1   31.06    5.16
   1   8   1   24.59    7.43
  -9   1   1   33.26    9.31
  10  -2  -1   13.05    5.24
  -8  10  -1    9.99    5.30
  10  -2  -1   16.68    4.02
  -2  -8  -1   13.73    4.67
 -10   2   1    7.32    4.02
   8 -10   1   11.32    5.20
  -3  -8  -1   15.62    5.04
  -8  11  -1   21.17    8.58
  11  -3  -1   15.77    3.85
 -11   3   1   18.82    6.96
  11  -9  -1    3.20    2.96
  -9  -2  -1    3.73    3.71
  -9  -2  -1    1.73    1.83
  -2  11  -1    0.77    1.63
 -11   9   1    6.24    4.90
  -1  10  -1   48.42   10.72
  -9  -1  -1   18.80    7.54
  -9  -1  -1   41.61    6.91
 -10   9   1   29.19    9.44
  -9   0  -1   -0.73    0.86
   9  -9  -1    0.36    1.56
   0   9  -1   -0.69    1.85
   0   9  -1    0.55    1.31
  -9   0  -1    3.36    3.41
   9   0   1   -1.11    0.82
   9   0   1   -0.34    1.19
  -9   9   1    0.08    1.87
  -9   1  -1   24.00   10.33
   1   8  -1   46.06   11.13
   1   8  -1   29.08    6.93
  -9   1  -1   35.58    5.91
   8  -9  -1   31.91    7.00
  -1  -8   1   41.94    8.03
   9  -1   1   33.35    5.92
   9  -1   1   17.59    5.44
  -8   9   1   43.90   11.70
   2   7  -1   54.81    9.29
  -9   2  -1   53.19    7.20
   2   7  -1   48.97    9.66
  -9   2  -1   37.86    9.23
   9  -2   1   66.56    8.43
  -2  -7   1   74.68   10.40
   9  -2   1   43.16    8.13
  -9   3  -1   25.42    9.83
   3   6  -1    6.32    3.60
  -6   9   1    9.65    4.50
   9  -3   1   17.06    4.18
  -3  -6   1   12.31    3.81
   4   5  -1   90.44   11.52
  -9   4  -1   88.53   15.19
  -4  -5   1   89.10   16.85
  -5   9   1   79.80   13.90
   9  -4   1   88.52   11.59
  -4  -5   1  101.29    9.70
   5   4  -1  102.10   11.82
   9  -5   1   88.89    8.71
  -4   9   1   82.07   13.54
  -5  -4   1   85.02    8.66
   9  -5   1   64.80   11.55
  -5  -4   1   80.90   13.64
  -9   6  -1    8.40    3.97
   6   3  -1   10.92    4.42
  -3   9   1   12.54    5.28
   9  -6   1   16.97    7.35
  -6  -3   1   16.60    4.19
  -3   9   1   10.58    6.02
   9  -6   1   17.63    4.63
  -6  -3   1    3.75    3.25
   7   2  -1   70.87   11.53
   9  -7   1   49.35   10.81
  -7  -2   1   66.73    8.46
   9  -7   1   52.22    8.09
  -7  -2   1   52.35   10.29
  -2   9   1   72.70   13.01
   8   1  -1   24.59    6.65
  -9   8  -1   35.20    9.93
   9  -8   1   33.52    6.86
  -8  -1   1   35.90   10.15
  -1   9   1   32.63    9.04
  -1   9   1   21.44    6.76
   9   0  -1    0.16    1.99
   0  -9  -1   -1.56    0.90
  -9   9  -1   -1.43    1.38
  -9   0   1   -1.09    0.83
   0   9   1   -1.38    2.34
  -9   0   1    0.00    1.02
   0   9   1    0.10    1.80
  -1  -9  -1   29.92    7.17
  -9  10  -1   30.79    9.97
   1   9   1   24.90    7.08
 -10   1   1   32.29    5.28
 -10   1   1   23.53    8.27
   9 -10   1   31.12    7.39
  11  -2  -1    3.68    2.13
  -2  -9  -1    2.32    3.69
  -9  11  -1   -0.86    3.02
   2   9   1    5.56    4.49
   9 -11   1    6.71    4.11
 -11   2   1   -1.36    1.41
 -10   0  -1    0.88    1.60
   0  10  -1   -0.04    1.80
 -10   0  -1    5.51    3.83
  10 -10  -1    1.30    2.30
   0 -10   1    2.09    2.50
 -10  10   1   -0.79    1.59
   1   9  -1   36.92    8.72
 -10   1  -1   25.36    5.35
 -10   1  -1   41.21   12.34
   9 -10  -1   20.18    6.06
  -9  10   1   47.01   15.20
  -1  -9   1   34.32    8.02
  10  -1   1   34.51    6.14
 -10   2  -1   14.01    3.83
 -10   2  -1   14.57    6.41
   2   8  -1   16.64    6.05
  10  -2   1   13.96    3.80
  -2  -8   1   17.35    5.47
  -8  10   1   15.09    6.52
   3   7  -1   58.80   11.92
 -10   3  -1   55.95   13.31
  -3  -7   1   64.82   12.60
  -7  10   1   96.39   20.67
  10  -3   1   43.36    7.00
  10  -3   1   80.84   15.21
   4   6  -1    1.74    2.73
 -10   4  -1    7.60    4.64
  10  -4   1    1.22    1.68
  -4  -6   1    0.71    1.61
  10  -4   1    2.05    2.85
  -6  10   1    2.73    3.91
 -10   5  -1   18.84    5.64
   5   5  -1   16.04    7.64
  -5  10   1   17.47    6.74
  -5  -5   1   13.51    4.11
  -5  -5   1   14.73    5.58
  10  -5   1   10.86    3.57
  10  -5   1   20.77    7.62
 -10   6  -1    4.19    3.11
   6   4  -1    0.62    1.88
  -4  10   1    1.72    2.94
  10  -6   1    2.17    1.63
  10  -6   1    2.21    3.80
  -6  -4   1    3.27    3.42
  -6  -4   1    7.01    2.71
   7   3  -1   56.01    9.74
 -10   7  -1   58.05   11.97
  -7  -3   1   58.55    8.15
  -7  -3   1   50.85   12.34
  -3  10   1   47.96   10.75
  10  -7   1   47.26   12.58
  10  -7   1   55.35    8.60
 -10   8  -1   18.99    7.09
   8   2  -1   12.63    4.73
  -8  -2   1   17.32    4.41
  -2  10   1   13.01    6.99
  -2  10   1    6.02    4.66
  -8  -2   1    4.06    4.21
  10  -8   1   24.72    6.18
 -10   9  -1   14.22    6.02
  -9  -1   1   26.27    5.36
  10  -9   1   30.79    6.82
  -1  10   1   21.41    6.84
  -9  -1   1   24.49    6.94
 -10  10  -1   -1.64    1.16
   0 -10  -1   -0.15    1.68
 -10   0   1   -0.38    1.58
 -10   0   1    0.30    1.12
  10 -10   1    0.37    1.90
   0  10   1   -1.32    1.39
 -11   2  -1    0.05    2.55
   2   9  -1   -0.05    1.54
   9 -11  -1    3.67    2.92
  -2  -9   1    1.55    2.75
  11  -2   1    0.19    1.48
  -9  11   1    2.73    4.40
 -11   3  -1   16.63    6.60
   3   8  -1   30.55    8.55
  11  -3   1   18.34    4.55
  -8  11   1   22.35    9.87
  -3  -8   1   15.31    5.30
 -11   4  -1   28.43    8.22
  11  -4   1   46.67    7.20
  -7  11   1   31.30    9.63
  -4  -7   1   38.46    8.40
 -11   5  -1    0.52    2.31
  11  -5   1    3.33    2.09
  -5  -6   1   -0.26    1.71
  -5  -6   1    4.64    3.14
  -6  11   1    1.95    4.86
 -11   6  -1    1.11    2.47
  11  -6   1    0.08    1.57
  -6  -5   1   -0.33    1.07
  -6  -5   1   -1.27    1.12
  -5  11   1    1.42    2.62
 -11   7  -1   40.05   11.33
  11  -7   1   43.65    7.71
  -7  -4   1   26.30    8.40
  -4  11   1   37.19    8.92
  -7  -4   1   37.29    7.00
 -11   8  -1   31.28   12.44
  11  -8   1   30.78    9.42
  -8  -3   1   21.05    5.02
  -3  11   1   17.65    7.11
  -8  -3   1   23.04    8.50
 -11   9  -1    8.25    9.36
  -9  -2   1    2.31    2.09
  -9  -2   1    2.70    3.28
  11  -9   1    6.31    3.43
   5   7  -1   88.14   10.92
 -12   5  -1   65.53   15.16
  -7  12   1   61.22   13.70
  12  -5   1   64.59    9.49
  -5  -7   1   55.94   10.24
 -12   6  -1   43.47   11.08
  -6  12   1   91.34   22.51
  -6  -6   1   45.44   11.62
  12  -6   1   59.02    9.05
  -6  -6   1   50.62    9.23
 -12   7  -1   52.96   14.81
  -7  -5   1   67.26   15.39
  -7  -5   1   59.84    9.44
  -5  12   1   69.71   15.94
   0   0   2 1685.18   91.63
   0   0   2 1685.18   91.63
   1   0   2  411.63   23.18
   0  -1  -2  704.18   40.26
  -1  -1  -2  119.36    9.28
  -1  -1  -2  132.59    8.92
   2  -1  -2  124.98    8.76
  -1   2  -2  126.06    8.72
  -2   1   2  122.57    8.24
   1   1   2  128.39    8.17
   1   1   2  128.40    9.31
  -2  -1  -2 1083.67   81.54
  -1   3  -2 1033.82   76.27
  -2  -1  -2 1083.67   81.54
  -1   3  -2 1033.82   76.27
   1  -3   2 1064.05   77.32
   2   1   2 1214.92   84.09
   2   1   2 1214.92   84.09
   1  -3   2 1064.05   77.32
  -3   2   2 1039.16   75.30
  -3   2   2 1039.16   75.30
   2  -2  -2 3564.76  195.89
   2  -2  -2 3564.76  195.89
   0   2  -2 3378.30  191.00
   0   2  -2 3378.30  191.00
   0  -2   2 3374.15  191.05
  -2   2   2 3413.85  194.37
   2   0   2 3408.11  199.30
  -2   2   2 3413.85  194.36
   0  -2   2 3374.15  191.05
   2   0   2 3408.11  199.30
  -2   1  -2  119.40    7.88
  -2   1  -2  122.65    9.10
  -1  -1   2  127.98    7.94
   2  -1   2  122.70    7.93
  -2   2  -2 3345.06  190.65
   2   0  -2 3456.88  182.31
   0  -2  -2 3132.34  191.68
  -2   2  -2 3345.06  190.65
   2   0  -2 3456.88  182.31
   0  -2  -2 3132.34  191.68
   2  -2   2 3263.49  190.72
   0   2   2 3379.00  192.51
   0   2   2 3379.00  192.51
   2  -2   2 3263.49  190.72
   1   2   2 1911.17  106.29
   4  -2  -2  309.33   17.34
  -2   4  -2  299.08   20.10
   4  -2  -2  295.91   19.26
  -2  -2  -2  302.25   18.55
   2   2   2  321.04   20.97
  -4   2   2  309.97   20.02
   2  -4   2  292.10   20.11
   5  -3  -2   50.36    4.57
  -2   5  -2   34.61    5.97
  -3  -2  -2   43.92    5.61
   5  -3  -2   50.39    6.02
  -3  -2  -2   56.64    9.36
   3   2   2   61.57    7.18
  -5   3   2   56.66    6.84
  -3  -1  -2   24.20    5.64
   4  -3  -2   21.85    4.50
  -3  -1  -2   29.08    4.22
  -1   4  -2   16.28    4.03
   3   1   2   17.48    2.92
  -4   3   2   17.02    5.15
   3   1   2   31.28    5.91
  -3   0  -2   32.41    4.02
  -3   0  -2   39.67    6.43
   0   3  -2   30.16    4.94
   3   0   2   23.44    3.27
  -3   3   2   33.88    5.45
   3   0   2   36.31    6.03
   3  -1   2 1598.89   87.92
   2   1  -2 1130.51   75.41
   1  -3  -2 1093.85   82.30
  -3   2  -2 1164.18   82.55
   1  -3  -2 1093.85   82.30
  -3   2  -2 1164.18   82.55
   2   1  -2 1130.51   75.41
  -1   3   2 1099.93   82.22
   3  -2   2 1067.48   80.92
  -1   3   2 1099.93   82.22
  -2  -1   2 1138.32   75.29
  -2  -1   2 1138.32   75.29
   3  -2   2 1067.48   80.92
  -3   3  -2   22.46    4.39
   3   0  -2   34.96    3.68
   3   0  -2   29.29    2.53
   0   3   2   34.61    6.01
   3  -3   2   48.84    7.90
  -3   0   2   33.29    3.91
   3  -3   2   25.80    3.66
  -3   0   2   28.09    2.49
  -3   4  -2   36.76    7.33
   4  -1  -2   21.54    2.63
   4  -1  -2   18.78    3.49
  -1  -3  -2   26.31    3.96
  -1  -3  -2   22.65    5.31
   3  -4   2   12.98    3.11
   1   3   2   34.67    6.47
  -4   1   2   21.45    2.20
  -4   1   2   23.20    4.18
   5  -2  -2   42.99    4.22
   5  -2  -2   47.63    5.79
  -2  -3  -2   73.40   11.65
  -3   5  -2   76.96    9.03
   3  -5   2   58.28    7.11
   2   3   2   61.87    7.48
  -5   2   2   50.77    9.83
   6  -3  -2  162.34   13.54
  -3  -3  -2  169.48   15.70
  -3  -3  -2  165.72   12.37
   6  -3  -2  163.22   11.06
   3   3   2  176.65   15.43
  -6   3   2  157.75   14.28
   7  -4  -2  294.39   18.85
   7  -4  -2  292.65   22.03
  -4  -3  -2  308.52   20.26
  -3   7  -2  292.40   22.93
  -7   4   2  303.53   23.41
   4   3   2  315.65   23.32
   6  -4  -2    2.80    2.47
   6  -4  -2    1.48    1.06
  -4  -2  -2    0.73    1.70
  -4  -2  -2    1.72    1.36
  -2   6  -2    3.66    1.97
   4   2   2    5.75    3.88
  -6   4   2    2.75    2.38
  -4  -1  -2 1312.22   69.99
  -4  -1  -2 1288.69   74.13
   5  -4  -2 1334.67   73.20
   4   1   2 1252.78   72.74
   0   4  -2 1411.05   79.77
   4  -4  -2 1462.06   79.96
   4   0   2 1468.85   80.08
   1   3  -2   16.34    3.45
  -4   1  -2   28.05    5.56
  -4   1  -2   27.39    3.86
  -1  -3   2   22.70    4.40
   4  -1   2   13.46    3.06
   4  -1   2   24.77    3.52
  -3   4   2   25.23    5.14
  -4   2  -2  307.98   18.75
  -4   2  -2  302.88   21.24
   2   2  -2  304.23   19.27
   4  -2   2  310.34   21.06
  -2  -2   2  323.28   18.47
  -2  -2   2  329.04   20.46
   4  -2   2  320.75   18.89
  -4   3  -2   37.73    7.54
   3   1  -2   26.89    4.31
  -3  -1   2   26.65    3.29
   4  -3   2   32.85    6.81
  -3  -1   2   19.13    3.94
   4  -3   2   18.21    3.24
   4  -4   2 1976.21  108.23
   0   4   2 1925.95  109.18
   5  -1  -2 1344.12   71.91
  -1  -4  -2 1284.19   71.35
   4  -5   2 1274.77   74.01
   1   4   2 1326.54   75.62
   6  -2  -2    2.10    1.18
  -4   6  -2    3.93    3.28
  -2  -4  -2    4.38    3.18
   6  -2  -2    1.11    1.53
  -2  -4  -2    0.98    1.19
  -6   2   2    4.66    2.33
   2   4   2    1.62    2.17
   7  -3  -2  303.14   18.22
   7  -3  -2  307.38   21.98
  -3  -4  -2  268.04   23.72
  -3  -4  -2  306.38   20.31
  -4   7  -2  282.16   23.03
   3   4   2  297.24   23.14
  -7   3   2  292.99   22.76
  -4  -4  -2    5.18    3.81
   8  -4  -2    1.71    1.46
  -4  -4  -2    5.31    2.40
   8  -4  -2    3.73    2.66
  -4   8  -2    6.54    3.72
   4   4   2    4.12    2.87
  -8   4   2    3.06    2.22
  -5  -4  -2  135.44   12.21
   9  -5  -2  123.47   10.60
  -4   9  -2  147.93   15.86
  -5  -4  -2  164.54   17.94
   9  -5  -2  119.81   13.74
   5   4   2  133.21   14.62
  -9   5   2  124.72   14.96
   8  -5  -2   65.77    6.51
  -5  -3  -2   62.45    8.70
   8  -5  -2   52.88    9.68
  -5  -3  -2   52.32   11.46
   5   3   2   57.46   10.97
  -8   5   2   42.35    9.54
   7  -5  -2    4.39    1.77
  -2   7  -2    4.41    2.60
  -5  -2  -2    2.08    1.35
   7  -5  -2    1.70    2.28
  -5  -2  -2    2.61    2.34
  -7   5   2    1.41    2.43
   5   2   2    1.80    2.15
  -1   6  -2    9.48    3.76
   6  -5  -2   10.68    4.07
  -5  -1  -2    8.40    3.88
   6  -5  -2    3.62    1.97
  -5  -1  -2   13.58    3.32
   5   1   2   11.44    3.20
   5   1   2    7.09    3.29
  -6   5   2    7.54    3.80
  -5   0  -2    8.30    2.36
   0   5  -2    9.83    3.83
  -5   0  -2   10.01    4.23
   0   5  -2    7.61    2.99
  -5   5   2   15.29    5.60
   5   0   2    7.02    2.11
  -5   1  -2 1310.98   75.10
   1   4  -2 1309.47   73.25
   5  -1   2 1327.32   76.57
   2   3  -2   51.55    5.83
  -5   2  -2   50.99    4.97
  -5   2  -2   36.43    6.86
   5  -2   2   47.52    7.66
   5  -2   2   48.63    4.91
  -3   5   2   46.42    7.86
  -2  -3   2   50.23    8.26
   3   2  -2   44.27    5.11
   5  -3   2   40.42    5.26
  -3  -2   2   54.71    4.79
  -3  -2   2   45.34    5.90
   5  -3   2   52.95    6.74
  -2   5   2   43.43    7.25
   4   1  -2 1298.24   71.03
   5  -4   2 1310.31   70.83
   5   0  -2   13.12    3.77
  -5   5  -2   10.69    5.52
   5  -5   2    6.00    2.13
   5  -5   2   18.94    6.05
  -5   0   2   12.18    2.41
   0   5   2   16.65    5.51
  -5   0   2    7.37    2.70
   6  -1  -2    8.71    2.04
   6  -1  -2   12.24    3.64
  -5   6  -2   10.99    5.00
  -1  -5  -2    3.50    2.12
  -6   1   2    9.45    2.07
  -6   1   2    7.65    3.31
   5  -6   2   14.22    5.69
   1   5   2   17.48    5.69
   7  -2  -2    1.51    1.15
  -2  -5  -2   -1.06    0.77
  -2  -5  -2    1.86    1.89
   7  -2  -2    0.10    1.27
  -5   7  -2    2.35    3.86
   2   5   2    0.45    1.34
  -7   2   2    1.66    1.80
   5  -7   2   -0.17    1.46
  -5   8  -2   30.95    7.31
  -3  -5  -2   53.28    8.06
   8  -3  -2   44.46    5.69
  -3  -5  -2   43.12    9.44
   8  -3  -2   65.20   11.00
   3   5   2   38.23    7.63
  -8   3   2   54.14   10.29
  -5   9  -2  127.47   15.17
  -4  -5  -2  131.13   16.51
  -4  -5  -2  144.11   12.58
   9  -4  -2  117.42   13.04
   9  -4  -2  138.07   10.49
   4   5   2  138.68   15.10
  -9   4   2  123.71   14.89
  -5  -5  -2  229.27   17.58
  -5  10  -2  183.19   20.27
  10  -5  -2  202.49   15.01
  -5  -5  -2  216.43   22.96
   5   5   2  216.91   20.55
 -10   5   2  201.72   21.15
  -5  11  -2    4.52    4.68
  11  -6  -2    1.07    1.60
  -6  -5  -2    2.45    3.69
  -6  -5  -2   -0.02    1.14
 -11   6   2    0.84    2.48
  -4  10  -2   -0.65    1.42
  -6  -4  -2    0.23    1.27
  10  -6  -2    1.36    2.46
  -6  -4  -2   -0.88    1.20
  10  -6  -2    0.72    1.50
 -10   6   2    1.34    2.44
   6   4   2    2.62    2.99
  -3   9  -2  419.03   33.67
  -6  -3  -2  437.95   34.54
   9  -6  -2  405.82   31.49
  -6  -3  -2  435.53   27.99
  -3   9  -2  439.42   32.51
   9  -6  -2  442.69   30.26
   6   3   2  418.58   31.54
  -2   8  -2  216.90   19.74
   8  -6  -2  250.26   17.05
  -6  -2  -2  245.72   17.14
  -2   8  -2  214.70   20.98
  -6  -2  -2  207.53   20.99
   6   2   2  266.60   20.97
  -8   6   2  238.89   21.58
  -1   7  -2  148.97   14.62
   7  -6  -2  157.73   15.67
  -6  -1  -2  174.81   12.75
   7  -6  -2  155.65   12.62
  -6  -1  -2  158.56   16.61
  -1   7  -2  152.15   15.77
   6   1   2  161.84   12.61
   6   1   2  176.66   15.72
  -7   6   2  211.60   17.98
   0   6  -2    6.12    2.95
  -6   0  -2   11.67    2.87
  -6   0  -2   10.37    3.94
   0   6  -2    2.22    3.86
   6   0   2    7.91    2.61
  -6   6   2    8.12    3.75
   6   0   2   11.97    4.78
  -6   1  -2    8.46    3.23
   1   5  -2   10.65    3.57
   1   5  -2   10.60    3.99
  -6   1  -2    4.95    1.99
  -5   6   2    2.03    2.16
   6  -1   2    8.32    2.36
   6  -1   2    9.84    3.80
   2   4  -2    1.56    1.64
  -6   2  -2    4.90    1.80
  -6   2  -2    1.58    1.95
  -4   6   2    0.08    0.97
  -2  -4   2    0.50    1.49
   6  -2   2    0.34    1.20
   6  -2   2    3.07    1.37
   3   3  -2  168.43   13.22
  -6   3  -2  169.51   12.20
  -6   3  -2  181.82   15.94
  -3   6   2  205.58   17.90
   6  -3   2  165.42   14.79
  -3  -3   2  152.80   11.74
   6  -3   2  162.42   12.16
   4   2  -2    5.57    2.26
  -6   4  -2    9.08    5.32
  -4  -2   2    2.93    2.42
   6  -4   2    6.61    4.97
  -2   6   2    2.17    2.18
   6  -4   2    3.33    1.85
  -6   5  -2    8.39    4.35
   5   1  -2    8.76    3.12
  -5  -1   2    9.57    2.28
   6  -5   2    8.07    2.39
   6  -5   2   16.50    5.23
  -1   6   2    6.39    3.23
  -5  -1   2    8.78    3.74
   6   0  -2   11.13    2.43
   6   0  -2    5.60    2.62
  -6   6  -2   25.14    8.92
  -6   0   2   11.56    4.47
   6  -6   2    6.23    4.26
   6  -6   2   13.76    4.07
   0   6   2    7.32    5.67
  -6   0   2    9.93    2.30
  -1  -6  -2  168.13   14.05
   7  -1  -2  164.81   14.17
   7  -1  -2  181.26   11.68
  -6   7  -2  165.83   16.72
   1   6   2  149.99   16.17
   6  -7   2  180.76   17.12
  -7   1   2  171.89   11.47
  -7   1   2  162.29   15.82
   8  -2  -2  244.93   18.72
   8  -2  -2  225.55   14.80
  -2  -6  -2  203.67   17.11
  -6   8  -2  242.16   21.53
   2   6   2  223.37   20.57
  -8   2   2  216.93   19.97
  -3  -6  -2  467.71   29.86
   9  -3  -2  420.81   26.12
   9  -3  -2  429.56   30.57
  -6   9  -2  460.85   34.56
  -9   3   2  427.62   33.37
   3   6   2  433.59   33.34
  -4  -6  -2    0.70    2.21
  10  -4  -2    1.29    1.34
  10  -4  -2    2.03    2.59
  -6  10  -2    0.32    1.40
   4   6   2    2.28    3.28
 -10   4   2    2.15    2.86
  -6  11  -2    1.75    2.46
  11  -5  -2    0.65    1.55
  -5  -6  -2   -0.53    1.85
  -5  -6  -2    1.42    2.24
 -11   5   2    2.02    3.03
  -6  -6  -2    8.48    5.65
  -6  12  -2    0.14    2.82
  12  -6  -2    0.47    1.32
  -6  -6  -2    2.69    3.29
 -12   6   2    0.84    2.82
  -7  -5  -2   58.76    9.68
  -7  -5  -2   58.08   15.13
  12  -7  -2   68.21    9.33
  -5  12  -2   63.99   13.17
 -12   7   2   54.18   10.83
  -7  -4  -2   19.36    7.15
  11  -7  -2   13.50    4.03
  -4  11  -2   20.79    7.59
  -7  -4  -2   16.63    4.98
 -11   7   2   14.09    7.05
  10  -7  -2    9.80    3.29
  -3  10  -2    8.88    4.31
  -7  -3  -2   11.81    3.65
  10  -7  -2    7.98    5.14
  -3  10  -2    3.68    4.37
  -7  -3  -2    3.05    3.50
 -10   7   2    6.62    4.74
   7   3   2    5.00    3.58
  -7  -2  -2   83.43   15.52
  -7  -2  -2   59.74    8.56
   9  -7  -2   74.48   13.66
   9  -7  -2   71.56    9.21
  -2   9  -2   78.15   12.48
  -2   9  -2   77.63   15.58
   7   2   2   88.18   13.98
  -9   7   2   99.07   19.15
   8  -7  -2   66.26    8.70
  -7  -1  -2   72.82    9.13
  -1   8  -2   45.76    8.66
  -7  -1  -2   45.22   10.16
  -1   8  -2   63.87   13.07
  -8   7   2   58.73   12.26
   7   1   2   50.74    7.66
   7   1   2   70.03   12.47
   0   7  -2    0.56    2.13
   0   7  -2    1.85    2.03
  -7   0  -2    2.71    1.79
  -7   0  -2    2.87    3.31
   7   0   2    4.29    2.18
  -7   7   2    3.48    3.33
   7   0   2    1.58    1.81
   1   6  -2  158.47   15.81
   1   6  -2  171.60   14.94
  -7   1  -2  165.12   12.48
  -7   1  -2  176.56   17.16
   7  -1   2  166.69   12.63
  -6   7   2  160.25   16.49
   7  -1   2  174.00   15.80
  -7   2  -2    1.26    1.33
   2   5  -2    2.22    2.06
  -7   2  -2    0.60    1.33
   7  -2   2    0.78    1.22
  -5   7   2   -0.17    1.51
   7  -2   2   -0.78    0.66
  -7   3  -2  292.05   19.90
  -7   3  -2  287.56   24.34
   3   4  -2  307.60   21.98
  -3  -4   2  328.50   24.55
   7  -3   2  306.48   23.69
   7  -3   2  295.07   19.99
  -3  -4   2  313.51   20.40
  -4   7   2  415.87   30.17
   4   3  -2  306.08   20.91
  -7   4  -2  305.21   24.18
   7  -4   2  311.52   19.90
  -4  -3   2  279.05   18.97
   7  -4   2  306.02   23.45
  -4  -3   2  284.83   22.83
   5   2  -2    1.55    1.65
  -7   5  -2    2.37    2.30
  -2   7   2    3.55    2.74
  -5  -2   2    0.37    0.70
  -5  -2   2   -0.26    1.17
  -2   7   2    5.23    3.96
   7  -5   2    1.98    1.62
   7  -5   2    0.96    1.85
   6   1  -2  169.40   14.02
  -6  -1   2  173.47   16.32
  -1   7   2  229.07   23.56
   7  -6   2  156.89   13.51
  -6  -1   2  177.26   12.09
   7   0  -2    0.69    1.52
  -7   7  -2    1.30    2.86
   7  -7   2   -0.76    1.12
  -7   0   2    5.90    1.97
  -7   0   2    1.10    2.08
   0   7   2    6.51    4.73
   7  -7   2    1.45    1.72
   8  -1  -2   47.39    8.33
   8  -1  -2   52.23    5.39
  -1  -7  -2   51.42    8.30
  -7   8  -2  101.18   17.87
  -8   1   2   54.96    5.48
  -8   1   2   61.78   10.74
   7  -8   2   50.95    8.26
   7  -8   2   63.38   12.71
   1   7   2   66.79   13.62
  -2  -7  -2   80.70   11.79
  -7   9  -2  130.82   22.74
   9  -2  -2   73.35    6.70
   9  -2  -2   72.78    9.30
  -9   2   2   76.37   14.17
   2   7   2   46.63   10.26
  10  -3  -2   11.89    3.07
  10  -3  -2   10.18    4.89
  -3  -7  -2   14.10    4.59
  -7  10  -2    5.16    4.07
   3   7   2    5.68    4.76
  -7  11  -2   10.04    5.63
  -4  -7  -2   15.93    5.36
  11  -4  -2   19.03    4.01
 -11   4   2   13.58    5.99
  12  -5  -2   70.79    8.51
  -7  12  -2   76.86   16.83
  -5  -7  -2   53.00    9.91
 -12   5   2   64.17   14.49
  -8  -3  -2   15.63    6.76
  -3  11  -2   15.29    6.43
  11  -8  -2   23.57    5.56
 -11   8   2   48.01   15.03
  10  -8  -2  323.05   22.18
  -8  -2  -2  264.34   27.25
  -8  -2  -2  285.21   21.05
  -2  10  -2  319.89   26.41
 -10   8   2  279.79   27.10
  -8  -1  -2   11.12    3.34
  -8  -1  -2    8.61    4.69
  -1   9  -2   12.08    5.36
  -1   9  -2   13.24    6.26
   9  -8  -2   21.06    4.89
  -9   8   2   13.86    6.14
   8   1   2   16.36    6.03
  -8   0  -2  385.88   25.75
   0   8  -2  410.68   29.88
   8  -8  -2  434.23   27.76
   0   8  -2  391.71   31.00
  -8   0  -2  439.61   33.87
   8   0   2  398.95   26.04
   8   0   2  390.51   30.00
   1   7  -2   57.82    9.95
  -8   1  -2   61.30    7.82
  -8   1  -2   55.89   11.97
   1   7  -2   71.03    9.05
   8  -1   2   51.18    7.50
   8  -1   2   55.21   10.57
  -7   8   2   76.56   14.32
   2   6  -2  227.83   18.66
  -8   2  -2  228.94   21.54
   2   6  -2  261.24   20.18
  -8   2  -2  228.62   16.55
  -2  -6   2  215.24   17.12
   8  -2   2  235.47   20.21
   8  -2   2  210.60   16.06
  -6   8   2  241.62   21.63
   3   5  -2   56.36    9.34
  -8   3  -2   54.70    7.18
  -8   3  -2  119.83   21.48
   8  -3   2   63.33    8.24
  -5   8   2   97.06   17.64
  -3  -5   2   42.63    8.75
  -3  -5   2   52.65    7.31
   8  -3   2   48.59    8.94
  -8   4  -2    1.10    2.03
   4   4  -2    6.75    2.97
   8  -4   2    6.27    3.54
  -4  -4   2    2.50    2.57
  -4  -4   2    5.21    2.35
   8  -4   2    5.87    2.40
  -4   8   2    7.49    4.16
  -8   5  -2   85.48   15.95
   5   3  -2   57.75    7.45
  -3   8   2   61.49   11.26
  -5  -3   2   64.64    8.14
  -5  -3   2   70.16   12.63
   8  -5   2   58.01   10.81
   8  -5   2   63.91    8.79
   6   2  -2  255.94   18.48
  -8   6  -2  298.08   27.32
  -6  -2   2  253.19   16.35
   8  -6   2  203.19   20.25
  -2   8   2  254.67   21.87
   8  -6   2  245.28   17.89
  -6  -2   2  217.56   20.40
  -2   8   2  211.60   21.80
  -8   7  -2   63.51   12.90
   7   1  -2   57.05    7.53
  -7  -1   2   60.59    6.03
   8  -7   2   97.88   18.48
  -1   8   2   49.73    9.12
  -1   8   2   72.90   16.48
  -7  -1   2   52.56   10.17
   8  -7   2   72.43    9.53
  -8   8  -2  416.83   32.61
   8   0  -2  387.87   27.24
   0   8   2  406.26   31.20
   8  -8   2  379.56   27.09
  -8   0   2  419.99   31.59
  -8   0   2  389.65   23.86
   0   8   2  363.06   31.38
   9  -1  -2   19.15    5.47
   9  -1  -2   14.62    3.26
  -1  -8  -2   18.50    5.68
  -8   9  -2   16.51    5.87
   8  -9   2   18.33    5.53
  -9   1   2   12.88    3.04
   1   8   2   17.22    7.34
  -9   1   2    5.52    3.97
  -8  10  -2  312.12   28.65
  -2  -8  -2  293.90   23.27
  10  -2  -2  303.89   19.19
  10  -2  -2  283.78   23.33
   8 -10   2  319.14   24.13
 -10   2   2  258.42   33.08
  11  -3  -2   19.90    4.03
  -8  11  -2   24.71    8.50
  -3  -8  -2   17.27    5.39
   8 -11   2   16.87    5.88
 -11   3   2   11.80    5.35
  11  -9  -2   59.20    9.39
  -9  -2  -2   50.82   10.21
  -9  -2  -2   27.89    8.57
  -2  11  -2   48.86   11.74
 -11   9   2  153.34   32.05
  -1  10  -2  307.72   26.14
  -9  -1  -2  298.45   28.95
  -9  -1  -2  291.17   21.07
  10  -9  -2  292.28   22.46
 -10   9   2  289.33   28.20
  -9   0  -2   44.31   12.26
   0   9  -2   53.52   13.40
  -9   0  -2   57.62    8.51
   0   9  -2   56.23   11.03
   9  -9  -2   45.40    8.39
   9   0   2   62.56   14.78
  -9   9   2   32.63    9.16
   9   0   2   41.61    7.39
  -9   1  -2   11.99    5.83
  -9   1  -2   15.03    4.08
   1   8  -2   13.90    5.73
   1   8  -2   10.26    4.29
   9  -1   2    6.01    5.19
  -8   9   2   14.11    6.27
   9  -1   2   13.55    3.64
   2   7  -2   83.63   10.16
   2   7  -2   89.83   14.33
  -9   2  -2   53.81   11.45
  -9   2  -2   79.07    8.06
  -2  -7   2   90.64   11.82
   9  -2   2   66.40    8.95
  -7   9   2   83.31   15.67
   9  -2   2   96.15   15.76
  -9   3  -2  354.48   36.92
   3   6  -2  470.09   31.78
  -9   3  -2  440.87   27.77
  -6   9   2  452.49   34.79
   9  -3   2  451.16   28.12
  -3  -6   2  461.08   29.30
   9  -3   2  431.26   32.72
   4   5  -2  135.86   13.39
  -9   4  -2  123.49   15.73
  -4  -5   2  138.73   12.07
  -4  -5   2  131.81   15.76
   9  -4   2  139.79   15.36
   9  -4   2  129.28   11.54
  -5   9   2  212.04   22.37
  -9   5  -2  124.22   15.41
   5   4  -2  116.80   11.95
   9  -5   2  108.28   13.73
  -4   9   2  118.62   14.63
  -5  -4   2  152.04   11.72
   9  -5   2  142.85   11.75
  -5  -4   2  120.92   14.77
  -9   6  -2  600.59   42.80
   6   3  -2  445.80   30.37
  -6  -3   2  443.70   34.32
  -3   9   2  426.31   34.21
  -6  -3   2  458.99   29.00
   9  -6   2  433.06   38.07
   9  -6   2  471.41   29.99
  -9   7  -2   85.61   15.63
   7   2  -2   85.93    9.37
  -2   9   2   79.69   16.76
   9  -7   2   66.05   11.79
   9  -7   2   74.17   10.28
  -7  -2   2   81.23   14.86
  -2   9   2   61.24   11.70
  -7  -2   2   74.22    7.35
  -9   8  -2   13.28    4.88
   8   1  -2   19.69    5.03
  -1   9   2   18.18    6.54
   9  -8   2   18.53    5.17
  -8  -1   2   16.66    6.51
   9  -8   2    7.68    5.97
  -1   9   2    6.86    5.82
  -8  -1   2   12.99    3.24
  -9   9  -2  101.06   21.10
   0  -9  -2   40.25    8.45
   9   0  -2   49.40    8.82
   9  -9   2   63.78   10.68
  -9   0   2   50.66    6.78
  -9   0   2   53.35   11.37
   0   9   2   52.26   12.43
   0   9   2   31.29    7.72
  -9  10  -2  429.20   37.42
  -1  -9  -2  253.80   22.83
   1   9   2  299.51   26.99
 -10   1   2  300.87   19.27
 -10   1   2  262.14   26.66
   9 -10   2  302.18   23.84
  -2  -9  -2   65.57   11.55
  -9  11  -2   60.67   14.11
 -11   2   2   44.42   12.83
   2   9   2   62.63   14.52
   9 -11   2   47.90    9.53
  10 -10  -2   -0.36    1.42
 -10   0  -2   -0.02    1.26
   0  10  -2    1.14    2.20
 -10   0  -2    1.93    3.16
 -10  10   2    2.52    3.96
   1   9  -2  293.03   24.08
 -10   1  -2  258.06   19.72
 -10   1  -2  322.18   29.63
   9 -10  -2  306.20   23.04
  -9  10   2  266.49   27.31
  -1  -9   2  274.66   22.71
  10  -1   2  277.66   20.22
   2   8  -2  313.20   31.84
   2   8  -2  307.97   24.15
 -10   2  -2  273.44   27.54
 -10   2  -2  289.96   20.36
  -8  10   2  292.25   27.78
  10  -2   2  289.05   20.51
  -2  -8   2  277.62   22.28
   3   7  -2   10.17    4.11
 -10   3  -2   16.96    7.09
   3   7  -2    7.20    4.19
  10  -3   2    1.86    2.56
  -7  10   2    4.17    3.87
  10  -3   2    9.48    3.26
  -3  -7   2   17.82    5.89
 -10   4  -2    2.19    3.58
   4   6  -2    1.81    2.03
  10  -4   2    1.52    2.80
  -6  10   2    0.03    1.76
  -4  -6   2    2.89    2.41
  10  -4   2   -0.80    0.68
 -10   5  -2  261.37   24.66
   5   5  -2  229.67   19.02
  10  -5   2  224.67   22.40
  10  -5   2  227.32   17.37
  -5  -5   2  207.97   22.19
  -5  -5   2  213.84   17.21
  -5  10   2  232.02   22.93
   6   4  -2    2.22    2.49
 -10   6  -2    1.56    2.53
  10  -6   2    0.07    1.32
  -6  -4   2    2.15    3.25
  -6  -4   2    5.05    2.26
  -4  10   2    3.45    3.54
  10  -6   2    1.15    3.28
 -10   7  -2    3.15    3.50
   7   3  -2   10.83    4.08
  -7  -3   2    5.47    4.89
  10  -7   2    8.06    3.63
  -3  10   2    7.59    4.41
  -7  -3   2    9.71    3.32
 -10   8  -2  280.67   27.32
   8   2  -2  289.63   21.69
  -2  10   2  328.91   27.60
  10  -8   2  284.39   21.81
  -8  -2   2  280.16   19.22
  -8  -2   2  239.17   24.79
   1 -10  -2  265.75   22.83
  -1  10   2  317.02   27.42
  -9  -1   2  264.78   26.70
  -9  -1   2  277.19   18.66
  10  -9   2  263.01   21.87
   0 -10  -2   -1.21    1.15
 -10  10  -2   -0.43    1.84
   0  10   2    1.56    3.04
  10 -10   2    4.13    3.30
 -10   0   2    1.12    1.85
 -10   0   2   -1.07    1.08
   9 -11  -2   47.62    9.08
 -11   2  -2   50.94    8.15
   2   9  -2   50.44   10.29
 -11   2  -2   47.48   12.66
  11  -2   2   66.47    8.98
  -2  -9   2   39.01    8.12
  -9  11   2   82.75   18.46
   3   8  -2   17.94    5.61
 -11   3  -2   16.57    7.30
  -8  11   2   23.48    8.76
  11  -3   2   22.65    5.11
  -3  -8   2   16.00    4.84
 -11   4  -2   20.84    7.26
   4   7  -2   13.18    4.82
  -7  11   2   22.75    8.33
  11  -4   2   18.50    4.92
  -4  -7   2   10.17    3.74
 -11   5  -2    0.84    2.96
  -6  11   2    3.87    4.33
  -5  -6   2    0.05    1.55
  11  -5   2    0.85    1.65
 -11   6  -2    1.54    5.80
  -5  11   2    0.63    2.24
  11  -6   2    0.39    1.58
  -6  -5   2    0.67    1.49
  -6  -5   2    0.44    2.71
 -11   7  -2   10.52    5.36
  -7  -4   2   20.40    9.51
  11  -7   2   22.12    5.68
  -7  -4   2   16.73    4.50
  -4  11   2   18.99    7.34
 -11   8  -2   22.70   12.21
  -8  -3   2   15.80    4.22
  11  -8   2    9.26    4.09
  -3  11   2   15.17    6.41
  -8  -3   2   26.62    8.32
 -11   9  -2   48.88   15.04
  -2  11   2   56.27   13.77
  -9  -2   2   61.51    8.11
  11  -9   2   41.22    8.70
  -9  -2   2   47.45   11.71
   5   7  -2   64.71   10.56
 -12   5  -2   65.90   13.60
  -5  -7   2   45.79    9.36
  12  -5   2   53.82    8.64
  -7  12   2  100.28   22.90
 -12   6  -2    0.09    2.37
  -6  -6   2    1.52    2.14
  -6  -6   2    1.53    2.86
  12  -6   2    0.32    1.88
  -6  12   2    1.05    3.17
 -12   7  -2   66.10   15.99
  -7  -5   2   42.04   12.21
  12  -7   2   71.35   10.34
  -5  12   2   58.53   14.68
  -7  -5   2   63.73    9.67
   0   0  -3    0.18    0.31
   0   0  -3    0.00    0.30
   0   0   3    0.05    0.27
   0   0   3    0.77    0.44
  -1   0  -3   -0.32    0.32
  -1   0  -3    0.16    0.54
   1  -1  -3   -0.11    0.28
   0   1  -3    0.49    0.35
   1   0   3   -0.12    0.39
   0  -1   3    0.12    0.32
   1   0   3    0.11    0.41
  -1   1  -3    0.85    0.80
   0  -1  -3    0.24    0.40
   0  -1  -3   -0.15    0.56
  -1   1  -3    0.20    0.41
   1  -1   3    0.74    0.60
   0   1   3    0.15    0.39
   1  -1   3    0.26    0.45
  -1  -1  -3    6.05    1.53
  -1   2  -3    2.84    1.08
  -1  -1  -3    4.71    2.51
   1   1   3    4.82    1.55
   1  -2   3    5.34    1.44
   1   1   3    5.06    1.64
  -2   1   3    4.98    1.30
   3  -2  -3 2341.51  147.02
  -1   3  -3 2504.07  148.00
  -2  -1  -3 2475.27  155.94
  -2  -1  -3 2475.27  155.94
   3  -2  -3 2341.51  147.02
  -1   3  -3 2504.07  148.00
   1  -3   3 2504.53  149.17
  -3   2   3 2313.63  145.10
   2   1   3 2472.39  155.72
   2   1   3 2472.39  155.72
   1  -3   3 2504.53  149.17
  -3   2   3 2313.63  145.10
  -2   0  -3   -0.46    0.28
  -2   0  -3   -0.32    0.55
   0   2  -3   -0.04    0.44
   0   2  -3   -0.62    0.40
   2   0   3    0.13    0.55
   2   0   3    0.40    0.53
   0  -2   3    0.27    0.57
  -2   1  -3    6.28    2.09
  -2   1  -3    7.51    1.74
   2  -1   3    8.73    2.57
   2  -1   3    5.49    1.45
  -1  -1   3    6.81    1.30
   0  -2  -3    0.37    0.53
  -2   2  -3    0.01    0.50
  -2   0   3    0.37    0.48
   2  -2   3    0.02    0.44
   2  -2   3    2.78    1.29
   0   2   3    0.89    1.03
   3  -1  -3 2550.71  144.54
  -1  -2  -3 2116.91  166.85
  -1  -2  -3 2116.91  166.85
   3  -1  -3 2550.70  144.54
  -3   1   3 2558.03  144.48
   1   2   3 2644.11  158.06
   2  -3   3 2353.80  151.03
   1   2   3 2644.11  158.06
   2  -3   3 2353.80  151.03
  -3   1   3 2558.03  144.48
  -2  -2  -3  380.71   22.07
   4  -2  -3  367.80   22.40
   4  -2  -3  360.03   20.21
  -2  -2  -3  368.06   24.88
  -2   4  -3  340.77   23.18
   2  -4   3  369.53   23.55
   2   2   3  364.69   22.04
  -4   2   3  365.75   22.96
   2   2   3  379.69   24.56
   3   2   3 2171.03  127.00
  -3  -1  -3  233.78   14.61
  -1   4  -3  222.34   15.50
   4  -3  -3  230.46   15.76
  -4   3   3  218.67   15.88
   3   1   3  213.10   16.37
   3   1   3  218.56   14.44
   0   3  -3   -0.10    0.63
   0   3  -3   -0.15    0.51
  -3   0  -3   -0.80    0.49
  -3   0  -3   -0.72    0.24
   3   0   3    0.30    1.11
   3   0   3    0.25    0.56
  -3   3   3    0.12    1.77
   1   2  -3 2589.05  146.80
  -3   1  -3 2497.18  157.06
  -3   1  -3 2497.18  157.06
   2  -3  -3 2476.10  156.33
   2  -3  -3 2476.10  156.33
   1   2  -3 2589.04  146.80
   3  -1   3 2347.07  155.98
  -2   3   3 2645.57  158.92
  -1  -2   3 2601.87  148.06
  -2   3   3 2645.57  158.92
  -1  -2   3 2601.87  148.06
   3  -1   3 2347.07  155.98
   2   1  -3   -0.02    0.14
   0  -3  -3    1.02    0.82
  -3   3  -3    2.19    1.85
   3   0  -3   -0.28    0.28
   0   3   3   -0.22    0.47
  -3   0   3   -0.11    0.26
   3  -3   3   -0.05    0.51
  -3   0   3   -0.61    0.20
   3  -3   3    0.72    2.06
  -3   4  -3  218.48   16.64
  -1  -3  -3  300.09   21.13
   4  -1  -3  222.48   12.93
  -1  -3  -3  235.35   15.25
  -4   1   3  241.84   15.77
   1   3   3  218.91   17.31
   3  -4   3  223.60   16.58
  -4   1   3  222.21   12.91
   3  -5   3 2095.80  118.69
   2   3   3 2297.14  120.31
  -3  -3  -3  219.89   15.47
   6  -3  -3  196.05   15.87
   6  -3  -3  224.82   13.69
  -3  -3  -3  271.05   22.26
  -3   6  -3  217.72   17.66
  -6   3   3  207.45   17.05
   3   3   3  216.02   18.11
   7  -4  -3   17.00    5.20
  -3   7  -3   15.78    5.20
   7  -4  -3   15.16    3.08
  -4  -3  -3   15.75    4.32
   4   3   3   19.26    6.08
  -7   4   3   17.31    5.22
  -4  -2  -3  104.63    8.89
   6  -4  -3   96.20    7.76
  -2   6  -3   96.98   10.12
   6  -4  -3  102.49   10.13
  -4  -2  -3  107.66   11.82
   4   2   3   95.64   10.64
  -6   4   3   92.99   10.34
   4   2   3  102.31    8.88
  -4  -1  -3   62.83    8.40
   5  -4  -3   70.39    7.80
  -4  -1  -3   64.60    6.29
  -1   5  -3   74.94    7.71
   4   1   3   67.80    6.45
  -5   4   3   55.02    9.17
   4   1   3   71.48    8.51
   0   4  -3    1.49    1.39
   0   4  -3   -0.34    0.61
  -4   0  -3   -0.30    0.70
  -4   0  -3   -0.50    0.36
   4   0   3   -0.81    0.30
   4   0   3   -0.82    0.55
  -4   4   3    1.08    1.15
  -4   1  -3  213.70   16.95
   1   3  -3  215.76   14.49
   1   3  -3  213.71   14.91
  -4   1  -3  238.84   14.58
   4  -1   3  245.97   18.09
   4  -1   3  235.91   14.64
  -4   2  -3  381.11   24.98
  -4   2  -3  369.73   22.06
   2   2  -3  355.10   21.59
   4  -2   3  352.17   24.10
  -2  -2   3  384.12   23.06
   4  -2   3  396.14   22.29
  -4   3  -3  208.14   16.57
   3   1  -3  234.88   13.89
  -3  -1   3  230.41   15.08
  -3  -1   3  218.21   12.99
   4  -3   3  216.64   16.43
   4  -3   3  215.38   14.48
   4   0  -3   -0.03    0.59
  -4   4  -3    0.72    1.13
  -4   0   3   -0.40    0.34
   4  -4   3   -0.58    0.69
   0   4   3   -1.90    1.74
   4  -4   3    0.59    0.95
  -4   0   3    0.51    0.79
  -1  -4  -3   72.36    7.01
  -4   5  -3   76.26   12.37
   5  -1  -3   61.80    6.45
   5  -1  -3   65.42    4.99
   1   4   3   67.88    8.69
   4  -5   3   89.12   10.27
  -5   1   3   72.60    5.16
  -5   1   3   72.59    7.70
  -2  -4  -3  127.87   15.56
   6  -2  -3   98.36    7.06
   6  -2  -3  105.35    9.47
  -2  -4  -3   94.42    8.97
  -4   6  -3  118.09   12.65
   4  -6   3   93.02   10.61
   2   4   3   99.18   11.19
  -6   2   3   88.10    9.76
  -3  -4  -3   16.44    5.97
  -4   7  -3    5.65    2.54
  -3  -4  -3   22.37    5.07
   7  -3  -3   18.94    3.12
   7  -3  -3   15.51    3.88
   3   4   3   13.67    3.93
  -7   3   3   14.33    4.05
   8  -4  -3  152.75   13.97
  -4   8  -3  150.80   15.30
  -4  -4  -3  138.56   16.07
   8  -4  -3  123.35    9.98
  -4  -4  -3  146.34   12.41
  -8   4   3  133.48   14.47
   4   4   3  135.98   14.68
   9  -5  -3  130.96   13.83
   9  -5  -3  124.95   10.30
  -4   9  -3  128.87   14.87
  -5  -4  -3  145.70   12.50
  -5  -4  -3  132.86   16.53
  -9   5   3  121.32   14.70
   5   4   3  127.47   14.73
  -5  -3  -3   13.10    5.67
  -3   8  -3   35.48    8.68
   8  -5  -3   31.28    5.12
  -5  -3  -3   24.53    4.96
   8  -5  -3   24.39    6.68
   5   3   3   19.76    5.44
  -8   5   3   22.56    6.84
   7  -5  -3  185.29   16.07
  -5  -2  -3  167.28   17.13
  -2   7  -3  173.70   15.70
   7  -5  -3  175.42   12.78
  -5  -2  -3  163.65   14.94
  -7   5   3  202.26   17.39
   5   2   3  176.28   16.26
   5   2   3  183.31   13.83
  -1   6  -3   11.25    4.18
  -1   6  -3    2.92    1.92
  -5  -1  -3    7.51    3.60
  -5  -1  -3    7.89    2.43
  -6   5   3    8.40    3.73
   5   1   3    6.16    2.29
   5   1   3    5.38    3.39
   0   5  -3   -0.02    0.80
  -5   0  -3    0.87    1.06
  -5   0  -3    0.55    1.49
   0   5  -3   -0.80    0.42
   5   0   3    0.05    1.05
  -5   5   3    0.79    1.89
   5   0   3    0.65    1.08
   1   4  -3   59.72    7.61
   1   4  -3   73.33    7.37
  -5   1  -3   66.62    6.17
   5  -1   3   60.22    7.68
  -4   5   3   66.67    8.00
   5  -1   3   63.41    6.14
   5  -2   3 2255.04  122.34
   5  -3   3 3078.23  167.15
  -5   4  -3  100.57   11.72
   4   1  -3   60.17    6.59
   5  -4   3   64.26    6.59
   5  -4   3   67.20    8.33
  -4  -1   3   73.45    7.62
  -1   5   3   77.29    9.49
   5   0  -3   -0.15    0.64
  -5   5  -3   -0.12    0.93
   5  -5   3   -0.57    0.59
   0   5   3    0.15    1.06
  -5   0   3    0.54    0.58
   5  -5   3    0.64    1.52
  -5   0   3   -0.21    0.71
  -1  -5  -3    7.34    2.69
   6  -1  -3    8.28    2.94
   6  -1  -3    8.43    1.92
  -5   6  -3    8.60    3.86
  -6   1   3    9.91    3.92
   1   5   3   11.78    4.74
   5  -6   3    4.69    2.91
  -6   1   3    9.05    1.95
  -2  -5  -3  188.73   14.75
  -2  -5  -3  242.69   23.23
   7  -2  -3  175.67   11.80
   7  -2  -3  180.07   14.72
   2   5   3  181.53   17.37
   5  -7   3  173.45   17.00
  -7   2   3  192.33   16.76
  -3  -5  -3   35.42    9.57
  -5   8  -3   39.76   10.79
   8  -3  -3   22.69    5.95
  -3  -5  -3   29.72    6.35
   8  -3  -3   18.44    3.40
   3   5   3   28.44    8.48
  -8   3   3   16.67    5.34
   9  -4  -3  122.76   12.95
  -5   9  -3  110.72   14.01
  -4  -5  -3  130.78   12.09
   9  -4  -3  125.99    9.60
  -4  -5  -3  141.48   21.87
  -9   4   3  107.25   13.67
  10  -5  -3  232.89   15.98
  10  -5  -3  230.94   20.44
  -5  10  -3  216.79   21.98
  -5  -5  -3  233.47   18.63
  -5  -5  -3  229.30   24.30
   5   5   3  216.02   21.51
 -10   5   3  241.58   22.94
  11  -6  -3    0.05    1.09
  -5  11  -3    0.58    2.27
  -6  -5  -3    4.76    4.83
  -6  -5  -3   -0.23    1.20
 -11   6   3    1.56    3.32
  -6  -4  -3   14.51    4.63
  -6  -4  -3   13.24    5.72
  10  -6  -3    9.10    2.90
  -4  10  -3   11.68    4.32
  10  -6  -3   13.38    6.32
   6   4   3    5.30    4.49
 -10   6   3    6.90    4.08
   9  -6  -3   71.27   17.83
   9  -6  -3   80.52    7.87
  -6  -3  -3   77.58   14.87
  -3   9  -3   58.37   10.20
  -6  -3  -3   76.99   10.13
  -9   6   3   96.09   16.06
   6   3   3   64.77   11.23
  -2   8  -3   95.43   12.59
  -2   8  -3   99.68   11.78
   8  -6  -3  113.80    9.56
  -6  -2  -3   96.21    9.46
   8  -6  -3  107.39   12.32
  -8   6   3   93.92   12.38
   6   2   3  104.08   12.28
  -1   7  -3   14.35    4.15
  -6  -1  -3   20.85    7.25
  -1   7  -3   16.37    5.75
  -6  -1  -3   55.75   16.03
   7  -6  -3   21.44    4.46
  -7   6   3   41.02   12.01
   6   1   3   12.35    4.07
   6   1   3   21.78    4.72
  -6   0  -3    0.72    0.76
   0   6  -3    0.30    1.20
   0   6  -3    0.03    1.24
  -6   0  -3    0.13    1.47
   6   0   3    0.51    1.26
  -6   6   3    1.46    2.21
   6   0   3   -0.45    0.82
  -6   1  -3   11.48    5.36
   1   5  -3    5.70    2.31
   1   5  -3    6.23    2.82
  -6   1  -3    9.16    2.77
   6  -1   3    4.79    1.84
   6  -1   3    7.05    3.24
  -5   6   3    3.14    2.16
  -6   2  -3   70.58    9.83
   2   4  -3   90.24    9.00
  -6   2  -3   98.08    8.31
  -4   6   3  127.55   13.43
   6  -2   3  107.19    8.63
   6  -2   3   95.98   10.61
  -2  -4   3  122.97   20.50
  -6   3  -3  181.29   17.22
  -6   3  -3  191.19   14.16
   3   3  -3  216.56   14.87
  -3  -3   3  211.25   13.83
   6  -3   3  214.48   14.57
  -3  -3   3  210.81   16.63
   6  -3   3  201.49   17.06
  -6   4  -3  131.20   14.25
   4   2  -3  102.71    8.99
   6  -4   3  133.09   14.06
  -4  -2   3   94.72   10.22
  -4  -2   3  110.60    8.28
   6  -4   3  117.41    9.64
  -6   5  -3    3.39    2.11
   5   1  -3   11.70    3.18
  -1   6   3    3.82    3.21
  -5  -1   3    6.21    2.63
  -5  -1   3   12.00    2.39
   6  -5   3    8.12    2.68
   6   0  -3   -0.12    0.65
  -6   6  -3    0.35    1.77
   6  -6   3    2.26    1.63
   0   6   3   -0.70    0.68
   6  -6   3   -0.22    0.84
  -6   0   3   -0.06    0.51
  -6   0   3    0.17    1.33
   7  -1  -3   25.94    3.56
   7  -1  -3   23.79    5.34
  -1  -6  -3   20.02    5.01
  -6   7  -3   29.51    8.80
   1   6   3   22.81    7.23
  -7   1   3   17.42    3.07
  -7   1   3   13.87    4.38
   6  -7   3   11.94    3.34
   6  -7   3   20.54    6.53
  -6   8  -3  112.86   13.53
   8  -2  -3  103.93   10.58
   8  -2  -3  100.61    7.82
  -2  -6  -3   98.26   10.35
   6  -8   3  103.23   13.26
  -8   2   3   99.48   12.09
   2   6   3  126.44   21.24
  -3  -6  -3   89.39   11.95
  -6   9  -3   91.80   14.97
   9  -3  -3   69.89    6.50
   9  -3  -3   88.60   16.15
  -9   3   3   85.52   14.75
   3   6   3   63.09   11.73
  -4  -6  -3   16.90    5.14
  -6  10  -3    6.38    3.74
  -4  -6  -3   14.70    7.32
  10  -4  -3   13.54    5.06
  10  -4  -3    8.15    2.54
 -10   4   3   12.45    5.89
   4   6   3   10.19    6.38
  11  -5  -3    1.79    1.60
  -5  -6  -3    0.34    1.82
  -6  11  -3    3.43    3.30
  -5  -6  -3    3.80    2.81
 -11   5   3    6.03    4.96
  -6  -6  -3    0.46    2.29
  -6  12  -3    4.45    4.40
  12  -6  -3    8.52    3.04
  -6  -6  -3    0.36    1.66
 -12   6   3    2.13    3.36
  -7  -4  -3   -0.68    2.31
  -4  11  -3    0.16    2.01
  -7  -4  -3    3.08    2.30
  11  -7  -3    0.97    1.38
 -11   7   3    2.50    4.13
  -3  10  -3   66.19   11.71
  -7  -3  -3   55.65    8.52
  10  -7  -3   69.00    9.23
  -7  -3  -3   82.30   17.04
  -3  10  -3   59.03   13.92
   7   3   3   38.28    8.65
 -10   7   3   66.01   13.02
  -7  -2  -3    1.62    1.34
  -2   9  -3    4.02    3.22
   9  -7  -3    6.18    2.93
  -2   9  -3    0.52    2.41
  -9   7   3   12.98    6.96
   7   2   3   -0.25    1.49
  -7  -1  -3   20.44    6.34
  -1   8  -3   21.44    6.22
  -7  -1  -3   21.58    5.03
  -1   8  -3   20.68    6.22
   8  -7  -3   25.30    5.50
  -8   7   3   19.58    9.97
   7   1   3   26.56    7.39
   7   1   3   21.89    4.89
   0   7  -3   -0.33    1.00
  -7   0  -3    0.21    0.89
   0   7  -3   -0.37    0.98
  -7   0  -3    1.02    2.10
   7   0   3    2.09    1.68
   7   0   3   -0.02    1.19
  -7   7   3   -0.64    0.74
   1   6  -3   13.81    3.87
   1   6  -3   20.05    5.17
  -7   1  -3   23.20    6.25
  -7   1  -3   15.00    3.39
   7  -1   3   26.96    7.18
  -6   7   3    9.46    3.67
   7  -1   3   14.91    3.69
  -7   2  -3  229.88   21.19
   2   5  -3  186.94   15.69
  -7   2  -3  178.38   13.85
   2   5  -3  194.56   15.28
   7  -2   3  181.26   17.07
  -5   7   3  222.20   20.55
  -7   3  -3   11.65    4.14
  -7   3  -3   19.66    4.32
   3   4  -3   18.21    4.60
   7  -3   3   18.75    5.46
  -4   7   3   18.71    6.01
  -3  -4   3   21.67    5.92
  -3  -4   3   17.18    3.73
   7  -3   3   14.33    3.53
   4   3  -3   21.86    4.76
  -7   4  -3   11.18    4.77
  -4  -3   3   20.10    5.14
  -4  -3   3   14.02    3.17
   7  -4   3   18.14    4.08
  -3   7   3   19.26    5.95
   5   2  -3  189.30   13.97
  -7   5  -3  212.88   20.65
  -2   7   3  177.91   17.28
   7  -5   3  176.35   16.90
  -2   7   3  177.98   18.17
  -5  -2   3  173.35   12.47
   7  -5   3  189.02   14.44
  -5  -2   3  193.55   16.54
   6   1  -3   18.86    4.31
  -7   6  -3   23.60    7.14
   7  -6   3   26.50    4.88
  -6  -1   3   16.72    3.17
   7  -6   3   24.47    7.81
  -1   7   3   28.41    8.62
  -6  -1   3   12.96    4.21
   7   0  -3    0.32    1.16
   0  -7  -3    0.15    1.03
  -7   7  -3    1.31    2.35
  -7   0   3   -0.30    0.89
  -7   0   3   -0.57    0.44
   0   7   3    0.02    1.41
   7  -7   3   -0.60    0.84
   7  -7   3   -0.89    1.14
   8  -1  -3   17.49    4.70
  -7   8  -3   21.61    6.06
  -1  -7  -3   29.08    6.61
   8  -1  -3   27.71    4.03
  -8   1   3   20.89    5.87
   7  -8   3   18.03    5.14
   1   7   3   16.36    6.58
  -8   1   3   22.45    3.67
  -7   9  -3   -0.74    0.90
   9  -2  -3    1.49    2.05
   9  -2  -3    1.99    1.36
  -9   2   3    1.34    1.92
   7  -9   3    1.85    2.28
   2   7   3   -0.13    1.62
  -7  10  -3   61.56   11.36
  10  -3  -3   60.22    5.94
  -3  -7  -3   49.75    9.04
  10  -3  -3   73.53    9.40
   3   7   3   64.34   12.86
 -10   3   3   61.66   12.77
  -7  11  -3    2.89    3.71
  11  -4  -3    1.02    1.23
  -4  -7  -3   -0.65    1.56
 -11   4   3   -0.87    0.95
  -3  11  -3    8.91    5.10
  11  -8  -3   17.84    4.60
  -8  -3  -3   12.15    4.20
  -8  -3  -3    6.81    5.34
 -11   8   3    9.66    5.92
  -8  -2  -3    2.34    1.83
  -8  -2  -3    1.03    2.78
  -2  10  -3    5.24    3.26
  10  -8  -3    2.92    2.45
 -10   8   3    2.82    4.11
   9  -8  -3    1.26    1.83
  -8  -1  -3    3.31    4.20
  -1   9  -3    2.38    3.08
  -1   9  -3   -0.28    2.03
  -8  -1  -3   -0.36    0.99
   8   1   3    2.16    2.31
   8   1   3    2.69    2.28
  -8   0  -3   -0.68    0.75
   0   8  -3   -0.70    1.39
   8  -8  -3   -0.60    0.98
   0   8  -3   -0.33    1.80
  -8   0  -3    0.86    2.59
  -8   8   3   -0.89    1.00
   8   0   3   -0.52    1.04
   8   0   3    0.36    1.24
  -8   1  -3   13.94    6.04
  -8   1  -3   23.61    4.85
   1   7  -3   28.81    7.09
   1   7  -3   26.01    7.88
   8  -1   3   28.42    5.27
  -7   8   3   19.70    5.60
   2   6  -3  103.78   10.61
  -8   2  -3   93.37    9.05
   2   6  -3  103.50   11.26
  -8   2  -3  122.88   19.87
   8  -2   3   88.78   14.94
   8  -2   3  117.42   16.57
   3   5  -3   31.16    6.68
  -8   3  -3   15.74    5.60
  -8   3  -3   22.26    4.58
   8  -3   3   24.00    7.01
   8  -3   3   26.78    5.13
  -3  -5   3   27.18    6.74
  -3  -5   3   21.65    4.71
  -5   8   3   36.99   11.06
   4   4  -3  130.90   11.80
  -4  -4   3  123.25   10.77
  -4  -4   3  155.99   15.32
   8  -4   3  135.20   14.68
   8  -4   3  133.85   12.41
  -4   8   3  144.03   15.27
  -8   5  -3   31.01    8.44
   5   3  -3   22.54    5.05
   8  -5   3   22.81    4.79
  -5  -3   3   24.44    4.39
   8  -5   3   46.92   11.87
  -5  -3   3   25.10    6.60
  -3   8   3   25.19    7.47
  -8   6  -3  148.56   17.50
   6   2  -3   98.80    9.59
  -6  -2   3  102.14   12.18
  -2   8   3  112.11   14.41
   8  -6   3  119.41   10.74
   8  -6   3   97.22   12.55
  -6  -2   3   90.45    8.22
  -8   7  -3   21.13    7.47
   7   1  -3   17.91    4.42
  -7  -1   3   19.99    3.67
   8  -7   3   19.28    7.59
  -1   8   3    9.38    5.62
   8  -7   3   29.60    6.40
  -1   8   3   13.71    5.13
  -7  -1   3   32.58    8.84
   0  -8  -3    1.32    2.02
   8   0  -3   -1.20    0.64
  -8   8  -3   -0.63    1.26
  -8   0   3   -1.15    0.56
   0   8   3   -1.22    1.52
  -8   0   3   -1.55    0.78
   8  -8   3   -1.09    0.77
   9  -1  -3    1.22    2.05
  -1  -8  -3   -0.87    1.23
  -8   9  -3    4.74    4.39
   1   8   3    0.86    2.79
  -9   1   3    0.28    1.59
  -9   1   3    0.97    1.19
  -2  -8  -3    1.14    2.14
  10  -2  -3    3.49    1.81
  -8  10  -3    1.31    2.88
  10  -2  -3    1.41    2.35
 -10   2   3    3.68    3.59
   8 -10   3   -0.17    1.75
  -8  11  -3   16.80    7.26
  -3  -8  -3   14.56    5.05
  11  -3  -3   13.12    3.07
   8 -11   3    8.85    3.87
 -11   3   3    8.17    4.84
  -2  11  -3    0.04    1.86
  -9  -2  -3   -0.62    1.69
  -9  -2  -3    1.23    2.57
 -11   9   3    0.71    2.99
  -9  -1  -3    8.03    3.48
  -1  10  -3   20.00    6.65
  -9  -1  -3    8.56    4.69
  10  -9  -3    5.18    2.90
 -10   9   3   15.08    6.89
   0   9  -3   -0.32    1.85
   9  -9  -3   -0.36    1.10
  -9   0  -3   -0.36    2.08
   0   9  -3   -0.64    1.54
  -9   0  -3    1.67    1.80
  -9   9   3    0.60    2.78
   9   0   3    0.83    1.76
   9   0   3   -0.19    1.65
   1   8  -3    2.32    2.41
  -9   1  -3    6.03    3.79
  -9   1  -3    0.14    1.09
   1   8  -3    2.47    2.70
   9  -1   3    0.99    1.63
  -8   9   3    0.29    2.35
   9  -1   3   -0.76    1.65
   2   7  -3    5.35    2.93
  -9   2  -3    4.86    4.28
  -9   2  -3    3.07    2.09
   2   7  -3    1.64    2.29
   9  -2   3    1.34    1.65
  -2  -7   3   -1.21    0.69
  -7   9   3    2.61    3.07
   9  -2   3    2.18    3.05
   3   6  -3   85.22    9.88
  -9   3  -3   49.38    9.98
   3   6  -3   76.89   12.48
  -9   3  -3   79.27    8.23
   9  -3   3   75.97    9.52
  -3  -6   3   68.19    9.19
  -6   9   3   87.19   14.55
   9  -3   3  107.95   17.26
   4   5  -3  143.79   12.64
  -9   4  -3  121.68   15.39
  -4  -5   3  116.31   10.96
   9  -4   3  131.16   11.48
   9  -4   3  129.20   14.92
  -5   9   3  122.68   15.03
  -4  -5   3  112.72   14.37
  -9   5  -3  168.76   19.96
   5   4  -3  124.22   11.70
  -5  -4   3  133.07   11.13
  -5  -4   3  131.13   15.15
   9  -5   3  107.75   10.98
   9  -5   3  117.04   14.55
  -4   9   3  143.29   15.92
  -9   6  -3   76.41   13.44
   6   3  -3   72.41    8.38
  -3   9   3  137.98   23.13
   9  -6   3  136.83   22.89
   9  -6   3   68.55    9.30
  -6  -3   3   82.35    7.97
  -3   9   3  130.66   24.44
  -6  -3   3   87.44   14.51
  -9   7  -3    3.55    3.45
   7   2  -3    2.65    2.17
  -7  -2   3    2.53    1.64
  -2   9   3    1.81    2.75
  -2   9   3    0.13    2.83
   9  -7   3    4.39    2.82
  -7  -2   3    2.39    2.48
  -9   8  -3    5.83    4.88
   1  -9  -3    5.02    3.33
   8   1  -3    0.96    1.58
   9  -8   3    4.37    3.08
  -8  -1   3   -0.32    0.63
  -8  -1   3    2.82    2.95
  -1   9   3    0.90    2.67
  -1   9   3    1.57    2.69
   9   0  -3   -0.14    1.23
  -9   9  -3    0.86    2.17
   0  -9  -3    2.05    2.55
   0   9   3    0.87    2.77
  -9   0   3   -1.89    1.11
  -9   0   3    0.31    0.89
   0   9   3    0.77    3.22
   9  -9   3   -0.30    1.54
  -1  -9  -3   12.44    4.64
  -9  10  -3   12.41    6.00
   9 -10   3   10.84    4.04
 -10   1   3   10.83    6.97
   1   9   3   25.05    8.48
  -2  -9  -3   -0.66    1.48
  -9  11  -3    1.33    3.06
 -11   2   3    0.99    2.16
   9 -11   3   -0.14    1.56
 -10   0  -3   -0.15    1.83
 -10   0  -3    2.45    2.53
  10 -10  -3   -0.06    1.34
   0  10  -3    0.24    1.67
 -10  10   3   -2.89    1.45
  10   0   3    1.61    1.79
 -10   1  -3   14.85    4.13
 -10   1  -3   16.61    7.71
   9 -10  -3    9.49    4.28
   1   9  -3    7.75    3.83
  -1  -9   3   18.40    6.17
  -9  10   3    8.96    4.98
  10  -1   3   12.26    3.81
   2   8  -3    0.76    2.00
 -10   2  -3    3.42    2.38
   2   8  -3    1.96    3.21
 -10   2  -3   -0.38    1.80
  10  -2   3   -0.03    1.44
  -2  -8   3    5.79    3.01
  -8  10   3    1.42    2.41
   3   7  -3   57.71   10.26
 -10   3  -3   78.43   16.28
 -10   3  -3   68.57    9.50
   3   7  -3   69.65    8.79
  -3  -7   3   84.27   11.19
  -7  10   3   48.99   11.94
  10  -3   3   52.47    8.01
  10  -3   3   57.28   11.99
 -10   4  -3    8.58    4.02
   4   6  -3   13.43    4.43
   4   6  -3    6.40    3.50
  -4  -6   3    5.57    3.04
  -6  10   3    3.40    3.10
  10  -4   3   13.00    7.48
  10  -4   3   13.93    4.10
 -10   5  -3  249.43   24.55
   5   5  -3  235.76   18.64
  10  -5   3  257.76   18.67
  -5  -5   3  242.29   23.44
  10  -5   3  210.93   21.90
  -5  -5   3  233.25   17.76
   6   4  -3    9.09    3.52
 -10   6  -3   11.02    5.54
  -6  -4   3    7.36    4.09
  10  -6   3    4.67    3.97
  -6  -4   3   11.52    3.48
  -4  10   3   15.99    6.62
   7   3  -3   67.52    7.91
 -10   7  -3   48.82   12.30
  -7  -3   3   74.33   14.09
  10  -7   3   73.24   10.21
  -7  -3   3   60.14    8.04
  -3  10   3   53.08   11.07
 -10   8  -3    0.49    2.24
   8   2  -3    4.24    2.59
  -2  10   3    5.46    4.58
  -8  -2   3    0.94    1.98
  -2  10   3   -0.30    4.74
   9   1  -3   15.50    5.00
 -10   9  -3   34.55   14.66
   1 -10  -3   23.18    7.22
  -1  10   3   18.34    7.29
  -9  -1   3   16.39    7.18
  -9  -1   3   15.40    3.48
  10  -9   3    7.23    3.73
   0 -10  -3   -0.87    1.31
 -10  10  -3   -1.37    1.12
 -10   0   3   -0.21    1.68
  10 -10   3   -1.25    1.06
   0  10   3    0.03    2.75
 -10   0   3    0.32    1.16
   2   9  -3    2.29    3.18
 -11   2  -3    1.24    1.98
 -11   2  -3    8.70    5.72
  -9  11   3    2.10    3.84
  11  -2   3    4.83    2.92
  -2  -9   3   -0.35    1.54
   3   8  -3   13.48    4.92
 -11   3  -3   11.68    5.90
  -3  -8   3    7.61    4.03
  11  -3   3   13.94    4.21
  -8  11   3    8.45    5.11
   4   7  -3    3.16    2.82
 -11   4  -3    0.95    2.04
  -4  -7   3   -0.25    1.54
  -7  11   3    5.50    5.55
  11  -4   3    1.40    1.95
 -11   5  -3    1.12    3.50
   5   6  -3    3.18    2.55
  -6  11   3    5.75    5.91
  11  -5   3    2.45    2.67
  -5  -6   3    2.45    2.54
   6   5  -3   -0.65    1.23
 -11   6  -3    0.24    2.90
  -6  -5   3    0.95    2.68
  -5  11   3   -0.61    2.24
  11  -6   3    3.09    2.49
  -6  -5   3    0.46    1.35
 -11   7  -3    2.48    3.78
  -7  -4   3   -0.38    2.24
  -7  -4   3    2.48    1.70
  -4  11   3   -1.27    1.26
 -11   8  -3   13.65    7.06
  -8  -3   3   14.58    4.07
  -8  -3   3   12.38    6.23
  -3  11   3   11.77    6.01
  11  -8   3   11.99    4.32
   2 -11  -3    2.59    3.07
 -11   9  -3    1.13    3.01
  -9  -2   3    1.88    1.77
  11  -9   3    0.65    1.66
  -2  11   3    3.80    3.34
  -9  -2   3    0.69    1.81
   5   7  -3    5.84    3.17
 -12   6  -3    3.12    3.68
   6   6  -3    8.84    3.30
  -6  -6   3    1.33    2.21
  12  -6   3    3.31    2.45
  -6  12   3    6.39    4.74
   0   0  -4 3389.78  183.96
   0   0  -4 3389.78  183.96
   0   0   4 3370.21  183.47
   0   0   4 3370.21  183.47
  -1   0  -4  932.88   67.72
   1  -1  -4  944.89   61.79
   0   1  -4 1000.86   58.64
  -1   0  -4  932.88   67.72
   0   1  -4 1000.86   58.64
   1  -1  -4  944.89   61.79
  -1   1   4  968.35   61.85
   0  -1   4 1024.13   57.94
   0  -1   4 1024.13   57.94
  -1   1   4  968.35   61.85
  -1   1  -4  981.95   63.26
  -1   1  -4  981.95   63.26
   0  -1  -4  880.14   66.88
   0  -1  -4  880.14   66.89
   0   1   4  967.00   66.11
   0   1   4  967.00   66.11
   1  -1   4 1011.06   64.01
   1  -1   4 1011.06   64.01
   2  -1  -4 1665.06   96.88
   2  -1  -4 1665.06   96.88
  -1  -1  -4 1767.70  110.98
  -1   2  -4 1655.25  101.08
  -1  -1  -4 1767.70  110.98
  -1   2  -4 1655.25  101.08
   1  -2   4 1630.32  101.22
  -2   1   4 1576.17   95.68
   1  -2   4 1630.33  101.22
   1   1   4 1601.67  108.65
  -2   1   4 1576.17   95.68
   1   1   4 1601.67  108.64
  -2  -1  -4    8.20    2.14
  -1   3  -4    6.97    2.67
  -2  -1  -4    3.93    1.85
   2   1   4    8.23    2.05
   1  -3   4    7.97    2.13
  -3   2   4    7.84    2.30
   2   1   4   13.06    3.91
   2   0   4  757.71   42.98
   1  -2  -4 1522.48  101.79
   1   1  -4 1614.88   87.33
   1   1  -4 1614.88   87.33
   1  -2  -4 1522.48  101.79
  -1  -1   4 1599.51   87.91
  -1  -1   4 1599.51   87.91
   2  -1   4 1664.22  104.52
  -1   2   4 1569.67  102.06
  -1   2   4 1569.67  102.06
   2  -1   4 1664.22  104.52
   0   2   4 1047.57   61.03
   2  -2   4 1114.73   60.23
  -1  -2  -4    6.41    1.97
  -2   3  -4    4.58    1.69
  -1  -2  -4    5.86    2.75
   1   2   4    4.69    1.49
   2  -3   4    7.95    2.18
  -3   1   4    6.70    1.74
   1   2   4   15.84    5.31
   4  -2  -4   32.89    2.69
  -2  -2  -4   42.88    8.92
  -2   4  -4   23.15    4.88
   4  -2  -4   27.31    3.64
  -2  -2  -4   30.20    4.50
   2   2   4   30.41    4.75
   2   2   4   42.74    8.31
   2  -4   4   37.33    6.96
  -4   2   4   31.75    4.21
   5  -3  -4    0.90    1.16
  -3  -2  -4   -0.17    0.94
  -3  -2  -4    0.04    1.26
   5  -3  -4    0.59    0.73
  -2   5  -4    0.75    1.46
   3   2   4    1.35    1.93
   3   2   4    0.67    1.13
   2  -5   4    1.96    1.71
  -3  -1  -4  469.90   29.41
  -3  -1  -4  367.67   23.46
  -1   4  -4  373.63   24.26
   3   1   4  416.22   26.75
  -4   3   4  393.21   24.94
   1  -4   4  375.39   24.60
  -3   0  -4  661.95   36.56
   0   3  -4  654.20   37.08
   3   0   4  639.23   38.77
   3   0   4  641.92   36.53
  -3   3   4  678.19   38.13
  -3   1  -4    5.80    1.53
   1   2  -4    6.86    1.36
  -3   1  -4    3.48    1.58
   3  -1   4    7.29    1.92
   3  -1   4   13.12    3.78
  -1  -2   4    6.45    1.88
  -3   2  -4    6.66    1.82
  -3   2  -4   15.15    5.05
  -2  -1   4    7.75    1.73
   3  -2   4    6.22    1.95
   3  -2   4    5.12    1.78
   0  -3  -4  615.62   35.91
   0   3   4  640.25   38.89
  -3   0   4  653.69   35.32
   3  -3   4  642.67   36.06
  -1  -3  -4  363.11   25.81
  -3   4  -4  374.27   24.55
   4  -1  -4  363.96   21.60
  -1  -3  -4  362.41   22.64
   1   3   4  410.20   26.52
   3  -4   4  358.28   24.14
  -4   1   4  371.02   22.72
  -2  -3  -4   -0.19    0.49
   5  -2  -4    2.57    0.82
  -2  -3  -4    0.83    1.03
   5  -2  -4   -0.17    0.50
  -3   5  -4    1.62    1.51
  -5   2   4    1.58    1.55
   3  -5   4    1.50    1.76
   2   3   4    0.51    1.43
  -3   6  -4    0.99    1.82
   6  -3  -4    1.13    0.84
  -3  -3  -4    3.84    1.95
  -3  -3  -4    2.65    2.33
   6  -3  -4    1.51    1.52
  -6   3   4    1.27    1.42
   3   3   4    0.71    1.43
   3  -6   4    2.92    2.59
  -3   7  -4  634.38   41.76
   7  -4  -4  658.37   36.62
   7  -4  -4  673.34   40.63
  -4  -3  -4  668.02   39.14
  -4  -3  -4  638.11   44.33
  -7   4   4  650.49   42.07
   4   3   4  645.31   42.72
   6  -4  -4   47.23    4.58
  -2   6  -4   36.92    7.02
  -4  -2  -4   39.37    8.22
  -4  -2  -4   47.14    6.43
   6  -4  -4   47.08    7.35
  -6   4   4   40.25    7.59
   4   2   4   48.27    8.21
   4   2   4   44.64    6.60
  -4  -1  -4  603.59   35.49
  -1   5  -4  621.80   36.90
   4   1   4  626.92   38.89
   4   1   4  604.25   35.57
   4   0   4 2461.63  134.40
  -4   1  -4  360.96   25.19
  -4   1  -4  369.82   22.29
   1   3  -4  356.38   22.03
   1   3  -4  393.88   22.21
  -3   4   4  382.51   24.68
   4  -1   4  374.48   25.18
   4  -1   4  362.65   22.33
  -4   2  -4   19.64    4.60
  -4   2  -4   25.24    4.01
   2   2  -4   29.35    2.80
  -2  -2   4   34.35    4.05
   4  -2   4   33.57    4.95
   4  -2   4   57.00    9.40
  -4   3  -4  366.12   25.05
   4  -3   4  373.37   22.70
  -3  -1   4  378.67   22.56
   4  -4   4 1955.68  106.88
  -1  -4  -4  644.01   40.98
  -1  -4  -4  635.56   36.58
   5  -1  -4  598.06   35.19
   4  -5   4  606.55   36.46
  -5   1   4  594.92   36.87
   1   4   4  666.22   40.78
   6  -2  -4   50.84    3.99
   6  -2  -4   50.09    5.71
  -4   6  -4   32.52    6.34
  -2  -4  -4   38.18    6.50
  -2  -4  -4   42.54    9.40
  -6   2   4   45.18    7.58
   4  -6   4   70.42   11.85
   2   4   4   50.83    9.33
  -4   7  -4  650.81   43.10
   7  -3  -4  643.24   36.70
  -3  -4  -4  654.12   45.35
   7  -3  -4  686.90   40.72
  -3  -4  -4  655.25   39.96
  -7   3   4  678.93   42.51
   4  -7   4  720.65   48.48
   3   4   4  694.46   44.72
  -4  -4  -4   42.15    9.63
  -4   8  -4   36.06    8.03
  -4  -4  -4   29.92    5.55
   8  -4  -4   43.89    5.32
  -8   4   4   30.28    7.14
   4   4   4   49.97   10.56
  -5  -4  -4   48.19   16.66
   9  -5  -4   43.28    8.35
  -5  -4  -4   55.00    8.40
   9  -5  -4   64.22    6.12
  -4   9  -4   43.07    9.17
  -9   5   4   51.14   10.49
   5   4   4   82.41   15.01
   8  -5  -4    1.40    1.94
   8  -5  -4    2.24    1.77
  -5  -3  -4   -0.98    0.61
  -5  -3  -4    0.95    2.60
  -3   8  -4    1.56    2.13
  -8   5   4    5.55    3.31
   5   3   4   -0.77    0.89
  -5  -2  -4   79.65    7.74
  -2   7  -4   63.89    8.38
   7  -5  -4   68.61    6.43
  -5  -2  -4   67.77   11.82
   5   2   4   56.40    9.17
   5   2   4   89.35   10.55
  -7   5   4   50.36    8.54
  -1   6  -4  465.07   31.89
  -1   6  -4  480.04   30.71
  -5  -1  -4  487.34   33.86
  -5  -1  -4  480.36   29.13
   5   1   4  490.66   29.33
  -6   5   4  471.78   32.29
   5   1   4  459.06   32.41
   0   5  -4  248.52   18.35
  -5   0  -4  228.18   16.24
   0   5  -4  250.20   17.33
   5   0   4  225.36   16.29
  -5   5   4  242.30   19.12
   5   0   4  279.89   21.65
  -5   1  -4  641.23   36.89
   1   4  -4  627.45   37.57
  -5   1  -4  790.80   45.02
   1   4  -4  661.17   37.01
   5  -1   4  628.53   36.97
   5  -1   4  620.15   39.86
  -4   5   4  580.11   39.40
  -5   2  -4    1.58    1.30
   2   3  -4    1.68    1.11
  -5   2  -4    1.28    1.67
   2   3  -4    1.72    1.23
   5  -2   4    2.15    1.36
  -3   5   4    1.66    1.92
   5  -2   4    0.52    1.18
  -2  -3   4    0.98    1.26
  -5   3  -4    4.00    3.08
  -5   3  -4    0.22    0.70
  -3  -2   4    1.21    0.82
   5  -3   4    0.97    1.12
  -3  -2   4    0.55    1.18
   5  -3   4    1.93    1.72
  -4  -1   4  616.89   33.32
  -4  -1   4  647.06   36.76
   5  -4   4  617.22   35.99
  -1   5   4  569.33   39.55
   5   0  -4  242.55   16.10
  -5   5  -4  321.77   23.85
   0  -5  -4  245.10   17.67
   0   5   4  232.33   20.56
  -5   0   4  256.57   18.24
   5  -5   4  301.27   23.12
   5  -5   4  222.83   17.09
  -1  -5  -4  485.10   30.29
   6  -1  -4  488.02   29.16
  -5   6  -4  482.34   33.44
  -6   1   4  417.17   33.86
   1   5   4  481.28   34.11
   5  -6   4  589.75   37.05
   5  -6   4  455.51   32.68
   7  -2  -4   60.36    4.99
  -2  -5  -4   53.53    7.90
  -5   7  -4   77.67   10.01
   7  -2  -4   74.01    7.54
  -2  -5  -4   64.96   12.57
   2   5   4   73.13   13.30
  -7   2   4   46.79    8.19
   5  -7   4   74.54   12.16
  -5   8  -4    2.68    2.54
   8  -3  -4    2.37    2.13
   8  -3  -4    1.82    1.19
  -3  -5  -4    1.57    2.03
  -3  -5  -4    3.25    2.99
  -8   3   4    1.96    2.18
   3   5   4    1.57    2.37
  -5   9  -4   77.22   14.12
  -4  -5  -4   50.16   12.13
   9  -4  -4   59.81    9.50
  -4  -5  -4   68.97   10.34
   9  -4  -4   49.31    5.15
  -9   4   4   36.55    8.58
   4   5   4   63.43   13.22
  -5  10  -4  157.81   17.55
  -5  -5  -4  161.04   19.59
  10  -5  -4  143.72   15.12
  -5  -5  -4  134.28   14.28
  10  -5  -4  153.07   11.27
   5   5   4  132.61   16.58
  -5  11  -4    1.79    2.92
  -6  -5  -4    4.67    4.71
  -6  -5  -4    0.68    2.02
 -11   6   4    0.11    2.52
  10  -6  -4   34.63    5.68
  -6  -4  -4   34.65    7.57
  -4  10  -4   23.75    7.40
  -6  -4  -4   43.15   11.53
 -10   6   4   45.12   11.69
   6   4   4   41.54   10.25
  -6  -3  -4  175.68   20.39
  -3   9  -4  182.88   17.62
   9  -6  -4  168.63   12.88
  -6  -3  -4  165.75   14.26
  -9   6   4  171.99   17.95
   6   3   4  149.48   16.94
  -2   8  -4   50.54   10.87
  -6  -2  -4   40.17    9.59
  -6  -2  -4   41.58    7.23
  -2   8  -4   39.49    8.68
   8  -6  -4   41.74    6.09
  -8   6   4   46.85    9.51
   6   2   4   40.42    6.94
   6   2   4   39.42    8.48
  -6  -1  -4   50.48    7.63
  -1   7  -4   72.96    9.59
  -6  -1  -4   90.14   15.97
  -1   7  -4   66.01    8.39
   7  -6  -4   69.13    7.05
  -7   6   4  134.54   21.86
   6   1   4   55.46    9.88
   6   1   4   79.14   14.70
  -6   0  -4  745.02   49.32
  -6   0  -4  737.55   43.42
   0   6  -4  798.73   46.83
   0   6  -4  789.08   45.26
  -6   6   4  667.77   46.93
   6   0   4  774.70   43.70
   6   0   4  761.19   47.68
  -6   1  -4  484.44   28.84
   1   5  -4  492.96   30.45
   1   5  -4  479.21   29.34
   6  -1   4  474.67   32.50
   6  -1   4  457.86   28.69
  -5   6   4  449.53   32.11
  -6   2  -4   54.19   11.18
   2   4  -4   47.37    5.29
   2   4  -4   42.05    5.32
  -6   2  -4   41.46    6.38
  -4   6   4   64.84   11.51
   6  -2   4   53.70    6.98
  -2  -4   4   43.49    7.40
   6  -2   4   38.70    6.92
   3   3  -4    1.38    1.13
  -6   3  -4    2.16    1.59
  -6   3  -4   -0.95    2.12
   6  -3   4    0.94    1.21
  -3  -3   4    2.24    1.31
  -3   6   4    1.11    1.56
  -3  -3   4    1.13    1.67
   6  -3   4    0.84    2.00
   4   2  -4   48.51    4.86
  -6   4  -4   41.08    7.75
   6  -4   4   51.47    7.14
  -4  -2   4   40.05    6.79
  -4  -2   4   45.40    4.44
   6  -4   4   56.88   10.14
  -6   5  -4  470.27   34.04
   5   1  -4  497.41   28.87
   6  -5   4  527.71   30.90
  -5  -1   4  483.04   27.56
  -5  -1   4  498.44   31.90
  -1   6   4  585.40   39.22
   6  -5   4  438.44   33.05
   0  -6  -4  795.05   46.90
   6   0  -4  791.48   45.06
   6  -6   4  820.98   46.82
   6  -6   4  754.13   49.71
  -6   0   4  808.66   52.13
   7  -1  -4   69.78    5.40
   7  -1  -4   66.83    7.20
  -6   7  -4   49.98   11.11
  -1  -6  -4   66.77    9.95
  -7   1   4   67.09    5.31
   6  -7   4   65.23   14.74
   1   6   4  102.58   17.34
   6  -7   4   78.66    9.92
  -7   1   4   71.66    9.07
   8  -2  -4   49.14    7.77
  -6   8  -4   38.93    8.79
   8  -2  -4   42.48    4.12
  -2  -6  -4   68.84   10.10
  -8   2   4   64.01   11.51
   6  -8   4   38.60   12.16
   6  -8   4   40.12    7.24
   2   6   4   29.31    8.52
  -6   9  -4  241.63   23.75
  -3  -6  -4  180.05   15.40
   9  -3  -4  153.88   14.62
   9  -3  -4  164.36   11.34
   3   6   4  159.81   18.26
  -9   3   4  174.67   17.70
  -4  -6  -4   40.40   12.04
  -4  -6  -4   38.35    7.40
  10  -4  -4   28.71    4.54
  -6  10  -4   40.04   10.73
  10  -4  -4   32.70    7.76
   4   6   4   43.72   11.15
 -10   4   4   40.67    9.85
  -5  -6  -4   -1.83    1.03
  -6  11  -4    1.66    3.11
  11  -5  -4    1.05    1.20
  -5  -6  -4    0.98    2.11
 -11   5   4    1.38    2.31
  -7  -4  -4   60.37    9.57
  -4  11  -4   64.69   12.14
  11  -7  -4   59.77    8.45
  -7  -4  -4   63.71   13.79
 -11   7   4   80.13   16.55
  -7  -3  -4   62.94    9.75
  -7  -3  -4   80.44   16.98
  10  -7  -4   83.98    8.55
  -3  10  -4   79.97   14.96
  -3  10  -4   81.85   16.04
 -10   7   4   87.40   14.69
   7   3   4   83.17   15.00
  -2   9  -4   18.01    5.97
   9  -7  -4   14.63    3.65
  -2   9  -4   11.34    4.44
  -7  -2  -4   11.89    3.91
  -7  -2  -4   17.03    7.17
   7   2   4    5.23    3.84
  -9   7   4   18.17    7.12
  -7  -1  -4   11.08    3.17
  -7  -1  -4    5.23    3.17
  -1   8  -4   15.75    4.89
  -1   8  -4   11.98    4.83
   8  -7  -4   13.54    3.68
   7   1   4    5.48    3.71
   7   1   4   13.76    4.23
  -8   7   4    8.40    3.81
   0   7  -4    4.45    3.18
  -7   0  -4    4.38    2.08
   0   7  -4    1.20    1.85
  -7   0  -4    2.29    2.30
   7   0   4    4.54    2.24
   7   0   4    8.03    4.14
  -7   7   4    2.15    2.44
  -7   1  -4   89.02   16.42
   1   6  -4   69.28    8.51
  -7   1  -4   66.88    8.69
   1   6  -4   59.31    7.38
   7  -1   4   74.42    7.56
  -6   7   4   57.96    9.73
   7  -1   4   75.48   12.98
  -7   2  -4   77.34    9.33
   2   5  -4   62.59    7.48
   2   5  -4   65.63    7.10
  -7   2  -4  128.67   22.81
   7  -2   4   57.38    8.10
  -5   7   4   56.47   10.66
   7  -2   4   57.19    9.78
   3   4  -4  688.51   39.45
  -7   3  -4  673.66   39.68
  -4   7   4  657.14   44.09
   7  -3   4  666.88   39.47
  -3  -4   4  644.87   38.61
  -3  -4   4  692.85   43.12
   4   3  -4  693.36   39.26
  -4  -3   4  685.36   38.53
   7  -4   4  664.20   44.08
  -3   7   4  686.86   44.75
  -4  -3   4  639.96   45.57
   7  -4   4  693.65   40.25
   5   2  -4   68.74    6.45
  -7   5  -4   53.75   10.91
   7  -5   4   68.60    9.13
   7  -5   4   75.88   12.76
  -5  -2   4   62.04    5.69
  -2   7   4   50.45   10.52
  -7   6  -4  113.08   18.39
   6   1  -4   81.40    7.91
  -1   7   4  153.31   27.56
   7  -6   4   63.80    8.69
  -6  -1   4   66.33    5.98
  -6  -1   4   80.80    9.80
   7  -6   4   84.38   14.37
   7   0  -4    1.75    1.65
  -7   7  -4    1.47    1.97
   0  -7  -4    0.10    1.48
   7  -7   4    4.24    2.64
   7  -7   4    2.28    2.21
   0   7   4    0.23    2.37
  -7   0   4    4.01    1.49
  -7   0   4    2.75    2.33
  -7   8  -4   17.77    8.13
   8  -1  -4   11.82    3.64
  -1  -7  -4    6.28    2.97
   1   7   4   14.53    6.34
   7  -8   4   17.13    5.07
  -8   1   4   17.59    6.17
  -2  -7  -4   11.01    4.12
   9  -2  -4    8.94    3.71
  -7   9  -4   12.10    4.82
   7  -9   4   10.67    4.27
  -9   2   4   10.39    4.85
   2   7   4   12.23    6.90
  -3  -7  -4   87.06   13.00
  10  -3  -4   87.47   10.04
  -7  10  -4   72.58   13.23
   7 -10   4   89.61   13.54
 -10   3   4   61.08   11.90
  11  -4  -4   50.14    5.20
  -7  11  -4   45.32   11.23
  -4  -7  -4   58.51   10.00
 -11   4   4   61.16   13.37
  11  -8  -4  109.29   10.80
  -8  -3  -4  102.83   13.60
  -3  11  -4  111.84   18.83
  -8  -3  -4  155.42   25.92
 -11   8   4   98.13   18.61
  -8  -2  -4   29.37    6.32
  -2  10  -4   31.12    7.90
  10  -8  -4   39.45    6.93
  -8  -2  -4   47.71   11.56
 -10   8   4   25.43    7.76
  -1   9  -4    1.79    3.24
   9  -8  -4    3.36    2.39
  -8  -1  -4    8.89    6.02
  -1   9  -4    4.73    3.23
  -8  -1  -4    3.06    2.41
  -9   8   4    5.84    3.81
   8   1   4    4.79    2.53
   8   1   4   -0.37    1.93
   0   8  -4  193.02   17.77
  -8   0  -4  155.22   13.63
   0   8  -4  172.60   15.97
  -8   0  -4  165.72   19.13
   8   0   4  173.90   17.87
   8   0   4  168.65   14.13
  -8   8   4  185.55   19.20
  -8   1  -4   13.33    3.64
   1   7  -4   14.31    4.61
  -8   1  -4   10.17    6.22
  -7   8   4   13.75    5.48
   8  -1   4    9.28    4.68
   8  -1   4   17.90    4.55
  -8   2  -4   48.16    7.52
  -8   2  -4   31.16    8.28
   2   6  -4   48.43    8.99
   2   6  -4   55.47    6.90
   8  -2   4   44.92    6.68
  -6   8   4   83.70   16.89
   8  -2   4   30.76    7.76
   3   5  -4    2.03    1.73
   3   5  -4    1.84    1.96
  -8   3  -4   -0.57    1.76
  -8   3  -4   -0.03    0.76
   8  -3   4   -0.42    0.79
  -3  -5   4   -0.39    0.82
   8  -3   4    0.14    1.49
  -5   8   4   -0.09    1.42
  -8   4  -4   44.85   10.86
   4   4  -4   48.05    5.88
  -4  -4   4   54.69    7.29
  -4  -4   4   36.51    7.92
   8  -4   4   43.83    7.27
   8  -4   4   73.27   14.14
  -4   8   4   37.22    9.54
  -8   5  -4   -0.84    1.18
   5   3  -4    2.39    1.63
  -3   8   4    0.36    2.01
  -5  -3   4   -0.54    0.92
  -5  -3   4    0.15    1.13
   8  -5   4    3.29    3.27
   8  -5   4    1.68    1.90
   6   2  -4   46.87    5.60
  -8   6  -4   71.99   15.35
  -6  -2   4   50.44    9.64
   8  -6   4   45.80    7.97
  -2   8   4   46.73   10.08
   8  -6   4   40.23    8.68
  -6  -2   4   54.75    5.29
  -8   7  -4   12.82    5.39
   8  -7   4    9.68    3.48
  -7  -1   4   12.69    2.89
  -1   8   4    8.55    7.75
  -7  -1   4   16.69    6.01
   8  -7   4   11.19    4.05
   8   0  -4  170.97   13.59
   0  -8  -4  177.74   15.84
  -8   8  -4  169.42   18.89
   0   8   4  161.25   19.05
   8  -8   4  184.91   15.82
  -8   0   4  166.41   17.23
  -8   0   4  180.47   11.62
  -8   9  -4    2.00    3.41
   9  -1  -4    7.09    3.18
  -1  -8  -4    0.23    1.32
   1   8   4    4.28    4.20
   8  -9   4    5.42    3.38
  -9   1   4    1.22    2.39
  -2  -8  -4   39.66    7.76
  10  -2  -4   44.67    8.33
  -8  10  -4   25.48    8.05
 -10   2   4   35.83    8.99
   8 -10   4   28.02    6.62
  -8  11  -4  100.56   19.54
  -3  -8  -4   92.22   13.04
 -11   3   4   97.52   15.69
   8 -11   4   89.94   12.83
  -2  11  -4    0.50    2.16
  11  -9  -4    4.42    2.78
  -9  -2  -4    1.29    2.29
  -9  -2  -4   -1.01    1.25
 -11   9   4    2.50    3.26
  -9  -1  -4   62.28    9.92
  10  -9  -4   81.05   10.90
  -9  -1  -4   56.18   14.17
  -1  10  -4   86.06   14.61
 -10   9   4   60.85   14.69
  -9   0  -4   67.93   15.36
   9  -9  -4   71.75   10.72
  -9   0  -4   82.68   11.16
   0   9  -4  106.95   16.90
   0   9  -4   88.76   14.51
   9   0   4   77.46   10.35
   9   0   4   86.92   18.32
  -9   9   4   78.77   13.93
  -9   1  -4    0.23    1.24
   1   8  -4    5.20    3.97
   1   8  -4    7.25    3.28
  -9   1  -4    1.81    3.87
   9  -1   4    2.01    3.06
   9  -1   4    0.74    1.53
  -8   9   4    2.80    3.77
  -9   2  -4   16.30    7.37
  -9   2  -4    8.81    3.16
   2   7  -4   15.31    5.51
   2   7  -4   14.79    4.45
  -7   9   4    6.01    4.37
   9  -2   4   13.66    4.14
   9  -2   4   13.52    4.49
  -9   3  -4  177.50   19.35
   3   6  -4  166.43   13.98
  -9   3  -4  171.00   13.76
   3   6  -4  157.86   14.22
  -3  -6   4  158.41   13.73
   9  -3   4  167.28   13.89
   9  -3   4  146.75   16.86
  -6   9   4  206.89   22.08
   4   5  -4   60.84    7.34
   4   5  -4   61.17    7.06
  -4  -5   4   66.18    8.98
  -5   9   4   84.53   18.31
  -4  -5   4   65.08   13.36
   9  -4   4   46.36   11.07
   9  -4   4   63.73    8.96
  -9   5  -4   51.63   11.26
  -5  -4   4   64.72   11.49
   9  -5   4   43.95   10.06
  -5  -4   4   59.34    8.13
  -4   9   4   42.73    9.64
   9  -5   4   52.49    8.17
  -9   6  -4  181.02   20.02
   6   3  -4  174.51   13.99
   9  -6   4  171.86   15.30
   9  -6   4  289.47   30.53
  -3   9   4  300.59   30.26
  -6  -3   4  197.89   18.89
  -6  -3   4  185.30   13.78
   7   2  -4   12.75    3.61
  -9   7  -4   13.11    6.13
  -2   9   4    9.63    4.40
  -7  -2   4   12.66    3.05
  -7  -2   4   12.06    4.71
   9  -7   4   17.11    5.27
   8   1  -4    6.43    2.50
   1  -9  -4    4.44    3.09
  -9   8  -4    1.83    2.47
  -8  -1   4    1.86    1.52
   9  -8   4    3.17    2.60
  -1   9   4    3.68    3.05
  -8  -1   4    0.70    2.19
   9   0  -4   75.60   12.38
  -9   9  -4   79.77   15.93
   0  -9  -4   76.31   12.51
  -9   0   4   79.95   15.06
  -9   0   4   81.11    6.63
   9  -9   4   75.92   11.02
  -9  10  -4   49.31   11.37
  -1  -9  -4   68.74   11.90
 -10   1   4   57.86   11.73
   9 -10   4   52.37    9.48
  -9  11  -4    4.40    5.32
  -2  -9  -4   -0.28    1.84
 -11   2   4    2.49    3.57
 -10   0  -4   25.40    8.38
  10 -10  -4   33.95    7.19
   0  10  -4   37.31    8.82
 -10   0  -4   24.94    6.06
  10   0   4   47.01    8.64
 -10  10   4   37.17   10.69
   1   9  -4   78.04   13.10
 -10   1  -4   50.59   12.59
 -10   1  -4   66.61    9.97
  10  -1   4   57.74    8.90
  -9  10   4   77.16   15.75
   2   8  -4   31.93    7.98
 -10   2  -4   37.63   11.83
   2   8  -4   42.37    8.31
 -10   2  -4   38.08    7.11
  -2  -8   4   27.78    6.42
  10  -2   4   37.57    7.26
  -8  10   4   53.31   15.39
 -10   3  -4   87.73   17.73
   3   7  -4   86.48    9.46
 -10   3  -4   76.66   12.93
   3   7  -4   72.15    9.37
  -3  -7   4   82.70   11.62
  -7  10   4  112.41   21.05
  10  -3   4   98.34   11.96
  10  -3   4   65.65   12.49
   4   6  -4   44.47    7.31
   4   6  -4   33.77    6.68
 -10   4  -4   50.65   12.66
  10  -4   4   39.65    7.38
  10  -4   4   25.62    7.45
  -6  10   4   27.34    7.72
  -4  -6   4   33.53    6.58
 -10   5  -4  254.62   30.55
   5   5  -4  156.22   12.87
  10  -5   4  134.59   13.52
  -5  10   4  243.26   26.99
  -5  -5   4  148.72   17.42
  -5  -5   4  144.89   12.85
  10  -5   4  143.76   17.87
 -10   6  -4   39.52   11.46
   6   4  -4   43.13    6.86
  -4  10   4   56.63   12.73
  -6  -4   4   30.25    8.77
  10  -6   4   37.47    7.17
  -6  -4   4   41.78    6.85
 -10   7  -4   67.10   14.31
  10  -7   4   84.85   11.22
  -7  -3   4   69.77   13.51
  -3  10   4   76.07   14.46
   2 -10  -4   28.41    7.45
 -10   8  -4   30.12    9.33
  -2  10   4   24.67    7.62
  10  -8   4   59.22   10.05
  -8  -2   4   41.17    5.82
  -8  -2   4   32.41    8.19
 -10   9  -4   49.69   11.30
  10  -9   4   67.00   10.96
  -9  -1   4   66.34    6.08
  -9  -1   4   47.34   10.39
  -1  10   4   63.09   13.98
   0 -10  -4   34.58    8.52
  10 -10   4   40.44    8.76
   0  10   4   41.57   18.18
   2   9  -4    0.25    1.55
 -11   2  -4   -0.45    2.04
 -11   2  -4    1.96    2.00
  -2  -9   4    3.09    2.78
  -9  11   4    9.99    8.65
  11  -2   4    3.86    2.90
   3   8  -4  103.76   11.25
 -11   3  -4  124.29   23.32
  -8  11   4  105.30   19.19
  11  -3   4  106.13   12.88
  -3  -8   4  121.64   15.06
 -11   4  -4   72.92   15.74
   4   7  -4   59.07    7.66
  11  -4   4   76.22   10.65
  -7  11   4  146.64   30.26
  -4  -7   4   60.21   11.60
   5   6  -4    0.97    1.70
 -11   5  -4    0.21    1.76
  -5  -6   4    0.90    1.85
  11  -5   4   -0.64    1.41
  -6  11   4   -1.05    1.20
 -11   6  -4    1.33    2.36
   6   5  -4   -0.15    0.99
  11  -6   4   -0.11    1.19
  -6  -5   4   -1.09    1.07
  -6  -5   4    1.61    2.05
  -5  11   4    0.60    2.20
 -11   7  -4  116.86   27.37
  -7  -4   4   53.18    8.00
  -7  -4   4   58.19   13.46
  -4  11   4   68.27   14.70
  11  -7   4   53.27    9.49
 -11   8  -4  102.11   19.35
  -8  -3   4  114.12    9.56
  -3  11   4   75.45   16.71
  -8  -3   4  104.06   16.91
  11  -8   4   86.69   12.66
   2 -11  -4    3.24    3.30
  11  -9   4    1.94    2.36
  -2  11   4    8.15    5.29
  -9  -2   4    7.39    4.79
   0   0  -5    1.66    0.70
   0   0  -5    2.30    0.92
   0   0   5    2.27    0.96
   0   0   5    0.90    0.62
   0   1  -5    0.26    0.45
  -1   0  -5    0.27    0.47
   1  -1  -5    0.13    0.45
  -1   0  -5   -0.07    0.53
  -1   1   5    0.30    0.51
   0  -1   5    0.41    0.45
   1   0   5    0.05    0.38
   1   0   5   -0.04    0.45
   0  -1   5    0.46    0.51
  -1   1  -5    0.19    0.56
   0  -1  -5    0.51    0.76
  -1   1  -5    0.14    0.66
   0  -1  -5   -0.43    0.24
   1   0  -5   -0.15    0.25
   1  -1   5    0.53    0.71
   0   1   5   -0.05    0.44
  -1   0   5    0.51    0.38
   0   1   5   -0.58    0.38
  -1  -1  -5 2176.31  141.65
   2  -1  -5 2228.71  126.27
  -1  -1  -5 2176.31  141.65
  -1   2  -5 2211.94  131.75
  -1   2  -5 2211.94  131.75
   2  -1  -5 2228.71  126.27
   1  -2   5 2259.92  132.03
   1  -2   5 2259.92  132.03
  -2   1   5 2245.16  126.13
   1   1   5 2205.30  141.55
   1   1   5 2205.30  141.55
  -2   1   5 2245.16  126.13
  -2  -1  -5  405.79   24.79
   2   1   5  499.39   29.45
  -3   2   5  421.95   25.00
   2   1   5  400.86   24.71
   1  -3   5  413.43   25.12
  -2   0  -5   -0.44    0.32
   0   2  -5   -0.03    0.11
   2  -2  -5    0.18    0.38
   0   2  -5    0.10    0.41
   2   0   5    0.58    0.63
   2   0   5   -0.36    0.50
   0  -2   5   -0.43    0.28
   2  -1   5 2372.92  142.22
   2  -1   5 2372.92  142.23
  -1   2   5 2205.06  139.44
  -1   2   5 2205.06  139.44
  -2   2  -5    0.51    0.91
  -2   2  -5    0.71    0.53
   0  -2  -5    0.06    0.55
   2  -2   5    0.20    0.69
   0   2   5    0.28    0.80
   0   2   5   -0.27    0.43
   2  -2   5    0.31    0.70
  -1  -2  -5  433.77   27.47
  -1  -2  -5  410.33   24.50
   1   2   5  411.84   26.93
   2  -3   5  414.30   25.64
  -3   1   5  418.86   23.78
  -2   4  -5  196.31   14.12
  -2  -2  -5  181.10   12.90
  -2  -2  -5  165.76   15.14
   2  -4   5  179.14   13.77
   2   2   5  191.42   15.46
   2   2   5  201.32   13.23
  -4   2   5  181.37   13.07
  -3  -2  -5   43.20    6.37
  -3  -2  -5   27.98    6.47
  -2   5  -5   46.70    7.89
   3   2   5   37.99    6.04
   3   2   5   48.52    9.10
   2  -5   5   41.17    6.81
  -5   3   5   33.25    6.20
   3   1   5 2564.62  140.37
   0   3  -5    0.23    0.36
  -3   0  -5   -0.04    0.66
  -3   0  -5   -0.11    0.74
   0   3  -5    0.41    0.68
   3   0   5   -0.78    0.29
  -3   3   5    0.08    0.85
   0  -3   5    0.45    0.87
  -3   1  -5  529.78   31.40
   3  -1   5  535.67   30.97
  -1  -2   5  435.74   26.22
   3  -1   5  399.43   26.54
  -3   2  -5  387.74   26.26
  -3   2  -5  417.88   24.54
   1  -3  -5  424.52   24.49
  -2  -1   5  422.55   22.89
   3  -2   5  413.05   26.24
   3  -2   5  444.42   24.76
  -3   3  -5   -0.22    0.50
   0  -3  -5    0.15    0.70
  -3   0   5   -0.01    0.51
   3  -3   5    0.10    0.82
   3  -3   5    1.11    1.05
   0   3   5    0.22    1.33
   3  -4   5 2046.55  110.50
   1   3   5 2036.48  112.02
  -2  -3  -5   35.49    7.77
  -2  -3  -5   32.83    5.07
   2   3   5   40.41    8.10
   3  -5   5   40.86    7.34
  -5   2   5   41.47    5.31
  -3  -3  -5  135.13   11.09
   6  -3  -5  126.11    8.91
  -3  -3  -5  114.30   13.41
  -3   6  -5  121.35   12.06
   3  -6   5  116.75   12.12
  -6   3   5  159.68   12.86
  -4  -3  -5   95.87   12.78
  -3   7  -5  102.18   11.41
   7  -4  -5  115.61    8.15
  -4  -3  -5  120.96   10.46
  -7   4   5  102.25   11.45
   4   3   5  105.87   12.52
  -4  -2  -5    1.80    1.94
   6  -4  -5    4.91    1.53
  -2   6  -5    4.40    2.35
   4   2   5    5.26    3.80
  -6   4   5    7.37    3.29
   4   2   5    6.56    2.50
  -1   5  -5   -0.46    0.78
  -4  -1  -5    1.13    1.37
  -4  -1  -5    6.46    3.38
   4   1   5    0.83    1.15
   4   1   5   -0.39    0.71
  -5   4   5    0.09    1.21
   0   4  -5    1.68    1.20
  -4   0  -5   -0.76    0.77
   0   4  -5   -0.25    0.63
  -4   0  -5    0.66    1.00
  -4   4   5   -0.39    0.71
   4   0   5    0.42    0.47
   4   0   5    0.40    1.73
   1   3  -5    2.26    0.89
  -4   2  -5  180.41   12.81
   4  -2   5  178.99   14.69
  -2  -2   5  193.51   12.64
   4  -2   5  190.60   13.04
   4  -3   5 2057.51  111.94
  -4   4  -5    0.05    0.90
   0  -4  -5    1.02    1.18
   4  -4   5    2.43    1.68
  -4   0   5    0.50    0.95
   4  -4   5    0.22    0.94
   0   4   5   -0.25    1.74
  -1  -4  -5    2.85    1.67
   5  -1  -5    2.08    1.17
  -4   5  -5    3.64    2.57
   1   4   5   -0.27    1.00
  -5   1   5    0.26    0.77
   4  -5   5    1.06    1.09
   4  -5   5    8.54    4.62
  -4   6  -5    5.15    3.05
   6  -2  -5    5.57    2.09
  -2  -4  -5    3.41    2.21
  -2  -4  -5    4.80    2.76
  -6   2   5    4.58    2.39
   4  -6   5    6.31    3.31
   2   4   5    6.54    4.78
  -3  -4  -5  115.94   10.47
  -3  -4  -5  105.72   13.44
   7  -3  -5  110.03    7.48
   7  -3  -5  115.87   10.34
  -4   7  -5   87.89   11.14
   4  -7   5  109.12   12.32
   3   4   5  103.02   12.69
  -7   3   5  110.98   11.54
  -4  -4  -5  288.40   20.71
  -4  -4  -5  320.00   26.91
   8  -4  -5  292.04   17.42
  -4   8  -5  318.55   24.20
   4   4   5  282.15   24.52
  -8   4   5  224.34   21.59
   9  -5  -5    2.81    1.58
  -4   9  -5    1.15    2.33
  -5  -4  -5    3.72    3.01
  -5  -4  -5    0.69    1.69
   5   4   5    2.86    4.21
  -9   5   5    2.66    3.03
  -3   8  -5   60.09   10.77
   8  -5  -5   57.16    5.81
  -5  -3  -5  134.48   25.00
  -5  -3  -5   64.36    9.61
  -8   5   5   59.41   10.51
   5   3   5   61.74   11.45
  -5  -2  -5    2.09    1.86
   7  -5  -5    3.00    1.55
  -2   7  -5    1.59    2.04
  -5  -2  -5    1.54    1.95
   5   2   5    6.07    3.53
   5   2   5    1.13    1.29
  -1   6  -5  681.72   41.50
  -1   6  -5  728.15   43.17
  -5  -1  -5  694.94   45.32
  -5  -1  -5  653.83   40.02
  -6   5   5  669.33   43.12
   5   1   5  687.32   40.33
   0   5  -5    0.97    1.14
   0   5  -5   -0.19    0.66
  -5   0  -5    0.83    1.41
  -5   0  -5    1.26    1.20
   5   0   5    0.62    1.14
   5   0   5    0.90    1.19
  -5   5   5    2.17    2.07
   1   4  -5    2.80    2.14
   1   4  -5    1.37    1.09
  -5   1  -5    6.96    5.14
  -5   1  -5    2.15    1.55
   5  -1   5   -0.17    0.88
   5  -1   5   -0.12    0.76
  -4   5   5    2.01    2.67
   2   3  -5   45.81    4.40
  -5   2  -5   29.54    4.56
  -5   2  -5   58.18   11.42
  -2  -3   5   35.25    5.97
   5  -2   5   28.09    4.54
   5  -2   5   59.84   11.21
  -5   3  -5   34.88    5.26
  -5   3  -5   35.42    7.20
   5  -3   5   36.48    5.63
  -3  -2   5   36.29    3.65
  -3  -2   5   40.55    4.92
   5  -3   5   78.15   13.73
  -5   4  -5    1.76    1.67
  -4  -1   5    2.28    1.66
  -4  -1   5    1.46    0.80
   5  -4   5    2.41    1.54
   5  -4   5    1.51    1.34
  -1   5   5    4.76    4.60
   0  -5  -5    0.51    1.05
  -5   5  -5   -0.29    1.08
   5  -5   5    0.09    1.31
  -5   0   5    0.02    0.82
   0   5   5    1.16    1.93
   5  -5   5   -0.44    0.63
  -5   6  -5  642.41   43.91
   6  -1  -5  700.64   39.35
  -1  -5  -5  652.80   41.07
   5  -6   5  735.78   41.71
   1   5   5  726.93   46.16
  -6   1   5  713.99   42.36
   7  -2  -5    5.00    2.33
  -5   7  -5    1.75    1.79
  -2  -5  -5    3.05    2.12
  -2  -5  -5    4.35    4.21
   2   5   5    1.78    2.51
   5  -7   5    2.69    1.89
  -7   2   5    4.50    2.68
  -5   8  -5   70.84   11.89
  -3  -5  -5   47.94   10.27
  -3  -5  -5   66.81    9.59
   8  -3  -5   55.25    7.06
   3   5   5   63.64   13.14
  -8   3   5   56.73   10.27
  -4  -5  -5    2.19    2.88
  -5   9  -5   -0.72    1.44
   9  -4  -5    0.35    1.49
  -4  -5  -5   -0.79    0.82
   9  -4  -5    2.31    1.25
  -9   4   5    0.53    1.62
   4   5   5   -0.16    1.95
  -5  -5  -5    4.09    4.22
  -5  10  -5    5.55    4.38
  -5  -5  -5    2.13    2.12
  10  -5  -5    2.38    1.70
 -10   5   5    2.74    2.87
   5   5   5    4.79    3.86
  -5  11  -5   18.61    6.23
  -6  -5  -5    8.43    5.05
  -6  -5  -5   19.55    5.94
  11  -6  -5   13.32    3.39
 -11   6   5   16.79    6.78
  -4  10  -5  169.80   17.98
  -6  -4  -5  159.80   15.07
  -6  -4  -5  194.36   21.91
  10  -6  -5  164.65   12.49
   6   4   5  148.56   17.86
 -10   6   5  169.51   18.47
  -6  -3  -5    0.17    1.44
   9  -6  -5    3.43    1.79
  -6  -3  -5    2.17    2.77
  -3   9  -5   -0.78    0.94
   6   3   5   -0.59    1.53
  -9   6   5    1.58    2.20
  -6  -2  -5  761.55   53.85
   8  -6  -5  848.38   45.95
  -6  -2  -5  834.06   47.73
  -2   8  -5  813.79   50.33
  -2   8  -5  709.58   50.61
   6   2   5  815.02   47.75
   6   2   5  820.41   52.68
  -1   7  -5   34.93    6.52
  -6  -1  -5   34.38    5.79
  -1   7  -5   41.60    8.66
  -6  -1  -5   28.32    7.42
  -7   6   5   37.28    8.05
   6   1   5   59.30    7.85
   0   6  -5   -0.18    0.83
  -6   0  -5    0.20    1.91
  -6   0  -5    0.97    1.50
   0   6  -5   -0.05    0.93
   6   0   5   -0.31    0.81
   6   0   5    0.59    1.40
  -6   6   5    0.80    3.16
   1   5  -5  696.31   42.37
  -6   1  -5  698.12   47.08
  -6   1  -5  686.80   41.71
   6  -1   5  867.52   49.86
  -5   6   5  703.35   45.45
   2   4  -5    6.50    2.38
   2   4  -5    6.20    2.04
  -6   2  -5    5.20    2.39
  -6   2  -5    5.56    2.24
  -4   6   5    5.48    2.93
   6  -2   5    7.80    2.70
   6  -2   5    5.32    2.70
   3   3  -5  130.17    8.85
  -6   3  -5  116.83   10.27
  -3   6   5  123.72   13.01
   6  -3   5  123.49   12.98
  -3  -3   5  130.59    9.57
   6  -3   5  142.94   11.07
  -3  -3   5  138.63   11.98
  -6   4  -5    6.03    3.33
   6  -4   5    3.21    1.97
  -4  -2   5    4.44    2.30
  -4  -2   5    6.01    1.86
   6  -4   5    3.08    3.62
   5   1  -5  702.37   41.26
   6  -5   5  747.34   45.69
  -1   6   5  859.23   52.41
  -5  -1   5  749.93   44.03
  -5  -1   5  697.34   39.43
   6  -5   5  712.48   46.56
   6   0  -5   -0.04    0.32
  -6   6  -5    0.84    1.79
   0  -6  -5    0.79    1.24
   6  -6   5    0.95    1.55
   6  -6   5   -0.41    1.00
   0   6   5   -1.03    0.91
  -6   0   5    1.91    1.69
  -1  -6  -5   57.27    9.16
  -6   7  -5   51.40   11.13
  -7   1   5   50.27    9.23
   6  -7   5   83.19   18.50
   6  -7   5   48.85    8.16
   1   6   5   74.54   17.79
   8  -2  -5  804.51   47.58
  -6   8  -5  781.26   53.22
  -2  -6  -5  820.19   49.41
   2   6   5  961.20   60.09
  -8   2   5  788.29   51.37
   6  -8   5  811.37   49.63
  -3  -6  -5   -0.68    1.21
   9  -3  -5    0.32    1.43
  -6   9  -5   -0.49    1.77
  -9   3   5   -0.36    1.47
   6  -9   5    0.13    1.54
   3   6   5   -1.15    1.41
  -4  -6  -5  166.49   20.86
  -4  -6  -5  183.21   16.17
  -6  10  -5  171.53   19.04
 -10   4   5  162.42   18.06
   4   6   5  170.02   20.26
  -5  -6  -5   13.65    5.06
  -5  -6  -5   39.87   16.24
  -6  11  -5   21.27    8.03
 -11   5   5   19.70    8.05
  11  -7  -5    3.21    1.96
  -4  11  -5    2.22    2.74
  -7  -4  -5    3.42    4.05
  -7  -4  -5    4.13    3.16
 -11   7   5    0.72    2.54
  -7  -3  -5   14.74    6.41
  -3  10  -5   14.48    5.97
  10  -7  -5   24.97    5.00
  -3  10  -5   16.85    7.66
  -7  -3  -5   10.65    5.84
 -10   7   5   19.72    7.44
   7   3   5   13.73    6.22
  -7  -2  -5   99.63   24.35
   9  -7  -5   42.73    6.66
  -2   9  -5   39.98   10.09
  -7  -2  -5   37.60    7.17
  -9   7   5   33.43    7.71
   7   2   5   29.34    8.73
  -7  -1  -5  255.41   18.88
  -1   8  -5  256.48   22.00
   8  -7  -5  277.96   18.58
  -1   8  -5  265.21   20.93
  -7  -1  -5  251.83   25.07
   7   1   5  233.05   22.21
   7   1   5  250.05   18.90
  -8   7   5  257.94   23.15
   0   7  -5   -0.24    1.15
  -7   0  -5   -0.50    0.82
   0   7  -5    1.26    1.71
  -7   0  -5   -0.73    0.83
   7   0   5    1.02    1.56
  -7   7   5    0.73    2.15
   7   0   5   -0.04    1.04
   1   6  -5   44.39    7.44
  -7   1  -5   51.94    7.76
  -7   1  -5   42.28    9.84
   1   6  -5   44.17    7.80
   7  -1   5   45.88    7.42
  -6   7   5   53.07   10.75
   7  -1   5   54.95   11.54
   2   5  -5    1.76    1.67
  -7   2  -5    3.21    3.55
  -7   2  -5    1.63    1.68
   2   5  -5    4.30    2.13
   7  -2   5   -0.15    1.43
   7  -2   5   -0.35    0.80
  -5   7   5    2.65    3.31
   3   4  -5  107.44    8.57
   3   4  -5  100.99    8.60
  -7   3  -5  107.56    9.69
  -3  -4   5  120.42    9.41
   7  -3   5  108.03   12.51
   7  -3   5  111.24   10.24
  -4   7   5  111.45   12.74
  -3  -4   5  106.67   11.51
  -7   4  -5   81.89   13.81
  -4  -3   5  113.52   11.41
   7  -4   5  105.44   10.18
  -3   7   5  153.60   17.32
   7  -4   5  108.47   12.54
  -4  -3   5  102.43    8.44
   5   2  -5    3.15    1.38
  -7   5  -5    1.02    1.64
  -5  -2   5    3.57    2.26
  -2   7   5    1.37    1.99
  -5  -2   5    4.84    1.59
   7  -5   5    0.31    1.28
   7  -5   5    2.86    2.71
  -7   6  -5   50.42   11.81
   7  -6   5   41.43   10.20
  -1   7   5   72.61   14.94
   7  -6   5   44.94    6.99
  -6  -1   5   43.03    4.08
   0  -7  -5   -0.54    0.79
   7   0  -5   -0.35    0.36
  -7   7  -5    0.33    1.74
   7  -7   5    0.53    1.67
   7  -7   5    1.55    3.35
   0   7   5   -0.52    2.17
  -7   0   5   -0.88    0.45
  -1  -7  -5  249.05   20.28
  -7   8  -5  255.64   23.79
   7  -8   5  275.90   20.82
  -8   1   5  303.52   23.17
   1   7   5  247.17   24.29
  -2  -7  -5   44.45    7.74
   9  -2  -5   35.21    6.27
  -7   9  -5   39.75   10.56
   2   7   5   22.56    6.78
  -9   2   5   42.28    9.15
   7  -9   5   17.82    6.04
  -7  10  -5   25.13    8.66
  -3  -7  -5   13.18    4.43
  10  -3  -5   16.47    4.84
 -10   3   5   15.76    5.93
   3   7   5    5.24    4.33
   7 -10   5   30.93    7.85
  -4  -7  -5    1.12    2.64
  -7  11  -5    2.91    3.12
   7 -11   5    1.88    2.47
 -11   4   5   -1.20    1.07
  11  -8  -5    1.29    1.44
  -8  -3  -5    2.27    1.98
  -8  -3  -5    0.01    3.19
  -3  11  -5    2.33    2.87
 -11   8   5    1.26    3.31
  -8  -2  -5   67.27   15.36
  -8  -2  -5   74.78   11.29
  -2  10  -5   50.87   10.07
  10  -8  -5   76.82    9.61
 -10   8   5   67.71   12.36
  -8  -1  -5  214.38   23.95
  -1   9  -5  146.98   15.28
   9  -8  -5  150.35   13.13
  -1   9  -5  138.43   15.98
  -8  -1  -5  146.74   13.45
  -9   8   5  152.44   17.81
   8   1   5  143.48   16.94
   8   1   5  173.08   14.88
  -8   0  -5    1.23    1.60
   0   8  -5    1.64    3.72
  -8   0  -5    0.36    1.88
   0   8  -5    3.01    2.39
   8   0   5   -0.07    1.05
   8   0   5   -0.14    1.42
  -8   8   5    0.64    2.07
  -8   1  -5  273.23   25.13
   1   7  -5  251.43   19.28
   1   7  -5  257.73   20.24
  -8   1  -5  250.17   18.62
   8  -1   5  244.39   22.54
   8  -1   5  267.36   19.06
  -7   8   5  262.17   23.65
  -8   2  -5  753.03   45.79
   2   6  -5  792.81   45.78
   2   6  -5  788.65   46.74
  -6   8   5  795.85   52.05
   8  -2   5  729.79   50.69
   8  -2   5  826.53   46.47
   3   5  -5   61.19    6.40
  -8   3  -5   61.23    8.82
  -5   8   5   39.33    8.87
   8  -3   5   69.52   13.21
  -3  -5   5   70.07    8.75
   8  -3   5   66.63    8.94
  -8   4  -5  296.93   26.27
  -4  -4   5  287.53   19.10
   8  -4   5  289.41   20.45
  -4   8   5  290.17   24.78
  -4  -4   5  280.40   22.91
  -8   5  -5   52.87   11.16
  -3   8   5   64.15   12.83
  -5  -3   5   64.72    6.22
  -5  -3   5   65.04   11.06
   8  -5   5   64.08    8.55
  -8   6  -5  771.91   52.33
  -6  -2   5  778.31   42.90
  -2   8   5  728.18   52.69
  -6  -2   5  798.41   49.19
   8  -6   5  793.89   46.96
  -1   8   5  295.73   29.03
  -7  -1   5  273.11   22.49
   8  -7   5  287.29   20.98
  -7  -1   5  256.54   16.32
  -8   8  -5   -0.91    0.87
   8   0  -5   -0.10    0.76
   0  -8  -5   -1.54    0.64
   8  -8   5   -1.06    0.73
   0   8   5   -1.40    1.77
  -8   0   5   -0.48    1.60
  -1  -8  -5  140.15   14.46
   9  -1  -5  154.70   12.43
  -8   9  -5  142.51   17.73
   8  -9   5  169.64   15.49
  -9   1   5  163.75   16.95
   1   8   5  145.23   18.57
  -2  -8  -5   70.60   11.89
  -8  10  -5   49.39   10.42
  10  -2  -5   70.39    7.98
 -10   2   5   54.09   11.03
   8 -10   5   91.69   13.79
  -3  -8  -5   -1.23    1.39
  -8  11  -5    0.58    3.71
 -11   3   5   -0.77    1.18
   8 -11   5   -0.75    1.52
  -2  11  -5    4.24    2.94
  -9  -2  -5   13.96    7.60
  -9  -2  -5    6.42    3.44
  11  -9  -5   12.24    4.01
 -11   9   5    6.77    4.40
  -1  10  -5    6.22    3.83
  10  -9  -5    4.80    2.95
  -9  -1  -5    4.77    4.94
  -9  -1  -5    6.19    4.54
 -10   9   5    8.48    5.27
   9   1   5    9.66    3.97
  -9   0  -5   -0.69    0.89
  -9   0  -5    0.10    1.95
   9  -9  -5   -0.51    0.98
   0   9  -5    0.61    2.12
   0   9  -5   -0.68    0.99
  -9   9   5   -0.41    1.83
   9   0   5   -0.11    1.30
   1   8  -5  142.55   13.66
  -9   1  -5  143.52   12.96
  -9   1  -5  138.38   18.13
   1   8  -5  140.92   14.55
   9  -1   5  162.53   13.63
  -8   9   5  157.88   18.24
  -9   2  -5   36.73    6.87
   2   7  -5   27.52    6.37
  -9   2  -5   35.72   11.04
   2   7  -5   45.14    8.86
  -7   9   5   51.48   12.74
   9  -2   5   37.75    6.66
   3   6  -5    0.08    1.18
   3   6  -5    2.49    2.02
  -9   3  -5   -1.34    1.24
  -9   3  -5    1.31    1.70
   9  -3   5   -1.15    0.63
   9  -3   5    0.96    2.53
  -3  -6   5   -0.53    0.88
  -6   9   5    1.93    3.33
   4   5  -5    3.28    1.94
  -9   4  -5    0.02    2.30
   4   5  -5    0.53    1.27
  -4  -5   5   -0.33    1.39
  -4  -5   5    0.85    1.54
   9  -4   5    2.90    1.94
  -5   9   5    0.32    3.12
   9  -4   5    1.15    2.71
  -9   5  -5    2.32    2.51
   5   4  -5    2.66    1.66
  -5  -4   5    3.98    3.05
  -4   9   5    0.10    2.14
  -5  -4   5    3.34    2.15
   9  -5   5    2.32    2.73
   9  -5   5   -0.04    1.28
  -9   6  -5   -0.47    1.50
  -3   9   5    0.22    2.02
  -6  -3   5    0.73    1.98
   9  -6   5   -0.56    0.98
  -6  -3   5    1.26    1.26
  -9   7  -5   66.33   17.21
  -7  -2   5   32.60    4.86
  -7  -2   5   32.31    7.69
   9  -7   5   38.39    7.36
  -2   9   5   77.02   19.22
  -9   8  -5  138.07   17.51
   1  -9  -5  155.60   15.00
  -8  -1   5  152.04   16.44
  -8  -1   5  147.72   10.21
  -9   9  -5    1.74    5.63
   0  -9  -5   -0.64    0.90
  -9   0   5    1.31    3.22
   9  -9   5   -0.89    1.02
   0   9   5    0.48    3.34
  -9  10  -5    1.67    2.91
  -1  -9  -5    2.49    3.90
   9 -10   5    0.83    2.38
 -10   1   5    3.43    3.51
  -9  11  -5   14.02    7.25
  -2  -9  -5    3.20    3.20
   9 -11   5    7.25    4.17
 -11   2   5    6.82    4.61
 -10   0  -5    1.32    2.74
   0  10  -5   -0.98    1.04
 -10   0  -5    1.52    2.03
  10 -10  -5    0.52    1.87
  10   0   5    1.91    2.29
 -10  10   5   -1.44    1.53
   1   9  -5    7.97    3.73
 -10   1  -5    5.00    3.92
 -10   1  -5    6.29    3.91
  -9  10   5    5.24    5.93
  10  -1   5    0.43    1.47
   2   8  -5   70.28    8.62
 -10   2  -5   54.69    8.89
   2   8  -5   78.34    9.77
 -10   2  -5   75.28   15.96
  -2  -8   5   75.37   10.81
  -8  10   5  112.74   25.85
  10  -2   5   70.15   10.06
 -10   3  -5   18.32    5.18
   3   7  -5   16.50    4.91
 -10   3  -5   20.94    7.99
   3   7  -5   22.55    5.16
  -7  10   5   13.29    5.59
  10  -3   5   13.95    5.61
  10  -3   5   16.70    4.67
  -3  -7   5   14.00    4.69
   4   6  -5  153.83   12.81
   4   6  -5  163.47   13.44
 -10   4  -5  169.02   20.18
  10  -4   5  181.12   15.19
  -4  -6   5  176.05   14.57
  -6  10   5  286.05   30.52
   5   5  -5    4.22    1.85
 -10   5  -5    6.25    5.10
   5   5  -5    3.96    2.33
  -5  -5   5    0.39    1.41
  -5  -5   5    5.16    4.32
  -5  10   5    1.08    3.09
  10  -5   5    2.83    2.09
 -10   6  -5  165.07   19.97
  -6  -4   5  185.22   13.53
  -4  10   5  185.18   20.11
  -6  -4   5  134.84   16.84
  10  -6   5  189.74   15.73
 -10   7  -5   19.91    7.03
  -7  -3   5   10.43    3.00
  -3  10   5   14.66    5.77
  10  -7   5   19.18    7.42
  -7  -3   5   12.91    5.29
   2 -10  -5   71.53   12.37
 -10   8  -5  106.03   21.40
  -8  -2   5   62.48   12.60
  -2  10   5   64.49   13.82
  10  -8   5   78.75   11.59
  -8  -2   5   57.47    5.89
 -10   9  -5    2.31    3.29
   1 -10  -5    3.14    3.20
  10  -9   5    6.29    3.91
  -9  -1   5    6.01    4.05
  -1  10   5    2.36    3.33
 -10  10  -5    0.11    2.86
   0 -10  -5    1.90    2.43
  10 -10   5   -0.58    1.35
 -10   0   5    0.21    2.14
   0  10   5    0.85    3.03
 -11   2  -5   10.61    5.55
 -11   2  -5    5.21    3.30
   2   9  -5    8.76    3.57
  -2  -9   5   19.89    6.35
  -9  11   5   11.66    5.82
  11  -2   5   11.70    4.80
   3   8  -5    1.15    1.91
 -11   3  -5    0.63    2.95
 -11   3  -5   -0.38    1.19
  -3  -8   5    2.18    2.83
  -8  11   5    1.75    3.50
   4   7  -5    3.37    2.18
 -11   4  -5    0.61    2.76
   4   7  -5    0.93    1.91
  -4  -7   5    3.21    2.30
  11  -4   5    2.03    2.53
  -7  11   5    2.37    4.07
 -11   5  -5   23.94    8.01
  -6  11   5   15.33    7.01
  -5  -6   5   14.45    4.30
 -11   6  -5   20.21    8.27
  -6  -5   5   19.98    4.59
  -6  -5   5   19.31    7.17
  -5  11   5   21.31    8.18
  11  -6   5   18.44    5.27
 -11   7  -5    4.30    4.76
  -4  11   5    3.35    3.83
  11  -7   5    0.29    1.18
  -7  -4   5    3.89    2.02
  -7  -4   5    9.90    5.56
   3 -11  -5    0.22    1.87
 -11   8  -5    0.26    2.67
  -3  11   5    0.32    4.30
  -8  -3   5   -0.18    1.52
  11  -8   5    1.46    2.38
   2 -11  -5    2.84    3.26
 -11   9  -5    0.88    2.86
  -2  11   5    5.83    5.00
  11  -9   5   12.73    5.02
  -9  -2   5    2.84    3.58
   0   0  -6 1576.93   96.99
   0   0  -6 1576.93   96.99
   0   0   6 1590.77   96.27
   0   0   6 1590.76   96.27
  -1   0  -6   61.83    5.19
   0   1  -6   77.40    7.67
  -1   0  -6   59.99    5.91
   1  -1  -6   61.86    4.61
   1   0   6   60.46    5.13
   0  -1   6   56.79    4.66
   1   0   6   61.52    6.04
   0  -1   6   63.07    4.67
  -1   1   6   60.84    4.59
   1   0  -6   64.06    4.40
   0  -1  -6   65.65    6.27
   0  -1  -6   63.19    5.15
  -1   1  -6   62.72    5.21
  -1   1  -6   67.06    5.77
   0   1   6   63.72    6.17
   1  -1   6   67.12    5.77
   0   1   6   63.32    5.14
  -1   0   6   57.56    4.28
   1  -1   6   62.38    5.18
  -1  -1  -6  116.48   10.25
  -1   2  -6  119.04    8.70
  -1  -1  -6  133.08    9.04
   1  -2   6  117.83    8.54
   1  -2   6  125.63    9.08
   1   1   6  122.49    8.79
  -2  -1  -6  638.88   36.31
   3  -2  -6  644.21   34.16
  -1   3  -6  621.19   36.25
   1  -3   6  639.58   36.54
   2   1   6  623.79   36.15
   2   1   6  634.64   38.98
   1  -3   6  684.56   36.19
   2  -2  -6 1556.08  104.24
   0   2  -6 1709.01   97.54
   0   2  -6 1709.01   97.54
   2  -2  -6 1556.08  104.24
   2   0   6 1572.18  113.82
  -2   2   6 1620.20  104.84
  -2   2   6 1620.20  104.84
   0  -2   6 1651.60   97.29
   0  -2   6 1651.60   97.29
   2   0   6 1572.18  113.81
  -2   1  -6  117.38    8.69
  -2   1  -6  124.85   10.06
   1  -2  -6  120.18    8.32
   2  -1   6  112.84    8.58
   2  -1   6  127.82    9.99
  -1  -1   6  119.06    7.53
   0   2   6 3047.32  167.28
  -1  -2  -6  605.13   38.42
  -2   3  -6  625.78   36.55
  -1  -2  -6  586.24   35.47
  -3   1   6  640.23   34.52
   1   2   6  657.33   38.58
   2  -3   6  655.93   39.44
   2  -3   6  625.65   35.55
  -2   4  -6  269.80   18.49
  -2  -2  -6  256.89   20.50
  -2  -2  -6  271.20   17.79
   2  -4   6  258.15   18.46
  -4   2   6  293.15   17.88
   2   2   6  269.77   20.45
   2   2   6  279.28   17.91
  -2   5  -6   16.04    3.65
  -3  -2  -6   20.55    4.25
  -3  -2  -6   15.92    4.85
   3   2   6   29.38    8.06
   3   2   6   18.42    3.60
  -5   3   6   17.73    3.86
   2  -5   6   17.06    4.06
  -1   4  -6  822.43   46.60
  -3  -1  -6  840.38   46.61
  -3  -1  -6  858.97   50.40
   3   1   6  805.36   49.53
  -4   3   6  840.16   47.45
   3   1   6  813.79   46.49
   1  -4   6  821.16   47.08
   3   0   6 1532.62   84.90
  -3   1  -6  608.19   38.08
  -3   1  -6  632.20   35.69
   2  -3  -6  646.02   35.10
   3  -1   6  628.84   37.96
  -1  -2   6  635.86   34.04
   3  -1   6  629.53   35.74
  -3   2  -6  638.37   35.62
   1  -3  -6  607.04   35.20
   3  -2   6  659.90   37.78
   3  -2   6  606.96   35.48
  -1   3   6  625.14   38.18
   3  -3   6 1545.42   84.89
  -3   4  -6  787.18   47.96
  -1  -3  -6  819.62   46.44
   1   3   6  849.76   50.01
  -4   1   6  833.64   45.52
   3  -4   6  821.53   46.31
   3  -4   6  821.71   48.22
  -2  -3  -6   16.80    5.49
  -3   5  -6   13.62    3.65
  -2  -3  -6   20.00    4.31
  -5   2   6   21.66    4.83
   3  -5   6   17.28    3.74
   2   3   6   29.15    6.97
   3  -5   6   27.97    6.13
  -3   6  -6   30.32    5.84
  -3  -3  -6   29.76    5.09
  -3  -3  -6   35.87    8.23
   3  -6   6   31.04    5.81
  -6   3   6   37.61    7.11
   3   3   6   27.59    6.77
  -4  -3  -6  278.23   25.69
   7  -4  -6  196.25   12.87
  -4  -3  -6  206.58   15.92
  -3   7  -6  213.66   17.80
   4   3   6  194.46   18.90
  -7   4   6  189.48   17.09
  -4  -2  -6  427.40   28.04
  -4  -2  -6  548.57   36.84
  -2   6  -6  446.21   29.37
   6  -4  -6  439.00   25.58
   4   2   6  430.99   31.38
   4   2   6  433.33   28.07
  -4  -1  -6  185.79   17.50
  -4  -1  -6  225.52   15.07
  -1   5  -6  200.25   14.86
  -5   4   6  198.44   15.87
   4   1   6  211.23   14.86
   4   1   6  201.16   17.34
  -4   0  -6 1402.74   75.08
  -4   4   6 1337.85   76.79
   4   0   6 1405.75   78.49
  -4   1  -6  839.45   46.06
   4  -1   6  798.76   48.80
   4  -1   6  819.15   46.00
  -4   2  -6  266.33   17.68
  -2  -2   6  279.37   16.90
   4  -2   6  274.80   20.05
   4  -2   6  272.32   17.82
  -4   3  -6  780.67   49.29
  -1   4   6  823.85   50.47
   4  -3   6  847.01   49.57
  -3  -1   6  868.96   45.31
   0   4   6 1441.56   82.12
   4  -4   6 1471.37   77.94
   4  -4   6 1376.07   80.10
  -1  -4  -6  215.96   15.33
  -4   5  -6  198.35   16.81
  -5   1   6  206.98   14.80
   4  -5   6  209.08   15.16
   1   4   6  202.54   18.05
  -2  -4  -6  423.32   26.92
  -4   6  -6  425.72   29.27
   2   4   6  418.83   30.67
  -6   2   6  409.77   27.18
   4  -6   6  402.01   28.90
   4  -6   6  439.49   27.28
  -3  -4  -6  184.89   19.10
  -4   7  -6  191.99   17.32
  -3  -4  -6  189.31   15.24
  -7   3   6  207.71   16.69
   3   4   6  181.85   18.38
  -4  -4  -6 1479.00   90.66
   8  -4  -6 1491.79   78.11
  -4  -4  -6 1513.99   83.01
  -4   8  -6 1473.96   86.10
   4   4   6 1422.85   88.09
  -5  -4  -6   74.01   14.64
  -5  -4  -6   77.07   11.15
   9  -5  -6   69.23    6.23
  -4   9  -6   82.23   13.13
   5   4   6   55.35   11.05
  -9   5   6   70.94   10.98
  -5  -3  -6   -0.39    1.17
   8  -5  -6    0.20    0.77
  -3   8  -6    0.25    1.41
  -5  -3  -6    0.32    2.56
   5   3   6   -1.13    0.93
  -8   5   6   -0.36    1.06
  -2   7  -6    7.03    3.16
  -5  -2  -6    7.52    2.70
   7  -5  -6    4.14    1.68
  -5  -2  -6    7.18    3.44
   5   2   6    3.10    2.40
  -7   5   6    8.47    3.50
   5   2   6    4.54    3.08
  -5  -1  -6  463.27   33.59
  -5  -1  -6  387.01   24.24
  -1   6  -6  364.94   25.64
   5   1   6  339.29   26.98
  -6   5   6  341.56   25.97
   5   1   6  357.29   23.96
  -5   0  -6   63.39    8.30
   0   5  -6   75.33    7.60
   0   5  -6   59.99    6.51
  -5   0  -6   94.84   16.07
  -5   5   6   69.14    8.44
   5   0   6   72.97   12.18
   5   0   6   58.48    8.26
  -5   1  -6  228.21   14.97
   1   4  -6  210.56   13.18
   1   4  -6  188.07   13.26
  -5   1  -6  199.46   17.86
   5  -1   6  194.79   17.06
  -4   5   6  207.89   16.86
   5  -1   6  197.43   14.56
  -5   2  -6   21.13    4.21
  -5   2  -6   16.80    4.73
  -2  -3   6   25.55    5.02
   5  -2   6   16.13    3.38
   5  -2   6   20.96    5.14
  -5   3  -6   12.54    2.94
  -5   3  -6   40.69   10.57
   5  -3   6   22.06    5.34
  -3  -2   6   23.29    4.10
   5  -3   6   15.28    3.26
  -5   4  -6  188.75   16.88
   1  -5  -6  201.38   14.70
  -1   5   6  193.74   17.76
  -4  -1   6  213.77   14.20
   5  -4   6  181.87   16.43
  -5   5  -6   44.91    8.48
   0  -5  -6   80.99    9.85
   5  -5   6   52.88    7.33
   5  -5   6   59.82   10.07
  -5   0   6   64.39    6.79
   0   5   6   86.02   14.61
  -5   6  -6  365.19   26.82
  -1  -5  -6  353.67   23.86
   1   5   6  356.13   27.78
   5  -6   6  338.81   26.14
   5  -6   6  329.45   23.43
  -6   1   6  376.55   24.38
  -2  -5  -6    6.59    2.91
  -2  -5  -6    5.63    4.24
  -5   7  -6    6.87    4.73
  -7   2   6   10.87    3.80
   5  -7   6    7.44    3.82
   5  -7   6    6.19    3.08
   2   5   6    6.97    4.27
  -3  -5  -6   -0.28    2.35
  -5   8  -6    1.48    2.35
  -3  -5  -6    0.80    1.77
   3   5   6   -1.10    1.15
  -8   3   6   -0.65    0.94
  -4  -5  -6   81.29   15.54
  -4  -5  -6   71.78    9.71
  -5   9  -6   92.78   15.87
   4   5   6   41.75   10.22
  -9   4   6   64.43   12.23
  -5  10  -6    5.62    3.67
  -5  -5  -6   14.60    4.81
  -5  -5  -6   12.63    7.91
   5   5   6    7.49    6.08
 -10   5   6    6.21    3.75
  11  -6  -6   57.66    5.68
  -6  -5  -6   43.13    8.37
  -5  11  -6   55.40   11.22
  -6  -5  -6   56.87   14.71
 -11   6   6   37.49    8.82
  -6  -4  -6    6.70    3.25
  -4  10  -6    3.27    3.41
  -6  -4  -6   18.50    8.23
  10  -6  -6    7.05    2.37
 -10   6   6    5.52    3.72
   6   4   6    4.56    4.80
  -6  -3  -6   13.31    6.26
   9  -6  -6   10.30    2.79
  -6  -3  -6   12.61    3.76
  -3   9  -6    8.57    3.91
  -9   6   6   11.93    5.58
   6   3   6    8.25    4.19
   8  -6  -6  248.73   16.76
  -2   8  -6  255.13   20.42
  -6  -2  -6  221.30   23.61
  -2   8  -6  258.56   21.68
  -6  -2  -6  253.13   18.77
   6   2   6  268.82   19.17
   6   2   6  235.49   22.22
  -8   6   6  222.26   21.13
  -6  -1  -6   80.79   10.01
  -1   7  -6   61.21   10.24
  -6  -1  -6   38.96    8.06
  -1   7  -6   66.52    8.06
  -7   6   6   67.75   11.91
   6   1   6   61.56    8.79
   6   1   6   48.39    8.74
   0   6  -6    4.65    2.03
  -6   0  -6    2.07    2.15
  -6   0  -6    3.16    1.94
   0   6  -6    5.78    2.38
  -6   6   6   12.23    5.87
   6   0   6    2.93    1.90
   6   0   6    1.72    2.28
   1   5  -6  343.47   24.52
   1   5  -6  371.91   22.31
  -6   1  -6  346.64   23.54
  -6   1  -6  359.20   27.90
   6  -1   6  355.67   23.21
  -5   6   6  337.01   25.87
   2   4  -6  435.21   24.65
  -6   2  -6  418.03   31.25
  -6   2  -6  422.33   27.05
   6  -2   6  451.19   27.40
  -6   3  -6   19.88    4.97
  -6   3  -6   45.45    6.80
   6  -3   6   25.10    4.92
  -3  -3   6   46.33    7.42
   6  -3   6   28.93    8.24
  -6   4  -6  427.55   31.55
  -4  -2   6  435.86   24.96
   6  -4   6  555.56   35.48
   6  -4   6  410.79   27.60
  -4  -2   6  456.50   28.14
  -2   6   6  394.38   31.54
   1  -6  -6  366.98   24.47
   6  -5   6  362.73   24.21
  -1   6   6  337.54   28.04
   6  -5   6  382.88   27.80
  -5  -1   6  372.02   24.37
  -6   6  -6    9.42    4.74
   0  -6  -6    3.64    2.33
   6  -6   6    3.35    2.09
   6  -6   6    1.31    2.78
   0   6   6    2.33    2.54
  -6   0   6    6.08    2.50
  -1  -6  -6   76.16   10.63
  -6   7  -6  137.27   23.28
  -7   1   6   70.82    8.97
   6  -7   6   71.22   10.55
   1   6   6   78.92   14.75
   6  -7   6   77.37   13.91
  -2  -6  -6  250.99   19.28
   2   6   6  231.18   22.75
  -8   2   6  239.58   20.29
   6  -8   6  250.33   19.40
  -6   9  -6   13.19    5.58
  -3  -6  -6   14.48    4.92
  -9   3   6   12.79    5.24
   6  -9   6   12.28    6.26
   3   6   6   19.24    8.43
  -4  -6  -6   25.05   12.85
  -4  -6  -6    7.98    3.93
  -6  10  -6    2.06    2.87
 -10   4   6    1.64    2.54
   4   6   6    2.55    4.75
   6 -10   6    2.83    2.93
  -6  11  -6   35.68   10.18
  -5  -6  -6   82.69   12.76
  -5  -6  -6   57.19   14.98
 -11   5   6   33.27    8.75
  -7  -4  -6  127.58   22.45
  11  -7  -6  114.77   10.99
  -4  11  -6  112.12   14.52
  -7  -4  -6  100.28   13.49
 -11   7   6  100.52   16.24
  -3  10  -6    2.58    3.39
  10  -7  -6    1.37    1.49
  -7  -3  -6   -0.04    2.73
  -7  -3  -6    1.80    2.29
 -10   7   6    1.86    3.21
  -2   9  -6   30.17    7.83
  -7  -2  -6   31.39    6.33
   9  -7  -6   41.00    7.51
  -2   9  -6   24.89    6.32
   7   2   6   35.25    7.25
  -9   7   6   45.16   11.16
   7   2   6   25.22    7.52
  -7  -1  -6   44.50    7.53
  -1   8  -6   40.43    8.19
   8  -7  -6   50.15    8.44
  -7  -1  -6   39.89   10.18
   7   1   6   43.64   10.85
  -8   7   6   26.71    6.57
   7   1   6   44.70    7.30
   0   7  -6    3.08    2.19
  -7   0  -6    1.86    1.77
  -7   0  -6    6.23    5.43
   0   7  -6    3.54    2.84
  -7   7   6    3.63    4.02
   7   0   6    1.90    1.86
   7   0   6    8.19    4.26
  -7   1  -6   55.77    7.86
   1   6  -6   66.81    7.61
  -7   1  -6  117.64   23.32
   1   6  -6   64.91    7.14
   7  -1   6  145.08   24.86
  -6   7   6   61.65   10.89
   7  -1   6   76.05    9.99
   2   5  -6   10.89    2.97
  -7   2  -6   11.73    4.64
  -7   2  -6    8.82    2.93
   2   5  -6   12.54    3.18
   7  -2   6    4.05    2.85
  -5   7   6    6.34    3.92
   7  -2   6   10.94    3.53
  -7   3  -6  210.66   15.40
   7  -3   6  189.71   18.27
  -3  -4   6  203.33   16.96
   7  -3   6  189.50   15.10
  -4   7   6  201.28   18.62
  -7   4  -6  211.13   16.04
  -7   4  -6  208.16   19.85
  -4  -3   6  214.59   17.20
   7  -4   6  245.21   28.18
   7  -4   6  199.57   15.88
  -4  -3   6  212.52   14.06
  -7   5  -6    9.41    3.96
  -5  -2   6   10.25    4.12
   7  -5   6    7.93    3.30
  -5  -2   6    8.87    2.12
  -2   7   6    8.74    5.10
   7  -5   6   20.62    8.23
  -7   6  -6   63.72   11.89
   7  -6   6  105.62   18.26
  -1   7   6   46.69   11.59
   7  -6   6   62.88    8.55
  -6  -1   6   65.11    8.27
  -7   7  -6    2.98    3.19
   7  -7   6    4.35    2.61
   7  -7   6    2.04    2.62
  -7   0   6    4.30    2.79
  -1  -7  -6   40.96    9.21
  -7   8  -6   30.29    7.22
  -8   1   6   36.87    8.02
   7  -8   6   41.00    7.45
   1   7   6   39.02    9.47
  -2  -7  -6   29.39    6.63
  -7   9  -6   23.98    6.37
   2   7   6   23.50    6.85
   7  -9   6   28.72    6.41
  -9   2   6   25.04    7.49
  -3  -7  -6    1.69    2.33
  -7  10  -6    3.26    3.50
 -10   3   6    2.69    3.10
  -7  11  -6   88.09   15.77
  -4  -7  -6  103.42   14.52
 -11   4   6   76.56   13.29
   7 -11   6   85.62   14.32
  -8  -3  -6   65.96   15.37
  11  -8  -6   62.47    8.72
  -8  -3  -6   58.96   10.01
  -3  11  -6   82.04   14.11
 -11   8   6   68.68   14.72
  -8  -2  -6   34.70    7.46
  10  -8  -6   35.29    6.46
  -8  -2  -6   30.16    8.95
  -2  10  -6   20.69    6.62
 -10   8   6   27.65    8.75
  -1   9  -6   -0.97    1.28
  -8  -1  -6   -0.22    2.49
   9  -8  -6   -0.42    1.10
  -8  -1  -6    2.05    2.16
  -1   9  -6    0.67    1.59
  -9   8   6    0.04    1.60
   8   1   6    0.01    2.09
   8   1   6   -0.16    1.41
  -8   0  -6    0.88    1.73
   0   8  -6    1.24    2.15
  -8   0  -6    0.18    1.39
   0   8  -6    0.43    1.72
  -8   8   6    1.17    2.65
   8   0   6    0.25    1.91
   8   0   6    0.23    1.18
   1   7  -6   40.22    7.03
  -8   1  -6   40.44   10.57
  -8   1  -6   34.22    6.22
   1   7  -6   51.00    8.66
   8  -1   6   38.41   10.28
  -7   8   6   43.30   10.33
   8  -1   6   42.18    7.28
  -8   2  -6  277.14   24.82
   2   6  -6  238.34   16.98
  -8   2  -6  241.80   18.15
   8  -2   6  234.19   21.99
   8  -2   6  251.68   18.49
  -8   3  -6    1.44    1.75
   3   5  -6   -0.68    0.57
  -8   3  -6   -0.17    4.45
   8  -3   6   -0.44    1.49
   8  -3   6    0.73    1.35
  -5   8   6   -1.56    3.68
  -3  -5   6   -0.21    0.74
  -8   4  -6 1462.14   81.74
  -8   4  -6 1443.11   88.40
  -4  -4   6 1449.80   84.64
  -4  -4   6 1496.85   79.81
   8  -4   6 1496.99   82.05
  -8   5  -6    0.32    2.18
  -5  -3   6   -0.21    0.86
  -3   8   6   -0.16    1.40
  -3   8   6   -0.33    1.74
   8  -5   6    1.33    2.24
   8  -5   6   -0.53    0.99
  -6  -2   6  242.10   20.00
   8  -6   6  233.90   18.59
   8  -6   6  303.45   27.77
  -2   8   6  216.27   22.90
  -6  -2   6  238.05   15.04
  -8   7  -6   31.30    8.41
  -7  -1   6   29.13    6.86
   8  -7   6   46.09    7.46
  -1   8   6   38.68    9.81
   0  -8  -6    0.32    1.46
  -8   8  -6   -1.13    1.15
  -8   0   6   -1.06    0.89
   8  -8   6   -0.66    1.23
   0   8   6   -0.06    3.67
  -1  -8  -6    0.06    1.40
  -8   9  -6   -0.79    1.24
   8  -9   6    0.65    1.71
  -9   1   6   -0.39    1.23
  -8  10  -6   26.75    7.29
  -2  -8  -6   22.83    6.06
 -10   2   6   32.15    8.94
   8 -10   6   25.73    6.71
  -8  11  -6   67.06   15.91
  -3  -8  -6   54.94    9.89
   8 -11   6   72.37   13.71
 -11   3   6   54.59   15.83
  -2  11  -6   18.68    6.98
  11  -9  -6    9.06    3.45
  -9  -2  -6   11.90    6.12
  -9  -2  -6    9.79    4.15
 -11   9   6   14.19    6.51
  -9  -1  -6    3.99    4.11
  10  -9  -6    1.52    2.05
  -9  -1  -6   -0.21    1.39
  -1  10  -6    2.96    3.45
   9   1   6    5.56    3.18
 -10   9   6    7.72    4.78
   9  -9  -6   60.20    9.48
   0   9  -6   66.28   14.21
  -9   0  -6   39.75   10.67
   0   9  -6   49.33    9.57
   9   0   6   47.63    8.81
  -9   9   6   35.42   10.27
   1   8  -6   -0.37    1.46
  -9   1  -6    3.21    2.23
   1   8  -6   -0.86    0.90
  -9   1  -6    0.98    6.61
   9  -1   6    2.41    2.32
  -8   9   6   -1.00    1.31
   9  -1   6   -1.32    1.55
  -9   2  -6   37.33   10.05
   2   7  -6   26.75    5.46
  -9   2  -6   24.21    5.50
   2   7  -6   40.02    7.38
  -7   9   6   33.19    8.62
   9  -2   6   36.58   10.79
   9  -2   6   28.90    5.91
   3   6  -6   13.32    3.40
  -9   3  -6   26.74   11.45
  -9   3  -6    7.38    3.23
  -6   9   6    9.40    5.07
   9  -3   6    9.53    4.88
  -3  -6   6    5.14    2.72
   9  -3   6   11.42    3.73
  -9   4  -6   80.04   11.11
  -9   4  -6   83.75   15.48
  -5   9   6  107.74   18.71
   9  -4   6   73.35   10.08
  -4  -5   6   79.89    9.90
   9  -4   6   67.70   12.61
  -4  -5   6   88.57   11.56
  -9   5  -6  120.27   21.23
   9  -5   6   65.21    9.59
  -5  -4   6   76.03    7.42
  -4   9   6   65.60   13.31
   9  -5   6   51.01   16.69
  -5  -4   6   85.49   11.02
  -9   6  -6   19.97    8.64
  -6  -3   6    6.73    2.24
  -6  -3   6   10.26    4.73
  -3   9   6    3.90    3.43
   9  -6   6   10.82    3.66
  -3   9   6    2.61    4.34
  -9   7  -6   40.20   11.03
   2  -9  -6   35.59    8.03
   9  -7   6   30.11    6.33
  -7  -2   6   38.80    5.02
  -7  -2   6   44.12    9.86
  -2   9   6   31.49    9.26
  -9   8  -6   -0.99    2.27
   1  -9  -6    2.33    2.34
  -8  -1   6    1.02    2.14
   9  -8   6   -1.27    0.80
  -9   9  -6   57.90   13.65
   0  -9  -6   39.70    8.62
   9  -9   6   50.35    9.75
  -9   0   6   51.54   11.61
  -9  10  -6    7.87    5.64
  -1  -9  -6    6.19    4.45
 -10   1   6    0.27    2.16
   9 -10   6    7.44    4.68
  -9  11  -6   13.10    6.82
  -2  -9  -6   13.40    5.22
   9 -11   6    3.23    3.45
 -11   2   6   13.21    6.58
  10 -10  -6   -1.22    1.13
   0  10  -6   -0.37    1.33
 -10   0  -6   -1.00    1.41
 -10   0  -6   -0.60    1.36
  10   0   6   -0.55    1.34
 -10  10   6   -0.02    2.83
   1   9  -6    5.06    3.13
 -10   1  -6    5.22    5.30
 -10   1  -6    1.27    1.85
  10  -1   6    4.01    3.71
  -9  10   6    4.87    4.66
   2   8  -6   35.12    7.12
 -10   2  -6   37.54    7.59
 -10   2  -6   21.85    7.18
   2   8  -6   29.62    6.43
  -8  10   6   34.88   10.23
  10  -2   6   30.48    6.40
 -10   3  -6    2.38    5.73
   3   7  -6    2.71    2.01
 -10   3  -6   -0.27    1.24
   3   7  -6    0.74    1.33
  -3  -7   6    2.69    2.36
  -7  10   6    1.51    3.65
  10  -3   6    1.35    2.05
 -10   4  -6   14.34    7.21
  -6  10   6    5.52    4.63
  10  -4   6    7.03    3.36
  -4  -6   6    9.70    3.67
 -10   5  -6   13.89    7.47
  -5  -5   6   13.32    3.63
  -5  10   6   11.99    5.58
  10  -5   6   17.93    5.11
  -5  -5   6   12.60    5.30
 -10   6  -6    8.39    5.44
  -6  -4   6    3.84    2.15
  10  -6   6    7.17    2.90
  -6  -4   6    9.20    4.73
  -4  10   6    6.71    5.35
   3 -10  -6    1.32    2.09
 -10   7  -6    1.65    2.75
  -7  -3   6    2.94    3.11
  -7  -3   6    0.27    0.99
  -3  10   6    0.18    3.75
  10  -7   6    5.46    2.92
   2 -10  -6   40.17    9.03
 -10   8  -6   26.91    9.32
  -2  10   6   24.83    7.69
  -8  -2   6   15.13    5.96
  10  -8   6   30.28    6.83
   1 -10  -6    4.64    3.05
 -10   9  -6    6.91    5.75
  -9  -1   6    1.86    2.39
  -1  10   6   11.03    6.18
  10  -9   6   -0.15    2.03
 -10  10  -6   -0.33    2.02
   0 -10  -6    0.88    2.38
 -10   0   6   -1.03    1.25
   0  10   6   -0.42    1.76
  10 -10   6    1.62    2.44
 -11   2  -6   10.14    4.76
   2   9  -6    8.34    3.32
 -11   2  -6   18.89    9.52
  -9  11   6   13.84    6.13
  -2  -9   6    9.59    4.21
  11  -2   6    8.85    4.20
 -11   3  -6   50.33    8.99
   3   8  -6   78.88    7.94
 -11   3  -6  167.28   35.10
  11  -3   6   59.46    9.55
  -8  11   6  137.09   27.06
  -3  -8   6   59.09    9.69
 -11   4  -6   87.67   15.94
  -7  11   6  168.95   28.36
  -4  -7   6   87.33   13.77
  11  -4   6  121.30   14.61
 -11   5  -6   96.28   20.91
  -5  -6   6   55.91    9.50
  11  -5   6   59.50    9.79
  -6  11   6   43.19   11.52
 -11   6  -6  175.22   35.47
  -6  -5   6   62.83   14.21
  11  -6   6   70.50   10.42
  -5  11   6   66.56   15.98
  -6  -5   6   48.45    7.75
 -11   7  -6  173.73   29.32
  11  -7   6  126.93   15.66
  -7  -4   6   95.53    9.05
  -7  -4   6   86.10   15.44
  -4  11   6  102.17   17.39
   3 -11  -6   78.19   13.67
 -11   8  -6  118.36   27.79
  11  -8   6   85.07   12.92
  -8  -3   6   65.09   12.94
  -8  -3   6   61.85    6.39
  -3  11   6   63.50   14.58
   2 -11  -6   10.43    4.73
 -11   9  -6   13.80    7.19
  -2  11   6   25.05    9.60
  -9  -2   6   13.68    5.78
  11  -9   6    7.66    4.31
   0   0  -7    4.58    1.26
   0   0   7    4.03    1.13
   0   0   7    4.73    1.65
   0   1  -7    0.08    0.46
   1  -1  -7    0.20    0.51
  -1   0  -7   -0.05    0.49
  -1   1   7   -0.43    0.29
   1   0   7    0.02    0.58
   1   0   7    0.83    0.98
   0  -1   7    0.11    0.43
   0  -1   7   -0.37    0.32
   0  -1  -7   -0.08    0.75
  -1   1  -7   -0.12    0.48
   1   0  -7    0.25    0.46
  -1   1  -7    0.28    0.64
   0  -1  -7    0.32    0.60
   0   1   7    0.44    0.77
   0   1   7   -0.34    0.64
  -1   0   7   -0.04    0.38
   1  -1   7    0.16    0.54
   1  -1   7    0.86    0.91
  -1  -1  -7  831.76   48.44
  -1  -1  -7  962.89   52.98
  -1   2  -7  845.08   48.16
   1   1   7  998.65   53.16
   1   1   7  826.78   48.35
   1  -2   7  884.07   48.82
   3  -2  -7   83.78    5.66
  -2  -1  -7   68.83    8.49
  -1   3  -7   84.10    6.99
  -2  -1  -7   81.84    7.26
   1  -3   7   90.01    7.71
   1  -3   7   77.82    6.87
   2   1   7   81.35    7.21
   2   1   7  118.23   11.66
  -2   0  -7   -0.29    0.48
  -2   0  -7   -0.12    0.79
   2  -2  -7    0.67    0.62
   2   0   7    1.12    0.61
   0  -2   7    0.44    0.69
   0  -2   7    0.27    0.54
   2   0   7   -0.21    1.03
  -2   1  -7  739.58   44.83
   1  -2  -7  811.96   42.88
   2  -1   7  772.95   43.40
  -1   2   7  818.93   45.30
   2  -1   7  786.52   44.99
   0  -2  -7    0.43    0.77
  -2   2  -7    0.70    0.72
  -2   2  -7    0.92    1.17
   2  -2   7    0.99    0.94
   0   2   7   -0.04    0.54
   2  -2   7    0.62    0.90
   0   2   7   -0.44    0.53
  -2   3  -7   89.92    8.16
  -1  -2  -7   75.17    7.19
  -1  -2  -7  125.69   12.85
   1   2   7   74.92    7.23
   2  -3   7   85.53    7.42
   2  -3   7   96.34    8.50
   1   2   7   90.35    9.42
  -3   1   7   86.83    6.52
  -2  -2  -7    8.95    3.16
  -2  -2  -7    5.28    1.93
  -2   4  -7    9.34    2.66
   2   2   7   13.15    4.46
  -4   2   7   12.10    2.76
   2  -4   7    9.20    2.74
   2  -4   7   10.74    2.95
   2   2   7   11.69    3.08
  -2   5  -7  257.00   18.22
  -3  -2  -7  257.68   21.33
  -3  -2  -7  253.55   17.71
   3   2   7  283.10   23.35
  -5   3   7  245.30   17.89
   2  -5   7  242.92   18.39
   3   2   7  261.97   17.84
  -3  -1  -7  708.28   40.97
  -1   4  -7  742.12   40.65
  -3  -1  -7  710.29   44.55
   1  -4   7  687.59   41.03
  -4   3   7  738.82   41.71
   3   1   7  691.08   40.80
  -3   0  -7   -1.19    0.53
  -3   0  -7   -0.74    0.22
   3  -3  -7    0.17    0.64
   0   3  -7    1.05    0.73
   3   0   7    0.55    0.68
   3   0   7    0.98    1.46
   0  -3   7   -0.15    0.51
  -3   1  -7   83.38    7.27
   2  -3  -7   88.22    6.84
  -3   1  -7   79.96    8.80
  -1  -2   7   86.86    5.86
  -1  -2   7   84.82    6.29
   3  -1   7   82.20    7.30
   3  -1   7   81.05    8.65
  -3   2  -7   83.21    8.73
   1  -3  -7   81.00    7.13
  -1   3   7   90.28    9.33
   3  -2   7   87.06    8.72
  -2  -1   7   90.27    5.72
  -3   3  -7    0.07    0.78
  -3   3  -7    0.94    1.13
   0  -3  -7    0.36    0.82
   3  -3   7    1.92    1.37
   3  -3   7    1.32    1.67
   0   3   7   -0.77    0.73
  -3   4  -7  720.85   43.01
  -1  -3  -7  666.56   44.88
  -1  -3  -7  735.50   41.45
   1   3   7  728.91   45.05
  -4   1   7  744.63   40.17
   3  -4   7  690.84   41.22
   3  -4   7  745.24   43.39
  -3   5  -7  280.44   20.14
  -2  -3  -7  351.02   27.74
  -2  -3  -7  266.08   18.72
   3  -5   7  258.31   20.03
  -5   2   7  275.32   18.57
   2   3   7  233.49   18.25
   3  -5   7  274.53   18.86
   2   3   7  309.33   24.96
  -3  -3  -7   91.59   15.47
  -3   6  -7   58.68    7.76
  -3  -3  -7   61.79    8.81
  -6   3   7   55.14   12.33
   3  -6   7   72.11   11.93
   3   3   7   57.24    8.59
  -4  -3  -7  198.67   16.03
  -4  -3  -7  210.02   20.58
   7  -4  -7  218.39   12.89
  -7   4   7  205.05   17.41
   3  -7   7  196.32   18.39
   4   3   7  205.13   16.22
   4   3   7  200.37   19.51
  -2   6  -7    0.08    0.88
  -4  -2  -7    0.20    1.33
  -4  -2  -7   -0.81    0.68
   2  -6   7    1.41    1.81
   4   2   7    0.38    1.23
  -6   4   7   -0.48    0.50
  -4  -1  -7   18.72    6.85
  -1   5  -7    5.73    2.34
  -4  -1  -7    3.95    2.05
   4   1   7    5.97    3.19
   1  -5   7    6.50    2.87
   4   1   7    9.30    2.88
  -5   4   7    6.89    2.87
   0   4  -7    1.28    0.99
   0   4  -7    1.05    0.98
  -4   0  -7    0.28    0.91
  -4   0  -7    0.52    1.01
   4   0   7    1.15    2.17
   4   0   7    2.54    1.56
  -4   4   7   -0.49    0.55
   0  -4   7   -0.13    0.85
  -4   1  -7  708.17   41.52
  -4   1  -7  745.50   45.35
   4  -1   7  715.54   41.61
   4  -1   7  746.36   44.78
  -4   2  -7    4.52    1.84
   2  -4  -7    7.87    2.19
   4  -2   7   15.45    5.36
   4  -2   7   10.34    2.49
  -2  -2   7   12.46    2.54
  -4   3  -7  728.32   42.03
   1  -4  -7  741.15   42.00
   4  -3   7  708.92   44.37
  -3  -1   7  761.04   39.90
   4  -3   7  732.52   42.18
   0  -4  -7    1.15    1.25
   0   4   7   -0.02    1.29
  -4   0   7    0.59    0.88
   4  -4   7   -0.34    0.63
   4  -4   7    0.26    0.90
  -5   1   7   12.39    3.40
   4  -5   7   15.37    5.46
   4  -5   7   11.45    3.34
   1   4   7   12.50    5.80
  -4   6  -7   -0.19    1.04
  -2  -4  -7    0.26    1.08
  -2  -4  -7    1.96    3.06
   4  -6   7    0.53    0.98
   2   4   7   -0.42    3.11
   4  -6   7    2.27    1.86
  -6   2   7    1.04    1.59
  -4   7  -7  216.69   18.36
  -3  -4  -7  198.90   16.09
  -3  -4  -7  205.08   20.50
   4  -7   7  190.76   16.16
   3   4   7  210.31   20.08
  -7   3   7  208.82   17.14
   4  -7   7  212.01   18.70
  -4  -4  -7   64.26    9.70
  -4  -4  -7  149.97   27.45
  -4   8  -7   49.41    8.60
  -8   4   7   80.90   12.58
   4   4   7   73.97   14.63
  -4   9  -7   25.80    7.68
   9  -5  -7   28.57    4.08
  -5  -4  -7   62.12   18.59
  -5  -4  -7   22.34    5.49
   5   4   7   35.75   10.82
  -9   5   7   27.34    8.08
   8  -5  -7   62.50    5.90
  -5  -3  -7   75.83   14.80
  -3   8  -7   76.16   12.22
  -5  -3  -7   69.69    9.38
   5   3   7   80.04   16.45
  -8   5   7   72.81   12.69
  -5  -2  -7   44.35    7.61
   7  -5  -7   34.57    4.81
  -5  -2  -7   40.62   10.99
  -2   7  -7   25.95    5.87
   5   2   7   36.34    6.11
  -7   5   7   33.05    7.38
   5   2   7   48.53   12.49
  -5  -1  -7  191.38   19.36
  -1   6  -7  139.55   11.98
  -1   6  -7  149.99   13.01
  -5  -1  -7  124.13   11.42
  -6   5   7  123.61   12.93
   5   1   7  133.83   11.77
   5   1   7  142.19   14.75
   0   5  -7    1.01    0.94
   0   5  -7    0.13    0.70
  -5   0  -7   -1.12    1.35
   5   0   7    0.77    1.65
   5   0   7   -1.09    0.40
  -5   5   7    0.38    1.25
  -5   1  -7    5.70    4.46
  -5   1  -7   10.52    3.14
  -4   5   7    9.79    3.83
   5  -1   7    8.41    2.72
   5  -1   7    5.87    4.20
  -5   2  -7  252.34   17.23
   5  -2   7  237.18   19.60
  -2  -3   7  251.98   17.00
  -5   3  -7  231.09   16.96
   2  -5  -7  248.33   17.17
  -5   3  -7  263.43   20.54
   5  -3   7  260.73   17.59
   5  -3   7  253.45   19.93
  -3  -2   7  247.17   16.20
   1  -5  -7    9.89    3.13
  -5   4  -7   11.12    5.39
   5  -4   7   11.28    3.29
   5  -4   7    8.66    3.56
  -4  -1   7   10.54    2.71
   0  -5  -7    1.17    1.17
  -5   5  -7   -0.49    2.35
   5  -5   7   -0.91    1.38
  -5   0   7   -0.27    0.69
   0   5   7    0.24    1.65
   5  -5   7   -0.65    0.59
  -5   6  -7  149.42   14.61
  -1  -5  -7  146.06   12.38
  -6   1   7  130.44   11.72
   5  -6   7  129.19   17.15
   5  -6   7  135.46   12.15
   1   5   7  150.40   15.77
  -5   7  -7   19.12    5.74
  -2  -5  -7   25.45    5.48
   2   5   7   53.80   11.75
  -7   2   7   37.11    6.97
   5  -7   7   39.22    7.45
  -5   8  -7   52.36    9.18
  -3  -5  -7   59.56   13.45
  -3  -5  -7   55.02    9.01
  -8   3   7   75.01    9.48
   5  -8   7   65.94   10.04
   3   5   7  104.32   17.53
  -4  -5  -7   32.49    8.90
  -5   9  -7   34.29    8.70
  -4  -5  -7   48.13   12.97
  -9   4   7   21.47    5.80
   4   5   7   35.98   11.37
  -5  10  -7  104.32   13.61
  -5  -5  -7   98.69   18.64
  -5  -5  -7  100.26   13.60
   5   5   7   95.88   18.60
 -10   5   7   83.63   14.24
  -6  -5  -7   63.93   11.37
  -6  -5  -7   96.56   21.59
  -5  11  -7   64.95   13.29
 -11   6   7   59.04   13.66
  10  -6  -7   16.84    3.34
  -6  -4  -7   12.82    4.57
  -4  10  -7   26.08    8.23
  -6  -4  -7   18.43    7.76
   6   4   7    9.09    5.89
 -10   6   7    4.08    4.58
   9  -6  -7    0.63    1.21
  -6  -3  -7   -0.54    1.49
  -3   9  -7   -1.07    0.67
  -6  -3  -7    1.33    2.07
  -3   9  -7   -0.48    1.79
  -9   6   7   -1.32    0.69
   6   3   7   -0.45    2.18
  -6  -2  -7  368.38   31.60
   8  -6  -7  358.02   23.00
  -2   8  -7  384.16   27.25
  -6  -2  -7  381.80   25.87
  -2   8  -7  384.05   28.42
   6   2   7  355.73   29.77
   6   2   7  379.84   25.95
  -8   6   7  371.04   28.91
  -6  -1  -7  128.70   11.54
  -1   7  -7  122.21   11.58
  -1   7  -7  122.72   12.36
  -6  -1  -7  116.75   14.92
   6   1   7  110.96   11.03
   6   1   7  129.15   14.70
   0   6  -7   -0.45    0.87
   0   6  -7   -0.02    1.06
  -6   0  -7    0.51    1.40
  -6   0  -7   -0.17    1.20
   6   0   7   -0.60    1.00
  -6   6   7   -1.01    0.81
   6   0   7   -0.46    1.05
  -6   1  -7  131.19   14.94
   1   5  -7  144.10   10.21
  -6   1  -7  140.11   11.75
   6  -1   7  122.66   13.86
  -5   6   7  165.52   16.72
   6  -1   7  130.62   11.83
  -6   2  -7   -0.72    1.17
  -6   2  -7    1.58    1.82
   6  -2   7   -0.67    0.82
   6  -2   7    0.44    1.21
  -4   6   7    1.01    1.94
  -6   3  -7   69.62    9.22
  -6   3  -7  106.63   19.80
   6  -3   7   58.35   10.31
   6  -3   7   51.74    7.68
  -3  -3   7   63.37    7.10
  -6   4  -7   -0.45    0.70
  -6   4  -7    0.47    1.17
   2  -6  -7    0.20    0.89
  -2   6   7    2.94    2.79
  -4  -2   7    0.43    0.65
  -4  -2   7    0.01    0.86
   6  -4   7   -0.46    0.72
   6  -4   7    0.22    1.13
  -6   5  -7  137.85   14.84
   1  -6  -7  158.02   12.88
  -5  -1   7  145.85   12.11
   6  -5   7  155.04   12.78
  -1   6   7  146.49   15.94
   6  -5   7  135.93   14.61
   0  -6  -7    0.87    1.52
  -6   6  -7    1.42    2.20
   0   6   7    0.32    2.38
  -6   0   7    0.11    1.21
   6  -6   7   -0.61    0.83
  -6   7  -7  124.44   14.53
  -1  -6  -7  125.70   12.35
  -7   1   7  125.33   12.54
   1   6   7  174.95   20.09
   6  -7   7  169.92   18.18
   6  -7   7  124.08   12.28
  -2  -6  -7  404.71   26.67
  -6   8  -7  378.32   29.64
  -8   2   7  370.17   27.22
   6  -8   7  395.52   26.66
   2   6   7  348.81   30.37
   6  -8   7  250.51   41.98
  -3  -6  -7   -0.67    1.01
  -6   9  -7    0.82    1.74
   6  -9   7   -1.18    0.65
   3   6   7   -0.57    1.82
  -9   3   7   -0.05    1.07
  -4  -6  -7   21.32    5.63
  -4  -6  -7   22.51   10.98
  -6  10  -7   21.38    7.01
 -10   4   7   16.96    6.23
   6 -10   7   16.44    5.93
  -5  -6  -7   62.21   14.72
  -5  -6  -7   54.75    9.86
  -6  11  -7   41.29   10.27
   6 -11   7   44.76    8.96
 -11   5   7   47.48   11.05
  11  -7  -7   16.26    3.80
  -4  11  -7   15.50    6.26
  -7  -4  -7   21.62    6.18
  -7  -4  -7   24.69    9.34
 -11   7   7   17.70    7.25
  -3  10  -7   33.94    8.40
  -7  -3  -7   23.97    9.63
  10  -7  -7   24.88    4.70
  -7  -3  -7   27.89    6.90
 -10   7   7   21.70    7.62
  -7  -2  -7   78.07   11.17
  -2   9  -7   83.02   13.33
  -7  -2  -7   60.08   13.94
   9  -7  -7   79.30    7.77
  -2   9  -7   72.86   13.37
  -9   7   7   57.83   10.69
   7   2   7   56.15    8.98
   7   2   7   48.32    9.96
  -1   8  -7  323.94   23.51
  -7  -1  -7  319.68   28.87
  -1   8  -7  299.14   24.10
  -7  -1  -7  322.98   22.86
   7   1   7  325.12   23.00
  -8   7   7  307.77   26.49
  -7   0  -7    3.05    3.00
   0   7  -7    1.11    1.42
  -7   0  -7    1.73    1.80
   0   7  -7    1.29    1.65
   7   0   7   -0.58    1.12
   7   0   7    2.23    1.99
  -7   7   7    0.77    2.14
   1   6  -7  128.11   10.46
   1   6  -7  135.29   11.45
  -7   1  -7  120.57   11.48
  -7   1  -7  139.15   22.59
  -6   7   7  116.81   13.82
   7  -1   7  221.87   25.01
   7  -1   7  123.73   11.57
  -7   2  -7   38.00    6.16
  -7   2  -7   34.64    8.92
   7  -2   7   64.90   13.62
   7  -2   7   22.69    4.88
  -5   7   7   48.83   12.65
  -7   3  -7  223.46   21.16
  -7   3  -7  207.10   16.64
   7  -3   7  215.81   16.93
  -4   7   7  233.39   20.64
   7  -3   7  261.57   23.91
  -3  -4   7  234.96   18.41
  -7   4  -7  228.45   16.48
  -7   4  -7  206.43   19.84
  -4  -3   7  210.70   13.82
  -4  -3   7  215.34   16.81
   7  -4   7  197.47   19.12
   7  -4   7  200.39   16.07
   2  -7  -7   30.34    5.66
  -7   5  -7   30.08    8.68
  -2   7   7   20.61    9.22
  -5  -2   7   36.65    3.55
   7  -5   7   27.44    5.47
  -5  -2   7   45.44    7.86
  -7   6  -7  134.92   15.21
   7  -6   7  134.67   16.83
  -1   7   7  116.55   15.18
   7  -6   7  106.92   11.28
  -6  -1   7  132.69   12.30
  -7   7  -7    2.69    3.23
   7  -7   7   -0.52    1.08
  -7   0   7    0.75    1.48
   0   7   7    0.93    2.40
  -1  -7  -7  321.39   23.58
  -7   8  -7  300.20   26.61
  -8   1   7  302.20   23.93
   1   7   7  301.28   27.92
   7  -8   7  315.19   23.42
  -7   9  -7   68.45   12.95
  -2  -7  -7   59.71   10.32
   7  -9   7   60.31   10.15
  -9   2   7   77.02   12.75
  -3  -7  -7   19.76    6.29
  -7  10  -7   35.70   10.88
   7 -10   7   28.30    7.29
 -10   3   7   15.51    6.33
  -7  11  -7   11.91    6.29
  -4  -7  -7    6.32    6.00
   7 -11   7    4.24    5.72
  -8  -3  -7   39.76    8.54
  11  -8  -7   43.35    6.84
  -8  -3  -7   55.49   13.61
  -3  11  -7   37.41    8.70
 -11   8   7   33.96    9.12
  -8  -2  -7    7.41    4.01
  10  -8  -7   10.05    3.18
  -2  10  -7    9.13    4.26
  -8  -2  -7    6.21    5.43
 -10   8   7    8.46    4.52
  -1   9  -7   72.06   15.33
  -8  -1  -7   74.10   12.40
  -1   9  -7   91.66   10.63
  -8  -1  -7   77.76   15.63
   9  -8  -7   95.16    9.38
   8   1   7   66.31   13.67
   8   1   7   91.36   12.24
  -9   8   7  111.12   18.25
  -8   0  -7    0.09    1.40
   0   8  -7    0.33    1.00
   0   8  -7   -0.59    0.97
  -8   0  -7    0.21    2.07
   8   0   7   -1.16    0.76
  -8   8   7    0.52    2.06
   8   0   7   -0.59    1.57
   1   7  -7  312.31   20.99
  -8   1  -7  301.98   21.99
   1   7  -7  304.77   21.55
   8  -1   7  316.54   22.37
   8  -1   7  295.87   26.23
   2   6  -7  363.62   22.26
  -8   2  -7  396.26   25.35
  -6   8   7  353.93   29.08
   8  -2   7  343.85   28.90
   8  -2   7  359.95   24.96
  -8   3  -7   65.35   13.54
  -8   3  -7   80.83   10.86
   8  -3   7   68.01    9.71
   8  -3   7   60.62   13.15
  -5   8   7   55.21   10.53
  -8   4  -7   68.58   12.91
  -8   4  -7   75.71   10.42
  -4  -4   7   85.35   10.18
  -4  -4   7   76.93    7.18
   8  -4   7   88.26   17.19
   8  -4   7   84.62   11.01
  -4   8   7   53.05   10.33
  -8   5  -7   56.76   12.43
  -5  -3   7   67.98    8.85
   8  -5   7   53.89    8.34
  -3   8   7   47.28   12.39
   8  -5   7   96.08   18.41
  -5  -3   7   80.04    6.47
  -8   6  -7  400.75   31.42
   2  -8  -7  303.58   25.10
  -6  -2   7  400.57   27.20
   8  -6   7  363.91   25.78
  -8   7  -7  389.51   33.54
  -7  -1   7  304.20   25.87
   8  -7   7  304.15   23.55
   0  -8  -7   -0.16    1.21
  -8   8  -7   -1.22    1.81
  -8   0   7   -0.76    0.77
  -1  -8  -7   70.54   11.11
  -8   9  -7   64.40   11.97
  -9   1   7  106.16   12.45
   8  -9   7  115.23   14.82
  -2  -8  -7    7.93    3.88
  -8  10  -7    9.55    4.71
   8 -10   7    9.62    4.23
 -10   2   7    3.82    2.99
  -8  11  -7   41.63   11.73
  -3  -8  -7   21.58    6.67
 -11   3   7   43.73   10.47
   8 -11   7   32.47    8.77
  -9  -1  -7    6.08    3.38
  10  -9  -7    2.72    2.36
  -9  -1  -7    3.93    3.98
  -1  10  -7    5.09    3.77
 -10   9   7    3.60    2.94
   9   1   7    4.07    2.97
  -9   0  -7    0.12    1.64
   0   9  -7   -1.32    0.77
  -9   0  -7    5.61    5.86
   0   9  -7    0.36    2.44
   9   0   7   -0.92    1.57
  -9   9   7   -1.02    1.42
   1   8  -7   97.25    9.48
   1   8  -7   78.42    9.29
  -9   1  -7   91.83   16.82
  -9   1  -7   88.23   12.35
   9  -1   7   87.54   11.48
  -8   9   7   62.11   12.28
  -9   2  -7   63.04    9.39
  -9   2  -7   49.17   10.85
   2   7  -7   75.48    9.00
   9  -2   7  100.64   12.67
   9  -2   7   90.41   16.90
  -7   9   7  119.70   22.55
  -9   3  -7    1.73    1.87
  -9   3  -7    0.13    2.41
  -6   9   7    1.33    2.73
  -3  -6   7    0.42    1.53
   9  -3   7   -0.01    1.27
   9  -3   7   -1.25    1.76
  -9   4  -7   19.57    4.95
  -9   4  -7   19.18    6.52
   9  -4   7   29.73    5.90
  -4  -5   7   20.69    4.54
  -5   9   7   23.58    6.65
  -9   5  -7   16.44    5.99
  -5  -4   7   31.23    7.44
   9  -5   7   25.95    5.65
  -4   9   7   30.13    8.70
  -5  -4   7   27.58    4.69
   3  -9  -7   -0.41    1.13
  -9   6  -7    1.03    2.23
  -6  -3   7    2.36    1.37
  -6  -3   7   -0.37    1.25
   9  -6   7    0.69    1.83
  -3   9   7   -1.33    1.09
  -9   7  -7  132.34   23.10
   2  -9  -7   69.33   11.06
   9  -7   7   69.84   11.72
  -7  -2   7   74.98   13.19
   1  -9  -7   94.32   13.77
  -9   8  -7   83.60   16.39
  -8  -1   7   98.83   12.33
   9  -8   7   94.87   13.46
  -9   9  -7   -2.17    1.69
   0  -9  -7   -0.72    1.08
  -9   0   7   -0.49    1.41
   9  -9   7   -0.53    1.09
  -1  -9  -7    1.33    2.14
  -9  10  -7    5.67    4.43
   9 -10   7    7.02    3.99
 -10   1   7    4.17    3.71
 -10   0  -7   -0.49    1.28
  10 -10  -7   -0.62    1.33
   0  10  -7    0.79    1.70
 -10   0  -7   -1.56    1.20
 -10  10   7   -0.81    1.79
  10   0   7   -0.34    1.45
   1   9  -7    2.30    2.42
 -10   1  -7    4.84    3.09
 -10   1  -7   -1.92    5.58
  10  -1   7    0.71    2.21
  -9  10   7   10.67    8.22
 -10   2  -7    4.05    2.60
 -10   2  -7   24.40   14.64
   2   8  -7    4.01    2.23
  10  -2   7    2.16    2.77
  -8  10   7   12.41    6.27
 -10   3  -7   23.84    5.84
 -10   3  -7   15.03    6.67
  -7  10   7   24.87    8.84
  -3  -7   7   24.04    5.39
  10  -3   7   19.16    5.51
 -10   4  -7   50.34   16.56
 -10   4  -7   15.21    4.80
  -4  -6   7   14.21    4.10
  10  -4   7   23.44    5.78
  -6  10   7   15.69    6.82
 -10   5  -7  137.18   25.46
  -5  10   7  100.45   16.68
  10  -5   7  114.70   14.02
  -5  -5   7   86.26    8.92
  -5  -5   7   93.96   15.45
 -10   6  -7   12.38    6.21
  -6  -4   7   41.16   10.35
  -4  10   7   16.03    5.70
  -6  -4   7   18.33    3.99
  10  -6   7   18.00    5.48
 -10   7  -7   19.30    8.43
   3 -10  -7   37.79    8.39
  10  -7   7   25.18    6.58
  -7  -3   7   30.37    7.97
  -3  10   7   20.74    7.84
  -7  -3   7   22.83    4.18
   2 -10  -7    4.93    3.46
 -10   8  -7    3.10    3.47
  -8  -2   7    6.01    4.29
  -2  10   7    7.35    5.73
  10  -8   7    3.98    3.47
   1 -10  -7   -0.16    1.49
 -10   9  -7    0.99    2.51
  10  -9   7   -0.99    1.39
  -9  -1   7   -0.08    1.64
  -1  10   7    2.80    3.98
   0 -10  -7   -1.25    1.38
 -10  10  -7   -2.36    1.03
 -10   0   7   -1.09    1.16
  10 -10   7    3.66    3.81
 -11   3  -7   40.19    7.70
 -11   3  -7   23.66    8.43
  -8  11   7   83.56   19.37
  11  -3   7   45.52    8.75
  -3  -8   7   51.60    8.81
 -11   4  -7    6.05    4.82
  11  -4   7   17.64    5.38
  -7  11   7   29.93   11.65
 -11   5  -7  136.07   31.72
  11  -5   7   69.27   11.22
  -5  -6   7   64.08    9.47
  -6  11   7   53.61   13.30
 -11   6  -7   82.04   18.01
  -6  -5   7   74.98   14.69
  -5  11   7   80.58   20.97
  11  -6   7   59.39    9.94
  -6  -5   7   60.95    8.60
 -11   7  -7    8.29    5.90
   4 -11  -7   12.24    4.95
  -7  -4   7   23.83    7.59
  -4  11   7   11.98    6.81
  11  -7   7    8.29    4.07
 -11   8  -7   29.16   10.47
   3 -11  -7   39.21    9.27
  11  -8   7   40.47    8.66
  -3  11   7   38.07   10.55
  -8  -3   7   38.68    9.54
   0   0  -8  150.56   10.24
   0   0   8  151.48   10.23
   0   0   8  168.07   11.26
  -1   0  -8   91.20    7.36
   0   1  -8   95.27    6.95
   1  -1  -8   93.94    6.76
  -1   0  -8   94.25    8.43
   0  -1   8   96.49    7.07
  -1   1   8   97.01    7.92
   1   0   8  102.08    8.78
  -1   1   8   94.24    6.78
   0  -1   8   88.20    6.84
   1   0   8   88.91    7.32
  -1   1  -8   92.99    7.19
  -1   1  -8   73.88    8.11
   0  -1  -8   94.88    7.19
   1  -1   8   84.85    7.03
   0   1   8  101.74    7.29
   1  -1   8   90.13    7.79
  -1   0   8   96.17    6.63
  -1   0   8   91.76    6.33
   0   1   8   96.19    8.50
   2  -1  -8  492.63   26.76
  -1   2  -8  502.25   28.35
  -1  -1  -8  492.27   30.98
  -1  -1  -8  480.27   28.60
  -1   2  -8  494.01   28.41
   1   1   8  482.30   28.58
   1  -2   8  503.71   28.96
   1   1   8  467.31   30.53
   1  -2   8  491.75   28.35
  -2   1   8  517.03   26.85
  -2  -1  -8 2467.63  127.68
   2   1   8 1951.21  121.18
   2   0   8 1275.41   71.41
  -2   1  -8  485.65   29.09
  -2   1  -8  476.98   30.52
   1  -2  -8  488.67   28.44
  -1  -1   8  519.37   27.62
  -1   2   8  526.31   33.35
   2  -1   8  470.85   28.87
  -1   2   8  529.32   28.66
   2  -1   8  512.57   30.80
   0   2   8 1217.62   70.70
   2  -2   8 1303.02   69.67
   2  -3   8 1484.16   81.21
   2   2   8 2696.74  146.66
  -3  -2  -8  157.39   21.80
   5  -3  -8  223.05   12.78
  -2   5  -8  229.77   16.48
  -3  -2  -8  217.40   19.45
   3   2   8  227.57   16.16
   3   2   8  205.85   18.67
   2  -5   8  206.98   16.47
  -5   3   8  222.98   16.12
   2  -5   8  229.27   15.91
  -3  -1  -8   28.61    5.16
  -1   4  -8   18.39    3.72
  -3  -1  -8   12.54    4.21
   4  -3  -8   19.93    2.93
   3   1   8   15.49    4.10
   3   1   8   22.81    4.40
  -4   3   8   32.22    5.88
   1  -4   8   18.15    3.42
   1  -4   8   25.21    4.57
  -3   0  -8   78.61    7.35
   3  -3  -8   72.52    6.10
   3   0   8   73.00    7.19
   0  -3   8   91.66    7.08
   3   0   8  107.42   11.62
   0  -3   8   73.58    6.53
  -3   1  -8 1343.84   74.37
   3  -1   8 1406.17   77.12
  -3   2  -8 1422.63   76.60
  -1   3   8 1377.46   79.42
   3  -2   8 1448.86   78.88
   0  -3  -8   70.93    6.87
  -3   3  -8   71.81    8.04
   3  -3   8   76.47    7.20
   0   3   8   87.28   10.64
   3  -3   8   74.83    8.11
  -1  -3  -8   20.57    5.82
  -3   4  -8   17.07    4.54
  -1  -3  -8   24.07    4.74
   3  -4   8   17.99    3.72
   1   3   8   35.34    9.36
   1   3   8   22.01    4.76
  -4   1   8   23.72    3.70
   3  -4   8   31.63    6.77
  -3   5  -8  218.51   17.07
  -2  -3  -8  217.95   18.26
  -2  -3  -8  216.64   19.52
   3  -5   8  219.00   15.94
   2   3   8  205.44   15.92
   3  -5   8  262.06   21.29
   2   3   8  213.30   18.99
  -5   2   8  218.93   15.54
  -3   6  -8   -0.78    0.71
  -3  -3  -8    0.55    1.40
  -3  -3  -8    1.91    2.61
   3  -6   8    0.83    1.45
   3  -6   8    4.60    3.15
   3   3   8   -0.51    1.06
  -6   3   8    1.60    1.53
   3   3   8    1.44    1.40
  -4  -3  -8    0.13    1.44
  -4  -3  -8    2.08    2.39
  -3   7  -8    6.63    3.29
  -7   4   8   11.95    4.62
   3  -7   8    2.79    2.77
   4   3   8    4.45    2.90
   4   3   8    4.80    3.51
  -4  -2  -8   37.49    9.11
  -2   6  -8   49.62    8.43
  -4  -2  -8   45.80    7.33
  -6   4   8   36.58    6.46
   4   2   8   54.62   11.20
   4   2   8   56.65    8.37
   2  -6   8   49.95    8.19
  -4  -1  -8  168.57   13.66
  -1   5  -8  174.16   12.80
   4   1   8  166.34   13.32
   4   1   8  169.46   18.36
   1  -5   8  163.66   13.57
  -5   4   8  178.03   14.40
  -4   0  -8  413.47   25.84
  -4   0  -8  393.12   29.18
   0   4  -8  396.26   23.37
   4   0   8  397.96   25.74
   0  -4   8  411.54   25.31
   4   0   8  480.04   31.97
   3  -4  -8   17.40    3.43
  -4   1  -8   18.95    3.99
  -4   1  -8   16.68    5.30
   4  -1   8   22.83    4.66
   4  -1   8   24.06    7.06
  -1  -3   8   27.00    4.40
   4  -2   8 3414.68  184.84
  -4   3  -8   18.57    3.88
  -4   3  -8   14.01    3.52
   1  -4  -8   17.32    3.35
  -1   4   8   20.86    5.66
   4  -3   8   38.84    8.38
   4  -3   8   15.53    3.70
   0  -4  -8  379.40   24.92
  -4   4  -8  402.00   27.60
   0   4   8  402.14   28.98
  -4   0   8  405.77   23.09
   4  -4   8  370.90   27.03
   4  -4   8  417.54   25.48
  -1  -4  -8  171.91   13.45
  -4   5  -8  160.49   14.79
   4  -5   8  166.44   13.71
   4  -5   8  157.76   14.91
   1   4   8  257.18   24.89
  -5   1   8  165.16   12.39
  -2  -4  -8   61.27    8.67
  -2  -4  -8   50.93   10.21
  -4   6  -8   35.25    6.42
   2   4   8   59.39   11.80
  -6   2   8   44.55    5.98
   4  -6   8   56.07    7.78
   4  -6   8   75.32   12.05
  -4   7  -8    0.47    1.54
  -3  -4  -8    7.29    3.00
  -3  -4  -8    3.45    3.99
  -7   3   8    1.83    2.04
   4  -7   8    1.48    1.82
   4  -7   8    0.56    2.24
   3   4   8    3.89    4.13
  -4   8  -8  668.25   42.53
  -4  -4  -8  666.48   47.30
  -4  -4  -8  652.73   40.26
   4  -8   8  623.56   40.29
  -8   4   8  636.66   41.85
   4  -8   8  579.12   42.80
  -5  -4  -8    1.43    3.51
  -4   9  -8    4.12    3.12
  -9   5   8    5.12    3.46
   5   4   8    5.84    4.95
   8  -5  -8  721.62   38.91
  -5  -3  -8  679.03   43.14
  -3   8  -8  724.85   45.15
  -5  -3  -8  712.63   50.41
   5   3   8  696.01   43.42
  -8   5   8  669.40   45.40
  -2   7  -8   19.17    4.93
  -5  -2  -8   36.34   14.17
  -5  -2  -8   21.03    4.98
   7  -5  -8   25.42    3.93
   5   2   8   16.83    5.34
   5   2   8   19.66    4.31
  -7   5   8   28.68    6.81
  -1   6  -8    0.90    1.34
  -5  -1  -8    1.46    2.37
  -1   6  -8    0.30    1.31
  -5  -1  -8   -1.14    0.41
   5   1   8    0.60    1.21
   5   1   8   -0.07    1.29
  -6   5   8    0.12    1.07
  -5   0  -8  713.24   43.34
  -5   0  -8  717.26   48.30
   0   5  -8  724.45   41.88
  -5   5   8  703.59   45.53
   5   0   8  884.91   51.69
  -5   1  -8  198.37   19.33
   5  -1   8  178.33   13.91
   5  -1   8  168.97   16.71
  -5   2  -8  201.41   18.35
  -5   2  -8  204.75   15.50
   3  -5  -8  228.96   15.28
   5  -2   8  219.58   15.79
  -5   3  -8  181.90   17.16
   2  -5  -8  204.65   15.56
   5  -3   8  239.83   16.52
  -3  -2   8  222.52   14.51
   5  -3   8  284.31   22.23
   1  -5  -8  157.85   13.04
   5  -4   8  151.20   14.76
   5  -4   8  150.54   12.75
  -4  -1   8  170.31   11.33
  -1   5   8  155.94   15.83
   0  -5  -8  715.26   42.25
  -5   5  -8  672.34   44.98
   0   5   8  689.99   46.84
  -5   0   8  753.12   40.86
   5  -5   8  694.86   42.15
  -5   6  -8    0.76    1.27
  -1  -5  -8    0.80    1.52
  -6   1   8    0.51    1.01
   1   5   8   -0.55    1.37
   5  -6   8   -0.17    1.11
   5  -6   8   -0.74    0.68
  -2  -5  -8   26.72    6.00
  -5   7  -8   34.45    8.78
  -7   2   8   29.62    6.59
   5  -7   8   17.16    4.67
   2   5   8   15.39    5.90
  -3  -5  -8  756.29   51.46
  -3  -5  -8  722.07   43.50
  -5   8  -8  692.97   46.22
   3   5   8  644.39   48.19
  -8   3   8  677.09   44.08
   5  -8   8  685.92   43.44
  -4  -5  -8    4.24    4.69
  -4  -5  -8    6.34    3.46
  -5   9  -8    8.59    4.64
   4   5   8    5.15    3.52
  -9   4   8    2.36    2.68
   5  -9   8    2.26    2.34
  -5  -5  -8   63.21   15.14
  -5  -5  -8   77.20   11.02
  -5  10  -8   73.15   13.26
 -10   5   8   62.90   13.14
   5 -10   8   60.54   10.14
  -6  -5  -8   17.26    9.93
  -5  11  -8    2.60    2.82
  -6  -5  -8    2.91    2.71
 -11   6   8    6.30    4.09
  -6  -4  -8    6.09    3.49
  10  -6  -8   10.07    2.43
  -4  10  -8   11.41    4.58
  -6  -4  -8    2.79    2.84
 -10   6   8   13.03    6.94
  -3   9  -8    7.53    4.67
  -6  -3  -8   23.87   12.15
  -3   9  -8   14.43    6.14
   9  -6  -8   15.10    3.24
  -6  -3  -8   13.83    5.04
  -9   6   8    9.22    4.84
   6   3   8    8.17    4.91
  -6  -2  -8   44.95   10.12
   8  -6  -8   55.32    5.71
  -2   8  -8   52.21    9.27
  -6  -2  -8   53.15    8.71
  -2   8  -8   73.04   12.03
   6   2   8   42.72    9.73
   6   2   8   60.51    9.70
  -8   6   8   47.02    9.26
  -1   7  -8  358.11   25.57
  -6  -1  -8  393.24   31.21
  -1   7  -8  341.54   24.41
  -6  -1  -8  370.08   25.00
   6   1   8  374.65   25.22
   6   1   8  354.26   29.20
  -6   0  -8 2494.39  131.34
   6   0   8 2379.81  136.30
  -6   1  -8   -0.39    0.74
  -6   1  -8    2.08    3.24
   6  -1   8    0.18    3.27
  -5   6   8    0.81    3.29
   6  -1   8    0.74    1.56
  -6   2  -8   46.97    6.67
  -6   2  -8   84.56   15.43
   6  -2   8   37.20    6.51
   6  -2   8   46.60    9.48
  -4   6   8   43.94    8.64
  -6   3  -8   -0.57    0.90
   3  -6  -8   -0.97    0.65
  -6   3  -8    0.97    1.38
   6  -3   8   -0.91    0.45
   6  -3   8    0.83    1.71
  -3  -3   8    0.00    0.98
  -6   4  -8   85.92   16.76
   2  -6  -8   53.14    7.46
  -6   4  -8   47.83    7.45
  -4  -2   8   52.64    6.02
  -4  -2   8   52.50    4.47
   6  -4   8   48.42    7.17
   6  -4   8  103.43   17.29
  -2   6   8   91.49   17.34
   1  -6  -8   -0.10    0.89
  -6   5  -8   -0.17    1.22
   6  -5   8    3.17    3.59
  -5  -1   8    0.09    0.83
  -1   6   8   -0.03    1.78
   6  -5   8    1.14    1.61
  -6   6  -8 2478.17  141.30
   6  -6   8 2557.14  141.39
   0   6   8 2465.55  143.24
  -6   0   8 2641.89  136.29
  -6   7  -8  465.05   33.92
   1   6   8  330.69   29.54
  -7   1   8  351.12   25.33
   6  -7   8  348.33   25.43
  -6   8  -8   44.37    8.73
  -2  -6  -8   64.59    9.94
  -8   2   8   46.85    8.51
   2   6   8   51.28   12.63
   6  -8   8   62.05   10.18
  -3  -6  -8    9.58    3.92
  -6   9  -8   12.24    5.47
  -9   3   8   10.36    4.27
   6  -9   8    6.22    3.11
  -4  -6  -8   14.44    6.58
  -6  10  -8    5.60    4.75
  -4  -6  -8    5.44    3.51
   6 -10   8    8.17    4.62
 -10   4   8    4.41    3.35
   4   6   8   -0.39    3.70
  -6  11  -8   -1.19    1.54
  -5  -6  -8    0.57    3.89
   6 -11   8    2.98    3.85
 -11   5   8    2.94    3.40
  -7  -4  -8   95.14   18.02
  11  -7  -8  109.38    8.90
  -7  -4  -8  122.41   15.99
  -4  11  -8  108.29   13.89
 -11   7   8   93.17   15.81
  10  -7  -8   46.16    6.37
  -3  10  -8   54.61   11.40
  -7  -3  -8   34.01   10.60
  -7  -3  -8   39.46    8.65
 -10   7   8   46.87   11.79
  -7  -2  -8    4.61    4.35
  -7  -2  -8   11.64    4.11
  -2   9  -8   14.02    5.79
  -2   9  -8    9.23    3.76
   9  -7  -8   11.04    3.15
   7   2   8    3.97    3.69
  -9   7   8    6.57    4.10
   7   2   8    6.91    3.27
  -1   8  -8   40.00    7.53
  -7  -1  -8   59.45    9.47
  -7  -1  -8   42.79   10.78
  -1   8  -8   61.19   10.30
   7   1   8   46.06    7.67
   7   1   8   32.16    8.00
  -8   7   8   53.66   11.06
   0   7  -8   41.05    7.08
  -7   0  -8   31.92    9.64
  -7   0  -8   27.70    5.67
   0   7  -8   32.72    6.13
   7   0   8   21.33    7.03
  -7   7   8   48.81   10.34
   7   0   8   32.25    6.62
   1   6  -8  356.63   21.06
  -7   1  -8  316.60   23.31
  -6   7   8  365.02   27.49
   7  -1   8  340.43   23.67
   7  -1   8  307.33   27.20
  -7   2  -8   16.44    4.57
  -7   2  -8   16.88    6.89
   7  -2   8   28.37    9.17
   7  -2   8   27.72    5.98
  -5   7   8   25.09    7.77
  -7   3  -8    3.71    2.29
  -7   3  -8    2.44    2.77
   7  -3   8    4.43    2.21
   7  -3   8    1.98    2.72
  -4   7   8    1.12    3.19
  -7   4  -8    2.06    2.48
  -7   4  -8    2.84    2.43
   3  -7  -8    1.41    1.61
  -4  -3   8    2.59    1.42
  -4  -3   8    3.40    2.37
   7  -4   8    2.39    2.14
  -7   5  -8   31.72   10.12
   2  -7  -8   14.59    4.19
  -5  -2   8   23.91    5.33
  -2   7   8   26.69    8.57
   7  -5   8   43.63   14.25
   7  -5   8   37.06    7.00
   7  -6   8  375.59   25.52
  -6  -1   8  363.85   24.82
  -1   7   8  330.36   29.74
  -7   7  -8   39.82    9.99
   0   7   8   22.08    7.65
  -7   0   8   45.36    8.45
   7  -7   8   35.93    6.92
  -7   8  -8   43.49    9.93
  -1  -7  -8   56.33    9.94
  -8   1   8   56.28    9.92
   7  -8   8   51.23    8.86
  -2  -7  -8    8.50    3.92
  -7   9  -8   11.43    5.34
  -9   2   8   12.37    5.03
   7  -9   8   15.69    5.29
   2   7   8    6.04    7.13
  -7  10  -8   61.52   13.33
  -3  -7  -8   32.38    7.36
 -10   3   8   38.61    9.88
   7 -10   8   41.60    8.92
  -4  -7  -8   85.12   13.70
 -11   4   8  115.38   14.98
   7 -11   8  116.10   15.87
  -8  -3  -8    6.42    6.17
  11  -8  -8    3.76    1.92
  -8  -3  -8    0.87    1.67
  -3  11  -8    0.23    1.88
 -11   8   8   -0.18    1.67
  -8  -2  -8    1.45    2.42
  -2  10  -8    1.48    2.18
  -8  -2  -8   -0.60    2.04
  10  -8  -8    0.84    1.46
 -10   8   8    0.25    1.95
   8   2   8   -0.52    1.14
  -1   9  -8   10.87    4.73
  -8  -1  -8    6.80    3.23
  -1   9  -8    1.38    1.91
   9  -8  -8    8.43    2.98
  -8  -1  -8    1.24    2.08
  -9   8   8    0.27    2.31
   0   8  -8   46.94    8.47
  -8   0  -8   35.03    6.95
  -8   0  -8   36.89   10.72
  -8   8   8   28.91    7.95
   8   0   8   36.14   10.83
   8   0   8   32.81    6.95
   1   7  -8   52.26    5.86
  -8   1  -8   51.68   13.20
  -8   1  -8   46.95    8.43
   8  -1   8   46.02   10.85
   8  -1   8   56.87    9.25
  -7   8   8   60.75   13.18
  -8   2  -8   49.59   12.63
  -8   2  -8   52.48    8.25
   8  -2   8   57.26    8.38
   8  -2   8   63.12   13.55
  -6   8   8   68.32   12.99
  -8   3  -8  662.94   47.67
  -8   3  -8  674.56   41.35
   8  -3   8  651.86   46.44
   8  -3   8  696.80   41.74
  -8   4  -8  827.72   52.73
  -8   4  -8  626.60   40.18
   8  -4   8  660.56   40.66
  -4  -4   8  623.01   41.45
  -4  -4   8  660.04   37.62
   8  -4   8  588.61   44.61
  -5  -3   8  722.18   40.13
   8  -5   8  700.02   44.24
  -5  -3   8  741.21   45.20
  -8   6  -8   71.34   15.92
  -6  -2   8   64.88   10.46
   8  -6   8   50.13    8.79
  -8   7  -8   44.97    9.37
  -7  -1   8   56.90    9.74
   8  -7   8   51.11    8.52
  -1   8   8   17.38    8.41
   0  -8  -8   28.76    6.89
  -8   8  -8   37.40    8.95
  -8   0   8   56.25   10.97
   8  -8   8   34.50    7.25
  -1  -8  -8    2.82    2.81
  -8   9  -8    1.62    2.96
  -9   1   8    4.60    3.66
   8  -9   8    9.92    4.83
  -2  -8  -8    1.47    3.86
  -8  10  -8    1.06    3.30
 -10   2   8   -1.00    0.95
   8 -10   8   -1.18    1.47
  -3  -8  -8   -0.02    1.74
  -8  11  -8   -0.21    2.05
   8 -11   8    5.83    4.10
 -11   3   8    4.69    4.30
  10  -9  -8  101.97   10.19
  -9  -1  -8   67.99   14.98
  -9  -1  -8   87.97   12.95
  -1  10  -8   84.85   10.55
   9   1   8   93.97   13.56
 -10   9   8  100.12   18.36
   0   9  -8   33.97    7.75
  -9   0  -8   93.03   25.37
   0   9  -8   38.54    7.61
  -9   0  -8   41.25    7.68
   9   0   8   36.26    7.35
  -9   9   8   30.12    9.44
   1   8  -8    0.53    1.30
   1   8  -8    5.39    2.56
  -9   1  -8    5.84    3.25
  -9   1  -8   10.58    6.16
   9  -1   8    1.65    4.92
  -8   9   8    4.17    3.44
   9  -1   8    9.60    4.05
  -9   2  -8   11.21    7.92
  -9   2  -8   12.27    6.64
   9  -2   8    8.75    3.89
  -7   9   8   10.32    5.01
  -9   3  -8   14.81    4.33
  -9   3  -8   20.12    9.37
  -6   9   8   13.27    5.18
   9  -3   8   16.31    5.20
  -9   4  -8    1.19    1.84
  -9   4  -8    9.49    9.17
  -5   9   8    9.53    5.18
   9  -4   8   11.44    9.75
  -4  -5   8    6.52    2.41
   9  -4   8    8.87    3.53
  -9   5  -8    3.79    4.08
  -5  -4   8    4.72    2.05
  -4   9   8    5.60    5.69
   9  -5   8    3.19    2.43
  -5  -4   8    5.04    3.66
  -9   6  -8   12.39    5.81
   3  -9  -8   15.17    5.09
  -6  -3   8   11.76    7.99
  -6  -3   8   10.59    2.51
  -3   9   8   16.88    7.60
   9  -6   8    7.92    3.52
  -9   7  -8   12.91    6.08
   2  -9  -8    3.88    2.53
  -7  -2   8   13.05    4.57
   9  -7   8    6.53    3.54
   1  -9  -8    7.43    3.80
  -9   8  -8    6.13    4.52
  -8  -1   8    2.70    3.06
   9  -8   8    2.59    2.70
   0  -9  -8   31.20    7.76
  -9   9  -8   50.90   13.53
  -9   0   8   36.10    8.65
   9  -9   8   32.97    7.25
  -1  -9  -8   79.05   12.84
  -9  10  -8   60.67   15.91
 -10   1   8   94.68   15.97
   9 -10   8   86.08   14.06
 -10   0  -8   32.81    7.73
 -10   0  -8   34.32   12.15
   0  10  -8   29.20    6.44
  10 -10  -8   27.87    6.50
  10   0   8   41.88    8.72
 -10  10   8   21.92    7.29
   1   9  -8   83.20    8.52
 -10   1  -8  116.24   23.29
 -10   1  -8   63.14   10.07
  10  -1   8   66.47   10.97
  -9  10   8  101.26   18.79
 -10   2  -8   -0.92    1.10
 -10   2  -8   -0.14    1.26
  -8  10   8    1.91    3.21
  10  -2   8   -0.71    0.99
 -10   3  -8   68.24   17.76
 -10   3  -8   44.93    8.45
  -3  -7   8   58.64    9.30
  10  -3   8   51.59    9.49
  -7  10   8   36.90   10.24
 -10   4  -8    3.39    4.56
 -10   4  -8   10.76    4.29
  -6  10   8    9.19    5.10
  -4  -6   8    5.24    2.86
  10  -4   8    7.42    3.24
 -10   5  -8   54.54   14.34
  -5  10   8   67.94   14.16
  -5  -5   8   65.41    8.46
  10  -5   8   51.60    8.98
   4 -10  -8    7.84    4.02
 -10   6  -8   21.52   12.85
  -6  -4   8    6.73    2.38
  -4  10   8   12.83    8.13
  10  -6   8    4.23    2.89
  -6  -4   8    8.84    4.59
   3 -10  -8   37.38    7.97
 -10   7  -8   43.79   12.29
  10  -7   8   47.37    8.94
  -3  10   8   52.85   13.42
  -7  -3   8   46.49   10.92
   2 -10  -8   -0.76    1.41
 -10   8  -8   -0.19    3.10
  -8  -2   8    0.18    2.07
  -2  10   8   -0.45    1.44
  10  -8   8    1.01    2.27
   1 -10  -8   84.17   13.06
 -10   9  -8   63.52   20.22
  -9  -1   8   82.69   13.62
  10  -9   8   90.52   13.02
 -10  10  -8   21.15    8.10
   0 -10  -8   48.54    9.94
  10 -10   8   27.99    8.06
 -10   0   8   28.36    8.30
 -11   3  -8    7.42    6.05
 -11   3  -8    2.67    2.96
  -3  -8   8    4.01    2.87
  11  -3   8    0.96    2.11
  -8  11   8    0.40    2.26
 -11   4  -8   87.60   19.13
  -4  -7   8  122.86   12.03
  11  -4   8  105.88   14.44
  -7  11   8  108.50   19.54
 -11   5  -8    5.55    6.91
  11  -5   8    3.08    2.44
  -6  11   8    1.93    2.95
  -5  -6   8    4.19    2.71
   5 -11  -8    0.35    2.25
 -11   6  -8   -0.71    2.21
  11  -6   8    2.60    2.77
  -6  -5   8    2.14    1.54
  -6  -5   8    3.18    3.36
  -5  11   8    4.09    4.92
   4 -11  -8  104.01   15.34
 -11   7  -8   60.82   18.66
  -7  -4   8  116.36   14.48
  11  -7   8  105.56   13.58
  -7  -4   8   88.86    8.07
   3 -11  -8    3.54    3.19
 -11   8  -8   12.34   10.51
  11  -8   8    0.05    1.37
  -8  -3   8    0.39    2.13
  -3  11   8    5.33    4.92
   0   0  -9    0.49    0.73
   0   0   9    0.97    1.11
   0   0   9    0.75    0.75
   0   1  -9   -0.09    0.48
  -1   0  -9    0.18    0.75
  -1   0  -9    0.47    1.06
   1  -1  -9    1.05    0.88
   0  -1   9    0.78    0.89
  -1   1   9    0.14    0.56
   1   0   9   -0.40    0.56
   1   0   9    0.64    0.87
  -1   1   9    0.47    0.75
   0  -1   9   -0.25    0.45
  -1   1  -9   -0.18    0.50
   1   0  -9    0.19    0.55
  -1   1  -9    0.54    0.92
   0  -1  -9   -0.30    0.41
   1  -1   9   -0.04    0.41
   1  -1   9    0.39    0.77
  -1   0   9    0.20    0.27
   0   1   9    0.42    0.93
   0   1   9   -0.13    0.53
  -1   0   9   -0.09    0.48
  -1   2  -9 5078.95  291.67
  -1  -1  -9 5020.12  307.52
  -1  -1  -9 5020.12  307.52
   2  -1  -9 5474.43  287.61
  -1   2  -9 5078.95  291.67
   2  -1  -9 5474.43  287.61
  -2   1   9 5299.12  285.21
   1   1   9 5103.69  307.15
  -2   1   9 5299.12  285.21
   1  -2   9 5439.92  293.27
   1   1   9 5103.69  307.15
   1  -2   9 5439.92  293.27
  -1   3  -9 3754.93  220.38
  -1   3  -9 3754.93  220.38
   1  -3   9 3930.47  222.12
   2   1   9 3762.72  241.54
   2   1   9 3762.72  241.54
   1  -3   9 3930.47  222.12
  -3   2   9 3768.36  228.35
  -3   2   9 3768.35  228.35
  -2   0  -9   -0.27    0.62
   2  -2  -9   -0.34    0.57
  -2   0  -9    2.03    1.38
   0  -2   9    0.03    0.58
   0  -2   9    0.01    0.52
   2   0   9    1.24    1.86
   2   0   9    0.15    0.47
   1  -2  -9 5020.23  295.46
   1  -2  -9 5020.23  295.46
   2  -1   9 5233.06  295.55
  -1   2   9 5074.51  293.11
   2  -1   9 5095.11  299.88
   2  -1   9 5095.11  299.88
   2  -1   9 5233.06  295.55
  -1   2   9 5074.51  293.11
   2   0  -9    1.63    0.78
   0  -2  -9    0.91    1.22
  -2   2  -9   -0.32    0.59
  -2   2  -9    0.12    1.00
  -2   0   9    0.52    0.57
   0   2   9   -0.83    0.28
   2  -2   9   -0.62    0.42
   2  -2   9    0.38    0.85
   0   2   9   -0.24    0.88
  -2   3  -9 3801.63  221.54
   3  -1  -9 3677.30  202.21
   3  -1  -9 3677.30  202.21
  -2   3  -9 3801.63  221.54
  -1  -2  -9 3674.28  236.38
  -1  -2  -9 3674.28  236.38
  -3   1   9 3684.35  201.23
  -3   1   9 3684.35  201.23
   1   2   9 3413.46  230.50
   1   2   9 3413.46  230.50
   2  -3   9 3743.83  221.28
   2  -3   9 3743.83  221.28
  -2  -2  -9  147.01   12.32
  -2  -2  -9  195.58   17.87
   2   2   9  217.50   19.25
   2  -4   9  167.35   12.50
   2   2   9  147.90   12.34
   2  -4   9  151.19   12.98
  -4   2   9  158.67   11.80
  -3  -2  -9  921.97   58.92
  -2   5  -9  902.46   53.99
  -3  -2  -9 1006.40   54.63
  -5   3   9  957.91   54.15
   2  -5   9  955.36   53.92
   3   2   9  969.97   60.07
  -1   4  -9   87.13    7.38
  -3  -1  -9   86.42   10.47
   4  -3  -9   95.88    6.56
  -3  -1  -9   73.57    7.87
   3   1   9  125.01   13.73
   1  -4   9   81.69    7.69
   1  -4   9   83.22    8.11
   3   1   9   83.06    8.16
  -3   0  -9   -0.69    0.35
   3  -3  -9   -0.12    0.58
  -3   0  -9    1.22    1.65
   0  -3   9    0.27    0.80
   0  -3   9    0.09    0.73
   3   0   9    0.15    0.96
   3   0   9   -0.83    0.48
   2  -3  -9 3864.86  230.64
   2  -3  -9 3864.86  230.64
  -2   3   9 3609.64  226.52
  -2   3   9 3609.64  226.52
   3  -1   9 3859.01  240.66
   3  -1   9 3679.42  232.55
   3  -1   9 3859.01  240.66
   3  -1   9 3679.42  232.55
   1  -3  -9 3761.92  237.47
   1  -3  -9 3761.92  237.47
   3  -2   9 3907.46  235.78
  -1   3   9 3747.89  235.13
  -1   3   9 3747.88  235.13
   3  -2   9 3907.46  235.78
  -3   3  -9   -0.24    0.74
   0  -3  -9    0.61    1.04
  -3   3  -9   -0.44    0.72
   3  -3   9    2.17    1.43
   0   3   9   -0.62    0.27
   0   3   9    1.12    1.75
   3  -3   9   -0.01    1.03
  -3   4  -9   70.80    8.47
  -1  -3  -9   88.09   10.88
  -1  -3  -9   99.16    8.69
   1   3   9   96.57    8.69
  -4   1   9   85.74    6.82
   3  -4   9   83.35    9.16
   1   3   9   82.41   10.24
   3  -4   9  100.94    8.72
  -2  -3  -9  884.93   53.81
  -3   5  -9  958.12   55.46
  -5   2   9  955.62   53.09
   3  -5   9  943.17   54.05
   3  -5   9  979.74   56.08
  -3   6  -9  993.38   57.30
  -3  -3  -9  964.34   56.26
  -3  -3  -9  958.90   61.81
   3   3   9  929.43   60.88
   3   3   9  983.84   56.38
   3  -6   9  918.94   57.57
  -6   3   9 1020.52   56.54
   3  -6   9 1004.41   56.18
  -4  -3  -9  120.16   15.50
  -4  -3  -9  126.78   12.03
  -3   7  -9  113.63   12.12
   4   3   9  119.60   14.94
   4   3   9  143.67   12.64
  -7   4   9  127.70   12.69
   3  -7   9  129.17   11.99
   3  -7   9  139.12   13.91
  -4  -2  -9   61.21   13.86
  -4  -2  -9   39.97    7.24
   6  -4  -9   39.58    3.83
  -2   6  -9   41.83    6.86
   2  -6   9   44.57    7.18
   4   2   9   45.21    7.52
   2  -6   9   36.22    7.09
   4   2   9   36.52    8.92
  -6   4   9   42.59    7.64
  -4  -1  -9  417.48   27.28
   5  -4  -9  438.73   24.70
  -1   5  -9  422.99   26.03
  -4  -1  -9  420.05   31.51
  -1   5  -9  429.70   27.18
  -5   4   9  440.66   28.62
   4   1   9  425.11   27.86
   4   1   9  428.75   31.09
   1  -5   9  422.31   27.83
  -4   0  -9   -0.72    0.44
  -4   0  -9    0.42    1.92
   4  -4  -9   -0.64    0.53
   4   0   9    0.40    0.61
   0  -4   9    0.11    0.88
   0  -4   9    1.61    1.47
  -4   1  -9   90.04   10.40
   3  -4  -9   91.96    7.42
  -4   1  -9   78.11    7.81
  -1  -3   9   82.48    6.89
   4  -1   9   69.28    7.53
   2  -4  -9  166.77   11.88
  -4   2  -9  142.90   11.96
  -4   2  -9  141.76   14.04
   4  -2   9  194.91   16.86
   4  -2   9  156.70   12.26
  -2  -2   9  150.78   10.08
   1  -4  -9   78.12    7.83
  -4   3  -9   89.45    8.37
  -1   4   9   81.80   10.22
   4  -3   9  111.67   12.09
   4  -3   9   92.62    8.59
  -4   4  -9   -0.31    1.02
   0  -4  -9   -0.71    0.28
   0   4   9    0.60    3.43
  -4   0   9    0.43    0.64
   4  -4   9   -0.06    0.57
   4  -4   9    1.30    1.77
  -4   5  -9  422.81   29.92
  -1  -4  -9  449.02   28.21
   4  -5   9  441.97   28.18
   4  -5   9  434.82   30.35
   1   4   9  426.22   31.99
  -5   1   9  452.79   26.51
  -2  -4  -9   33.18    5.96
  -2  -4  -9   45.06   10.39
  -4   6  -9   31.65    6.74
   4  -6   9   48.88    7.84
   2   4   9   73.75   15.03
  -6   2   9   46.51    5.87
   4  -6   9   46.98    8.56
  -3  -4  -9  133.35   12.42
  -4   7  -9  151.00   17.73
  -3  -4  -9  219.19   25.59
   3   4   9  115.65   15.07
  -7   3   9  128.41   12.40
   4  -7   9  117.82   13.51
   4  -7   9  125.78   12.13
  -4  -4  -9  199.86   17.36
  -4  -4  -9  209.72   22.43
  -4   8  -9  221.40   19.18
   4  -8   9  233.02   18.26
   4   4   9  209.77   21.89
   4  -8   9  212.73   22.23
  -8   4   9  213.54   18.69
  -4   9  -9   37.17    8.54
  -5  -4  -9   50.65   11.90
  -5  -4  -9   56.57    9.75
  -9   5   9   55.85   10.07
   4  -9   9   45.71    8.19
  -3   8  -9  304.14   23.86
  -5  -3  -9  323.75   29.19
  -5  -3  -9  367.23   24.10
   8  -5  -9  321.21   18.67
   5   3   9  310.31   27.68
   5   3   9  331.63   23.59
  -8   5   9  262.61   23.72
  -5  -2  -9  707.65   46.93
  -2   7  -9  522.61   34.56
  -5  -2  -9  512.60   34.45
   5   2   9  565.45   35.06
   5   2   9  536.13   40.05
  -7   5   9  503.56   36.05
  -5  -1  -9  200.32   15.02
  -1   6  -9  181.78   13.66
  -1   6  -9  181.75   14.20
   5   1   9  152.59   17.32
   5   1   9  165.75   14.24
  -6   5   9  173.41   15.71
   0   5  -9    0.74    0.90
  -5   0  -9   -0.43    1.10
  -5   0  -9   -0.41    0.84
   5   0   9   -1.02    0.63
  -5   5   9    0.24    1.17
   5   0   9   -0.12    1.21
  -5   1  -9  412.94   27.12
   4  -5  -9  436.40   26.11
  -5   1  -9  481.80   32.55
   5  -1   9  390.66   30.75
   5  -1   9  409.46   30.53
  -5   2  -9  939.08   58.07
   3  -5  -9  915.14   52.65
  -5   2  -9  962.01   53.80
   5  -2   9  958.19   54.04
   5  -2   9  928.16   57.20
  -5   3  -9  958.03   57.59
  -5   3  -9  969.73   53.73
   2  -5  -9  892.62   52.82
  -3  -2   9  980.48   50.99
   5  -3   9  963.56   56.21
   5  -3   9  903.54   56.71
  -2   5   9  877.61   57.46
   1  -5  -9  438.02   29.25
  -5   4  -9  596.54   38.27
  -4  -1   9  435.29   26.83
   5  -4   9  421.53   31.95
  -1   5   9  564.26   38.66
   5  -4   9  471.99   29.82
  -5   5  -9   -0.58    0.85
   0  -5  -9    1.68    1.43
  -5   0   9    0.37    0.74
   5  -5   9    1.89    1.78
   5  -5   9    0.12    1.05
   0   5   9    1.21    1.68
  -5   6  -9  179.78   17.03
  -1  -5  -9  170.46   14.79
  -6   1   9  189.37   14.18
   1   5   9  169.37   18.15
   5  -6   9  179.88   17.30
   5  -6   9  199.87   15.51
  -5   7  -9  549.46   37.69
  -2  -5  -9  546.81   35.34
   5  -7   9  522.33   34.84
  -7   2   9  550.78   34.60
  -3  -5  -9  353.16   25.38
  -3  -5  -9  454.96   38.48
   3   5   9  324.10   29.77
   5  -8   9  347.90   25.34
  -8   3   9  326.85   25.41
  -4  -5  -9   47.58    8.73
  -4  -5  -9   69.30   15.12
  -5   9  -9   59.50   11.73
  -9   4   9   52.75   10.02
   5  -9   9   63.14   10.57
  -5  -5  -9   31.30    7.30
  -5  -5  -9   31.78    9.80
  -5  10  -9   34.68    9.44
 -10   5   9   34.32    8.38
   5 -10   9   48.89   10.19
  -5  11  -9   62.14   12.63
  -6  -5  -9   79.32   18.51
  -6  -5  -9   67.55   11.23
   5 -11   9   69.64   12.43
 -11   6   9   59.83   11.48
  -4  10  -9    3.55    3.36
  -6  -4  -9    1.64    4.04
  -6  -4  -9    2.25    2.69
 -10   6   9   -0.56    1.01
   9  -6  -9    2.94    1.63
  -3   9  -9    1.52    2.48
  -3   9  -9    2.16    2.77
  -6  -3  -9    1.90    2.17
  -6  -3  -9    1.83    3.10
  -9   6   9    1.74    2.83
  -6  -2  -9   92.77   19.27
  -2   8  -9   38.18    7.23
  -6  -2  -9   41.40    7.52
  -2   8  -9   35.09    8.36
   8  -6  -9   33.01    5.04
   6   2   9   40.38   11.02
   6   2   9   35.32    6.89
  -8   6   9   30.65    8.48
  -6  -1  -9 1974.31  105.90
  -1   7  -9 1582.69   90.34
  -1   7  -9 1587.99   91.34
  -6  -1  -9 1657.00   91.79
   6   1   9 1559.86   97.34
   6   1   9 1627.31   91.80
   0   6  -9   -0.27    0.40
  -6   0  -9    1.11    1.18
   0   6  -9    1.73    1.40
   6   0   9   -0.38    1.15
   6   0   9    0.14    4.82
  -6   6   9    0.44    1.82
  -6   1  -9  183.04   14.39
  -6   1  -9  164.33   17.79
   6  -1   9  186.74   14.55
  -5   6   9  171.06   16.28
   6  -1   9  156.05   16.71
  -6   2  -9   51.32   11.13
  -6   2  -9   54.24    8.44
   6  -2   9   38.17    6.71
   6  -2   9   57.00   11.23
   3  -6  -9  980.98   55.20
  -6   3  -9  982.84   55.73
  -6   3  -9  915.72   59.84
  -3  -3   9  995.48   54.54
   6  -3   9  945.60   59.56
   2  -6  -9   42.33    6.96
  -6   4  -9   37.19    9.16
  -6   4  -9   37.28    6.92
  -4  -2   9   47.02    5.29
  -2   6   9   51.11   11.00
   6  -4   9   40.03    8.52
   6  -4   9   57.01    8.55
   1  -6  -9  191.36   14.96
  -5  -1   9  185.62   13.43
   6  -5   9  158.38   14.24
   6  -5   9  184.11   20.17
  -1   6   9  157.78   19.59
  -6   6  -9    0.78    1.84
   0  -6  -9    0.36    1.59
   0   6   9   -0.67    4.29
  -6   0   9   -0.88    0.71
   6  -6   9   -1.16    0.68
   6  -6   9   -0.40    2.31
  -6   7  -9 1604.49   92.72
   6  -7   9 1617.34   88.79
  -7   1   9 1613.77   87.86
   1   6   9 1446.31   93.91
  -2  -6  -9   43.65    8.44
  -6   8  -9   45.56   10.19
  -8   2   9   34.92    7.35
   6  -8   9   19.98    5.74
  -3  -6  -9    1.48    2.44
  -6   9  -9   -1.08    1.20
   3   6   9    1.74    4.34
  -9   3   9    1.13    2.32
   6  -9   9    3.02    2.85
  -6  10  -9    4.16    3.45
  -4  -6  -9    1.66    2.46
 -10   4   9    0.04    1.64
   6 -10   9   -1.41    0.91
  -6  11  -9   64.24   13.92
  -5  -6  -9   80.23   13.49
  -5  -6  -9   60.05   16.10
   6 -11   9   81.80   13.61
  -7  -4  -9   68.59   15.62
  -4  11  -9   48.07   10.47
  -7  -4  -9   98.62   23.68
 -11   7   9   74.99   15.48
  -3  10  -9  244.69   21.32
  -7  -3  -9  253.61   27.51
  -7  -3  -9  241.54   20.44
  10  -7  -9  251.71   16.70
 -10   7   9  241.57   23.86
  -2   9  -9  168.63   16.67
  -7  -2  -9  173.85   21.08
   9  -7  -9  166.21   12.90
  -7  -2  -9  189.37   16.27
  -2   9  -9  167.96   15.57
   7   2   9  181.48   16.15
  -9   7   9  155.86   28.65
  -7  -1  -9  181.45   16.77
  -1   8  -9  224.79   19.99
  -7  -1  -9  280.55   28.49
  -1   8  -9  221.81   17.84
  -8   7   9  211.05   20.48
   7   1   9  181.27   21.36
   7   1   9  201.29   17.38
   0   7  -9    0.36    1.22
  -7   0  -9    0.73    1.47
  -7   0  -9   -1.69    0.76
   0   7  -9    0.96    1.48
   7   0   9   -0.21    1.41
   7   0   9   -1.86    0.52
  -7   7   9    0.02    1.66
  -7   1  -9 1615.13   95.66
  -7   1  -9 1567.50   87.93
   7  -1   9 1495.50   92.99
  -6   7   9 1576.37   92.08
   7  -1   9 1624.97   88.16
  -7   2  -9  512.09   32.44
   7  -2   9  452.02   36.00
   7  -2   9  550.37   33.08
  -7   3  -9  123.55   15.00
  -7   3  -9  128.95   11.85
   4  -7  -9  112.76   11.10
   7  -3   9  134.51   12.16
   7  -3   9  151.46   17.84
   3  -7  -9  121.62   11.55
  -7   4  -9  112.97   11.35
  -7   4  -9  110.19   14.17
  -4  -3   9  126.05   11.35
   7  -4   9  121.86   14.55
  -4  -3   9  133.74    9.21
   7  -4   9  126.35   11.88
  -3   7   9  175.84   26.07
  -7   5  -9  555.81   39.66
   2  -7  -9  528.11   34.69
  -5  -2   9  538.38   33.75
  -2   7   9  726.59   50.71
   7  -5   9  485.30   38.20
   7  -5   9  545.92   35.11
  -7   6  -9 1525.89   93.63
   7  -6   9 1658.82   89.20
  -1   7   9 1427.99   94.58
  -6  -1   9 1686.09   87.96
  -7   7  -9    0.12    1.97
  -7   0   9    2.12    2.23
   7  -7   9   -0.94    0.95
   7  -8   9  203.72   18.18
  -8   1   9  218.26   18.40
   1   7   9  185.98   30.88
  -7   9  -9  181.21   19.55
  -2  -7  -9  196.70   17.23
   7  -9   9  169.00   16.50
  -9   2   9  170.03   16.88
  -3  -7  -9  228.65   20.92
  -7  10  -9  279.72   25.52
   7 -10   9  250.37   21.88
 -10   3   9  254.78   22.94
  -4  -7  -9   46.77   10.03
  -7  11  -9   51.18   11.96
   7 -11   9   55.67   10.73
 -11   4   9   50.89   12.35
  -8  -3  -9   35.03    8.32
  -3  11  -9   51.85   10.40
  11  -8  -9   43.42    6.53
  -8  -3  -9   23.90    9.29
 -11   8   9   35.64   10.20
  -8  -2  -9   46.76    9.56
  -8  -2  -9   36.83   13.72
  -2  10  -9   42.94    8.86
  10  -8  -9   35.65    6.15
 -10   8   9   41.52   11.42
   8   2   9   41.74    8.18
  -1   9  -9  320.34   24.25
  -8  -1  -9  337.60   25.53
  -1   9  -9  339.87   25.57
   9  -8  -9  374.58   23.86
  -8  -1  -9  459.63   41.12
  -9   8   9  334.87   29.76
   8   1   9  339.33   25.68
   0   8  -9   -0.51    0.86
  -8   0  -9   -0.38    1.17
  -8   0  -9   -1.69    0.90
   0   8  -9   -0.09    0.99
   8   0   9    0.01    1.12
  -8   8   9   -1.00    1.01
  -8   1  -9  220.32   23.30
  -8   1  -9  212.08   17.58
  -7   8   9  206.70   20.87
   8  -1   9  228.13   18.12
  -8   2  -9   33.81    7.14
   8  -2   9   47.06    8.31
  -6   8   9   35.56    8.83
  -8   3  -9  350.35   24.67
   8  -3   9  349.72   24.85
  -5   8   9  346.42   28.82
  -8   4  -9  218.61   17.46
  -8   4  -9  229.78   22.51
  -4  -4   9  211.00   17.78
   8  -4   9  213.47   17.46
  -4   8   9  195.83   20.50
  -4  -4   9  217.68   14.73
  -8   5  -9  458.38   36.65
   8  -5   9  327.27   24.35
  -5  -3   9  327.53   20.12
  -5  -3   9  320.57   24.13
  -8   6  -9   29.11    8.71
  -6  -2   9   43.69    8.16
   8  -6   9   34.79    7.02
   1  -8  -9  201.93   17.79
  -8   7  -9  214.01   21.85
  -7  -1   9  209.45   17.69
   8  -7   9  207.78   20.20
  -8   8  -9    2.37    3.85
   0  -8  -9    4.55    3.36
   8  -8   9   -1.44    0.82
  -8   0   9    0.14    1.69
  -8   9  -9  341.69   30.13
  -1  -8  -9  369.36   26.69
  -9   1   9  316.01   25.85
   8  -9   9  308.32   25.46
  -8  10  -9   31.49    8.46
  -2  -8  -9   46.75    9.66
 -10   2   9   40.56    9.59
   8 -10   9   30.26    7.50
  -3  -8  -9   54.85   11.11
  -8  11  -9   33.82   10.21
   8 -11   9   40.77    9.00
 -11   3   9   54.83   12.04
  -9  -1  -9   37.08    8.17
  -1  10  -9   52.31    8.95
  10  -9  -9   52.89    8.47
  -9  -1  -9   33.99   11.82
 -10   9   9   31.20    9.19
   9   1   9   53.85   10.10
   0   9  -9   -0.52    1.26
  -9   0  -9    0.04    1.62
   0   9  -9   -0.92    0.72
  -9   0  -9   -1.01    1.44
   9   0   9   -0.26    1.47
  -9   9   9    0.14    2.62
  -9   1  -9  343.51   32.31
  -9   1  -9  279.37   23.61
  -8   9   9  388.41   31.24
   9  -1   9  331.93   24.78
  -9   2  -9  154.47   19.77
  -9   2  -9  166.51   14.91
   9  -2   9  157.12   15.44
  -7   9   9  157.98   18.32
  -9   3  -9   -0.56    0.93
  -9   3  -9    2.26    3.52
   9  -3   9    2.18    2.10
  -6   9   9    2.72    2.91
  -9   4  -9   50.19   11.81
  -9   4  -9   39.59    7.46
  -4  -5   9   44.13    6.68
   9  -4   9   65.14   10.40
  -5   9   9   42.60   10.60
   4  -9  -9   60.07    9.76
  -9   5  -9   61.98   12.78
  -5  -4   9   52.45    9.66
   9  -5   9   48.80    8.57
  -5  -4   9   46.90    6.48
  -4   9   9   80.09   16.75
   3  -9  -9    5.12    3.43
  -9   6  -9    1.26    3.86
   9  -6   9    1.98    3.04
  -6  -3   9    1.35    2.14
   2  -9  -9  186.94   16.72
  -9   7  -9  153.30   19.37
   9  -7   9  172.48   16.07
  -7  -2   9  173.45   16.28
   1  -9  -9  331.40   26.35
  -9   8  -9  340.34   31.30
  -8  -1   9  349.55   26.92
   9  -8   9  357.64   26.80
   0  -9  -9   -0.84    1.42
  -9   9  -9   -0.35    2.84
   9  -9   9   -1.01    1.17
  -9   0   9    0.62    1.87
  -1  -9  -9   32.43    7.94
  -9  10  -9   26.91    8.05
 -10   1   9   30.21    8.10
   9 -10   9   35.50    9.78
 -10   1  -9   56.16   10.25
 -10   1  -9   25.11    8.64
  10  -1   9   50.47    9.47
  -9  10   9   26.66    8.34
 -10   2  -9   37.82    7.51
 -10   2  -9   29.39    8.40
  10  -2   9   37.68    7.61
  -8  10   9   30.65    8.76
 -10   3  -9  259.80   21.00
 -10   3  -9  264.69   28.01
  10  -3   9  244.53   20.97
  -3  -7   9  282.73   20.44
  -7  10   9  280.39   26.89
 -10   4  -9    1.84    2.34
 -10   4  -9    3.31    4.35
  -6  10   9    3.72    3.93
  10  -4   9    2.80    2.65
  -4  -6   9    3.95    2.55
 -10   5  -9   51.57   13.69
   5 -10  -9   51.29    9.86
  -5  10   9   37.34    9.54
  -5  -5   9   39.53    6.14
  10  -5   9   34.22    7.83
   4 -10  -9   -0.03    1.80
 -10   6  -9    3.15    3.55
  10  -6   9    6.99    3.48
  -6  -4   9    5.48    3.81
  -4  10   9    3.27    3.97
  -6  -4   9    3.30    1.55
 -10   7  -9  285.92   28.28
   3 -10  -9  257.43   22.62
  -3  10   9  279.68   27.84
  10  -7   9  292.23   23.13
  -7  -3   9  285.40   23.94
   2 -10  -9   53.96   10.44
 -10   8  -9   27.79    8.21
  -8  -2   9   43.01    9.23
  10  -8   9   44.73    9.50
 -10   9  -9   32.80    9.38
   1 -10  -9   41.45    9.26
  -9  -1   9   40.04    8.77
  10  -9   9   32.25    8.11
 -11   3  -9   32.17    7.36
 -11   3  -9   30.73   13.59
  11  -3   9   53.81   10.22
  -8  11   9   48.88   13.22
  -3  -8   9   34.81    7.67
 -11   4  -9   47.25    9.01
 -11   4  -9   72.10   21.30
  11  -4   9   54.67    9.65
  -4  -7   9   53.07    8.71
  -7  11   9   65.96   14.86
 -11   5  -9  117.35   30.38
   6 -11  -9   56.70   11.35
  -6  11   9   70.78   16.00
  11  -5   9   64.67   10.50
  -5  -6   9   60.47    9.05
   5 -11  -9   53.12   10.17
  -5  11   9  149.00   35.38
  -6  -5   9   69.28    7.17
  11  -6   9   56.65   10.28
   4 -11  -9   44.07    9.55
 -11   7  -9   37.00   10.22
  -7  -4   9   58.60   12.06
  -4  11   9   76.32   16.68
  11  -7   9   36.77    8.31
   3 -11  -9   40.68    9.03
 -11   8  -9   46.42   12.14
  -3  11   9   41.01   11.85
  11  -8   9   38.49   11.56
  -8  -3   9   57.86   12.40
   0   0  10 9999.00  538.20
   0   0  10 9999.00  538.19
   1  -1 -10   86.92    6.74
   0   1 -10   81.80    6.75
  -1   0 -10   91.47    8.58
  -1   0 -10   76.46    7.09
   1   0  10   85.27    7.34
  -1   1  10   84.32    6.63
   0  -1  10   78.28    6.69
   0  -1  10   88.18    7.21
   1   0  10   89.97    8.76
   0  -1 -10   86.09    7.40
  -1   1 -10   81.79    7.29
  -1   1 -10   93.90    8.00
   0   1  10   89.02    7.39
   1  -1  10   90.55    8.28
  -1   0  10   91.90    6.77
   1  -1  10   95.11    7.61
   0   1  10   89.16    8.77
  -1   0  10   91.64    7.22
  -1  -1 -10  709.64   43.97
  -1  -1 -10  708.74   41.54
  -1   2 -10  744.10   41.21
   2  -1 -10  756.43   39.71
  -2   1  10  694.08   39.84
   1  -2  10  736.02   41.24
   1  -2  10  798.17   42.32
   1   1  10  717.56   44.02
  -1   3 -10   41.05    4.23
  -2  -1 -10   33.71    5.48
   3  -2 -10   34.93    3.44
  -2  -1 -10   24.48    6.32
   2   1  10   38.47    5.34
   1  -3  10   51.45    6.46
   1  -3  10   44.01    5.16
   2   1  10   40.49    8.24
  -2   0 -10  203.39   15.31
   2  -2 -10  239.26   14.48
  -2   0 -10  221.50   17.53
   0  -2  10  234.81   14.71
   2   0  10  239.46   15.88
   2   0  10  232.04   17.87
   1  -2 -10  711.85   41.10
   1   1 -10  772.54   40.33
  -2   1 -10  720.10   43.46
  -1  -1  10  764.61   39.77
   2  -1  10  715.20   43.72
  -1   2  10  769.25   44.10
  -1  -1  10  730.89   40.20
  -1   2  10  733.69   41.13
   2  -1  10  716.29   41.86
  -2   2 -10  239.74   15.72
  -2   2 -10  224.56   16.42
   2   0 -10  266.79   14.95
   0  -2 -10  227.79   15.47
  -2   0  10  211.63   13.33
   0   2  10  223.20   15.37
   0   2  10  228.42   17.83
   2  -2  10  234.36   16.91
   2  -2  10  217.97   15.44
  -1  -2 -10   23.20    6.13
  -1  -2 -10   44.99    6.54
  -2   3 -10   43.33    5.39
   1   2  10   53.23    7.19
   2  -3  10   50.15    6.92
   1   2  10   46.13    7.86
   2  -3  10   51.50    8.15
  -2  -2 -10  427.77   28.39
  -2  -2 -10  523.86   35.25
  -2   4 -10  447.62   27.91
   2  -4  10  458.24   28.92
   2  -4  10  435.08   27.63
   2   2  10  441.34   28.11
  -4   2  10  436.00   26.95
  -3  -2 -10  921.39   60.19
  -3  -2 -10  998.25   55.89
   2  -5  10  933.78   56.19
   2  -5  10  967.36   55.15
   3   2  10  969.85   55.84
   3   2  10 1007.31   60.64
  -5   3  10 1000.22   55.53
  -3  -1 -10   81.34   10.09
   4  -3 -10   68.45    5.52
  -1   4 -10   67.84    6.13
  -3  -1 -10   55.88    9.85
   3   1  10  115.95   17.37
   3   1  10   66.78    9.01
   1  -4  10   74.43    7.52
   1  -4  10   66.51    6.88
   3  -3 -10  505.52   29.10
  -3   0 -10  546.83   31.42
   0  -3  10  512.71   29.78
   3   0  10  478.06   30.81
   0  -3  10  523.63   29.98
  -3   1 -10   57.60    7.48
   2  -3 -10   38.75    5.14
  -3   1 -10   44.52    8.78
   3  -1  10   45.06    6.40
   3  -1  10   42.42    7.90
  -1  -2  10   39.53    4.17
   1  -3 -10   41.25    5.52
  -3   2 -10   24.72    4.98
  -3   2 -10   37.41    5.43
  -1   3  10   47.33    8.29
  -2  -1  10   36.76    3.35
   3  -2  10   64.59   10.60
   3  -2  10   37.73    6.08
  -3   3 -10  516.34   30.99
   0  -3 -10  518.98   30.81
  -3   3 -10  518.62   32.50
   0   3  10  512.72   30.85
   0   3  10  488.86   34.09
   3  -3  10  507.77   32.66
  -1  -3 -10   51.60    8.96
  -3   4 -10   63.96    7.76
  -1  -3 -10   71.86   10.00
   3  -4  10   73.98    7.52
   3  -4  10   78.05   11.77
  -4   1  10   75.35    6.05
   1   3  10   73.86    9.21
   1   3  10   75.46    9.78
  -3   5 -10  991.74   57.33
  -2  -3 -10  964.22   56.21
   2   3  10  959.14   56.20
   3  -5  10  941.75   57.72
   3  -5  10 1008.94   56.70
  -5   2  10 1019.99   54.99
   2   3  10  972.89   60.91
  -3  -3 -10  347.66   23.46
  -3  -3 -10  323.78   27.61
  -3   6 -10  332.77   23.77
  -6   3  10  330.05   22.75
   3  -6  10  333.89   22.89
   3  -6  10  312.09   24.12
   3   3  10  345.77   23.43
  -4  -3 -10    4.32    2.77
  -4  -3 -10   23.78    9.62
  -3   7 -10    9.82    3.72
   4   3  10   12.72    4.24
  -7   4  10   14.16    4.84
   3  -7  10    5.64    2.76
   4   3  10    6.64    5.01
   3  -7  10   12.87    4.72
  -4  -2 -10  883.28   51.21
   6  -4 -10  828.80   46.48
  -2   6 -10  868.64   50.53
   2  -6  10  846.91   50.57
   4   2  10  885.85   51.30
   4   2  10 1008.27   61.08
   2  -6  10  839.05   52.07
  -6   4  10  838.00   51.46
   5  -4 -10   11.41    2.48
  -4  -1 -10   17.69    4.47
  -4  -1 -10   16.33    5.83
  -1   5 -10   15.02    3.39
  -1   5 -10   14.64    3.58
   4   1  10   11.44    5.13
   1  -5  10   10.37    2.77
   4   1  10   12.87    3.88
   1  -5  10   13.72    4.51
  -5   4  10    8.44    3.01
  -4   0 -10 1223.55   69.28
  -4   0 -10 1218.46   73.66
   4  -4 -10 1305.52   67.17
   4   0  10 1221.89   73.21
   4   0  10 1179.36   76.11
   0  -4  10 1301.23   68.17
   0  -4  10 1224.78   67.98
   3  -4 -10   62.87    6.17
  -4   1 -10  127.21   19.79
   4  -1  10   70.91   11.74
  -1  -3  10   68.39    6.04
  -1  -3  10   59.71    5.44
   4  -1  10   59.45    7.69
   2  -4 -10  428.52   25.81
  -4   2 -10  406.63   29.25
   4  -2  10  428.32   26.66
  -2  -2  10  417.34   23.89
  -4   3 -10   76.57    8.97
   1  -4 -10   69.26    8.63
   4  -3  10   73.79    7.52
  -1   4  10   44.96    8.55
   4  -3  10   66.78    8.48
  -4   4 -10 1287.74   72.58
   0  -4 -10 1353.54   70.18
   0   4  10 1225.07   74.48
   4  -4  10 1236.85   72.57
   4  -4  10 1116.49   78.10
  -1  -4 -10   12.86    3.87
  -4   5 -10   15.57    5.41
   1   4  10   18.59    7.22
  -5   1  10   15.03    3.36
   4  -5  10    5.41    2.37
   4  -5  10   11.27    3.87
  -2  -4 -10  855.27   50.79
  -4   6 -10  864.85   52.61
  -2  -4 -10  855.96   56.67
   4  -6  10  892.46   50.88
  -6   2  10  827.43   49.22
  -4   7 -10    8.53    4.13
  -3  -4 -10    6.71    3.56
  -3  -4 -10    9.86    5.42
   4  -7  10   14.07    4.16
  -7   3  10   18.63    7.87
   3   4  10    6.99    4.95
   4  -7  10    7.74    4.26
  -4   8 -10   85.46   13.67
  -4  -4 -10   77.54   16.35
  -4  -4 -10   76.27   13.90
   4   4  10   55.07   13.44
   4  -8  10   81.34   11.76
  -8   4  10   70.61    9.40
  -5  -4 -10   75.98   11.92
  -4   9 -10   55.65   11.10
  -5  -4 -10   88.63   19.76
   4  -9  10   50.24    8.92
  -9   5  10   55.83   10.29
  -3   8 -10    6.87    3.61
  -5  -3 -10    5.07    3.10
  -5  -3 -10   12.86    5.62
   5   3  10    3.65    2.89
   3  -8  10    4.34    2.64
   5   3  10    4.27    4.14
  -8   5  10    9.24    4.39
  -2   7 -10  181.48   15.12
   7  -5 -10  180.02   12.25
  -5  -2 -10  203.88   20.91
  -5  -2 -10  184.33   15.74
   2  -7  10  180.27   16.86
   5   2  10  198.26   16.15
   5   2  10  224.84   23.89
  -7   5  10  189.31   17.06
   2  -7  10  179.00   15.34
  -1   6 -10    9.63    3.23
  -5  -1 -10   11.86    3.94
   6  -5 -10    7.67    2.30
  -1   6 -10    8.48    2.94
  -5  -1 -10    7.36    7.11
   1  -6  10    6.32    2.99
  -6   5  10    8.69    3.45
   5   1  10    5.87    2.81
   5   1  10    5.42    3.27
  -5   0 -10    0.91    1.41
  -5   0 -10    2.32    2.44
   5  -5 -10    3.21    1.56
  -5   5  10    2.81    2.40
   5   0  10    2.25    1.91
   5   0  10    4.16    4.03
  -5   1 -10   19.39    6.60
  -5   1 -10   16.25    4.40
   4  -5 -10   10.23    2.99
   5  -1  10   11.85    4.92
  -1  -4  10   12.37    2.92
   5  -1  10    7.15    2.85
  -5   2 -10 1022.12   55.76
   3  -5 -10  978.72   54.41
   5  -2  10  916.95   55.23
  -2  -3  10  956.02   52.68
  -5   3 -10  924.63   57.86
  -5   3 -10  970.08   54.55
  -3  -2  10  928.61   50.75
  -2   5  10  942.44   58.87
   5  -3  10  990.02   58.14
   5  -3  10  927.17   54.36
   1  -5 -10   12.65    3.64
  -5   4 -10   10.15    3.14
  -5   4 -10    9.70    3.78
  -4  -1  10   10.69    2.32
  -1   5  10    2.48    3.14
   5  -4  10   10.66    3.16
   5  -4  10   19.15    6.27
   0  -5 -10    2.40    1.79
  -5   5 -10    2.24    2.60
  -5   0  10    3.38    1.59
   5  -5  10    3.98    3.46
   5  -5  10    1.23    1.39
   0   5  10    3.75    3.81
  -5   6 -10    9.57    5.51
   5  -6  10    9.39    3.43
   1   5  10    6.04    4.57
  -6   1  10    6.42    2.48
   5  -6  10   12.31    7.98
  -5   7 -10  201.71   18.36
  -7   2  10  180.56   15.28
   5  -7  10  192.77   16.21
  -3  -5 -10    7.77    5.44
  -3  -5 -10    8.87    3.82
  -5   8 -10    6.96    3.87
  -8   3  10    7.12    3.29
   5  -8  10   13.00    4.33
  -4  -5 -10   59.17    9.66
  -5   9 -10   78.24   13.71
  -4  -5 -10   55.63   12.47
  -9   4  10   56.26   10.29
   5  -9  10   71.58   11.48
  -5  -5 -10  356.61   33.14
  -5  10 -10  295.34   25.88
  -5  -5 -10  307.19   24.46
   5 -10  10  331.41   25.21
 -10   5  10  263.16   24.96
  -5  11 -10  129.20   15.28
  -6  -5 -10  136.05   17.50
  -6  -5 -10   86.56   22.65
   5 -11  10   74.41   12.39
 -11   6  10  117.66   15.33
  -6  -4 -10   52.72    9.71
  -6  -4 -10   72.19   14.83
  -4  10 -10   52.62   10.49
 -10   6  10   39.78    9.32
   4 -10  10   58.87   11.11
  -3   9 -10    0.87    1.84
  -6  -3 -10   -0.95    1.26
   9  -6 -10   -0.13    0.82
  -3   9 -10   -0.51    1.32
  -6  -3 -10    1.35    2.17
   6   3  10    1.41    2.25
   3  -9  10    0.67    1.81
  -9   6  10   -1.12    0.99
  -2   8 -10   29.90    7.21
   8  -6 -10   28.08    4.64
  -6  -2 -10   74.62   19.85
  -2   8 -10   30.79    6.93
   6   2  10   33.32    7.62
  -8   6  10   34.06    8.27
  -6  -1 -10   19.28    7.88
  -1   7 -10   20.45    4.56
  -6  -1 -10   19.19    4.93
  -1   7 -10   13.16    3.93
   6   1  10   10.80    5.07
   6   1  10   19.12    5.34
  -7   6  10   12.88    5.41
  -6   0 -10    0.16    1.19
  -6   0 -10   -0.93    0.67
   6   0  10    0.35    2.13
   6   0  10    1.32    2.13
  -6   6  10    3.32    2.48
  -6   1 -10    3.48    3.22
  -6   1 -10    2.99    2.43
   5  -6 -10   11.20    3.16
   6  -1  10    3.63    2.54
  -5   6  10    2.38    2.18
   4  -6 -10  810.88   48.63
  -6   2 -10  870.31   50.13
  -6   2 -10  864.89   55.79
   6  -2  10  855.18   50.15
  -6   3 -10  364.94   23.60
  -6   3 -10  331.01   27.03
   3  -6 -10  326.29   22.42
   6  -3  10  327.36   23.15
   6  -3  10  328.83   26.64
  -6   4 -10  882.35   57.91
   2  -6 -10  825.95   48.39
  -6   4 -10  801.80   48.57
   6  -4  10  754.91   56.56
  -4  -2  10  857.97   46.19
  -2   6  10  764.30   53.73
   6  -4  10  852.04   49.09
   1  -6 -10    4.92    2.68
  -6   5 -10    5.61    2.99
   6  -5  10    5.00    3.45
  -1   6  10    5.59    3.87
  -5  -1  10   10.31    2.98
   6  -5  10    9.95    3.33
   0  -6 -10    0.89    1.60
  -6   6 -10    1.09    2.03
   0   6  10    6.08    6.80
  -6   0  10    3.33    1.93
   6  -6  10    0.10    1.43
  -6   7 -10   12.91    5.62
  -7   1  10   13.94    4.21
   1   6  10   10.25    6.60
   6  -7  10   12.56    4.08
  -6   8 -10   34.10    9.13
  -2  -6 -10   39.81    8.13
  -8   2  10   37.75    9.17
  -6   9 -10   -0.72    1.14
  -3  -6 -10    0.73    1.72
  -9   3  10   -0.60    0.80
   6  -9  10   -1.40    0.84
  -4  -6 -10   55.61   10.78
  -6  10 -10   60.43   12.45
 -10   4  10   44.96    9.33
   6 -10  10   53.68   10.49
  -5  -6 -10  127.98   17.38
  -5  -6 -10  174.55   31.91
  -6  11 -10  121.88   16.27
 -11   5  10  132.99   16.37
   6 -11  10  117.59   17.23
  -7  -4 -10    1.12    2.47
  -7  -4 -10   10.21    6.55
  -4  11 -10   11.37    4.65
 -11   7  10    7.97    5.31
   4 -11  10   17.56    6.39
  -7  -3 -10   48.54   13.48
  10  -7 -10   52.54    6.40
  -3  10 -10   40.04    8.71
  -7  -3 -10   53.16    9.55
 -10   7  10   52.58   12.34
  -7  -2 -10   18.12    5.04
   9  -7 -10   10.30    3.22
  -2   9 -10   22.16    5.93
  -7  -2 -10   12.82    6.20
  -2   9 -10   18.64    6.10
   7   2  10   12.70    4.65
  -7  -1 -10    7.70    3.07
  -1   8 -10   12.59    4.12
  -1   8 -10   10.49    3.85
  -7  -1 -10    8.48    4.88
  -8   7  10   13.21    5.38
   7   1  10    6.82    3.85
  -7   0 -10  879.10   52.57
  -7   0 -10  846.38   59.44
   0   7 -10  874.23   48.42
  -7   7  10  866.62   56.21
   7   0  10  910.76   52.95
  -7   1 -10   15.58    4.75
  -7   1 -10    8.83    4.58
   7  -1  10   14.48    4.38
   7  -1  10    8.23    4.43
  -6   7  10   15.11    5.67
  -7   2 -10  196.75   20.79
   5  -7 -10  186.22   15.47
  -7   2 -10  197.81   16.54
   7  -2  10  306.57   31.31
  -5   7  10  254.05   24.13
   7  -2  10  187.51   16.43
   4  -7 -10    9.58    3.11
  -7   3 -10   22.87   10.14
  -7   3 -10    8.30    3.16
   7  -3  10    9.18    3.53
   7  -3  10    6.01    3.34
  -7   4 -10    9.48    3.70
  -7   4 -10   13.16    4.64
   3  -7 -10    8.89    3.37
  -3   7  10    7.44    6.46
   7  -4  10   18.68    5.06
   7  -4  10   13.99    7.12
  -4  -3  10   11.07    3.41
  -4  -3  10   12.72    2.67
   2  -7 -10  180.94   16.02
  -7   5 -10  198.37   19.72
  -5  -2  10  199.06   14.80
   7  -5  10  188.18   16.12
   1  -7 -10   16.94    6.71
  -7   6 -10   14.26    5.92
  -6  -1  10   19.08    4.76
   7  -6  10   13.38    3.90
  -7   7 -10  884.81   59.23
   7  -7  10  926.90   55.16
   0   7  10  840.83   66.48
  -7   0  10  946.02   53.77
  -7   8 -10    8.18    4.53
  -1  -7 -10    8.46    3.77
  -8   1  10   23.09    6.21
   7  -8  10    8.78    3.86
  -7   9 -10   12.07    5.03
  -2  -7 -10   13.41    5.05
  -9   2  10   21.96    6.67
   7  -9  10   20.01    6.17
  -7  10 -10   53.95   13.00
   7 -10  10   35.12    8.05
 -10   3  10   27.51    7.32
  -7  11 -10    6.75    4.80
  -4  -7 -10    7.42    4.95
 -11   4  10   11.27    5.19
   7 -11  10    6.20    4.39
  10  -8 -10   46.15    6.91
  -8  -2 -10   45.91   14.00
  -8  -2 -10   40.67    8.63
  -2  10 -10   44.18    8.89
 -10   8  10   37.74    9.27
   8   2  10   51.66   10.17
  -1   9 -10    8.67    3.31
  -1   9 -10    3.66    2.84
  -8  -1 -10    3.41    2.67
  -8  -1 -10    3.71    3.63
  -9   8  10    2.14    2.54
   8   1  10    4.27    3.00
  -8   0 -10  118.15   14.58
  -8   0 -10   56.39   11.28
  -8   8  10   75.44   12.41
   8   0  10   90.61   11.90
  -8   1 -10    3.48    3.22
  -8   1 -10   11.97    4.33
  -7   8  10    9.01    4.39
   8  -1  10    7.59    3.40
   8  -1  10    0.75    3.42
  -8   2 -10   13.54    4.99
  -8   2 -10   36.19    7.74
  -6   8  10   28.69    8.05
   8  -2  10   32.83    6.42
   5  -8 -10    7.15    3.19
  -8   3 -10    3.31    2.35
  -8   3 -10    2.40    3.24
  -5   8  10    8.05    4.29
   8  -3  10    7.42    3.35
  -8   4 -10   69.15    9.56
  -8   4 -10   44.33    9.50
   8  -4  10   70.72   10.60
  -4  -4  10   68.08    6.36
   3  -8 -10    0.13    1.07
  -8   5 -10    3.68    3.96
  -5  -3  10    7.38    3.37
   8  -5  10    1.41    1.87
   2  -8 -10   24.33    6.16
  -8   6 -10   41.17    9.80
   8  -6  10   32.87    6.65
  -6  -2  10   36.33    7.17
   1  -8 -10   14.13    4.86
  -8   7 -10    8.99    4.05
  -7  -1  10    9.02    3.87
   8  -7  10    6.16    3.41
  -8   8 -10   65.26   11.83
   0  -8 -10   77.24   11.23
  -8   0  10   88.19   10.44
   8  -8  10   82.37   12.82
  -1  -8 -10    0.77    1.80
  -8   9 -10    8.75    5.27
   8  -9  10    4.38    3.30
  -9   1  10    6.57    3.65
  -2  -8 -10   40.46    8.74
  -8  10 -10   57.10   14.38
   8 -10  10   51.48   14.54
 -10   2  10   41.68   10.01
  10  -9 -10   14.25    4.19
  -9  -1 -10   17.40    9.15
  -9  -1 -10   10.01    4.62
  -1  10 -10   11.89    3.77
   9   1  10   12.85    4.96
 -10   9  10    9.21    6.12
  -9   0 -10   50.36    9.72
  -9   0 -10   48.72   12.04
  -9   9  10   32.05    7.98
   9   0  10   41.23    8.54
  -9   1 -10    3.98    4.49
  -9   1 -10    6.16    3.71
   9  -1  10    5.74    3.53
  -8   9  10    2.58    3.82
  -9   2 -10   18.43    4.82
  -9   2 -10   16.63    7.36
  -7   9  10   28.80   11.52
   9  -2  10    8.12    4.14
  -9   3 -10   -0.69    1.42
   6  -9 -10    0.94    2.23
  -9   3 -10    4.11    2.95
   9  -3  10    2.14    2.18
  -6   9  10    2.65    3.45
  -9   4 -10   64.20   10.41
   5  -9 -10   63.51   10.66
  -9   4 -10   90.30   20.32
   9  -4  10   55.51   11.33
  -5   9  10  120.01   23.65
  -9   5 -10   77.27   16.18
   4  -9 -10   63.41   10.21
   9  -5  10   56.94    9.46
  -5  -4  10   65.80    6.33
  -5  -4  10   72.97    9.50
  -4   9  10   70.94   13.89
  -9   6 -10   -0.28    1.82
   3  -9 -10   -0.59    1.09
   9  -6  10    0.02    1.41
  -6  -3  10    3.16    2.87
   2  -9 -10   13.44    5.26
  -9   7 -10   13.58    5.79
   9  -7  10   24.44    6.86
  -7  -2  10   13.30    4.98
   1  -9 -10    7.22    4.23
  -9   8 -10    6.31    4.48
  -8  -1  10   13.87    6.63
   9  -8  10    2.94    2.89
  -9   9 -10   51.18   13.99
   0  -9 -10   33.71    7.97
  -9   0  10   49.77   10.89
   9  -9  10   57.63   11.23
  -9  10 -10    7.81    5.26
  -1  -9 -10    8.07    4.75
   9 -10  10    6.42    3.82
 -10   1  10   10.50    4.96
 -10   1 -10   15.00    7.08
 -10   1 -10    4.98    3.67
  -9  10  10   22.45    8.54
  10  -1  10    5.96    3.83
 -10   2 -10  127.24   30.84
 -10   2 -10   50.13    9.83
  10  -2  10   30.76    7.56
  -8  10  10   37.43   11.60
 -10   3 -10   42.44   12.85
 -10   3 -10   25.82    6.77
  -7  10  10   45.66   11.48
  10  -3  10   30.31    7.04
 -10   4 -10   49.54   11.31
 -10   4 -10   56.79   10.10
   6 -10 -10   56.69    9.56
  10  -4  10   63.23   10.79
  -6  10  10   45.72   11.74
  -4  -6  10   53.52    7.98
   5 -10 -10  273.59   22.93
  10  -5  10  288.67   23.20
  -5  -5  10  304.61   20.03
   4 -10 -10   55.37   10.29
 -10   6 -10  101.09   20.83
  -4  10  10   60.35   14.18
  10  -6  10   50.74    9.23
  -6  -4  10   62.59    5.89
 -10   7 -10   49.87   14.72
   3 -10 -10   28.42   10.60
  10  -7  10   40.79    9.08
  -7  -3  10   40.16   13.22
  -3  10  10   36.69    9.60
   2 -10 -10   36.01    8.49
 -10   8 -10   59.30   17.58
  10  -8  10   51.08   10.44
  -8  -2  10   40.15    9.44
 -10   9 -10   11.88    6.21
   1 -10 -10    7.97    4.13
  -9  -1  10   16.66    6.30
  10  -9  10    1.22    2.15
 -11   4 -10   32.62   15.50
  11  -4  10   10.46    5.04
  -4  -7  10   12.05    4.12
  -7  11  10   11.29    5.91
   6 -11 -10   97.84   14.75
 -11   5 -10  112.24   22.62
  -5  -6  10  122.60   11.51
  11  -5  10   89.01   13.10
  -6  11  10   86.32   19.68
   5 -11 -10  108.08   14.80
 -11   6 -10  241.73   40.77
  -6  -5  10  113.99   10.47
  -5  11  10   81.53   22.43
  11  -6  10  105.55   15.48
   4 -11 -10    4.20    3.69
 -11   7 -10   10.78    6.16
  -4  11  10   29.41   13.93
  11  -7  10    5.40    3.89
  -7  -4  10    4.43    3.58
   0   0 -11    6.33    1.91
   0   0  11    5.51    2.00
   0   0  11    3.72    1.70
   0   1 -11   -0.02    0.69
  -1   0 -11    1.10    1.49
  -1   0 -11   -0.03    0.72
   1  -1 -11    0.11    0.52
   1   0  11   -0.45    0.60
   0  -1  11   -0.54    0.41
   1   0  11   -0.01    0.56
  -1   1  11   -0.53    0.61
  -1   1  11   -0.12    0.50
   0  -1 -11    0.41    0.83
  -1   1 -11   -0.68    0.38
   1   0 -11    0.15    0.62
  -1   1 -11    0.83    1.15
   0   1  11   -0.18    0.69
   0   1  11    0.08    0.82
  -1   0  11    0.41    0.71
   1  -1  11    1.07    1.13
  -1   0  11    0.61    0.78
   1  -1  11   -0.68    0.32
  -1  -1 -11    3.67    1.84
   2  -1 -11    6.84    1.73
  -1  -1 -11    7.43    3.06
  -1   2 -11    8.46    2.23
  -2   1  11    6.42    1.70
   1  -2  11    5.80    2.00
   1  -2  11    8.05    2.41
   1   1  11    6.77    3.31
   1   1  11    4.08    1.71
   3  -2 -11  112.69    8.03
  -1   3 -11  121.79    8.74
  -2  -1 -11  108.97   11.97
  -2  -1 -11  111.66    9.93
   1  -3  11  122.36   10.07
   1  -3  11  117.09    9.60
   2   1  11  126.38   12.62
   2   1  11  116.07   10.04
  -2   0 -11   -0.66    1.02
  -2   0 -11    1.63    1.90
   2  -2 -11    0.21    0.67
   2   0  11    1.57    1.14
   0  -2  11    0.27    0.82
  -2   2  11    0.40    0.78
   0  -2  11    0.23    1.11
   2   0  11   -0.10    0.84
   1  -2 -11    6.43    1.93
  -2   1 -11    6.29    2.77
  -2   1 -11    2.06    1.47
   1   1 -11    6.45    1.82
  -1   2  11   15.28    4.63
  -1   2  11    9.53    2.54
   2  -1  11    6.28    2.25
  -1  -1  11    6.15    1.65
   2  -1  11    6.22    2.75
  -1  -1  11    6.56    1.83
  -2   2 -11    0.37    0.88
   2   0 -11    0.04    0.50
   0  -2 -11    0.32    0.67
  -2   2 -11    1.57    1.31
   0   2  11   -0.83    0.48
   0   2  11   -0.01    0.95
  -2   0  11    0.55    0.69
   2  -2  11    0.56    0.71
   2  -2  11    0.53    1.04
   3  -1 -11  117.79    7.40
  -2   3 -11  105.42    9.75
  -1  -2 -11  125.01   12.54
  -1  -2 -11  106.88    9.69
   1   2  11  112.92   12.04
   2  -3  11  115.44   10.61
   2  -3  11  118.18    9.85
   1   2  11  126.64   10.24
  -2   4 -11  193.87   14.88
  -2  -2 -11  223.94   16.01
   2   2  11  267.55   22.35
   2  -4  11  202.58   15.25
   2  -4  11  216.55   16.37
   2   2  11  188.88   15.43
  -2   5 -11  157.61   13.57
  -3  -2 -11  195.61   15.19
  -3  -2 -11  194.54   18.81
   3   2  11  190.91   15.12
   2  -5  11  201.53   15.79
   3   2  11  183.36   18.09
   2  -5  11  187.69   18.40
  -5   3  11  203.86   14.95
   4  -3 -11   10.49    2.20
  -3  -1 -11   10.73    3.58
  -3  -1 -11    6.31    3.09
  -1   4 -11   12.30    2.65
   1  -4  11   15.30    3.87
   1  -4  11    8.98    2.60
   3   1  11   13.49    5.16
   3   1  11   16.52    6.52
   3  -3 -11    0.13    0.75
  -3   0 -11    0.84    1.76
  -3   0 -11   -0.54    0.44
   3   0  11    0.79    1.13
   0  -3  11   -0.49    0.51
   0  -3  11   -0.06    0.52
   3   0  11    1.93    3.44
   2  -3 -11  111.10    9.13
  -3   1 -11  121.36   10.29
  -3   1 -11  113.64   11.68
  -1  -2  11  125.55    8.23
   3  -1  11  109.90   11.60
  -2   3  11  111.96   11.43
   3  -1  11  125.24   10.43
  -1  -2  11  131.89    9.03
  -3   2 -11  122.45   10.29
  -3   2 -11  136.92   12.24
   1  -3 -11  120.09    9.79
  -2  -1  11  115.08    8.05
  -1   3  11  116.90   12.11
   3  -2  11  110.49   10.05
   3  -2  11  126.46   12.01
  -3   3 -11    0.31    1.46
   0  -3 -11    1.44    1.57
  -3   3 -11   -0.32    0.65
   0   3  11    0.99    1.35
   0   3  11    0.34    1.40
   3  -3  11    0.56    1.51
   3  -3  11   -0.43    0.74
  -1  -3 -11   10.15    4.51
  -1  -3 -11   13.69    3.86
  -3   4 -11    7.56    3.18
  -4   1  11   11.58    2.59
   1   3  11   24.70    8.35
   1   3  11    9.66    3.37
   3  -4  11    9.13    2.64
   3  -4  11   11.96    3.94
  -2  -3 -11  146.22   17.02
  -2  -3 -11  185.75   14.91
  -3   5 -11  190.49   15.36
   2   3  11  190.85   15.01
   3  -5  11  176.83   15.84
   2   3  11  251.53   23.01
  -5   2  11  190.95   13.61
   3  -5  11  180.50   14.55
  -3  -3 -11    9.51    3.85
  -3  -3 -11   10.47    5.22
  -3   6 -11    6.78    2.90
   3   3  11    7.42    3.20
   3  -6  11    5.75    4.83
   3   3  11    0.45    2.29
  -6   3  11    7.50    3.16
   3  -6  11   10.75    3.45
  -4  -3 -11   61.00    8.94
  -4  -3 -11   71.30   14.14
  -3   7 -11   62.07    8.18
   3  -7  11   64.61    8.92
   4   3  11   68.24   13.56
   3  -7  11   65.41   11.31
  -7   4  11   66.71   11.32
   4   3  11   57.89    9.02
  -4  -2 -11  211.23   21.02
   6  -4 -11  214.43   12.84
  -2   6 -11  213.17   15.96
  -4  -2 -11  207.95   16.76
  -6   4  11  223.51   17.34
   2  -6  11  189.81   16.85
   4   2  11  221.11   23.69
   2  -6  11  196.91   15.97
   4   2  11  213.09   16.93
  -4  -1 -11   66.79    9.02
   5  -4 -11   88.73    7.06
  -4  -1 -11  154.50   24.77
  -1   5 -11   91.99    7.46
   4   1  11  136.16   16.07
  -5   4  11   93.43    9.89
   1  -5  11   89.44    8.70
   1  -5  11   87.50    9.05
   4   1  11   91.28    9.34
   4  -4 -11   -0.41    0.48
  -4   0 -11   -0.08    1.02
  -4   0 -11   -0.75    0.71
   4   0  11   -1.02    0.46
   0  -4  11   -1.01    0.44
   0  -4  11    0.54    1.08
   4   0  11   -0.30    0.96
  -4   1 -11    8.90    2.90
  -4   1 -11    9.99    4.43
   3  -4 -11   10.25    2.77
   4  -1  11    5.64    2.47
  -1  -3  11   11.66    2.65
  -1  -3  11   10.38    2.57
   4  -1  11   11.73    4.21
  -4   2 -11  175.50   16.49
   2  -4 -11  193.86   13.76
  -4   2 -11  183.05   14.36
  -2  -2  11  188.11   12.03
  -2   4  11  187.10   16.91
   4  -2  11  196.38   15.92
   1  -4 -11   15.33    3.77
  -4   3 -11    8.99    2.69
  -4   3 -11    7.71    2.75
  -1   4  11    3.59    2.30
   4  -3  11   16.25    5.38
   0  -4 -11    0.00    1.07
  -4   4 -11   -0.40    0.67
   4  -4  11   -0.31    1.18
   4  -4  11    0.33    1.18
   0   4  11   -0.23    1.28
  -1  -4 -11   92.21   11.48
  -4   5 -11   79.69    9.83
  -5   1  11   89.64    7.61
   1   4  11  122.92   19.11
   4  -5  11  101.66   12.09
   4  -5  11   84.49   10.43
  -4   6 -11  198.46   17.41
  -2  -4 -11  219.83   21.26
   4  -6  11  190.70   17.82
   4  -6  11  203.84   16.30
   2   4  11  184.40   19.50
  -6   2  11  206.77   15.16
  -3  -4 -11   81.83   17.46
  -4   7 -11   60.12    9.89
  -7   3  11   64.12    8.02
   4  -7  11   71.04   13.01
   4  -7  11   53.44    8.75
   3   4  11  152.54   28.23
  -4  -4 -11   53.76   16.32
  -4  -4 -11   40.76    8.47
  -4   8 -11   26.77    7.19
   4  -8  11   30.43    7.11
  -8   4  11   24.77    6.16
  -4   9 -11   14.26    5.50
  -5  -4 -11    9.28    4.23
  -5  -4 -11   19.12    8.32
   4  -9  11   10.62    4.35
  -9   5  11   24.15    7.40
  -3   8 -11   58.68    9.71
  -5  -3 -11  108.72   22.89
  -5  -3 -11   42.50    8.03
   3  -8  11   58.01   10.08
  -8   5  11   58.44    9.89
   5   3  11   54.41    8.71
  -2   7 -11   60.81    9.37
  -5  -2 -11   67.25   10.55
   7  -5 -11   52.50    5.09
  -5  -2 -11  101.44   23.28
  -2   7 -11   56.73    7.13
   5   2  11  124.17   24.93
   2  -7  11   55.63    9.64
   2  -7  11   62.98    9.89
  -7   5  11   67.54   11.16
   5   2  11   57.78    8.66
  -5  -1 -11   42.69   10.13
  -5  -1 -11   83.00   10.81
   6  -5 -11   53.45    5.23
  -1   6 -11   49.72    5.36
   1  -6  11   60.50    9.54
   5   1  11   63.05    9.35
   5   1  11   43.87    9.36
  -6   5  11   49.26    8.45
   1  -6  11   42.95    6.84
  -5   0 -11    0.66    1.33
  -5   0 -11   -3.42    1.82
   5  -5 -11   -0.25    0.51
   5   0  11    1.27    2.61
   0  -5  11   -0.51    0.40
   0  -5  11    1.04    1.76
   5   0  11    0.15    1.36
  -5   5  11    0.23    1.42
   4  -5 -11   84.55    7.92
  -5   1 -11   96.31   11.69
  -5   1 -11   93.70   11.98
   5  -1  11   81.85   13.91
   5  -1  11   91.48    9.37
  -1  -4  11   87.95    7.90
  -5   2 -11  177.08   15.00
   3  -5 -11  196.35   14.54
  -2  -3  11  195.65   13.13
   5  -2  11  231.60   21.11
  -5   3 -11  192.72   15.21
  -5   3 -11  200.49   18.22
   2  -5 -11  183.55   14.45
   5  -3  11  172.80   17.25
  -3  -2  11  202.76   12.03
  -2   5  11  193.11   18.43
   5  -3  11  197.55   15.45
  -5   4 -11   87.96   10.95
   1  -5 -11   92.85    9.09
  -5   4 -11   90.26    9.13
  -1   5  11   99.48   12.46
   5  -4  11   80.18   12.40
   5  -4  11   65.26    8.83
   0  -5 -11   -0.03    1.38
  -5   5 -11    0.97    1.56
   5  -5  11   -0.97    0.60
  -5   0  11    0.05    0.67
   0   5  11    0.69    2.14
   5  -5  11    1.12    2.22
  -5   6 -11   50.72   10.38
   5  -6  11   61.22   11.40
   5  -6  11   77.92   10.69
   1   5  11   62.44   13.59
  -6   1  11   53.35    6.21
  -5   7 -11   54.38   10.27
   5  -7  11   62.42   12.24
  -7   2  11   65.12    7.58
   5  -7  11   53.08    8.54
  -3  -5 -11   63.81   10.86
  -3  -5 -11   45.75   11.31
  -5   8 -11   53.65   11.36
   3   5  11   88.05   24.04
  -8   3  11   73.76    8.97
   5  -8  11   72.48   13.00
  -4  -5 -11   28.04   12.06
  -4  -5 -11   12.58    4.70
  -5   9 -11   15.18    5.12
   5  -9  11   11.23    4.58
  -9   4  11   15.74    5.70
  -5  -5 -11   42.30    9.33
  -5  -5 -11   37.80   12.02
  -5  10 -11   48.65   11.55
   5 -10  11   58.26   10.99
 -10   5  11   55.29   11.55
  -6  -4 -11   -2.18    1.14
  -6  -4 -11    0.04    1.64
  -4  10 -11    0.38    1.88
 -10   6  11    0.64    2.24
   4 -10  11    0.31    2.34
  -6  -3 -11   71.77   15.28
  -3   9 -11   84.71   10.90
  -6  -3 -11   78.57   11.35
  -3   9 -11   81.23   10.07
   3  -9  11   67.64   10.38
   6   3  11   87.78   12.51
  -9   6  11   69.62   12.56
  -2   8 -11   77.49    9.28
   8  -6 -11   75.33    6.64
  -6  -2 -11   96.87   20.45
  -6  -2 -11   77.06   10.53
   8  -6 -11   73.09    6.65
   2  -8  11   60.65    9.29
   6   2  11  100.32   14.16
   6   2  11   96.55   24.84
  -8   6  11   63.82   10.97
  -6  -1 -11    3.28    3.83
  -6  -1 -11    1.72    2.21
  -1   7 -11    4.34    1.94
  -1   7 -11    2.02    1.60
   7  -6 -11    1.09    1.12
  -7   6  11    1.44    2.11
   6   1  11    2.58    2.18
   1  -7  11    2.65    2.10
  -6   0 -11   -0.54    1.66
  -6   0 -11    0.25    1.08
   6  -6 -11    0.67    1.28
   6   0  11   -0.56    1.88
   6   0  11   -1.58    0.98
  -6   6  11    2.37    2.72
  -6   1 -11   74.59   14.62
  -6   1 -11   47.76    8.32
   5  -6 -11   49.67    6.94
  -5   6  11   56.13   11.01
  -1  -5  11   62.61    8.23
   6  -1  11   58.27   13.19
   6  -1  11   51.96    9.06
  -6   2 -11  200.30   20.19
   4  -6 -11  209.01   15.53
  -6   2 -11  202.16   16.45
  -2  -4  11  212.95   14.52
   6  -2  11  204.86   19.75
   6  -2  11  225.54   17.06
  -6   3 -11   10.87    3.93
   3  -6 -11    5.68    2.49
  -6   3 -11    7.84    3.25
   6  -3  11    4.87    2.66
   6  -3  11   17.94    7.23
  -3  -3  11    9.42    2.24
  -6   4 -11  207.57   16.64
  -6   4 -11  203.84   19.55
   2  -6 -11  196.84   16.00
   6  -4  11  222.67   17.05
  -4  -2  11  219.02   14.04
   6  -4  11  186.58   18.91
   1  -6 -11   62.06    9.15
  -6   5 -11   57.64   11.83
   6  -5  11   45.89    7.78
  -1   6  11   52.17   12.23
  -5  -1  11   53.99    5.65
  -6   6 -11   -0.66    1.17
   6  -6  11   -0.92    0.72
  -6   0  11    0.22    1.00
   0   6  11   -1.05    2.32
  -6   7 -11    2.48    2.83
   6  -7  11    1.78    2.19
  -7   1  11    3.47    2.08
  -2  -6 -11   90.01   12.71
  -6   8 -11   76.16   13.61
   6  -8  11   83.39   12.16
  -8   2  11   89.70   10.08
  -6   9 -11   56.24   10.96
  -3  -6 -11   80.46   12.69
  -9   3  11   79.74   10.08
   6  -9  11   47.58    9.05
  -6  10 -11    0.33    2.69
 -10   4  11   -0.10    1.44
   6 -10  11   -0.48    1.38
  -3  10 -11   11.38    4.45
  -7  -3 -11   17.24    8.67
  -7  -3 -11   18.32    5.83
 -10   7  11   12.16    4.91
   3 -10  11    8.62    3.75
   9  -7 -11   37.41    5.71
  -2   9 -11   45.80    8.29
   9  -7 -11   32.76    5.33
  -7  -2 -11   64.44   17.74
  -2   9 -11   43.34    8.36
  -7  -2 -11   44.32    8.15
   7   2  11   31.32    7.70
   2  -9  11   47.15    9.34
  -9   7  11   35.43   12.88
  -1   8 -11   53.96    6.35
  -7  -1 -11   60.07   10.31
  -7  -1 -11  103.06   24.89
  -1   8 -11   47.93    7.79
   8  -7 -11   54.86    7.44
  -8   7  11   61.76   12.93
   7   1  11   49.31    9.06
  -7   0 -11    0.09    1.89
   7  -7 -11   -0.52    0.93
  -7   7  11   -0.55    1.24
   7   0  11   -0.37    1.62
   7   0  11    1.00    1.78
  -7   1 -11    2.11    2.10
  -7   1 -11    0.34    1.54
   6  -7 -11    3.27    2.04
   7  -1  11    1.99    2.16
  -6   7  11    3.00    3.17
  -7   2 -11   39.53    8.70
  -7   2 -11   52.25    8.00
   5  -7 -11   59.33    8.83
   7  -2  11   54.32    8.44
  -5   7  11   65.73   12.73
   4  -7 -11   65.25    9.26
  -7   3 -11  164.24   27.41
  -7   3 -11   46.01    7.73
   7  -3  11   77.53   10.87
  -7   4 -11   76.99   11.13
  -7   4 -11  109.24   19.21
   3  -7 -11   62.01    9.25
  -4  -3  11   61.92    6.99
   7  -4  11   62.73    9.88
  -4  -3  11   63.21    5.48
  -7   5 -11   40.99    8.91
   7  -5  11   44.84    8.01
  -5  -2  11   63.48    6.62
  -7   6 -11    4.08    3.84
  -6  -1  11    4.76    2.40
  -7   7 -11    0.38    1.91
   0  -7 -11   -0.64    0.94
  -7   0  11   -0.80    0.68
  -7   8 -11   81.03   15.86
  -1  -7 -11   55.37    9.74
   7  -8  11   64.97   11.38
  -8   1  11   58.85    9.63
  -2  -7 -11   36.63    7.71
  -7   9 -11   54.18   12.50
  -9   2  11   50.28    9.33
   7  -9  11   54.60   10.40
  -7  10 -11   16.34    7.18
  -3  -7 -11    9.41    4.60
 -10   3  11   12.09    5.44
   7 -10  11    7.52    4.33
  -8  -2 -11   12.33    6.82
  10  -8 -11    8.42    3.07
  -2  10 -11   15.82    4.90
  10  -8 -11   23.08    4.57
 -10   8  11   17.43    6.91
   8   2  11   15.66    5.74
  -8  -1 -11    7.82    5.65
  -8  -1 -11    1.41    2.30
  -1   9 -11    0.35    1.23
   9  -8 -11    1.06    1.61
  -9   8  11    0.89    2.80
   8   1  11    5.08    3.17
  -8   0 -11   -0.18    2.06
  -8   0 -11    0.11    1.23
   8  -8 -11   -0.85    0.65
  -8   8  11    0.70    1.97
   8   0  11    2.42    2.91
   7  -8 -11   58.72    8.40
  -8   1 -11   79.80   18.26
  -8   1 -11   41.14    8.11
   8  -1  11   42.18    8.91
  -7   8  11   86.53   15.37
   6  -8 -11   90.67   11.75
  -8   2 -11   94.01   13.28
  -8   2 -11  192.12   34.24
   8  -2  11   94.70   13.14
  -6   8  11  124.48   22.41
  -8   3 -11   56.60   11.10
  -8   3 -11   72.73   15.10
  -5   8  11   78.44   17.08
   8  -3  11   58.97   10.07
  -8   4 -11   20.74    7.22
  -8   4 -11   15.55    5.23
  -4  -4  11   30.77    4.76
   8  -4  11   29.57    6.91
  -8   5 -11   87.05   15.86
   8  -5  11   87.37   12.55
  -5  -3  11   64.86    8.04
   2  -8 -11   94.96   13.46
  -8   6 -11  121.71   21.29
   8  -6  11   67.51   10.61
  -6  -2  11   90.49    9.52
  -8   7 -11   81.63   16.31
   1  -8 -11   50.36    9.25
  -7  -1  11   61.89    7.92
   8  -7  11   44.52    8.58
   0  -8 -11   -1.24    0.99
  -8   8 -11    2.13    2.94
  -8   0  11    1.10    2.04
   8  -8  11    1.55    3.34
  -1  -8 -11    7.65    6.51
  -8   9 -11    1.89    3.44
   8  -9  11   -0.51    1.29
  -9   1  11    3.88    3.01
  -8  10 -11    5.73    7.80
  -2  -8 -11   12.82    5.49
 -10   2  11   13.87    5.64
   8 -10  11   14.01    5.71
 -10   9  11    9.91    6.75
  -9   0 -11   -0.72    1.28
  -9   0 -11   -1.27    0.74
   9   0  11    0.25    2.00
  -9   9  11    1.00    3.29
  -9   1 -11    2.38    3.23
  -9   1 -11    1.25    2.01
   9  -1  11    4.73    3.45
  -8   9  11    1.34    2.31
  -9   2 -11   43.70    7.95
  -9   2 -11   37.94   11.06
   9  -2  11   46.36    9.13
  -7   9  11   49.92   11.14
  -9   3 -11   60.88    9.54
  -9   3 -11  168.04   34.12
   6  -9 -11   51.55    9.79
   9  -3  11   84.52   11.62
  -6   9  11  123.74   19.15
  -9   4 -11   19.47    8.20
   5  -9 -11   19.21    5.57
  -9   4 -11   20.01    5.64
   9  -4  11   35.76    7.96
  -5   9  11   30.78   11.41
   4  -9 -11   15.18    5.00
  -9   5 -11   17.77    6.45
  -4   9  11   22.82    9.90
   9  -5  11   30.06    6.54
  -5  -4  11   16.52    3.40
  -9   6 -11   62.33   12.10
   3  -9 -11   63.43   10.24
   9  -6  11   88.68   13.13
  -6  -3  11   72.74    9.21
   2  -9 -11   43.26    9.42
  -9   7 -11   36.33    9.53
  -7  -2  11   52.89    9.41
   9  -7  11   55.89   10.47
   1  -9 -11    0.76    1.97
  -9   8 -11    6.23    4.93
   9  -8  11    3.15    2.38
  -8  -1  11    1.75    1.99
  -9   9 -11   -0.64    1.58
   0  -9 -11   -1.12    1.39
   9  -9  11   -0.99    1.20
  -9   0  11    1.03    2.03
  -9  10  11    7.64    6.02
 -10   2 -11    6.44    4.97
   8 -10 -11    5.63    3.11
 -10   2 -11   11.62    5.07
  -8  10  11   27.69    9.36
  10  -2  11   16.78    5.15
   7 -10 -11   14.37    5.28
 -10   3 -11   16.06    5.19
 -10   3 -11   16.51    7.82
  -7  10  11   18.62    7.85
  10  -3  11   17.33    5.63
   6 -10 -11   -0.87    1.12
 -10   4 -11    0.53    2.05
 -10   4 -11    1.17    2.84
  10  -4  11    1.94    1.43
  -6  10  11    0.77    2.98
  -4  -6  11    0.58    1.48
 -10   5 -11   64.75   16.14
   5 -10 -11   45.83    9.25
  10  -5  11   45.93    9.65
  -5  -5  11   52.41    8.51
  -5  10  11   37.46   10.00
   4 -10 -11    5.37    3.64
 -10   6 -11    0.56    2.63
  -4  10  11    0.78    4.16
  10  -6  11    1.33    2.37
  -6  -4  11    0.24    1.98
   3 -10 -11   14.91    5.06
 -10   7 -11   13.56    5.91
  -3  10  11    6.69    4.50
  10  -7  11   13.72    4.76
  -7  -3  11   13.15    5.23
   2 -10 -11   22.66    6.93
 -10   8 -11   16.34    7.43
  -8  -2  11   27.19    7.48
  10  -8  11    9.52    4.57
  -5  11  11    1.34    3.03
   0   0 -12  740.97   41.37
   0   0  12  729.21   41.32
   0   0  12  735.60   42.92
  -1   0 -12   48.54    7.77
   1  -1 -12   36.33    4.98
  -1   0 -12   37.53    5.33
   0   1 -12   35.91    4.87
  -1   1  12   37.66    6.40
   1   0  12   50.30    8.73
  -1   1  12   39.02    5.10
   1   0  12   36.59    5.21
   0  -1  12   34.29    4.82
   0  -1  12   46.53    5.18
  -1   1 -12   42.02    5.06
   0  -1 -12   34.86    5.45
   1   0 -12   40.08    4.95
  -1   1 -12   26.29    4.56
   1  -1  12   49.03    6.33
  -1   0  12   39.64    5.00
   1  -1  12   40.03    6.56
   0   1  12   35.77    5.08
   0   1  12   50.86    8.40
  -1   0  12   35.14    4.42
  -1   2 -12  592.85   33.57
  -1   2 -12  559.88   32.64
  -1  -1 -12  576.60   33.93
   2  -1 -12  560.76   31.91
  -2   1  12  580.23   33.75
   1  -2  12  581.12   34.46
   1   1  12  581.76   33.98
   1  -2  12  596.75   33.69
   1   1  12  531.18   36.34
  -2   1  12  567.06   31.93
  -1   3 -12   74.32    5.97
  -2  -1 -12   70.75    9.38
   3  -2 -12   69.28    5.84
   1  -3  12   83.02    7.86
   2   1  12   82.86   10.01
   1  -3  12   76.66    7.37
   2   1  12   73.27    7.65
  -2   0 -12   17.84    4.78
   2  -2 -12   20.88    3.67
  -2   0 -12   17.88    4.25
   0  -2  12   17.32    3.69
  -2   2  12   21.38    4.91
   2   0  12   14.70    4.35
  -2   2  12   16.86    3.07
   2   0  12   17.66    4.18
   0  -2  12   15.90    3.42
  -2   1 -12  586.65   35.83
   1  -2 -12  559.10   33.24
  -2   1 -12  603.16   34.34
  -1  -1  12  588.78   32.34
  -1   2  12  562.62   33.23
  -1   2  12  571.51   36.26
   2  -1  12  567.41   34.12
   2  -1  12  556.16   36.04
   2   0 -12   22.54    3.23
  -2   2 -12   19.17    4.77
  -2   2 -12   16.55    4.01
   0  -2 -12   17.45    3.75
   0   2  12   20.75    5.53
  -2   0  12   21.10    3.46
   2  -2  12   16.74    4.04
   0   2  12   20.97    4.40
  -2   0  12   18.42    2.84
   2  -2  12   12.88    3.06
  -1  -2 -12   58.12    7.82
  -2   3 -12   73.89    7.39
  -2   3 -12   73.44    7.46
   3  -1 -12   60.58    5.25
  -1  -2 -12   69.24    9.20
  -3   1  12   74.23    5.33
   2  -3  12   77.13    8.26
   2  -3  12   72.55    7.32
   1   2  12   73.48    7.51
   1   2  12   74.09   11.53
  -2  -2 -12  288.23   24.04
  -2   4 -12  319.89   20.37
  -2  -2 -12  321.27   21.21
   2   2  12  279.18   20.58
   2  -4  12  292.90   20.31
   2  -4  12  298.29   22.06
  -3  -2 -12  115.62   10.75
  -2   5 -12   94.60    9.08
  -3  -2 -12  104.77   13.26
  -5   3  12  114.86   10.23
   2  -5  12  101.03    9.86
   2  -5  12  101.67   10.61
   3   2  12  101.03   10.27
   3   2  12  158.86   23.44
   4  -3 -12   40.04    3.91
  -3  -1 -12   50.14    7.86
  -3  -1 -12   20.56    5.46
   1  -4  12   46.76    6.93
   3   1  12   26.39    5.61
   1  -4  12   42.77    5.55
   3   1  12   39.15    7.63
  -3   0 -12   97.52    9.11
   3  -3 -12   87.58    7.29
  -3   0 -12   91.57   10.82
   0  -3  12   82.47    7.67
   3   0  12  101.27   18.10
   0  -3  12   79.28    7.50
   3   0  12  158.46   18.48
   2  -3 -12   83.10    7.04
  -3   1 -12   62.21    8.40
  -3   1 -12   61.99    8.75
   3  -1  12   64.00    8.57
  -1  -2  12   75.19    6.27
  -2   3  12   66.36    8.52
  -1  -2  12   68.63    5.61
   3  -1  12   75.37    7.68
  -3   2 -12   71.33    8.69
   1  -3 -12   81.27    7.48
   3  -2  12   73.13    7.60
   3  -2  12   63.57    8.50
  -2  -1  12   76.09    5.85
  -1   3  12   86.10   13.24
  -3   3 -12  110.31    9.29
  -3   3 -12   95.59    9.82
   0  -3 -12   81.60    8.37
   3  -3  12   81.65    9.57
   3  -3  12   77.17    8.29
   0   3  12   89.65    8.59
   0   3  12   83.08   10.55
  -1  -3 -12   32.45    6.15
  -3   4 -12   39.00    6.84
   3  -4  12   39.69    6.73
   3  -4  12   53.31    9.25
   1   3  12   35.25    5.82
   1   3  12   48.75    9.98
  -2  -3 -12  101.83   13.00
  -2  -3 -12  113.32   10.61
  -3   5 -12  108.32   10.53
   3  -5  12  105.74   11.30
   2   3  12   95.22    9.88
  -5   2  12  100.23    8.77
   3  -5  12  103.85   10.03
   2   3  12   78.36   12.49
  -3   6 -12  164.84   14.24
  -3  -3 -12  162.02   18.04
   3   3  12  165.41   14.44
   3   3  12  206.83   21.63
   3  -6  12  149.46   15.00
   3  -6  12  162.32   14.06
  -6   3  12  165.45   13.72
  -4  -3 -12   21.03    5.70
  -4  -3 -12    8.09    4.70
  -3   7 -12   22.01    5.39
  -7   4  12   21.81    6.05
   3  -7  12   17.56    4.70
   4   3  12   23.82    5.46
   3  -7  12   16.45    5.48
  -2   6 -12  244.16   17.95
  -4  -2 -12  286.55   22.18
  -4  -2 -12  285.86   25.08
   4   2  12  268.62   20.07
   4   2  12  247.13   23.43
   2  -6  12  249.00   19.04
  -6   4  12  263.46   19.88
   5  -4 -12  143.30    9.65
  -4  -1 -12  123.57   11.91
  -4  -1 -12  132.51   17.63
   1  -5  12  117.01   11.38
  -5   4  12  140.73   12.82
   4   1  12  141.84   12.39
  -4   0 -12  950.29   57.00
  -4   0 -12  882.23   52.01
   4  -4 -12  859.30   49.16
   4   0  12  906.20   52.16
   0  -4  12  883.64   50.34
   4   0  12  885.83   56.21
   3  -4 -12   37.16    5.26
  -4   1 -12   39.10    7.05
  -4   1 -12   26.84    6.78
   4  -1  12   20.84    5.76
   4  -1  12   45.04    7.29
  -1  -3  12   42.02    4.20
  -1  -3  12   40.20    5.67
  -4   2 -12  292.50   20.32
   2  -4 -12  303.62   19.50
  -4   2 -12  279.96   22.62
   4  -2  12  297.75   20.46
  -2   4  12  276.98   22.75
  -2  -2  12  282.97   17.39
  -4   3 -12   31.24    7.49
   1  -4 -12   36.42    6.07
  -4   3 -12   38.11    6.64
   4  -3  12   51.38    9.82
   4  -3  12   36.30    5.82
  -1   4  12   28.41    6.72
  -4   4 -12  918.86   54.73
   0  -4 -12  907.74   52.27
   0   4  12  860.35   56.70
   4  -4  12  921.64   55.36
   4  -4  12  897.79   52.47
  -4   5 -12  122.00   12.78
  -1  -4 -12  137.42   12.21
   1   4  12  123.29   15.37
  -5   1  12  129.46    9.84
   4  -5  12  132.11   12.03
   4  -5  12  235.51   37.26
  -2  -4 -12  235.20   23.49
  -4   6 -12  263.11   20.75
   4  -6  12  270.79   19.93
   2   4  12  229.35   23.17
   4  -6  12  261.46   21.72
  -6   2  12  271.60   18.33
  -4   7 -12   21.40    6.50
  -3  -4 -12   29.54   10.59
   4  -7  12   29.74    6.53
  -7   3  12   18.19    5.06
   4  -7  12   17.37    6.35
  -4  -4 -12   -0.43    1.23
  -4   8 -12    1.55    2.02
  -4  -4 -12    1.65    4.60
  -8   4  12    1.66    2.31
   4  -8  12   -0.95    1.09
  -5  -4 -12   25.22    9.38
  -4   9 -12   49.07    9.98
  -5  -4 -12   41.88    8.13
   4  -9  12   47.86    9.22
  -9   5  12   35.63    8.62
  -5  -3 -12   26.86    6.66
  -5  -3 -12   29.90    9.77
  -3   8 -12   21.67    5.71
  -8   5  12   24.68    6.40
   3  -8  12   17.98    5.06
   5   3  12   29.78    6.77
   7  -5 -12  172.98   11.80
  -2   7 -12  181.26   14.46
  -5  -2 -12  155.11   19.29
  -2   7 -12  184.31   14.98
  -5  -2 -12  223.64   17.09
   2  -7  12  166.48   16.47
   2  -7  12  195.84   15.80
  -7   5  12  194.24   17.15
   5   2  12  206.61   16.74
  -5  -1 -12   41.42   10.06
   6  -5 -12   47.59    5.88
  -5  -1 -12   46.73    7.74
   5   1  12   36.78    9.45
  -6   5  12   55.56    9.64
   1  -6  12   62.31    9.89
   1  -6  12   46.16    7.47
   5   1  12   58.38    9.49
  -5   0 -12    8.76    3.65
   5  -5 -12   16.67    3.64
  -5   0 -12   19.70    5.12
   5   0  12   13.97    5.52
   0  -5  12   17.83    4.87
  -5   5  12   15.47    4.56
   0  -5  12   18.60    4.36
   5   0  12    9.12    3.14
  -5   1 -12  136.13   12.07
  -5   1 -12  174.29   26.66
   4  -5 -12  133.10   10.51
   5  -1  12  109.22   19.75
   5  -1  12  128.86   11.95
  -1  -4  12  121.08   10.02
  -1  -4  12  122.90   10.16
  -5   2 -12   91.60   15.49
   3  -5 -12   99.83    9.51
  -5   2 -12   98.45   10.11
   5  -2  12  183.03   22.97
  -2  -3  12  101.66    8.15
  -5   3 -12  100.21   10.00
  -5   3 -12   99.08   12.04
   2  -5 -12  108.01    9.69
  -2   5  12   84.53   14.06
   5  -3  12  110.56   10.37
   5  -3  12   84.64   13.16
  -3  -2  12   97.55    7.01
  -5   4 -12  127.70   13.81
   1  -5 -12  128.21   11.55
  -5   4 -12  127.95   11.84
  -1   5  12  130.23   15.14
   5  -4  12  150.98   16.91
   5  -4  12  115.26   11.52
   0  -5 -12   11.06    3.56
   5  -5  12   15.96    4.40
   0   5  12   14.75    6.03
   5  -5  12   12.76    4.62
  -5   6 -12   51.06   10.09
   1   5  12   95.56   19.55
   5  -6  12   56.32    9.48
   5  -6  12   61.77   12.82
  -6   1  12   51.16    5.88
  -5   7 -12  183.55   18.03
   5  -7  12  197.00   16.93
  -7   2  12  202.45   15.66
  -3  -5 -12   21.24    5.76
  -3  -5 -12   26.87    9.06
  -5   8 -12   31.64    7.65
  -8   3  12   21.52    5.74
   5  -8  12   37.67    7.94
  -4  -5 -12   33.68    9.92
  -4  -5 -12   48.01   10.13
  -5   9 -12   42.22    9.29
  -9   4  12   33.52    7.60
   5  -9  12   31.54    7.70
  -5  -5 -12   25.79    9.68
  -5  -5 -12   23.20    6.58
  -5  10 -12   36.49    9.97
   5 -10  12   28.05    7.33
 -10   5  12   26.93    7.66
  -6  -4 -12   77.41   17.78
  -6  -4 -12   58.81   12.33
  -4  10 -12   79.11   13.61
   4 -10  12   55.06   10.65
 -10   6  12   67.16   13.19
  -3   9 -12   12.97    4.36
  -3   9 -12   16.63    5.82
  -6  -3 -12   12.43    4.80
  -6  -3 -12   11.58    5.38
   6   3  12   16.13    5.58
   3  -9  12   13.22    5.16
  -9   6  12   16.22    5.72
   8  -6 -12    8.03    2.35
  -6  -2 -12    3.92    3.77
  -6  -2 -12    7.65    3.91
  -2   8 -12   11.48    4.05
  -2   8 -12    9.74    3.43
   6   2  12    4.48    3.13
   2  -8  12    9.81    3.43
  -8   6  12    5.35    3.68
  -6  -1 -12  179.34   22.31
   7  -6 -12  172.99   12.89
  -6  -1 -12  204.89   21.72
   6   1  12  158.46   19.82
  -7   6  12  192.84   17.93
   6   1  12  190.38   16.49
   1  -7  12  197.35   15.87
  -6   0 -12  552.93   35.17
   6  -6 -12  541.07   32.11
   6   0  12  516.10   34.87
  -6   6  12  542.26   37.48
   0  -6  12  538.63   33.70
  -6   1 -12  111.16   24.85
  -6   1 -12   45.97    8.11
  -5   6  12   53.70   11.00
  -1  -5  12   41.35    6.45
   6  -1  12   56.91    9.51
   6  -1  12   58.66   14.68
   4  -6 -12  232.18   17.73
  -6   2 -12  248.12   19.23
  -6   2 -12  243.14   23.05
   6  -2  12  260.81   19.63
   6  -2  12  234.18   22.32
  -2  -4  12  291.34   17.30
   3  -6 -12  153.19   12.98
  -6   3 -12  156.41   16.93
  -6   3 -12  159.99   13.83
   6  -3  12  142.12   16.03
  -3  -3  12  157.65   10.70
   6  -3  12  151.67   13.74
   2  -6 -12  254.84   19.10
  -6   4 -12  266.74   23.21
   6  -4  12  254.12   19.73
  -6   5 -12   55.98   11.49
   1  -6 -12   57.11    9.32
   6  -5  12   59.49    9.38
  -6   6 -12  520.63   38.17
   6  -6  12  554.70   35.65
  -6   0  12  542.12   32.22
  -6   7 -12  176.47   18.24
  -7   1  12  193.71   15.00
   6  -7  12  179.77   16.37
  -2  -6 -12    8.61    3.85
  -6   8 -12    6.53    3.62
  -8   2  12   10.42    4.28
   6  -8  12   16.35    5.20
  -3  -6 -12    5.30    3.30
  -6   9 -12   13.56    5.10
  -9   3  12   15.87    5.82
   6  -9  12   14.42    5.39
  -4  -6 -12   59.07   10.71
  -6  10 -12   62.02   12.37
   6 -10  12   61.03   10.93
 -10   4  12   57.33   10.62
  -3  10 -12    6.33    3.50
  -7  -3 -12    9.10    4.24
  -7  -3 -12    9.01    6.85
   3 -10  12    8.95    4.02
 -10   7  12    3.83    3.07
   9  -7 -12   -0.58    0.85
  -2   9 -12   -0.31    1.33
  -7  -2 -12    2.01    2.48
   9  -7 -12    1.95    1.45
  -2   9 -12    0.49    2.15
  -7  -2 -12   -1.12    4.97
   2  -9  12    1.23    1.83
   7   2  12   -0.44    1.48
  -9   7  12    2.97    3.60
   8  -7 -12  124.52   10.04
  -7  -1 -12   97.10   17.20
  -7  -1 -12  131.88   13.19
   1  -8  12   88.70   11.90
  -8   7  12  120.75   14.55
   7   1  12  134.12   16.66
  -7   0 -12    9.44    5.56
   7  -7 -12   12.57    3.44
  -7   0 -12   24.95    6.45
   0  -7  12   20.71    4.80
   7   0  12   26.33   10.06
  -7   7  12   12.30    4.64
   6  -7 -12  182.18   14.25
   7  -1  12  181.42   16.05
  -6   7  12  188.43   18.63
  -1  -6  12  176.16   14.33
  -7   2 -12  198.46   16.44
  -7   2 -12  203.41   21.09
   5  -7 -12  180.80   14.69
  -5   7  12  189.90   18.94
   7  -2  12  169.18   15.75
  -2  -5  12  181.90   13.89
   4  -7 -12   19.71    5.06
  -7   3 -12    9.30    3.96
  -7   3 -12   16.06    4.49
  -3  -4  12   15.79    3.36
   7  -3  12   17.61    5.02
   3  -7 -12   17.21    4.70
  -7   4 -12   12.02    4.98
  -7   4 -12   15.46    4.56
   7  -4  12   15.44    4.34
  -4  -3  12   18.26    3.02
   7  -4  12   18.66    7.62
  -7   5 -12  207.05   20.69
   7  -5  12  202.41   17.26
  -5  -2  12  198.96   14.45
  -7   6 -12  202.44   20.02
   7  -6  12  180.93   16.14
  -6  -1  12  167.32   13.52
   0  -7 -12   13.10    4.54
  -7   7 -12   15.01    6.70
   7  -7  12   13.53    4.64
  -7   0  12   14.39    3.86
  -1  -7 -12  145.17   14.51
  -7   8 -12  124.07   15.85
   7  -8  12  139.18   17.45
  -8   1  12  132.80   12.77
  -7   9 -12   -0.73    1.83
  -2  -7 -12   -1.42    1.07
   7  -9  12    4.35    3.55
  -9   2  12    0.40    1.69
  -7  10 -12    4.84    3.69
  -3  -7 -12    6.23    4.09
 -10   3  12    6.33    4.02
   7 -10  12    6.60    4.69
  -8  -2 -12    4.74    3.44
  10  -8 -12    5.09    2.44
  -2  10 -12   12.60    4.30
 -10   8  12   12.99    6.35
   8   2  12    1.88    2.73
   2 -10  12    6.55    3.69
   9  -8 -12    8.82    3.19
  -8  -1 -12    6.34    3.87
  -8  -1 -12    3.03    3.58
  -9   8  12    6.26    4.06
   1  -9  12    7.38    3.61
   8   1  12    8.62    4.58
  -8   0 -12    1.70    2.58
   8  -8 -12    3.29    2.06
  -8   0 -12    5.44    3.64
  -8   8  12    2.26    2.78
   8   0  12    3.34    2.85
  -8   1 -12  128.84   13.40
  -8   1 -12  261.16   41.21
   7  -8 -12  120.47   11.61
  -7   8  12  132.39   15.94
   8  -1  12  140.34   17.13
  -8   2 -12    7.08    3.34
   6  -8 -12    4.27    2.32
  -8   2 -12    4.15    3.31
   8  -2  12   11.23    4.41
  -6   8  12    8.45    4.44
  -8   3 -12   16.31    5.48
  -8   3 -12   34.81    7.43
  -3  -5  12   21.03    4.39
  -5   8  12   33.15   12.96
  -8   4 -12    1.87    2.12
   4  -8 -12    1.35    1.74
  -8   4 -12    4.80    3.76
  -4  -4  12   -0.36    0.59
  -8   5 -12   21.81    6.95
   3  -8 -12   24.36    5.50
   8  -5  12   25.82    6.78
  -5  -3  12   25.31    5.50
  -8   6 -12    9.87    4.33
   2  -8 -12   13.12    4.70
   8  -6  12    2.88    2.83
  -6  -2  12    9.86    3.52
   1  -8 -12  129.93   13.91
  -8   7 -12  152.02   17.87
  -7  -1  12  134.74   12.62
   8  -7  12  154.44   18.34
  -8   8 -12    3.70    4.11
   0  -8 -12    3.00    2.88
  -8   0  12    4.49    2.86
   8  -8  12    4.96    3.07
  -1  -8 -12    9.71    4.34
  -8   9 -12    4.84    3.49
   8  -9  12    1.77    2.53
  -9   1  12    6.49    4.42
  -8  10 -12   17.76    7.05
  -2  -8 -12   16.55    5.88
   8 -10  12   11.82    5.24
  -9   0 -12    6.45    4.73
  -9   0 -12   16.07    8.32
   9   0  12    0.55    1.97
  -9   9  12   19.21    7.85
  -9   1 -12   12.34    4.72
  -9   1 -12    4.37    3.86
   9  -1  12   10.47    4.91
  -8   9  12    8.51    5.27
  -9   2 -12    1.97    2.65
  -9   2 -12    0.87    1.73
   7  -9 -12   -0.12    1.01
  -7   9  12    0.17    2.29
   9  -2  12   -1.65    0.89
  -9   3 -12    6.39    3.87
  -9   3 -12   16.70    5.21
   6  -9 -12   13.96    4.31
   9  -3  12    8.99    4.08
  -6   9  12   12.19    6.21
  -9   4 -12   25.63    6.30
   5  -9 -12   37.48    7.80
  -9   4 -12   34.64    9.63
   9  -4  12   36.36    7.84
  -4  -5  12   45.90    6.26
  -4  -5  12   45.17    6.55
  -5   9  12   23.66    7.78
   4  -9 -12   30.41    6.65
  -9   5 -12   54.17   15.61
   9  -5  12   45.43    8.67
   3  -9 -12   15.69    5.47
  -9   6 -12   21.18    7.05
  -6  -3  12   20.93    5.71
   9  -6  12   12.38    4.32
   2  -9 -12    0.24    2.09
  -9   7 -12   -0.97    0.93
   9  -7  12   -0.15    1.30
  -7  -2  12    1.33    1.99
  -9   8 -12    7.26    6.12
   1  -9 -12   -0.54    1.47
   9  -8  12   -0.79    1.56
  -8  -1  12    4.93    3.28
  -9   9 -12   12.71    6.02
   0  -9 -12    2.84    3.40
  -9   0  12   11.57    4.83
   9  -9  12    4.10    3.51
 -10   2 -12    7.32    6.38
   8 -10 -12    5.69    3.35
 -10   2 -12    7.85    4.33
  10  -2  12    4.03    3.12
 -10   3 -12    6.37    5.50
 -10   3 -12   20.02   10.60
   7 -10 -12   11.02    4.27
  -7  10  12   16.87    7.66
  10  -3  12    3.03    2.96
 -10   4 -12   61.23   15.59
   6 -10 -12   44.21    8.42
 -10   4 -12   48.05    8.84
  -6  10  12   63.19   14.01
  10  -4  12   39.66    8.07
  -4  -6  12   57.91    8.19
 -10   5 -12   36.30   12.72
   5 -10 -12   35.80    7.87
  -5  10  12   38.93   10.28
  10  -5  12   32.73    7.68
  -5  -5  12   31.85    5.32
  -5  -5  12   29.43    5.04
   4 -10 -12   63.88   14.13
 -10   6 -12   57.17   14.15
  -4  10  12   61.94   14.99
  10  -6  12   49.37    9.95
   3 -10 -12    6.65    4.23
 -10   7 -12    8.87    6.17
  10  -7  12   13.02    5.17
  -7  -3  12    5.62    3.64
 -10   8 -12    3.25    3.31
   2 -10 -12    3.34    2.74
  -8  -2  12    9.73    5.97
  10  -8  12    4.55    3.59
   0   0 -13    6.04    1.81
   0   0  13    9.16    3.15
   0   0  13    4.93    1.78
  -1   0 -13    1.67    1.65
   1  -1 -13   -0.96    0.39
  -1   0 -13    0.01    0.69
   0   1 -13    0.21    0.71
   1   0  13    0.35    0.97
   0  -1  13    0.66    0.97
  -1   1  13    2.20    1.14
   1   0  13   -0.73    0.53
   0  -1  13   -0.59    0.31
  -1   1  13   -0.76    0.54
  -1   1 -13   -0.46    0.66
   0  -1 -13    0.04    0.74
   1   0 -13   -0.01    0.70
  -1   1 -13    0.71    1.13
   0   1  13   -0.47    0.59
  -1   0  13   -0.30    0.63
   1  -1  13   -0.61    0.32
   1  -1  13    2.61    1.96
  -1   0  13    0.75    0.73
   0   1  13    0.46    0.86
  -1  -1 -13   -0.16    1.14
  -1   2 -13    0.33    0.82
  -1   2 -13    0.63    0.99
  -1  -1 -13   -0.55    0.61
   2  -1 -13    0.77    0.76
   1   1  13    0.06    1.01
   1   1  13    0.50    0.66
  -2   1  13   -0.13    0.52
   1  -2  13    4.45    1.86
   1  -2  13    0.21    1.05
  -2   1  13    0.63    1.13
   3  -2 -13  229.76   14.70
  -2  -1 -13  242.26   17.39
  -2  -1 -13  220.13   19.53
   1  -3  13  243.17   16.64
   2   1  13  252.56   23.47
   1  -3  13  251.00   17.36
   2   1  13  227.16   19.86
  -2   0 -13    0.04    1.41
   2  -2 -13    1.08    1.09
  -2   0 -13    3.20    2.04
   2   0  13    1.92    1.63
  -2   2  13    0.90    1.17
   0  -2  13   -0.07    0.59
  -2   2  13    1.26    1.48
   2   0  13    0.28    1.09
   0  -2  13    0.19    0.79
  -2   1 -13    0.64    1.05
   1   1 -13   -0.68    0.31
  -2   1 -13    2.03    1.63
   1  -2 -13   -0.46    0.40
  -1   2  13   -0.45    0.49
  -1  -1  13    0.13    0.64
  -1  -1  13    1.31    1.24
   2  -1  13    0.47    0.78
   2  -1  13   -0.67    1.25
  -1   2  13   -0.77    0.33
  -2   2 -13   -0.31    0.96
   2   0 -13   -0.60    0.33
   0  -2 -13    1.22    1.39
  -2   2 -13    0.17    1.29
   0   2  13   -0.21    1.04
   2  -2  13    0.58    1.45
   0   2  13    1.34    1.18
  -2   0  13    0.47    0.98
   2  -2  13    0.44    1.19
  -2   0  13   -0.43    0.39
  -1  -2 -13  231.15   16.90
  -2   3 -13  233.90   16.54
  -1  -2 -13  225.13   19.52
  -2   3 -13  232.16   18.36
   3  -1 -13  247.04   14.08
   1   2  13  235.69   16.99
   1   2  13  219.91   19.42
   2  -3  13  229.26   16.65
  -3   1  13  227.37   13.94
   4  -2 -13  549.00   31.81
  -2  -2 -13  586.75   36.10
  -2   4 -13  601.43   34.90
  -2  -2 -13  596.68   40.35
   2   2  13  573.42   40.16
   2   2  13  590.36   36.15
   2  -4  13  605.49   36.94
  -2   5 -13  524.73   35.65
  -3  -2 -13  639.33   43.79
   2  -5  13  628.82   39.04
   3   2  13  633.62   43.41
   3   2  13  641.43   38.71
  -5   3  13  639.59   37.76
   2  -5  13  650.01   38.00
   4  -3 -13    1.05    0.95
  -3  -1 -13   -1.00    0.55
  -3  -1 -13    1.85    2.40
   3   1  13    4.25    3.50
   3   1  13    1.05    1.46
   1  -4  13    0.71    1.15
   3  -3 -13   -0.34    0.77
  -3   0 -13    0.75    1.78
  -3   0 -13    1.08    1.35
   0  -3  13    0.16    0.71
   0  -3  13    0.48    1.12
   3   0  13    0.03    1.13
   3   0  13   -0.50    0.81
   2  -3 -13  231.57   15.96
  -3   1 -13  232.23   17.23
  -3   1 -13  230.86   19.14
  -1  -2  13  244.16   14.86
  -1  -2  13  242.58   15.45
   3  -1  13  225.07   19.23
  -2   3  13  232.62   19.04
  -3   2 -13  231.23   18.56
  -3   2 -13  246.62   17.38
   1  -3 -13  248.92   16.84
  -2  -1  13  221.15   14.47
  -1   3  13  245.38   16.75
  -1   3  13  230.21   19.60
   3  -2  13  244.10   19.37
   0  -3 -13   -0.43    0.71
  -3   3 -13   -1.22    0.31
  -3   3 -13   -0.58    0.61
   3  -3  13    0.30    1.03
   0   3  13   -0.61    0.74
   0   3  13   -0.49    0.91
   3  -3  13   -0.07    0.89
  -3   4 -13    0.31    1.05
  -1  -3 -13    0.91    1.16
   1   3  13    1.53    2.38
   1   3  13   -0.64    0.52
   3  -4  13    2.68    2.17
   3  -4  13    1.25    1.50
  -3   5 -13  610.21   38.43
  -2  -3 -13  616.02   38.62
  -5   2  13  626.32   36.65
   3  -5  13  645.82   38.57
   2   3  13  700.84   47.65
   3  -5  13  581.32   39.73
   2   3  13  610.80   38.57
  -3   6 -13    2.68    2.24
  -3  -3 -13    5.96    5.48
   3  -6  13    1.55    2.25
   3   3  13    4.21    5.01
  -6   3  13    5.59    2.52
   3   3  13    0.65    1.89
   3  -6  13    4.10    2.48
  -3   7 -13   50.63    8.37
  -4  -3 -13   61.80   13.69
   3  -7  13   67.06    9.86
  -7   4  13   42.46    7.89
   4   3  13   54.60    9.13
   3  -7  13   37.10    7.78
  -2   6 -13  132.89   11.04
  -4  -2 -13  194.60   22.46
   2  -6  13  150.77   12.93
  -6   4  13  153.47   13.48
   4   2  13  158.27   26.31
   4   2  13  127.27   12.86
   2  -6  13  116.66   12.70
  -4  -1 -13  195.63   20.42
   5  -4 -13  123.62    9.39
   4   1  13  125.34   15.06
   1  -5  13  127.86   11.87
   1  -5  13  140.67   11.79
   4   1  13  138.48   12.58
  -5   4  13  127.77   12.55
  -4   0 -13    0.51    1.57
  -4   0 -13    1.40    2.05
   4  -4 -13   -0.02    0.76
   0  -4  13   -0.79    0.52
   4   0  13   -0.06    1.28
   4   0  13   -0.83    1.86
   0  -4  13    0.04    0.92
   3  -4 -13    1.28    1.36
  -4   1 -13    1.91    2.42
  -4   1 -13    0.59    1.08
  -1  -3  13    2.38    1.45
  -1  -3  13    2.54    1.55
   4  -1  13    0.24    1.68
   4  -1  13    1.11    1.47
  -4   2 -13  601.82   39.15
   2  -4 -13  586.40   34.59
  -4   2 -13  578.90   35.74
  -2   4  13  529.39   38.30
   4  -2  13  578.60   35.79
  -2  -2  13  592.88   32.58
   4  -2  13  569.27   38.76
  -4   3 -13   -0.26    1.03
  -4   3 -13    0.66    1.64
   1  -4 -13    2.09    1.75
  -1   4  13    1.33    1.98
   4  -3  13    1.65    1.50
   4  -3  13    0.85    1.84
   0  -4 -13   -0.54    0.68
  -4   4 -13    2.05    2.45
   4  -4  13    0.76    1.61
   4  -4  13    0.49    1.29
   0   4  13   -0.16    1.65
  -4   5 -13  128.49   12.96
  -1  -4 -13  125.76   11.99
   4  -5  13  112.20   11.54
   4  -5  13  136.43   14.00
  -5   1  13  136.54    9.85
   1   4  13  120.26   14.96
  -4   6 -13  124.79   13.26
  -6   2  13  144.02   11.58
   4  -6  13  130.10   14.38
   4  -6  13  142.70   13.05
  -3  -4 -13   45.83   11.65
  -4   7 -13   44.07    8.44
   4  -7  13   58.66    8.85
  -7   3  13   57.49    8.77
  -4  -4 -13  135.99   25.00
  -4   8 -13   68.07   11.92
  -4  -4 -13   75.22   11.42
   4  -8  13   60.01   10.25
  -8   4  13   76.71    9.73
  -4   9 -13   76.40   12.67
  -5  -4 -13   49.55    9.10
  -5  -4 -13   72.43   15.62
  -9   5  13   70.64   12.30
   4  -9  13   75.41   12.38
  -5  -3 -13   89.12   16.74
  -3   8 -13  109.73   11.02
  -5  -3 -13   95.24   13.90
   3  -8  13   89.03   18.21
  -8   5  13  108.30   12.42
   5   3  13   90.16   12.32
  -5  -2 -13   71.85   10.47
  -2   7 -13   76.66    7.59
  -5  -2 -13   73.40   15.29
  -2   7 -13   72.85    7.80
   7  -5 -13   61.51    5.57
   2  -7  13   59.13    9.70
   2  -7  13   74.40   14.76
   5   2  13   87.12   11.65
  -7   5  13   72.64    9.58
  -5  -1 -13   -0.67    0.89
  -5  -1 -13   -1.58    0.88
   6  -5 -13    0.63    0.86
   1  -6  13    0.14    1.77
   5   1  13    1.03    1.96
  -6   5  13   -0.48    0.82
   1  -6  13   -0.41    1.01
   5  -5 -13    0.29    0.83
  -5   0 -13   -0.24    1.79
   0  -5  13    0.93    1.25
   5   0  13   -1.01    0.58
   5   0  13    2.42    3.01
  -5   1 -13  108.37   13.77
   4  -5 -13  122.90   10.20
  -1  -4  13  116.53    9.70
  -1  -4  13  132.20   10.36
   5  -1  13  126.08   15.73
   5  -1  13  142.98   12.49
  -5   2 -13  513.22   45.11
   3  -5 -13  603.78   36.25
  -2  -3  13  632.03   34.69
   5  -2  13  667.35   38.52
  -3   5  13  595.77   41.54
   2  -5 -13  622.27   37.71
  -5   3 -13  701.27   53.73
  -2   5  13  588.05   42.47
   5  -3  13  627.53   38.79
  -3  -2  13  613.87   34.19
   1  -5 -13  145.21   12.42
   5  -4  13  116.76   15.68
   5  -4  13  135.67   12.51
  -5   5 -13    0.87    2.02
   0  -5 -13   -0.49    0.98
   5  -5  13    1.28    1.44
   5  -5  13    1.15    2.37
  -5   6 -13   -0.58    1.22
   5  -6  13   -0.72    1.18
   5  -6  13    2.22    2.20
  -6   1  13    0.85    1.11
  -5   7 -13   79.92   10.68
  -7   2  13   83.85    8.88
   5  -7  13   92.66   12.46
  -5   8 -13  108.84   12.88
  -3  -5 -13   89.15   12.81
  -8   3  13  100.31   15.82
   5  -8  13  106.10   14.33
  -5   9 -13   77.87   14.13
  -4  -5 -13   81.77   12.92
  -4  -5 -13   73.47   15.68
  -9   4  13   86.85   10.91
   5  -9  13   90.74   12.87
  -5  -5 -13  112.44   15.01
  -5  -5 -13   95.90   17.63
  -5  10 -13  146.53   15.56
 -10   5  13  121.14   14.49
   5 -10  13  128.57   17.94
  -6  -4 -13    5.23    6.56
  -4  10 -13    2.23    2.87
  -6  -4 -13    2.80    3.04
 -10   6  13    5.06    3.95
   4 -10  13    2.50    2.82
  -6  -3 -13   48.79    8.79
  -3   9 -13   36.63    7.42
  -3   9 -13   39.81    8.40
  -6  -3 -13   50.37   14.43
   6   3  13   45.12    9.40
   3  -9  13   48.03    9.24
  -9   6  13   44.42    9.85
  -2   8 -13    2.61    2.02
  -2   8 -13    8.87    2.88
  -6  -2 -13    7.41    4.52
   8  -6 -13    7.70    2.20
  -6  -2 -13   12.13    5.00
   2  -8  13    2.62    2.76
  -8   6  13    7.21    3.98
   6   2  13    9.98    3.59
  -6  -1 -13    2.89    6.42
   7  -6 -13    5.81    2.08
  -6  -1 -13    2.63    2.45
  -7   6  13    1.10    2.32
   1  -7  13    4.71    2.85
  -6   0 -13   -0.06    1.16
   6  -6 -13   -0.11    1.02
  -6   0 -13    0.31    1.51
   6   0  13   -0.37    1.45
   0  -6  13   -0.83    0.70
  -6   6  13   -0.17    0.94
   6   0  13    4.83    7.77
  -6   1 -13   -0.11    1.86
   5  -6 -13    1.98    1.78
  -6   1 -13   -0.90    0.90
   6  -1  13    1.42    2.09
  -1  -5  13   -0.25    0.85
  -6   2 -13  159.04   13.82
   4  -6 -13  133.90   11.79
  -6   2 -13  121.71   15.51
   6  -2  13  147.60   13.57
  -2  -4  13  150.55   11.16
   3  -6 -13    1.57    1.77
  -6   3 -13    3.24    3.65
  -3  -3  13    3.23    1.45
   6  -3  13    2.73    2.90
  -6   4 -13  161.00   17.20
   2  -6 -13  161.93   13.74
   6  -4  13  149.18   14.08
  -6   5 -13    1.02    1.82
   6  -5  13   -0.38    1.17
   0  -6 -13   -0.53    0.59
  -6   6 -13    0.37    2.02
   6  -6  13   -0.03    1.09
  -6   0  13   -0.70    0.45
  -6   7 -13    9.68    5.04
  -1  -6 -13    1.99    2.34
   6  -7  13    5.52    3.13
  -7   1  13    5.95    2.58
  -2  -6 -13    2.97    2.81
  -6   8 -13    9.91    4.25
  -8   2  13    8.77    3.83
   6  -8  13    8.69    3.61
  -3  -6 -13   39.23    8.78
  -6   9 -13   55.15   12.17
  -9   3  13   44.82    9.25
   6  -9  13   49.68    9.17
  -4  -6 -13    3.95    3.24
  -6  10 -13    2.94    3.40
   6 -10  13    2.00    3.17
 -10   4  13    2.22    2.81
  -3  10 -13   24.78    6.21
  -7  -3 -13   22.82    6.81
  -7  -3 -13   17.27    9.61
 -10   7  13   19.69    6.77
   7   3  13   31.90   11.67
   3 -10  13   18.15    6.17
   9  -7 -13   50.64    6.15
   9  -7 -13   45.32    5.95
  -7  -2 -13   64.37   11.79
  -7  -2 -13   64.83   18.70
  -2   9 -13   47.96    6.24
   2  -9  13   26.05    6.42
  -9   7  13   53.27   14.59
   7   2  13   37.90    7.84
   8  -7 -13   35.96    5.83
  -7  -1 -13   51.95   13.01
  -7  -1 -13   51.15    8.88
   7   1  13   41.19    7.97
   1  -8  13   32.46    7.27
  -8   7  13   45.03   10.69
  -7   0 -13    0.44    2.02
  -7   0 -13   -0.83    0.96
   7  -7 -13    2.15    1.79
   0  -7  13    1.47    1.76
  -7   7  13   -0.54    1.12
   7   0  13   -0.12    1.08
  -7   1 -13    3.02    2.68
   6  -7 -13   10.38    3.57
  -7   1 -13    3.70    3.53
  -6   7  13    5.29    3.75
   7  -1  13   11.69    5.09
  -1  -6  13    0.68    1.47
  -7   2 -13   58.75    9.40
  -7   2 -13   65.15   13.25
   5  -7 -13   61.96    9.11
   7  -2  13   74.88   11.49
  -2  -5  13   71.02    8.91
  -5   7  13   79.33   13.49
   4  -7 -13   53.20    8.60
  -7   3 -13   32.91    8.45
  -7   3 -13   43.06   11.96
   7  -3  13   48.92    8.58
  -3  -4  13   47.85    6.11
  -7   4 -13   57.01   10.38
  -7   4 -13   72.34   15.01
  -4  -3  13   43.49    4.33
   7  -4  13   62.82    9.83
  -7   5 -13   75.40   15.05
   7  -5  13   89.08   12.63
  -7   6 -13    1.15    2.61
   1  -7 -13    7.34    3.22
   7  -6  13    1.88    2.25
  -6  -1  13    8.74    3.05
   0  -7 -13   -1.63    0.87
  -7   7 -13    0.65    1.85
   7  -7  13   -0.09    1.32
  -7   0  13   -0.52    0.88
  -1  -7 -13   37.41    8.30
  -7   8 -13   57.76   12.87
   7  -8  13   47.52    9.91
  -8   1  13   38.41    7.42
  -2  -7 -13   57.62   13.61
  -7   9 -13   61.53   13.51
  -9   2  13   36.71    9.66
   7  -9  13   56.93   11.09
  -7  10 -13   23.31    8.05
  -3  -7 -13    6.81    4.10
   7 -10  13   18.60    6.42
 -10   3  13   27.40    7.64
   9  -8 -13    2.03    1.85
  -8  -1 -13    3.54    6.47
  -8  -1 -13    4.35    4.51
   8   1  13    4.78    3.52
   1  -9  13    0.90    2.16
  -9   8  13    6.56    3.87
   8  -8 -13    0.16    1.23
  -8   0 -13   -0.75    1.44
  -8   0 -13    0.12    2.07
   0  -8  13   -0.89    0.83
  -8   8  13   -1.10    0.80
   8   0  13   -1.13    1.13
   7  -8 -13   51.82    8.24
  -8   1 -13   46.46    9.22
  -8   1 -13   58.80   16.62
  -1  -7  13   47.81    7.75
  -7   8  13   49.45   11.65
   8  -1  13   36.86    7.45
  -8   2 -13    3.36    3.18
  -8   2 -13    6.54    3.40
   6  -8 -13   10.31    3.79
  -2  -6  13   10.32    3.21
   8  -2  13    8.32    3.75
  -6   8  13    5.90    4.49
  -8   3 -13  127.08   22.48
  -8   3 -13   94.99   13.79
   8  -3  13  160.96   18.38
  -3  -5  13  105.10    9.44
  -5   8  13  109.39   17.49
  -8   4 -13  168.07   27.83
  -8   4 -13   59.79    9.52
  -4  -4  13   72.87    6.59
   8  -4  13   80.92   11.84
  -8   5 -13   83.99   14.25
   3  -8 -13  104.68   13.24
  -5  -3  13   90.51    9.03
   8  -5  13   87.81   11.89
   2  -8 -13    7.98    3.79
  -8   6 -13    6.80    5.27
  -6  -2  13    8.10    3.36
   8  -6  13    3.38    2.76
   1  -8 -13   41.32    8.07
  -8   7 -13   48.13   11.49
  -7  -1  13   48.67    8.09
   8  -7  13   34.78    7.36
   0  -8 -13    1.10    1.94
  -8   8 -13    0.32    2.48
  -8   0  13   -0.98    0.95
   8  -8  13    1.48    2.24
  -1  -8 -13    1.75    3.02
  -8   9 -13    3.32    3.88
  -9   1  13    3.52    3.22
  -9   0 -13   -1.34    1.99
  -9   0 -13   -0.09    1.47
  -9   9  13   -0.49    1.87
   0  -9  13    0.79    1.82
   9   0  13    2.71    3.60
   8  -9 -13    3.51    2.52
  -9   1 -13    4.30    4.97
  -9   1 -13    0.19    2.03
   9  -1  13    0.45    1.90
  -8   9  13    1.74    3.15
  -9   2 -13   44.36    9.33
  -9   2 -13   29.56    8.42
  -2  -7  13   28.46    6.11
  -7   9  13   52.45   12.63
   9  -2  13   29.07    6.79
  -9   3 -13   31.47    8.97
  -9   3 -13   53.47    9.85
   6  -9 -13   41.28    8.22
   9  -3  13   31.00    7.36
  -6   9  13   32.73    9.61
  -3  -6  13   54.91    7.79
  -9   4 -13   66.11   15.18
   5  -9 -13   93.62   12.85
  -9   4 -13   82.43   12.47
  -5   9  13   74.65   13.99
   9  -4  13   83.95   11.76
  -4  -5  13   77.73    7.66
  -4  -5  13   85.13    7.74
   4  -9 -13   77.04   11.53
  -9   5 -13   63.93   13.94
   9  -5  13   74.88   11.93
  -9   6 -13   36.03   10.27
   3  -9 -13   49.43    9.90
   9  -6  13   46.60    9.25
  -6  -3  13   49.38    8.75
  -9   7 -13   62.44   14.89
   2  -9 -13   38.07    8.22
  -7  -2  13   57.89    9.46
   9  -7  13   39.28    8.91
   1  -9 -13    9.10    4.20
  -9   8 -13    0.45    2.30
  -8  -1  13    4.99    3.26
   9  -8  13   -0.61    1.84
  -9   9 -13   -0.80    1.63
   0  -9 -13   -1.14    1.53
   9  -9  13   -0.84    1.68
   7 -10 -13   24.61    6.37
 -10   3 -13   17.84    5.95
 -10   3 -13   13.62    6.20
  -3  -7  13   26.67    5.65
  10  -3  13   17.13    6.07
  -7  10  13   27.17    9.73
 -10   4 -13    3.44    3.18
   6 -10 -13    5.19    3.27
 -10   4 -13    1.62    3.83
  -4  -6  13    0.11    1.34
  10  -4  13    2.52    2.67
  -4  -6  13    2.06    1.98
  -6  10  13    1.34    3.69
   5 -10 -13  123.31   15.97
 -10   5 -13  120.17   27.26
  -5  -5  13  127.73    9.80
  10  -5  13  113.22   14.73
  -5  10  13   97.44   16.90
  -5  -5  13  124.60    9.76
   4 -10 -13    1.22    2.51
 -10   6 -13    5.24    5.15
  -4  10  13    6.41    6.45
  10  -6  13    2.34    3.12
   3 -10 -13   25.17    7.38
 -10   7 -13   29.79   10.47
  10  -7  13   20.09    6.23
   0   0 -14   87.56    7.75
   0   0  14   77.44    8.52
   0   0  14   82.43    7.52
  -1   0 -14  258.14   19.18
   0   1 -14  274.48   17.56
   1  -1 -14  293.72   17.65
  -1   0 -14  262.04   18.08
   1   0  14  258.82   23.07
   0  -1  14  254.62   17.29
   0  -1  14  254.58   18.13
  -1   1  14  261.75   17.19
   1   0  14  256.60   17.96
  -1   1  14  264.15   19.25
  -1   1 -14  237.88   17.62
   1   0 -14  277.59   17.14
   0  -1 -14  276.10   18.04
  -1   1 -14  268.89   18.14
  -1   0  14  265.36   18.08
   1  -1  14  266.78   19.47
   0   1  14  262.09   17.75
   0   1  14  309.90   24.76
   1  -1  14  239.24   17.59
  -1   0  14  252.25   16.82
  -1   2 -14   51.74    5.20
  -1   2 -14   49.41    6.87
  -1  -1 -14   71.32   11.22
  -1  -1 -14   54.13   10.50
   2  -1 -14   54.76    5.29
  -2   1  14   61.98    5.52
   1  -2  14   56.52    6.90
   1   1  14   59.23    8.02
   1  -2  14   49.87    6.65
  -2   1  14   58.58    6.65
   1   1  14   64.25   11.14
  -2  -1 -14    1.44    2.23
  -2  -1 -14    0.91    1.30
   3  -2 -14    0.33    0.80
   1  -3  14    0.49    1.14
   1  -3  14    0.46    1.04
   2   1  14    0.04    1.20
   2   1  14    0.90    1.52
  -2   0 -14   13.18    4.20
   2  -2 -14   15.64    3.38
  -2   0 -14   13.47    3.72
   2   0  14   15.06    5.01
   0  -2  14   10.43    2.72
   0  -2  14   15.46    3.76
  -2   2  14   13.92    3.08
  -2   2  14   12.06    4.43
  -2   1 -14   60.46    9.79
   1  -2 -14   66.24    6.50
  -2   1 -14   72.92    9.28
   1   1 -14   51.78    5.39
   2  -1  14   42.89    6.62
  -1   2  14   65.06    7.93
  -1  -1  14   51.88    5.58
  -1  -1  14   55.61    5.49
   2  -1  14   57.75    9.81
  -1   2  14   67.24   11.26
   0  -2 -14   17.11    3.98
  -2   2 -14   15.13    4.21
   2   0 -14    9.77    2.47
  -2   2 -14   13.27    3.37
   2  -2  14   14.56    4.05
   0   2  14   15.76    5.12
  -2   0  14   13.98    3.21
   2  -2  14   14.04    3.36
  -2   0  14   15.76    2.92
   0   2  14   10.93    2.91
  -2   3 -14   -0.18    0.84
   3  -1 -14    0.88    0.81
  -2   3 -14   -0.50    0.55
  -1  -2 -14    1.04    1.39
   2  -3  14    0.03    1.15
  -3   1  14   -0.10    0.60
   1   2  14   -0.14    1.29
   2  -3  14   -0.19    0.77
   1   2  14    2.04    2.20
  -2  -2 -14  685.04   40.79
  -2  -2 -14  623.27   44.34
   4  -2 -14  675.17   36.09
  -2   4 -14  654.49   38.50
   2   2  14  641.39   40.34
   2  -4  14  673.94   39.98
   2  -4  14  690.27   41.54
   2   2  14  664.49   47.21
  -3  -2 -14   39.35   12.88
  -2   5 -14   23.38    4.53
  -5   3  14   34.37    6.68
   3   2  14   34.96   11.10
   2  -5  14   27.34    6.05
   2  -5  14   22.65    5.52
  -3  -1 -14   47.85    7.76
  -3  -1 -14   56.20   10.86
   4  -3 -14   61.15    5.49
   1  -4  14   68.80    7.63
   3   1  14   55.85    8.34
   1  -4  14   59.80    7.90
   3   1  14   74.28   13.67
   3  -3 -14  693.44   40.19
  -3   0 -14  731.04   46.61
  -3   0 -14  707.25   42.73
   3   0  14  671.43   45.94
   0  -3  14  738.74   41.29
   0  -3  14  726.64   41.19
   3   0  14  714.12   42.84
  -3   1 -14    0.10    1.07
   2  -3 -14   -0.90    0.32
  -3   1 -14    1.76    2.02
  -1  -2  14    0.11    0.75
  -2   3  14    1.72    1.98
   3  -1  14   -0.40    0.88
   3  -1  14   -0.49    0.75
  -1  -2  14    1.48    1.20
  -3   2 -14    0.40    0.82
   1  -3 -14   -0.58    0.45
  -3   2 -14   -0.90    0.54
  -2  -1  14   -0.95    0.44
  -1   3  14   -0.07    1.04
  -1   3  14    0.96    1.24
   3  -2  14    0.67    1.08
   3  -2  14   -0.30    0.96
  -3   3 -14  702.13   42.37
  -3   3 -14  705.83   41.05
   0  -3 -14  717.01   41.07
   0   3  14  735.25   41.15
   3  -3  14  705.66   41.23
   0   3  14  644.76   44.55
   3  -3  14  672.77   43.05
  -3   0  14  606.84   37.30
  -1  -3 -14   72.97    9.95
  -3   4 -14   55.22    7.46
   1   3  14   76.59   10.38
   3  -4  14   61.85   10.70
   1   3  14   59.39   11.74
   3  -4  14   76.65   10.19
  -3   5 -14   27.83    6.45
  -2  -3 -14   31.54    8.56
  -2  -3 -14   25.30    5.55
   2   3  14   27.89    6.40
   3  -5  14   25.29    6.09
  -5   2  14   35.80    5.82
   3  -5  14   27.11    7.26
  -3  -3 -14  258.05   24.65
  -3   6 -14  242.25   18.64
   3  -6  14  236.08   19.08
   3  -6  14  248.89   20.92
  -6   3  14  264.06   18.83
   3   3  14  259.94   20.03
  -4  -3 -14  122.98   20.52
  -3   7 -14  109.83   10.95
   4   3  14   89.10   19.08
  -7   4  14  120.85   12.14
   3  -7  14  121.15   12.19
  -4  -2 -14   59.09   13.30
  -2   6 -14   49.15    5.48
  -6   4  14   53.38    9.31
   2  -6  14   33.37    6.58
   2  -6  14   58.13   10.35
   4   2  14   44.43    8.60
  -4  -1 -14   83.09   15.52
   5  -4 -14   79.35    6.40
   1  -5  14   60.50    8.34
   1  -5  14   65.55    7.98
   4   1  14   62.13    8.88
   4   1  14   64.16   11.40
   4  -4 -14    2.05    1.36
  -4   0 -14    3.14    3.41
   0  -4  14    2.95    1.84
   4   0  14    1.76    1.98
   0  -4  14    4.02    2.51
   3  -4 -14   44.87    6.53
  -4   1 -14   52.25   10.12
  -4   1 -14   71.02   10.16
   4  -1  14   71.93   13.25
  -1  -3  14   64.02    5.87
   4  -1  14   58.85    8.36
  -1  -3  14   65.12    6.32
  -3   4  14   61.56   10.97
   2  -4 -14  617.13   40.39
  -4   2 -14  629.97   42.13
  -2  -2  14  632.17   36.03
   4  -2  14  737.64   40.46
  -2   4  14  613.69   42.52
  -4   3 -14   88.76   11.11
   1  -4 -14   55.49    7.52
  -4   3 -14   78.79   12.58
  -1   4  14   42.98    9.15
   4  -3  14   48.03    7.49
   4  -3  14   58.99   13.43
  -4   4 -14    1.59    1.79
   0  -4 -14    2.32    1.78
   4  -4  14   -0.41    1.03
   4  -4  14    0.72    1.51
  -1  -4 -14   65.10    9.94
  -4   5 -14   78.98    9.75
   4  -5  14   72.07    9.41
  -5   1  14   73.47    6.61
   4  -5  14   95.46   14.50
  -2  -4 -14   34.95    7.01
   2   4  14   59.34    9.69
   4  -6  14   39.58    6.96
  -6   2  14   47.52    5.85
   4  -6  14   55.88   17.28
   2   4  14   53.08   18.22
  -4   7 -14  126.21   12.96
  -3  -4 -14  231.70   35.64
   4  -7  14  101.51   13.55
   3   4  14  114.85   21.93
  -7   3  14  122.52   11.83
  -4  -4 -14  304.99   23.96
  -4  -4 -14  317.50   30.34
  -4   8 -14  315.68   23.60
   4  -8  14  276.63   22.97
  -8   4  14  289.07   23.09
  -5  -4 -14   30.01   12.37
  -4   9 -14   21.51    6.05
  -5  -4 -14   22.01    6.53
   4  -9  14   25.23    7.17
  -9   5  14   17.78    5.90
  -3   8 -14   -0.43    0.95
  -5  -3 -14   -0.53    0.90
  -5  -3 -14   -0.32    2.14
   3  -8  14   -0.33    1.58
  -8   5  14    6.24    4.07
   5   3  14   -0.98    1.78
  -2   7 -14   17.32    3.69
  -5  -2 -14   26.72    9.36
  -5  -2 -14    8.51    4.12
  -2   7 -14   15.36    4.22
  -7   5  14   21.10    5.72
   5   2  14   17.65    5.59
   2  -7  14   13.24    4.69
   2  -7  14   18.74    5.88
   6  -5 -14  275.28   17.45
  -5  -1 -14  277.86   26.25
   5   1  14  296.11   21.89
   1  -6  14  280.75   20.31
  -6   5  14  281.64   22.30
   1  -6  14  253.22   20.56
   5  -5 -14  314.70   19.82
   0  -5  14  308.85   21.02
   5   0  14  299.54   22.63
   0  -5  14  295.78   21.04
   4  -5 -14   79.00    7.76
  -1  -4  14   71.22    7.10
  -1  -4  14   93.51    8.12
   5  -1  14   73.77   10.73
   3  -5 -14   19.77    4.59
  -5   2 -14   16.46    5.11
  -2  -3  14   23.24    3.92
  -3   5  14   17.84    6.59
   5  -2  14   26.89    6.06
   2  -5 -14   15.78    4.09
  -5   3 -14   31.01    8.54
   5  -3  14   28.42    6.25
  -3  -2  14   18.96    3.08
  -2   5  14   15.09    5.62
  -5   4 -14   76.57   13.31
   1  -5 -14   86.83   11.10
  -5   4 -14   86.45   14.63
   5  -4  14   72.25   10.27
   5  -4  14   69.33   12.18
  -5   5 -14  298.42   24.63
   5  -5  14  317.41   22.96
  -5   6 -14  283.33   23.45
   5  -6  14  288.91   22.02
  -6   1  14  284.08   18.79
  -2  -5 -14   18.83    5.71
  -5   7 -14   14.31    4.81
   5  -7  14   23.76    8.70
  -7   2  14   17.85    4.59
  -5   8 -14    1.65    2.60
  -3  -5 -14    0.06    1.55
   5  -8  14   -0.58    1.28
  -8   3  14    0.54    1.68
  -5   9 -14   23.33    6.77
  -4  -5 -14   25.22    9.73
  -4  -5 -14   22.48    7.06
  -9   4  14   26.28    7.33
   5  -9  14   24.28    6.87
  -5  10 -14    1.29    2.08
  -5  -5 -14    2.01    2.91
  -5  -5 -14   -1.84    1.15
 -10   5  14    0.30    1.93
   5 -10  14    3.15    3.20
  -6  -4 -14    1.53    3.20
  -4  10 -14    0.19    1.87
  -6  -4 -14    1.49    4.22
 -10   6  14    0.47    2.02
  -6  -3 -14    3.38    4.04
  -3   9 -14    2.04    2.17
  -6  -3 -14   -0.73    1.74
   6   3  14    5.93    3.59
   3  -9  14   -0.04    1.87
  -9   6  14    2.71    3.09
  -6  -2 -14    0.93    2.24
  -6  -2 -14    1.72    3.37
   6   2  14    1.81    2.34
   2  -8  14    3.98    2.69
  -8   6  14    1.70    2.48
  -6  -1 -14   14.89    6.95
   7  -6 -14   15.82    3.48
  -6  -1 -14    6.49    3.82
  -7   6  14   16.59    5.90
   6   1  14   10.67    4.42
   1  -7  14   18.91    5.37
   6  -6 -14   11.84    3.19
  -6   0 -14   11.82    5.75
  -6   0 -14   10.89    4.27
   6   0  14    9.41    3.59
   0  -6  14    9.18    3.58
  -6   6  14    7.46    3.63
  -6   1 -14  267.89   25.81
  -6   1 -14  271.05   24.44
   5  -6 -14  305.54   19.91
   6  -1  14  292.44   22.18
  -6   2 -14   33.45    8.92
   4  -6 -14   38.98    6.31
   6  -2  14   46.68    8.09
  -2  -4  14   44.25    6.10
   6  -2  14   33.74    8.62
  -6   3 -14  249.71   23.46
   3  -6 -14  261.97   19.02
  -3   6  14  224.86   23.14
   6  -3  14  290.19   20.91
  -3  -3  14  257.90   16.14
   2  -6 -14   53.95    8.11
  -6   4 -14   70.26   13.77
   6  -4  14   30.23    6.21
  -6   5 -14  276.25   24.76
   6  -5  14  306.29   22.64
   0  -6 -14    7.32    3.19
  -6   6 -14   14.76    5.88
   6  -6  14    9.63    4.32
  -6   7 -14    8.32    4.04
  -1  -6 -14    9.99    4.39
   6  -7  14   15.16    5.11
  -7   1  14   11.51    3.57
  -2  -6 -14    2.30    2.64
  -6   8 -14    1.47    2.52
  -8   2  14    3.13    2.31
   6  -8  14    2.98    3.24
  -3  -6 -14    3.70    3.60
  -6   9 -14    3.53    3.13
  -9   3  14    4.47    3.19
   6  -9  14   10.54    4.65
  -6  10 -14    3.66    3.57
  -4  -6 -14    1.78    3.26
   6 -10  14    2.00    2.73
 -10   4  14   -0.07    1.98
  -7  -2 -14   15.20    7.19
  -7  -2 -14    8.56    5.27
   7   2  14   10.87    5.23
   2  -9  14   15.34    5.49
  -7  -1 -14   26.48    7.37
   8  -7 -14   27.88    4.90
  -7  -1 -14   12.93    6.40
   7   1  14    6.17    3.82
   1  -8  14   21.71    5.99
  -8   7  14   22.55    6.81
   7  -7 -14   10.28    3.17
  -7   0 -14    3.29    3.05
  -7   0 -14   16.91    7.79
  -7   7  14    5.41    3.27
   0  -7  14    9.16    3.64
   7   0  14    7.06    3.64
  -7   1 -14    3.95    3.14
  -7   1 -14   16.67    6.58
   6  -7 -14   18.30    4.18
   7  -1  14    4.27    3.22
  -1  -6  14   13.39    4.10
  -6   7  14    6.94    3.66
   5  -7 -14   12.80    3.63
  -7   2 -14    7.41    4.85
  -7   2 -14    9.49    4.53
   7  -2  14    9.56    4.24
  -2  -5  14   14.81    3.59
  -7   3 -14  122.75   15.83
   4  -7 -14  101.86   10.76
  -3  -4  14  116.11    9.28
   7  -3  14  131.51   19.55
  -7   4 -14  118.77   12.36
  -7   4 -14  119.84   15.54
   2  -7 -14    8.57    4.28
  -7   5 -14   18.79    7.46
   7  -5  14   14.86    4.90
   1  -7 -14    4.91    3.29
  -7   6 -14    7.62    4.04
   7  -6  14   17.29    5.39
   0  -7 -14   17.89    5.61
  -7   7 -14   19.65    7.41
   7  -7  14   10.30    4.41
  -7   0  14   11.75    3.68
  -7   8 -14   16.80    5.59
  -1  -7 -14   22.17    6.20
  -8   1  14   27.81    6.09
   7  -8  14   24.34    6.69
  -7   9 -14   16.00    6.40
  -2  -7 -14    7.85    4.32
  -9   2  14    7.08    3.88
   7  -9  14   19.60    6.85
   9  -8 -14   70.49    7.21
  -8  -1 -14   64.43   10.91
  -8  -1 -14   67.14   18.17
  -9   8  14   49.70   10.77
   1  -9  14   63.53   10.06
   8   1  14   63.19   12.51
   8  -8 -14    0.56    1.42
  -8   0 -14    2.58    2.61
  -8   0 -14   -0.71    2.03
   8   0  14    0.62    2.52
   0  -8  14    1.33    2.14
  -8   8  14    1.42    2.43
  -8   1 -14   26.57    7.12
  -8   1 -14   17.51    7.03
   7  -8 -14   18.55    4.77
  -1  -7  14   24.28    5.69
   8  -1  14   37.10    8.37
  -7   8  14   22.50    7.62
  -8   2 -14    1.36    1.81
  -8   2 -14    3.73    3.00
  -6   8  14    5.55    4.59
   8  -2  14   -1.17    0.76
  -2  -6  14    2.01    1.91
   5  -8 -14    0.03    1.09
  -8   3 -14   -0.83    0.69
  -8   3 -14   -0.38    1.32
   8  -3  14    0.82    2.27
  -5   8  14    1.15    2.22
  -3  -5  14    0.33    1.16
  -8   4 -14  297.53   27.95
   4  -8 -14  282.40   21.67
  -8   4 -14  268.06   22.14
   8  -4  14  296.11   23.06
  -4  -4  14  276.54   17.69
  -8   5 -14   -1.49    0.86
   3  -8 -14   -0.93    0.89
   8  -5  14    1.53    1.98
   2  -8 -14    2.61    2.84
  -8   6 -14    0.05    2.05
  -6  -2  14    5.54    2.46
   8  -6  14    1.51    1.69
   1  -8 -14   40.30    8.82
  -8   7 -14   29.17    9.81
   8  -7  14   30.30    7.73
  -7  -1  14   26.98    5.61
   0  -8 -14   -0.38    1.92
  -8   8 -14    2.47    3.41
  -8   0  14    0.54    1.60
   8  -8  14   -1.18    1.08
  -8   9 -14   70.39   19.52
  -1  -8 -14   77.29   12.84
   8  -9  14   79.99   13.77
  -9   1  14   75.55    9.74
  -9   1 -14   58.40   10.60
  -9   1 -14  100.92   21.83
  -1  -8  14   68.71   10.54
   9  -1  14   60.55   10.58
  -8   9  14   79.02   15.21
   7  -9 -14   13.23    4.56
  -9   2 -14   14.25    8.48
   9  -2  14    5.27    3.21
  -2  -7  14   16.68    4.73
  -7   9  14   13.58    6.46
  -9   3 -14    3.57    3.54
   6  -9 -14    9.81    3.91
  -9   3 -14    5.73    3.74
  -3  -6  14    3.17    2.21
  -6   9  14    2.18    3.95
   9  -3  14    3.41    3.15
  -9   4 -14   22.55    9.40
  -9   4 -14   35.36    8.50
   5  -9 -14   24.49    6.09
  -4  -5  14   26.45    4.88
  -5   9  14   22.28    8.55
  -4  -5  14   26.94    4.86
   9  -4  14   36.28    8.10
  -9   5 -14   17.95    7.31
   4  -9 -14   41.59    8.67
   9  -5  14   26.34    7.54
  -9   6 -14    0.42    2.51
   3  -9 -14    4.04    2.79
   9  -6  14    5.10    3.60
  -9   7 -14    5.14    4.97
   2  -9 -14    7.34    3.92
   9  -7  14   15.74    5.83
  -9   8 -14   68.46   14.94
   1  -9 -14   60.92   11.19
   9  -8  14   74.27   13.28
 -10   4 -14   -2.99    1.40
   6 -10 -14    1.92    2.59
 -10   4 -14    1.54    2.54
  -6  10  14    1.65    3.21
  -4  -6  14    0.19    1.41
  -4  -6  14    2.05    1.86
  10  -4  14    2.88    4.04
   5 -10 -14    0.28    3.34
 -10   5 -14    3.22    3.06
  -5  -5  14    3.35    1.76
  10  -5  14    2.13    3.55
  -5  10  14    2.55    5.71
   4 -10 -14   -0.68    1.50
 -10   6 -14    1.68    3.21
  -4  10  14    2.51    3.57
  10  -6  14   -0.61    1.83
   0   0 -15    4.07    1.81
   0   0  15    0.29    1.18
   0   0  15    1.28    1.26
   1  -1 -15    0.56    1.07
  -1   0 -15    0.44    1.39
   0   1 -15    0.50    1.02
  -1   0 -15   -0.36    1.11
   1   0  15   -0.55    0.83
  -1   1  15    0.38    0.99
   1   0  15   -0.38    0.76
   0  -1  15    0.16    1.06
  -1   1  15    1.68    1.71
   0  -1  15    0.39    0.66
  -1   1 -15    0.40    1.14
  -1   1 -15   -0.01    1.05
   0  -1 -15    0.51    1.18
   1   0 -15    1.15    1.21
  -1   0  15   -0.04    0.68
   1  -1  15   -0.81    0.58
   1  -1  15   -0.31    0.64
  -1   0  15   -0.55    0.46
   0   1  15   -0.60    0.76
   0   1  15   -0.78    0.32
  -1   2 -15 1624.18   90.70
   2  -1 -15 1606.43   89.09
  -1  -1 -15 1641.45   91.40
  -2   1  15 1661.38   91.54
  -2   1  15 1713.87   89.31
   1   1  15 1654.29   92.61
   1   1  15 1639.98   95.17
   1  -2  15 1796.13   96.69
   1  -2  15 1738.69   91.11
  -2  -1 -15  168.18   14.06
   3  -2 -15  178.90   11.90
   1  -3  15  163.00   14.13
   2   1  15  174.27   14.14
   2   1  15  191.29   23.70
   1  -3  15  162.06   13.80
   2  -2 -15   -0.52    0.41
  -2   0 -15   -0.86    0.84
  -2   0 -15   -0.64    0.64
   0  -2  15    0.15    0.86
  -2   2  15   -0.09    0.92
  -2   2  15   -0.42    0.69
   2   0  15   -0.15    1.32
   2   0  15   -0.04    1.12
   0  -2  15   -0.58    0.56
   1   1 -15 1737.89   90.37
   1  -2 -15 1666.41   91.14
  -2   1 -15 1640.94   92.09
   2  -1  15 1689.73   92.37
  -1   2  15 1682.96   94.92
  -1  -1  15 1719.00   90.83
  -1  -1  15 1663.03   90.16
   2  -1  15 1692.02   95.24
  -1   2  15 1687.43   91.22
   2   0 -15    1.73    1.17
  -2   2 -15   -0.66    0.76
   0  -2 -15   -0.49    0.84
  -2   2 -15    1.97    1.80
  -2   0  15   -0.13    0.68
   0   2  15   -0.04    0.98
  -2   0  15   -0.56    0.64
   2  -2  15    0.77    1.30
   2  -2  15   -0.06    0.81
   0   2  15    0.24    1.42
   3  -1 -15  159.79   10.58
  -2   3 -15  124.84   11.71
  -2   3 -15  163.50   13.08
  -1  -2 -15  174.27   13.66
  -3   1  15  165.80   10.67
   1   2  15  163.52   18.78
   1   2  15  155.05   13.19
   2  -3  15  164.99   14.38
   2  -3  15  164.79   13.21
  -3   1  15  161.82   12.38
  -2  -2 -15   16.03    6.02
   4  -2 -15    9.46    2.05
  -2   4 -15    8.88    2.77
  -2  -2 -15    6.27    2.83
   2   2  15   10.09    3.31
   2  -4  15   13.41    4.59
   2  -4  15   10.49    3.47
  -2   5 -15  100.88    8.31
  -3  -2 -15  107.31   14.00
   2  -5  15  102.98   12.08
   3   2  15  111.13   11.23
   2  -5  15  105.20   10.52
  -3  -1 -15  192.86   19.03
  -3  -1 -15  188.93   15.70
   4  -3 -15  192.86   12.74
   3   1  15  190.13   15.64
   1  -4  15  181.57   15.03
   1  -4  15  196.04   14.90
  -3   0 -15   -0.54    0.51
   3  -3 -15   -0.26    0.67
  -3   0 -15    0.01    1.55
   3   0  15    0.77    1.89
   3   0  15   -1.26    0.49
   0  -3  15   -0.25    0.72
   0  -3  15    0.95    1.30
  -3   3  15   -1.09    0.87
  -3   1 -15  163.63   13.74
  -3   1 -15  148.06   15.07
   2  -3 -15  175.56   12.79
  -2   3  15  169.83   15.79
  -1  -2  15  165.19   11.97
   3  -1  15  167.30   16.49
   3  -1  15  163.48   13.80
  -1  -2  15  162.68   11.68
  -3   2 -15  157.30   13.55
  -3   2 -15  158.38   14.81
   1  -3 -15  168.84   13.27
   3  -2  15  154.92   13.54
  -1   3  15  171.92   13.40
  -2  -1  15  169.64   11.44
  -1   3  15  161.22   16.13
   3  -2  15  181.65   16.27
  -3   3 -15    1.46    2.02
   0  -3 -15   -0.11    0.70
  -3   3 -15   -0.16    0.91
   3  -3  15   -0.02    1.09
  -3   0  15   -0.47    0.35
   0   3  15   -0.35    1.30
   0   3  15   -0.87    0.65
   3  -3  15    0.18    1.30
  -3   4 -15  207.07   16.35
  -1  -3 -15  184.59   15.67
   3  -4  15  210.40   16.25
   3  -4  15  221.10   21.41
   1   3  15  174.79   15.41
  -3   5 -15  107.50   10.60
  -2  -3 -15  118.28   14.65
   3  -5  15  121.64   11.34
   2   3  15   70.81   10.68
   3  -5  15  106.99   12.10
  -5   2  15  112.63    9.64
  -3   6 -15  222.92   17.35
  -3  -3 -15  232.19   23.38
   3  -6  15  245.70   24.40
   3  -6  15  204.33   17.84
  -6   3  15  233.47   17.57
   3   3  15  255.84   19.58
  -4  -3 -15    0.39    1.14
  -3   7 -15    3.19    2.30
  -4  -3 -15    0.91    2.56
   4   3  15    2.64    3.16
   3  -7  15    5.80    3.34
  -7   4  15    2.44    2.31
  -4  -2 -15    2.62    3.12
  -6   4  15    0.99    1.69
   4   2  15    0.97    1.88
   2  -6  15   -0.15    1.18
   2  -6  15    0.77    2.08
  -4  -1 -15   54.24   11.36
   5  -4 -15   44.61    5.69
   4   1  15   45.28    8.49
   1  -5  15   53.30    9.13
   1  -5  15   53.81    7.60
  -4   0 -15   -1.11    1.14
   4  -4 -15   -0.53    0.50
   0  -4  15    1.10    1.51
   4   0  15   -0.24    0.80
   0  -4  15    0.29    1.31
   3  -4 -15  184.13   14.20
  -4   1 -15  190.77   15.94
  -4   1 -15  215.65   19.35
  -1  -3  15  191.93   13.35
  -3   4  15  211.07   23.81
  -1  -3  15  200.71   14.03
   4  -1  15  190.01   16.01
  -4   2 -15    8.89    3.92
  -4   2 -15    6.16    2.77
   2  -4 -15   10.70    3.23
   4  -2  15    7.78    2.94
   4  -2  15   10.14    4.42
  -2   4  15    6.09    3.96
  -2  -2  15   11.08    2.59
   1  -4 -15  190.49   15.01
  -4   3 -15  179.98   16.92
  -4   3 -15  190.41   15.43
   4  -3  15  180.94   17.76
  -1   4  15  178.25   18.35
   4  -3  15  191.01   15.55
  -3  -1  15  187.80   11.69
   0  -4 -15   -1.05    0.52
  -4   4 -15   -0.69    1.28
   4  -4  15    1.00    1.80
   4  -4  15   -0.79    1.42
  -4   5 -15   29.59    6.81
  -5   1  15   47.40    4.85
   4  -5  15   44.96    9.64
   4  -5  15   39.79    7.43
  -4   6 -15   -0.68    1.06
  -2  -4 -15    0.08    1.15
   2   4  15    1.06    1.74
  -6   2  15    0.37    1.13
   4  -6  15    1.90    2.73
   4  -6  15    1.06    1.73
  -3  -4 -15    2.67    2.43
  -3  -4 -15    6.90    5.91
  -4   7 -15    3.92    2.85
   3   4  15    1.45    1.92
  -7   3  15    5.03    3.14
  -4  -4 -15  102.59   14.35
  -4   8 -15   80.58    9.94
  -4  -4 -15   74.36   15.29
  -8   4  15   83.60   10.28
   4  -8  15   90.58   13.38
  -4   9 -15   12.29    4.10
  -5  -4 -15    3.17    3.13
  -5  -4 -15    6.28    6.18
   4  -9  15   19.33    5.98
  -9   5  15    6.66    4.05
  -3   8 -15    0.96    1.70
  -5  -3 -15    2.85    2.34
  -5  -3 -15    1.22    3.44
  -3   8 -15    3.62    3.52
   3  -8  15    7.11    3.69
   5   3  15    1.55    2.16
  -8   5  15    0.80    1.91
  -5  -2 -15   72.64   15.32
  -5  -2 -15   54.16    9.80
  -7   5  15   76.99   12.36
   5   2  15   72.01   11.82
   2  -7  15   63.46   10.15
   6  -5 -15  834.91   45.99
  -5  -1 -15  892.50   58.43
  -6   5  15  841.63   51.91
   1  -6  15  849.86   49.53
   1  -6  15  768.13   49.90
   5   1  15  788.54   52.06
   5  -5 -15    0.04    0.87
  -5   0 -15    0.23    2.40
   5   0  15    1.17    1.69
   0  -5  15    0.10    1.08
   0  -5  15   -0.67    0.92
  -5   1 -15   35.35    8.92
  -1  -4  15   43.00   10.48
   5  -1  15   48.74    8.94
  -1  -4  15   61.79    8.15
   3  -5 -15   95.58    9.52
  -5   2 -15  112.00   13.57
  -2  -3  15  109.01    8.60
   5  -2  15   92.26   12.36
  -3   5  15  100.55   16.16
   2  -5 -15  109.96   10.58
  -5   3 -15  106.90   13.21
  -2   5  15  107.28   14.02
   5  -3  15  122.42   11.91
  -3  -2  15  109.94    7.99
  -5   4 -15   43.35   10.32
   1  -5 -15   33.97    6.20
   5  -4  15   50.05    8.82
   5  -4  15   58.88   12.72
  -5   5 -15   -0.55    1.02
   5  -5  15   -2.54    1.99
   5  -5  15   -0.72    0.80
  -5   6 -15  883.32   55.15
  -1  -5 -15  879.86   53.24
   5  -6  15  873.61   53.18
  -6   1  15  853.06   48.81
  -5   7 -15   74.62   13.00
  -2  -5 -15   64.27   11.43
  -7   2  15   63.42    7.53
   5  -7  15   74.94   11.53
  -3  -5 -15    0.73    1.95
  -5   8 -15    0.25    2.13
  -8   3  15    0.48    1.73
   5  -8  15   -0.73    1.16
  -4  -5 -15   10.90    5.12
  -5   9 -15    5.54    3.95
  -9   4  15    7.82    4.52
   5  -9  15    4.02    3.47
  -6  -3 -15   66.25   15.64
  -6  -3 -15   52.30   10.30
  -3   9 -15   72.80    7.78
  -9   6  15   65.28   11.75
   3  -9  15   60.63   10.96
   6   3  15   78.70   13.32
  -6  -2 -15  161.08   16.51
  -6  -2 -15  154.05   20.96
   6   2  15  187.70   17.54
   2  -8  15  185.00   16.45
  -8   6  15  196.31   18.53
  -6  -1 -15   52.28    9.01
   7  -6 -15   56.25    6.70
  -6  -1 -15   29.13    9.68
   6   1  15   42.96    8.16
  -7   6  15   52.09   10.72
   1  -7  15   42.38    7.56
   6  -6 -15    0.47    1.26
  -6   0 -15   -0.11    1.08
  -6   0 -15    2.08    4.42
   0  -6  15    1.02    1.72
  -6   6  15   -0.43    1.05
   6   0  15   -0.16    1.06
  -6   1 -15  837.43   56.81
   5  -6 -15  816.99   47.69
  -1  -5  15  809.75   47.82
   6  -1  15  840.57   52.16
   4  -6 -15   -0.70    0.84
  -6   2 -15   -0.74    1.37
   6  -2  15    0.82    1.70
  -2  -4  15    0.10    0.95
  -6   3 -15  241.97   23.06
   3  -6 -15  233.65   18.27
  -3  -3  15  245.39   15.56
   6  -3  15  251.59   19.91
  -6   4 -15    1.06    2.88
   6  -4  15   -1.55    0.99
  -6   5 -15  852.06   56.15
   6  -5  15  863.32   55.14
   0  -6 -15   -0.60    1.31
  -6   6 -15   -1.20    1.04
   6  -6  15   -0.66    1.04
  -6   7 -15   54.58   12.10
  -1  -6 -15   42.64    8.66
   6  -7  15   42.94    8.94
  -7   1  15   46.29    5.84
  -6   8 -15  189.00   18.85
  -2  -6 -15  171.33   17.11
   6  -8  15  182.39   17.46
  -8   2  15  177.61   15.14
  -6   9 -15   59.79   11.56
  -3  -6 -15   63.78   12.01
   6  -9  15   61.89   11.40
  -9   3  15   56.21   11.98
  -7  -2 -15   15.97    9.65
  -7  -2 -15   17.76    6.47
   2  -9  15   17.86    5.77
   8  -7 -15    7.76    2.73
  -7  -1 -15   -0.20    1.83
  -7  -1 -15    9.99   10.08
  -8   7  15    4.05    3.69
   1  -8  15    1.25    2.10
   7   1  15    1.75    2.48
  -7   0 -15   -1.08    0.85
   7  -7 -15   -0.98    0.74
  -7   0 -15   -1.02    1.41
   0  -7  15   -0.51    1.10
  -7   7  15   -0.86    0.93
   7   0  15   -0.97    0.96
   6  -7 -15   42.34    7.18
  -7   1 -15   42.42   10.73
  -7   1 -15   46.91    9.67
  -6   7  15   37.77    8.33
   7  -1  15   59.74   10.25
  -1  -6  15   50.45    7.56
   5  -7 -15   60.84    9.23
  -7   2 -15   48.07   12.00
  -7   2 -15   59.54   10.84
  -2  -5  15   55.06    8.86
   7  -2  15   64.41   10.32
  -7   3 -15   -0.65    1.26
  -7   3 -15    2.34    2.60
   7  -3  15    1.76    2.17
  -3  -4  15    2.54    1.67
   3  -7 -15   -0.74    0.68
  -7   4 -15    1.91    2.17
  -7   4 -15    4.24    4.11
   7  -4  15    2.09    2.22
   2  -7 -15   57.40    9.37
  -7   5 -15   59.51   12.68
   7  -5  15   47.19    8.44
  -7   6 -15   41.63    9.56
   1  -7 -15   48.51    9.40
   7  -6  15   35.92    7.57
  -7   7 -15   -0.63    1.14
   0  -7 -15    0.71    1.80
   7  -7  15   -0.03    1.47
  -7   0  15   -0.35    0.93
  -7   8 -15    9.69    4.84
  -1  -7 -15    1.42    3.59
  -8   1  15    3.41    2.56
   7  -8  15    2.11    3.13
  -7   9 -15   22.92    7.32
  -2  -7 -15   20.25    6.25
   7  -9  15   24.86    7.53
  -9   2  15   27.80    6.77
   9  -8 -15   43.89    6.54
  -8  -1 -15   42.41    9.69
  -8  -1 -15   57.46   17.93
  -9   8  15   25.59    8.55
   1  -9  15   24.97    6.59
   8   1  15   46.40    8.95
  -8   0 -15    2.18    2.42
  -8   0 -15   -1.05    1.14
   8  -8 -15    1.08    1.64
  -8   8  15    1.36    2.51
   8   0  15   -0.60    1.55
   0  -8  15    0.37    1.90
  -8   1 -15    2.27    2.70
   7  -8 -15    5.31    2.88
  -8   1 -15    1.60    3.32
  -7   8  15    3.89    3.53
   8  -1  15   11.87    5.07
  -1  -7  15    1.50    1.93
  -8   2 -15  191.12   17.74
  -2  -6  15  203.28   15.31
   8  -2  15  179.39   17.44
  -6   8  15  181.53   20.10
  -8   3 -15    0.92    2.89
  -8   3 -15    2.20    2.68
   5  -8 -15   -0.64    0.85
  -3  -5  15    1.83    1.50
   8  -3  15    2.23    2.24
   4  -8 -15  102.62   13.32
  -8   4 -15   65.24   10.55
  -8   4 -15   66.14   14.31
   8  -4  15   79.50   12.31
  -4  -4  15   84.93    7.02
  -8   5 -15    0.51    3.13
   3  -8 -15    1.89    2.22
   8  -5  15    1.92    2.60
   2  -8 -15  192.77   17.17
  -8   6 -15  163.65   19.89
   8  -6  15  180.14   17.36
  -8   7 -15   11.85    6.51
   1  -8 -15    4.81    3.49
   8  -7  15    6.43    4.20
  -8   8 -15    0.61    2.91
   0  -8 -15    0.05    1.50
   8  -8  15   -1.61    1.69
  -8   9 -15   38.78   11.85
  -1  -8 -15   58.15   11.31
   8  -9  15   27.86    7.32
  -9   1 -15   23.51    9.20
  -9   1 -15   43.29    9.65
   9  -1  15   25.21    7.46
  -8   9  15   41.11   10.31
  -1  -8  15   28.81    6.63
   7  -9 -15   22.15    5.54
  -9   2 -15   10.65    6.45
  -9   2 -15   26.10    7.37
  -7   9  15   28.24    8.32
  -2  -7  15   17.95    5.06
   9  -2  15   17.85    6.02
   6  -9 -15   45.76    8.19
  -9   3 -15   41.26    9.95
  -9   3 -15   41.64    8.42
  -3  -6  15   57.55    7.97
  -6   9  15   56.20   12.94
   9  -3  15   49.93    8.94
  -9   4 -15    5.19    3.11
  -9   4 -15    2.87    3.21
   5  -9 -15    5.56    3.52
   9  -4  15    6.15    4.01
  -4  -5  15   10.58    2.96
  -5   9  15    6.31    4.92
  -9   5 -15    7.50    6.48
   4  -9 -15    9.23    4.18
   9  -5  15    7.63    4.08
   3  -9 -15   59.78    9.99
  -9   6 -15   42.06   11.46
   9  -6  15   54.54    9.71
  -9   7 -15   22.44    8.98
   2  -9 -15   23.90    6.82
   9  -7  15   15.26    5.70
  -9   8 -15   28.01    9.88
   1  -9 -15   30.61    7.97
   9  -8  15   39.85    9.81
   0   0  16 4069.32  215.82
   0   1 -16   34.27    5.72
   1  -1 -16   35.46    5.64
  -1   0 -16   24.65    4.90
   0  -1  16   38.32    5.80
  -1   1  16   33.19    5.21
   1   0  16   31.11    6.00
  -1   1  16   32.01    6.96
   1   0  16   26.42    6.26
   0  -1 -16   42.11    6.99
   1   0 -16   32.88    5.46
  -1   1 -16   31.61    5.56
   0   1  16   37.70    8.38
   0   1  16   24.85    5.58
   1  -1  16   42.73    8.62
  -1   0  16   47.33    7.55
   1  -1  16   27.56    5.07
  -1   0  16   33.22    5.19
  -1   2 -16   27.27    5.15
  -1  -1 -16   23.84    4.87
   2  -1 -16   31.57    5.10
   1   1  16   34.96    5.96
   1  -2  16   34.16    5.80
  -2   1  16   32.33    4.82
  -2   1  16   27.52    5.99
   1  -2  16   26.01    5.77
   1   1  16   28.84    6.93
   3  -2 -16    6.06    2.06
  -2  -1 -16    4.15    3.13
  -2  -1 -16    6.59    2.98
   2   1  16    2.38    2.13
  -3   2  16    8.07    3.59
   1  -3  16    2.02    1.70
   2   1  16    5.46    2.34
   1  -3  16    5.66    2.82
  -2   0 -16  206.87   17.72
   2  -2 -16  191.52   14.09
  -2   0 -16  194.15   15.62
   0  -2  16  217.74   15.51
   0  -2  16  194.97   14.53
  -2   2  16  202.09   14.26
   2   0  16  200.36   15.73
  -2   2  16  192.79   16.67
   1   1 -16   24.05    4.46
   1  -2 -16   33.30    6.02
  -2   1 -16   25.72    4.97
  -2   1 -16   33.99    6.94
  -1   2  16   39.55    7.98
   2  -1  16   38.86    9.04
  -1   2  16   30.54    5.43
  -1  -1  16   27.99    4.95
  -1  -1  16   34.82    5.94
   2  -1  16   37.64    6.95
  -2   2 -16  201.67   15.48
   0  -2 -16  186.78   14.95
  -2   2 -16  203.05   15.68
   2   0 -16  187.80   13.21
  -2   0  16  199.31   14.33
   2  -2  16  200.73   17.22
  -2   0  16  191.42   13.27
   2  -2  16  189.32   15.26
   0   2  16  207.54   18.50
   0   2  16  213.20   15.54
   3  -1 -16    6.82    2.01
  -2   3 -16    6.77    2.73
  -1  -2 -16    2.90    2.22
  -2   3 -16    5.40    2.40
  -3   1  16    8.15    2.17
   1   2  16    2.63    2.25
  -3   1  16    8.75    3.00
   1   2  16    5.82    5.30
   2  -3  16    7.46    3.64
   2  -3  16    7.48    3.00
  -2  -2 -16  616.92   38.76
  -2  -2 -16  624.72   43.22
   4  -2 -16  599.58   34.11
  -2   4 -16  619.33   35.50
   2  -4  16  650.30   38.45
   2   2  16  636.32   39.05
   2  -4  16  598.52   39.76
  -3  -2 -16    9.12    3.62
  -3  -2 -16    9.88    4.79
   2  -5  16    8.45    4.02
   2  -5  16    6.71    3.07
   3   2  16    9.25    3.71
   4  -3 -16  170.33   11.90
  -3  -1 -16  155.59   17.24
   1  -4  16  191.90   14.34
   1  -4  16  169.32   14.40
   3   1  16  169.97   14.79
   3  -3 -16    7.26    2.45
  -3   0 -16   16.20    4.81
  -3   0 -16    6.76    4.44
   3   0  16    4.06    2.29
   0  -3  16    9.73    4.26
   0  -3  16   10.11    3.18
   3   0  16   10.07    4.78
  -3   3  16    6.23    3.38
   2  -3 -16    3.03    1.83
  -3   1 -16    2.35    2.42
  -3   1 -16    1.51    1.82
   3  -1  16    4.41    2.31
  -1  -2  16    6.82    2.32
  -2   3  16    4.97    3.29
   3  -1  16    2.75    2.89
  -1  -2  16    5.09    2.15
  -3   2 -16    8.42    3.84
   1  -3 -16    1.42    1.69
  -3   2 -16    3.32    2.12
  -1   3  16    6.57    2.53
   3  -2  16    2.30    1.97
  -2  -1  16    6.00    1.97
  -2  -1  16    6.03    2.12
   3  -2  16   10.00    4.85
  -1   3  16    8.16    4.19
  -3   3 -16    9.21    3.54
   0  -3 -16    4.07    2.35
  -3   3 -16    1.96    1.53
   0   3  16   12.56    3.88
   3  -3  16   15.53    5.75
  -3   0  16   10.28    2.68
   3  -3  16    6.02    3.25
  -3   0  16    9.99    2.20
   0   3  16   10.98    5.12
  -3   4 -16  186.71   14.96
  -1  -3 -16  166.37   14.69
   3  -4  16  184.78   15.09
   1   3  16  168.36   14.69
   3  -4  16  165.08   16.11
  -2  -3 -16    9.35    4.35
  -3   5 -16   10.01    3.69
   2   3  16    3.18    2.59
  -5   2  16    3.23    2.20
   3  -5  16   14.09    5.59
   3  -5  16   14.11    4.30
  -3   6 -16    8.35    3.14
  -3  -3 -16    1.29    1.77
  -3  -3 -16    3.31    3.44
   3  -6  16    3.24    3.27
  -6   3  16    0.40    1.35
   3  -6  16    3.59    2.57
   3   3  16    3.56    3.38
  -4  -3 -16   12.14    6.14
  -4  -3 -16   11.94    4.18
  -3   7 -16   23.01    5.13
   4   3  16   13.87    4.97
  -7   4  16   20.50    5.92
  -4  -2 -16    0.17    1.22
  -4  -2 -16    6.05    4.56
   4   2  16    2.62    2.32
  -6   4  16    8.10    3.29
   2  -6  16    9.54    4.05
   2  -6  16    4.59    4.15
  -4  -1 -16    9.02    4.68
   5  -4 -16   12.84    2.86
   4   1  16   17.59    5.50
   1  -5  16   11.18    3.81
   1  -5  16   14.38    6.42
   4  -4 -16    0.42    1.02
  -4   0 -16    1.17    2.02
   0  -4  16   -0.08    1.01
   0  -4  16   -1.02    0.63
   4   0  16    0.79    1.71
  -4   1 -16  177.86   17.83
   4  -1  16  175.92   15.29
  -1  -3  16  193.56   13.47
  -3   4  16  157.76   16.69
  -1  -3  16  178.96   12.72
  -4   2 -16  594.65   37.41
   2  -4 -16  589.05   35.93
  -4   2 -16  631.25   40.61
  -2  -2  16  608.70   33.80
   4  -2  16  628.83   37.80
  -2   4  16  525.90   40.02
   4  -2  16  535.90   40.12
   1  -4 -16  174.62   14.53
  -4   3 -16  161.56   15.13
  -3  -1  16  180.72   11.43
   4  -3  16  209.77   16.08
   4  -3  16  162.80   16.86
  -1   4  16  165.00   17.77
  -4   4 -16   -1.36    1.67
   0  -4 -16    1.65    2.09
   4  -4  16   -1.08    0.81
   0   4  16    0.38    2.97
   4  -4  16    0.00    1.71
  -1  -4 -16   13.69    4.72
  -4   5 -16   11.62    5.31
  -5   1  16   16.71    3.43
   4  -5  16   12.53    5.05
   1   4  16   18.13    5.31
   4  -5  16   12.30    4.51
  -4   6 -16    5.11    3.06
  -2  -4 -16    7.17    4.07
   4  -6  16    2.30    2.20
  -6   2  16    8.25    3.04
  -4   7 -16   16.57    4.98
  -3  -4 -16   14.44    6.12
  -3  -4 -16   24.14    6.30
  -7   3  16   14.11    4.61
   4  -7  16   34.69    8.13
   3   4  16   23.01    6.40
  -4   8 -16   98.25   11.11
  -4  -4 -16  140.29   24.02
  -4  -4 -16  115.61   14.79
  -8   4  16  111.23   12.14
   4  -8  16  106.93   15.01
  -4   9 -16   37.46    7.67
  -5  -4 -16   43.24   13.91
  -5  -4 -16   43.91   10.07
   4  -9  16   58.24   11.32
  -9   5  16   53.90   11.13
  -5  -3 -16   11.13    6.23
  -3   8 -16    9.46    3.36
  -3   8 -16   12.82    4.33
  -5  -3 -16   13.77    4.70
   5   3  16    6.92    3.45
  -8   5  16   16.24    5.09
   3  -8  16    5.71    3.72
  -5  -2 -16   52.89    9.34
  -5  -2 -16   70.48   20.87
   5   2  16   40.56    8.34
  -7   5  16   50.88    9.95
   2  -7  16   52.33    9.25
  -5  -1 -16   31.83    7.46
  -5  -1 -16   84.27   16.63
   6  -5 -16   71.10    6.28
   1  -6  16   69.91   10.53
  -6   5  16   64.67   10.82
   5   1  16   56.15    9.36
   1  -6  16   59.48    8.86
   5  -5 -16   -0.79    0.52
  -5   0 -16   -0.14    0.80
  -5   0 -16    1.15    2.22
   0  -5  16   -0.79    1.00
   5   0  16    0.82    1.75
   0  -5  16   -1.36    0.57
   4  -5 -16    8.50    2.93
  -5   1 -16   12.16    4.61
   5  -1  16   22.35    5.74
  -1  -4  16   13.18    3.42
  -1  -4  16   12.31    3.29
  -4   5  16   12.52    8.02
   3  -5 -16   10.80    3.49
  -5   2 -16   11.29    4.44
   5  -2  16   11.76    4.31
  -3   5  16    4.64    3.76
  -2  -3  16   12.07    3.03
   2  -5 -16   13.15    4.34
  -5   3 -16    7.52    4.07
  -5   3 -16   12.25    4.73
  -2   5  16   11.81    6.29
   5  -3  16    7.60    3.36
  -3  -2  16    8.56    2.16
   5  -3  16   12.08    6.56
  -5   4 -16   13.24    5.50
   5  -4  16   12.35    4.50
  -5   5 -16    1.38    2.75
   0  -5 -16   -0.72    0.60
   5  -5  16   -0.30    1.31
  -1  -5 -16   59.17   10.14
  -5   6 -16   75.76   13.22
  -6   1  16   72.02    6.80
   5  -6  16   64.55   10.26
  -2  -5 -16   54.55   10.24
  -5   7 -16   42.04    9.51
   5  -7  16   55.58    9.52
  -7   2  16   48.02    6.30
  -3  -5 -16    8.54    4.20
  -5   8 -16    9.14    4.14
  -8   3  16   11.97    4.30
   5  -8  16   13.48    5.32
  -4  -5 -16   44.31    9.77
  -5   9 -16   42.48    8.97
   5  -9  16   53.84    9.83
  -9   4  16   71.17   12.39
  -6  -3 -16   12.46    7.11
  -6  -3 -16    5.21    3.96
   6   3  16    4.16    3.77
   3  -9  16    1.28    2.13
  -9   6  16    6.29    4.43
  -6  -2 -16   35.61   11.85
  -6  -2 -16   29.26    9.74
   2  -8  16   31.16    6.88
   6   2  16   23.71    6.98
  -8   6  16   30.57    7.98
  -6  -1 -16    0.03    2.13
   7  -6 -16   -0.54    0.65
  -6  -1 -16   -0.80    0.99
   6   1  16    1.84    2.26
   1  -7  16    3.00    2.67
  -7   6  16   -0.44    1.47
  -6   0 -16  287.68   27.31
  -6   0 -16  268.55   21.86
   6   0  16  285.85   22.30
   0  -6  16  269.57   20.02
  -6   6  16  246.08   22.72
  -6   1 -16   85.61   16.98
  -6   1 -16   70.62   11.36
   5  -6 -16   77.68    9.70
   6  -1  16   71.45   10.74
  -1  -5  16   69.31    9.23
   4  -6 -16   12.01    3.73
  -6   2 -16    6.78    4.16
   6  -2  16    5.46    3.39
  -2  -4  16    1.25    1.31
  -6   3 -16   -0.23    0.75
  -6   3 -16    2.62    2.60
   3  -6 -16    1.60    1.25
  -3  -3  16    2.41    1.39
  -6   4 -16    4.63    4.02
  -6   4 -16    1.95    2.31
   6  -4  16    6.85    4.64
  -6   5 -16   64.01   11.42
   1  -6 -16   79.64   11.48
   6  -5  16   90.22   12.89
  -6   6 -16  253.26   23.10
   0  -6 -16  251.41   20.51
   6  -6  16  240.79   20.61
  -1  -6 -16   -0.44    1.53
  -6   7 -16   -0.33    1.66
  -7   1  16    0.47    0.95
   6  -7  16   -0.51    1.24
  -6   8 -16   27.88    8.04
   6  -8  16   20.77    6.20
  -8   2  16   28.11    6.12
  -3  -6 -16    6.21    4.26
  -6   9 -16    9.32    4.41
   6  -9  16    1.31    2.10
  -7  -2 -16   24.98   10.30
  -7  -2 -16   25.22    7.30
   7   2  16   37.76    9.80
   2  -9  16   29.21    6.91
  -9   7  16   13.47    7.49
  -7  -1 -16   71.46   12.76
   8  -7 -16   82.07    7.50
  -7  -1 -16   83.71   16.71
   7   1  16   79.73   13.63
  -8   7  16   71.71   13.89
   1  -8  16   65.81   11.03
  -7   0 -16  477.83   41.51
  -7   0 -16  392.28   29.36
   7  -7 -16  383.55   25.00
   0  -7  16  367.17   26.74
   7   0  16  383.54   29.29
  -7   7  16  373.68   31.05
  -7   1 -16   -0.60    1.50
   6  -7 -16    0.35    1.38
  -7   1 -16   -0.30    1.47
  -6   7  16   -0.17    1.26
  -1  -6  16    1.13    1.80
  -7   2 -16   38.65   10.98
   5  -7 -16   42.61    7.24
  -7   2 -16   53.51   10.27
  -2  -5  16   46.94    7.37
   7  -2  16   64.08   11.25
  -7   3 -16   10.72    4.78
  -7   3 -16   10.80    3.85
   7  -3  16   21.91    6.29
  -3  -4  16   23.09    4.30
   3  -7 -16   16.55    7.47
  -7   4 -16   21.71    6.46
  -7   4 -16   17.83    7.06
   7  -4  16    9.59    3.99
  -7   5 -16   30.72    8.82
   2  -7 -16   48.73    8.64
   7  -5  16   39.33    8.19
  -7   6 -16   -1.55    0.86
   1  -7 -16    0.96    1.73
   7  -6  16   -0.65    0.90
   0  -7 -16  380.17   28.99
  -7   7 -16  402.85   32.70
   7  -7  16  386.46   29.47
  -1  -7 -16   69.19   11.64
  -7   8 -16   68.52   13.64
   7  -8  16   71.00   12.14
  -8   1  16   74.05    8.51
  -7   9 -16   36.70    9.82
  -2  -7 -16   37.76    8.61
   7  -9  16   30.79    8.41
  -8   0 -16  168.25   20.77
  -8   0 -16  336.22   52.58
   8  -8 -16  149.74   12.96
   8   0  16  135.59   18.73
  -8   8  16  165.19   18.89
   0  -8  16  174.52   15.53
  -8   1 -16   70.57   11.71
  -8   1 -16   98.46   20.97
   7  -8 -16   71.68   10.05
  -1  -7  16   71.86   10.38
   8  -1  16   96.65   14.82
  -7   8  16   82.74   14.46
  -8   2 -16   28.56    7.89
  -8   2 -16   18.00    6.64
   6  -8 -16   22.32    6.44
  -2  -6  16   21.73    5.14
  -6   8  16   27.66    9.07
   8  -2  16   39.37    9.01
  -8   3 -16    1.62    2.34
   5  -8 -16    5.99    3.11
  -8   3 -16   14.14    5.05
  -3  -5  16    5.13    2.46
   8  -3  16    6.75    4.02
  -8   4 -16   85.89   12.18
   4  -8 -16  101.81   13.16
  -8   4 -16   75.93   13.93
   8  -4  16  124.77   16.30
  -4  -4  16  104.76    7.90
  -8   5 -16   14.39    6.51
   3  -8 -16    6.00    3.35
   8  -5  16    5.23    3.18
  -8   6 -16   23.68    7.83
   2  -8 -16   29.04    7.30
   8  -6  16   31.55    8.01
  -8   7 -16   78.46   15.90
   1  -8 -16   64.93   12.69
   8  -7  16   62.72   10.71
  -8   8 -16  178.40   30.90
   0  -8 -16  146.07   18.06
   8  -8  16  163.14   19.84
   7  -9 -16   19.63    5.41
  -9   2 -16   22.40    6.60
  -9   2 -16   56.78   22.14
  -2  -7  16   30.25    6.35
  -7   9  16   20.08    8.08
   9  -2  16   18.19    6.30
  -9   3 -16    6.60    4.01
   6  -9 -16    2.14    2.65
  -9   3 -16    2.64    2.70
   9  -3  16    5.77    4.93
  -6   9  16    5.91    5.24
  -3  -6  16    2.46    1.91
   5  -9 -16   39.77    7.83
  -9   4 -16   54.29   16.33
  -9   4 -16   53.68   10.13
  -4  -5  16   45.65    6.38
  -5   9  16   54.59   13.96
   9  -4  16   35.89   13.98
   4  -9 -16   49.84    9.60
  -9   5 -16   38.90   13.98
   9  -5  16   34.68   12.32
   3  -9 -16    0.62    2.21
  -9   6 -16   11.06    5.67
   9  -6  16   -0.90    1.14
   2  -9 -16   20.70    6.77
  -9   7 -16   20.76    7.81
   9  -7  16   19.82    6.33
   0   0 -17    5.60    2.15
   0   0  17    7.67    3.15
   0   0  17    4.48    2.27
   1  -1 -17   -0.51    0.77
  -1   0 -17    0.68    1.08
   0   1 -17   -0.05    0.82
   1   0  17   -0.93    0.82
  -1   1  17    0.87    1.61
   0  -1  17    0.27    1.43
   0  -1  17   -1.11    0.43
   1   0  17   -0.67    1.21
  -1   1  17    0.34    1.20
  -1   1 -17   -0.99    0.43
   0  -1 -17    0.93    1.17
   1   0 -17    0.34    0.88
  -1   0  17    2.55    2.16
   0   1  17    2.70    2.47
   1  -1  17    0.81    1.57
   1  -1  17   -0.57    1.07
   0   1  17   -0.38    0.91
  -1   0  17   -0.65    0.44
   2  -1 -17  184.52   13.17
  -1   2 -17  182.32   14.34
  -1  -1 -17  176.62   14.75
   1  -2  17  182.01   15.68
   1  -2  17  179.56   14.36
   1   1  17  168.69   17.23
  -2   1  17  181.94   15.07
   1   1  17  197.72   15.09
  -2   1  17  205.00   13.55
  -2  -1 -17   -0.95    1.15
   3  -2 -17    2.95    1.56
  -2  -1 -17    1.00    1.50
   1  -3  17   -0.06    1.18
   1  -3  17    2.38    1.89
  -3   2  17    0.08    1.70
   2   1  17   -0.21    1.38
   2   1  17   -0.22    1.21
   2  -2 -17   -0.63    0.67
  -2   0 -17    0.02    1.58
  -2   0 -17   -1.02    0.49
   0  -2  17    0.40    1.04
   2   0  17    0.44    1.64
   2   0  17    0.34    1.50
  -2   2  17   -0.32    0.66
   0  -2  17    1.89    1.78
  -2   2  17    0.73    1.82
   1   1 -17  185.65   13.63
  -2   1 -17  188.92   16.03
   1  -2 -17  180.97   14.28
  -2   1 -17  198.69   15.44
   2  -1  17  188.91   17.43
   2  -1  17  204.83   15.64
  -1  -1  17  173.29   13.38
  -1  -1  17  194.91   14.35
  -1   2  17  204.98   15.08
  -1   2  17  174.43   16.78
  -2   2 -17   -0.46    0.89
   0  -2 -17   -0.51    0.71
  -2   2 -17    0.73    1.82
   2   0 -17   -1.22    0.55
   2  -2  17   -0.17    1.11
  -2   0  17   -0.26    0.97
  -2   0  17   -0.27    0.57
   0   2  17   -0.46    1.21
   0   2  17    1.26    1.71
   3  -1 -17   -0.34    0.60
  -2   3 -17    2.88    1.98
  -1  -2 -17    0.00    1.07
  -2   3 -17    0.58    1.31
   1   2  17    1.73    1.67
   2  -3  17   -0.13    1.06
  -3   1  17    1.01    1.14
   1   2  17    2.60    2.78
  -2  -2 -17  160.95   17.07
   4  -2 -17  154.44   10.39
   2   2  17  100.97   20.18
   2  -4  17  152.16   13.37
   2  -4  17  152.71   14.62
   2   2  17  174.03   14.57
  -4   2  17  152.60   13.45
  -3  -2 -17  196.95   20.93
   2  -5  17  189.27   17.38
   2  -5  17  231.67   17.30
   3   2  17  206.16   17.58
   4  -3 -17  689.92   37.90
  -3  -1 -17  681.82   46.32
   3   1  17  703.33   42.18
  -4   3  17  588.95   46.04
   1  -4  17  666.62   40.43
   1  -4  17  662.87   41.19
   3  -3 -17   -0.67    0.67
  -3   0 -17    3.50    3.27
  -3   0 -17   -0.45    1.05
   0  -3  17   -0.25    0.97
   3   0  17   -0.61    1.58
   0  -3  17   -0.21    0.95
   3   0  17    0.85    1.54
  -3   1 -17    2.31    2.03
  -3   1 -17    0.55    1.59
   2  -3 -17    2.47    1.86
  -1  -2  17    0.26    0.89
  -2   3  17    1.51    2.37
   3  -1  17   -0.29    1.55
   3  -1  17    0.29    1.71
  -1  -2  17    1.81    1.55
   1  -3 -17   -0.75    0.97
  -3   2 -17    0.28    1.66
  -3   2 -17    2.76    2.28
   3  -2  17    0.24    1.54
  -2  -1  17    0.84    1.09
  -1   3  17    1.59    2.74
   3  -2  17    1.66    1.87
  -1   3  17    0.30    1.37
  -2  -1  17   -0.30    0.81
  -3   3 -17    0.93    1.69
   0  -3 -17    1.18    1.67
  -3   3 -17    0.79    1.61
   0   3  17   -0.18    1.81
  -3   0  17   -0.45    0.58
  -3   0  17    0.30    1.07
   3  -3  17    1.73    2.28
   0   3  17   -0.25    1.24
   3  -3  17   -0.33    0.86
  -3   4 -17  692.73   39.96
  -4   1  17  615.31   37.64
   3  -4  17  648.14   40.22
   1   3  17  612.14   45.28
   3  -4  17  635.47   42.21
   1   3  17  643.56   40.22
  -3   5 -17  217.70   16.07
   3  -5  17  205.17   17.12
  -5   2  17  210.64   15.54
   3  -5  17  186.38   21.37
   2   3  17  197.55   17.23
  -3  -3 -17  119.45   15.25
  -3   6 -17  115.70   10.08
  -3  -3 -17   87.74   15.86
   3   3  17  112.25   14.38
  -6   3  17  100.47   10.44
   3  -6  17  114.92   14.30
  -4  -3 -17   -1.84    1.13
  -4  -3 -17   -0.91    0.94
   4   3  17   -0.15    1.40
   3  -7  17   -1.31    0.94
  -7   4  17    0.99    1.92
  -4  -2 -17   91.85   12.34
  -4  -2 -17  117.10   19.11
   4   2  17  101.71   13.74
   2  -6  17  113.71   11.57
   2  -6  17   98.35   11.84
  -6   4  17  107.91   11.53
   5  -4 -17    4.64    2.02
  -4  -1 -17   10.86    4.30
  -4  -1 -17    4.49    4.00
   4   1  17    9.72    4.27
   1  -5  17    7.72    3.14
   1  -5  17   12.14    4.54
   4  -4 -17   -0.80    0.59
  -4   0 -17   -0.10    1.16
  -4   0 -17    1.66    3.49
   4   0  17   -1.62    0.66
   0  -4  17    0.11    1.42
   0  -4  17    1.93    1.58
  -4   4  17   -0.28    1.71
   3  -4 -17  696.59   39.33
  -4   1 -17  655.42   44.98
  -3   4  17  614.79   43.82
   4  -1  17  705.33   42.02
   4  -1  17  611.78   45.18
  -1  -3  17  682.92   38.71
  -1  -3  17  648.87   38.09
   2  -4 -17  146.49   12.90
  -4   2 -17  157.71   16.10
   4  -2  17  159.66   17.26
   4  -2  17  166.21   14.62
  -2   4  17  164.62   17.24
  -2  -2  17  159.71   11.56
   1  -4 -17  682.99   40.11
  -4   3 -17  643.67   42.52
   4  -3  17  577.76   43.53
   4  -3  17  717.76   41.54
  -1   4  17  607.21   44.75
  -3  -1  17  649.80   35.77
  -4   4 -17    1.05    1.91
   4  -4  17   -0.21    2.24
   4  -4  17    2.32    1.99
  -4   5 -17    6.37    3.85
   4  -5  17    6.76    3.23
   1   4  17    0.66    1.74
  -5   1  17    9.78    2.57
  -2  -4 -17   93.12   13.23
  -4   6 -17  102.02   11.07
  -6   2  17   99.30    9.23
   2   4  17   87.09   15.15
  -4   7 -17    0.54    1.54
  -3  -4 -17   -0.90    1.09
   3   4  17    0.05    1.45
  -7   3  17   -0.91    0.75
   4  -7  17   -0.22    1.52
  -4   8 -17  167.53   14.81
  -4  -4 -17  161.67   21.37
  -4  -4 -17  170.69   17.36
   4  -8  17  181.17   16.94
  -8   4  17  171.55   16.00
  -5  -4 -17   -0.41    1.88
  -4   9 -17    2.87    2.32
  -5  -4 -17    4.77    4.39
  -9   5  17   -1.02    1.06
   4  -9  17    2.42    2.92
  -5  -3 -17   38.84    8.84
  -5  -3 -17  101.07   25.74
  -8   5  17   48.51   10.08
   5   3  17   55.69    9.98
   3  -8  17   53.53    9.67
  -5  -2 -17    5.79    5.11
  -5  -2 -17    0.91    1.96
  -7   5  17    3.89    3.10
   5   2  17    4.54    2.94
   2  -7  17   12.11    7.37
  -5  -1 -17    9.47    3.73
   6  -5 -17    7.74    2.50
  -5  -1 -17    4.92    3.80
   5   1  17    9.73    4.01
  -6   5  17    9.65    4.63
   1  -6  17   11.37    3.97
   5  -5 -17    1.06    1.44
  -5   0 -17   -0.38    1.92
  -5   0 -17    0.32    1.55
   0  -5  17   -0.69    1.17
   0  -5  17   -0.15    1.09
   5   0  17    0.20    1.33
  -5   1 -17    7.43    3.78
  -5   1 -17   10.01    4.25
   4  -5 -17    6.67    2.65
  -1  -4  17    9.43    2.97
  -1  -4  17    4.74    2.54
   5  -1  17   15.96    5.85
  -5   2 -17  222.10   18.33
  -5   2 -17  213.82   20.88
   3  -5 -17  219.58   16.72
  -2  -3  17  205.13   14.78
   5  -2  17  230.83   18.70
   2  -5 -17  209.21   16.54
  -5   3 -17  160.86   16.15
  -5   3 -17  189.50   19.21
  -3  -2  17  215.53   13.28
   5  -3  17  231.80   18.25
  -5   4 -17    2.21    2.16
  -5   4 -17   11.63    4.98
   5  -4  17    4.94    2.96
  -5   5 -17   -0.97    1.07
   0  -5 -17   -0.46    1.07
   5  -5  17   -1.06    1.07
  -5   6 -17   10.30    4.22
  -1  -5 -17    5.90    3.75
   5  -6  17    3.68    3.00
  -6   1  17    8.27    2.55
  -2  -5 -17    1.91    2.66
  -5   7 -17    1.50    2.51
   5  -7  17   -1.82    1.00
  -7   2  17    6.12    2.82
  -5   8 -17   58.39   11.15
  -3  -5 -17   54.17   10.85
  -8   3  17   59.39    9.72
   5  -8  17   45.23    9.19
  -4  -5 -17   -0.25    1.69
  -5   9 -17   -0.39    1.67
   5  -9  17    1.44    2.86
  -9   4  17    1.56    2.66
  -6  -3 -17    0.89    3.03
  -6  -3 -17    0.92    2.89
  -9   6  17    2.39    2.96
   3  -9  17    5.39    3.44
   6   3  17    7.08    4.30
  -6  -2 -17   25.79   10.35
  -6  -2 -17   25.92    7.09
   2  -8  17   33.56    7.39
   6   2  17   21.57    6.00
  -8   6  17   29.35    8.80
  -6  -1 -17   58.60   10.80
   7  -6 -17   55.79    7.01
  -6  -1 -17   62.83   15.75
   1  -7  17   66.21    9.80
   6   1  17   53.70    9.60
  -7   6  17   63.57   11.60
  -6   0 -17   -0.52    1.15
  -6   0 -17    3.56    4.52
   6  -6 -17   -0.25    0.97
   0  -6  17   -0.60    1.04
   6   0  17    1.47    2.07
  -6   6  17   -0.43    1.19
   0  -6  17    0.17    2.09
  -6   1 -17    8.82    4.40
   5  -6 -17    6.95    2.90
  -6   1 -17   10.94    4.71
   6  -1  17    4.97    3.48
  -1  -5  17    8.31    3.29
   4  -6 -17  122.16   10.92
  -6   2 -17   71.33   14.15
  -6   2 -17  133.41   13.00
   6  -2  17   83.25   12.31
  -2  -4  17  108.97    9.27
  -6   3 -17  107.76   14.57
  -6   3 -17  117.96   14.75
  -3  -3  17   99.22    8.09
   6  -3  17   95.56   12.51
  -6   4 -17  117.81   15.35
  -6   4 -17  113.57   14.63
   6  -4  17  118.57   15.28
  -6   5 -17    4.29    4.01
   1  -6 -17    3.24    2.68
   6  -5  17    4.01    2.82
  -6   6 -17   -0.47    1.35
   0  -6 -17   -0.95    0.81
   6  -6  17    1.83    2.21
  -1  -6 -17   75.36   12.50
  -6   7 -17   67.98   13.43
  -7   1  17   57.08    6.41
   6  -7  17   51.53    9.27
  -2  -6 -17   13.36    5.19
  -6   8 -17   32.06    8.63
   6  -8  17   30.55    8.04
  -8   2  17   22.06    5.38
  -3  -6 -17    3.16    3.44
  -6   9 -17    5.02    4.08
   6  -9  17    1.67    2.84
   8  -7 -17   30.53    4.88
  -7  -1 -17   22.45    9.29
  -7  -1 -17   40.34    9.45
   1  -8  17   26.25    6.46
  -8   7  17   24.39    8.91
   7   1  17   28.27    7.49
  -7   0 -17   -0.02    2.62
   7  -7 -17    0.96    1.42
  -7   0 -17   -1.43    1.31
  -7   7  17   -0.15    1.75
   7   0  17   -1.11    1.46
   0  -7  17    1.24    1.98
  -7   1 -17   56.78   10.73
  -7   1 -17   37.56    9.18
   6  -7 -17   60.07    8.19
   7  -1  17   58.60   10.72
  -1  -6  17   63.67    8.81
  -7   2 -17    8.74    4.19
  -7   2 -17    7.93    4.59
   7  -2  17    6.90    4.22
  -2  -5  17    8.87    3.25
   4  -7 -17   -0.52    0.87
  -7   3 -17    0.62    2.02
  -7   3 -17   -0.43    1.09
   7  -3  17    1.17    2.12
  -3  -4  17    0.36    0.88
   3  -7 -17    0.63    1.78
  -7   4 -17    0.47    1.65
  -7   4 -17   -1.15    0.79
   7  -4  17   -0.25    1.66
   2  -7 -17    4.51    3.18
  -7   5 -17    5.53    4.03
   7  -5  17    5.70    3.56
  -7   6 -17   62.18   13.17
   1  -7 -17   50.66    9.20
   7  -6  17   57.85    9.79
  -7   7 -17   -0.08    1.72
   0  -7 -17   -0.64    1.59
   7  -7  17    1.12    1.89
  -1  -7 -17   20.16    6.61
  -7   8 -17   18.98    6.98
   7  -8  17   29.95    7.14
  -8   8  17    0.12    1.96
  -8   1 -17   13.09    6.85
  -8   1 -17   29.21    7.73
   8  -1  17   26.69    8.46
  -1  -7  17   22.15    5.63
  -7   8  17   34.62    9.62
  -8   2 -17    4.94    5.26
  -8   2 -17   32.68    8.36
  -2  -6  17   19.38    4.48
  -6   8  17   21.83    6.54
   8  -2  17   16.06    5.29
  -8   3 -17   66.94   16.23
  -8   3 -17   47.27   10.41
   5  -8 -17   64.42   10.18
  -3  -5  17   54.98    7.30
   8  -3  17   40.39    8.88
  -8   4 -17  195.88   23.82
   4  -8 -17  139.76   14.48
  -8   4 -17  174.53   20.77
   8  -4  17  158.98   16.41
   3  -8 -17   59.27   10.16
  -8   5 -17   51.33   11.59
   8  -5  17   60.13   10.83
   2  -8 -17   19.17    6.04
  -8   6 -17   19.28    7.16
   8  -6  17   30.07    7.89
   1  -8 -17   28.57    7.73
  -8   7 -17   24.60    8.84
   8  -7  17   31.27    8.40
  -8   8 -17    1.88    2.85
  -9   3 -17    4.56    4.28
   6  -9 -17    5.32    3.39
  -9   3 -17    1.47    3.51
   9  -3  17    3.20    3.08
  -3  -6  17    5.70    2.86
  -6   9  17    5.98    4.51
   5  -9 -17   -0.07    1.69
  -9   4 -17    2.33    2.99
  -9   4 -17    0.30    1.75
  -5   9  17    3.43    4.01
   9  -4  17   -1.02    1.34
   4  -9 -17   -0.88    1.45
  -9   5 -17    0.69    3.11
   9  -5  17   -0.36    1.99
  -9   6 -17    4.96    3.77
   3  -9 -17    1.94    2.67
   9  -6  17    9.22    5.42
   0   0 -18 2714.33  143.71
   0   0  18 2687.82  143.65
   0   0  18 2684.98  146.68
   1  -1 -18  268.94   18.54
   0   1 -18  288.11   19.01
  -1   0 -18  256.94   19.25
  -1   1  18  265.74   20.89
  -1   1  18  270.38   18.48
   1   0  18  254.84   21.83
   1   0  18  255.95   19.17
   0  -1  18  268.46   20.17
  -1   1 -18  265.20   19.18
   0  -1 -18  302.94   19.65
   1   0 -18  243.55   17.80
   1  -1  18  262.48   19.18
  -1   0  18  267.15   18.18
  -1   0  18  270.31   20.08
   0   1  18  262.97   19.01
   0   1  18  260.44   21.85
   1  -1  18  261.24   24.19
  -1  -1 -18  532.08   33.97
  -1   2 -18  525.45   33.24
   2  -1 -18  528.08   31.78
   1   1  18  505.13   37.40
  -2   1  18  533.43   31.87
   1  -2  18  538.63   35.29
  -2   1  18  534.67   34.41
   1  -2  18  569.58   33.79
   1   1  18  565.75   34.25
   3  -2 -18  772.24   43.08
  -2  -1 -18  826.33   50.58
   2   1  18  712.36   50.70
  -3   2  18  745.62   46.81
   1  -3  18  747.38   46.42
   2   1  18  758.28   46.27
   1  -3  18  763.23   45.18
  -2   0 -18  556.78   35.70
   2  -2 -18  509.74   30.96
  -2   0 -18  506.21   32.90
   2   0  18  469.13   35.69
   2   0  18  537.46   33.24
   0  -2  18  524.77   32.52
  -2   2  18  511.68   30.96
  -2   2  18  455.88   35.54
   1   1 -18  547.53   31.98
  -2   1 -18  563.94   35.09
   1  -2 -18  534.19   32.81
  -2   1 -18  525.62   33.77
   2  -1  18  534.15   33.89
   2  -1  18  513.13   36.48
  -1  -1  18  536.39   31.86
  -1   2  18  521.91   36.43
  -1   2  18  514.71   32.56
  -1  -1  18  505.89   32.52
   2   0 -18  536.88   30.14
  -2   2 -18  498.91   32.44
  -2   2 -18  502.43   31.88
   0  -2 -18  536.96   32.62
  -2   0  18  493.23   31.41
   0   2  18  504.09   32.20
   2  -2  18  514.71   35.13
  -2   0  18  502.12   29.90
   0   2  18  476.19   35.72
   2  -2  18  506.70   32.53
  -2   3 -18  783.08   43.39
  -2   3 -18  752.04   45.67
   3  -1 -18  771.71   42.52
  -1  -2 -18  786.62   46.45
  -3   1  18  751.97   42.46
   2  -3  18  744.95   47.63
   1   2  18  744.66   51.99
   2  -3  18  777.02   45.96
   1   2  18  763.60   46.23
  -3   1  18  731.64   44.96
   4  -2 -18  275.39   16.42
   2   2  18  263.80   20.51
   2  -4  18  283.15   20.25
  -4   2  18  236.49   19.36
   2  -4  18  255.30   21.09
  -3  -2 -18   87.67   15.64
  -3  -2 -18   85.10   12.84
   3   2  18   77.06   13.19
   2  -5  18   66.59    9.71
  -3  -1 -18    0.26    1.97
   4  -3 -18   -0.33    0.76
  -3  -1 -18   -0.68    1.00
   1  -4  18   -0.48    1.27
  -4   3  18   -0.98    1.39
   1  -4  18    2.30    2.00
   3   1  18   -1.78    0.64
  -3   0 -18  217.33   19.52
   3  -3 -18  196.58   14.16
   3   0  18  167.91   19.22
   3   0  18  175.95   15.90
   0  -3  18  190.41   14.68
  -3   3  18  183.60   17.53
   0  -3  18  196.82   15.11
   2  -3 -18  697.68   44.11
  -3   1 -18  827.88   49.72
  -1  -2  18  787.68   43.93
   3  -1  18  762.35   58.06
  -2   3  18  713.59   48.95
  -1  -2  18  779.98   44.49
   3  -1  18  758.47   46.55
   1  -3 -18  810.70   45.29
  -3   2 -18  817.47   47.87
  -2  -1  18  731.27   42.58
   3  -2  18  754.77   45.94
  -1   3  18  724.60   49.47
   3  -2  18  713.91   49.15
  -2  -1  18  736.00   42.36
  -1   3  18  732.00   44.74
   0  -3 -18  205.67   15.99
  -3   3 -18  194.34   16.17
   0   3  18  155.07   18.07
   3  -3  18  193.32   18.32
   0   3  18  189.33   15.58
  -3   0  18  180.84   12.37
  -3   0  18  184.52   13.44
   3  -3  18  191.97   16.01
  -3   4 -18   -0.01    1.41
  -1  -3 -18    1.00    1.74
   3  -4  18    0.09    2.12
  -4   1  18   -0.59    1.01
   3  -4  18    3.78    2.67
   1   3  18    0.64    1.15
  -3   5 -18   83.90    8.27
  -2  -3 -18   63.59    9.96
   2   3  18   79.60   18.58
   3  -5  18   85.25   11.86
  -3  -3 -18  251.12   21.52
  -3  -3 -18  295.31   27.50
   3  -6  18  282.75   24.54
   3   3  18  261.38   21.78
  -6   3  18  268.72   20.17
  -4  -3 -18   57.23   11.00
  -4  -3 -18   46.34   11.73
   3  -7  18   30.34    7.81
   4   3  18   52.98   10.23
  -7   4  18   43.98    8.71
  -4  -2 -18   16.83    7.18
  -4  -2 -18   20.08    5.46
   2  -6  18   20.22    5.67
   4   2  18   15.52    5.34
  -6   4  18   21.81    5.99
  -4  -1 -18   43.15    8.77
  -4  -1 -18   62.72   13.22
   5  -4 -18   52.59    6.53
   1  -5  18   59.90    9.30
   4   1  18   76.34   11.86
   1  -5  18   56.17    9.68
  -4   0 -18 2084.27  121.71
  -4   0 -18 2116.51  116.58
   4  -4 -18 2120.70  112.44
   0  -4  18 2018.04  113.65
   0  -4  18 2179.98  114.04
   4   0  18 2101.32  117.19
  -4   1 -18    0.47    1.70
  -4   1 -18    0.12    2.41
   3  -4 -18    0.13    1.18
   4  -1  18   -0.35    1.26
  -3   4  18   -0.44    2.28
  -1  -3  18   -0.90    0.59
  -1  -3  18   -0.46    0.89
   2  -4 -18  273.15   19.75
  -4   2 -18  290.12   23.61
   4  -2  18  259.89   20.94
  -2   4  18  265.29   24.20
  -2  -2  18  266.91   17.66
   1  -4 -18   -0.89    0.94
  -4   3 -18    0.07    1.01
  -4   3 -18   -0.90    1.22
   4  -3  18   -1.65    0.76
  -3  -1  18   -0.84    0.39
  -4   4 -18 2000.87  116.14
   4  -4  18 2197.55  116.04
  -4   5 -18   44.64    8.40
  -1  -4 -18   46.86    8.86
   4  -5  18   57.10   10.10
  -4   6 -18   20.44    5.45
  -2  -4 -18   28.27    6.91
  -6   2  18   19.31    4.61
   4  -6  18   18.03    5.41
   2   4  18   30.30    7.23
  -4   7 -18   42.88    7.92
  -3  -4 -18   29.74    6.78
  -7   3  18   39.83    7.19
   3   4  18   50.22    9.95
   4  -7  18   31.94    7.89
  -4  -4 -18  150.06   18.89
  -4   8 -18  116.51   11.14
  -4  -4 -18  120.06   25.13
   4  -8  18  127.00   16.59
  -8   4  18  113.57   12.63
  -5  -3 -18   -0.47    1.57
  -5  -3 -18    0.79    4.98
   5   3  18   -0.65    2.51
  -8   5  18    0.21    1.87
   3  -8  18   -0.02    1.65
  -5  -2 -18    2.88    4.74
  -5  -2 -18    3.42    3.37
  -7   5  18    8.98    3.87
   5   2  18    6.14    4.05
   2  -7  18    5.40    3.28
   6  -5 -18   25.52    4.36
  -5  -1 -18   19.71    7.34
  -5  -1 -18   33.77    8.21
   5   1  18   18.24    5.57
   1  -6  18   30.14    6.28
  -6   5  18   28.59    7.19
   1  -6  18   21.92    9.65
  -5   0 -18  503.06   39.26
  -5   0 -18  508.77   34.40
   0  -5  18  505.97   31.76
   5   0  18  522.34   34.60
   0  -5  18  452.86   31.13
  -5   1 -18   67.96   11.17
  -5   1 -18   57.52   11.16
   4  -5 -18   50.52    7.67
  -1  -4  18   57.57    7.90
  -1  -4  18   42.85    5.58
   5  -1  18   52.46    9.18
  -5   2 -18   51.54    9.37
  -5   2 -18   89.21   15.85
   3  -5 -18   71.45    9.46
   5  -2  18   72.25   10.42
  -2  -3  18   76.23    7.14
  -5   3 -18   63.59   10.95
  -5   3 -18   65.29   11.24
  -3  -2  18   78.89    6.43
   5  -3  18   70.26   10.42
  -5   4 -18   42.24    9.53
  -5   4 -18   51.73    9.64
   5  -4  18   51.76    9.52
   0  -5 -18  515.48   34.68
  -5   5 -18  536.72   36.93
   5  -5  18  485.59   34.78
  -5   6 -18   29.45    7.96
  -1  -5 -18   40.28    8.81
   5  -6  18   22.02    6.52
  -5   7 -18    4.60    3.67
  -2  -5 -18    2.77    2.69
  -7   2  18    1.29    1.84
   5  -7  18    5.10    3.37
  -3  -5 -18   -0.96    1.28
  -5   8 -18    0.95    2.33
  -8   3  18    0.93    2.24
   5  -8  18   -1.01    1.16
  -6  -2 -18   40.63   12.22
  -6  -2 -18   34.61    8.54
   2  -8  18   30.78    7.48
   6   2  18   37.72    9.43
  -8   6  18   45.05    9.68
  -6  -1 -18    9.65    4.46
   7  -6 -18   18.33    3.54
  -6  -1 -18   19.45    7.57
   6   1  18   12.58    5.28
  -7   6  18   17.87    6.55
   1  -7  18   11.88    4.53
  -6   0 -18   17.85    5.96
   6  -6 -18   28.23    5.13
  -6   0 -18   42.37   12.70
   0  -6  18   25.33    5.93
   6   0  18   21.76    6.05
  -6   6  18   21.85    7.03
  -6   1 -18   19.24    8.08
   5  -6 -18   22.51    5.20
  -6   1 -18   25.04    6.36
  -1  -5  18   32.77    5.98
   6  -1  18   24.61    6.70
  -6   2 -18   15.93    5.64
  -6   2 -18   19.11    5.75
   4  -6 -18   22.30    5.41
  -2  -4  18   23.50    4.54
   6  -2  18   29.62    7.61
  -6   3 -18  260.05   21.50
  -6   3 -18  271.46   25.01
   6  -3  18  256.05   21.52
  -3  -3  18  254.87   16.60
  -6   4 -18   19.56    6.33
  -6   4 -18   13.54    4.86
   2  -6 -18   27.66    6.64
   6  -4  18   18.70    5.20
   1  -6 -18   15.99    5.50
  -6   5 -18   32.43    9.68
   6  -5  18   29.96    7.04
   0  -6 -18   26.66    6.94
  -6   6 -18   34.49    9.98
   6  -6  18   30.73    7.81
  -1  -6 -18   22.97    8.28
  -6   7 -18   14.78    6.12
   6  -7  18   19.21    5.95
  -6   8 -18   32.34    8.43
  -2  -6 -18   25.26    6.65
   6  -8  18   27.79    9.17
  -7  -1 -18    5.77    5.59
  -7  -1 -18    3.24    3.62
   8  -7 -18    3.64    1.91
  -8   7  18    2.68    5.00
   7   1  18   -0.27    1.63
   1  -8  18   -1.01    1.06
  -7   0 -18   15.58   11.59
   7  -7 -18   21.60    4.62
  -7   0 -18    9.98    4.70
   7   0  18   13.96    8.72
  -7   7  18    1.86    5.26
   0  -7  18   15.66    5.07
  -7   1 -18   14.98    5.71
   6  -7 -18   20.38    4.72
  -7   1 -18   13.62    5.73
   7  -1  18   22.76    7.00
  -1  -6  18   20.43    5.19
  -6   7  18   17.59    7.02
  -7   2 -18   -0.96    2.85
  -7   2 -18    1.51    1.82
  -2  -5  18    1.37    1.71
   7  -2  18    6.20    3.73
   4  -7 -18   22.76    6.59
  -7   3 -18   38.54    8.29
  -7   3 -18   28.29    7.64
   7  -3  18   33.49    7.09
  -3  -4  18   42.23    5.76
  -7   4 -18   38.35   10.00
   3  -7 -18   49.27    8.48
  -7   4 -18   46.90    9.86
   7  -4  18   46.26    9.71
  -7   5 -18    4.55    3.95
   2  -7 -18    2.83    2.51
   7  -5  18    0.63    1.98
   1  -7 -18    5.29    3.32
  -7   6 -18   11.63    5.91
   7  -6  18   22.29    6.74
   0  -7 -18   23.03    6.47
  -7   7 -18   13.18    5.75
  -1  -7 -18    4.68    3.60
  -7   8 -18    9.85    4.97
   7  -8  18    4.10    3.20
  -8   1 -18    3.83    3.70
  -8   1 -18    4.23    3.43
   8  -1  18    6.51    3.71
  -1  -7  18    0.80    2.08
  -7   8  18    2.87    3.26
  -8   2 -18   50.94   14.70
  -8   2 -18   40.78    9.83
   6  -8 -18   34.72    7.04
  -6   8  18   27.01    8.25
  -2  -6  18   40.68    7.01
   8  -2  18   35.09    8.80
  -8   3 -18    0.68    3.78
   5  -8 -18    2.98    2.67
  -8   3 -18    2.30    3.41
  -3  -5  18   -0.82    1.03
   8  -3  18   -0.56    2.33
   4  -8 -18  113.94   13.75
  -8   4 -18   62.37   12.93
  -8   4 -18  101.71   13.48
   8  -4  18  126.35   26.14
   3  -8 -18    0.42    1.73
  -8   5 -18    4.78    5.10
   8  -5  18   -0.80    1.76
  -8   6 -18   51.44   16.02
   2  -8 -18   41.10    9.91
   8  -6  18   25.98    7.29
  -8   7 -18   10.40    7.22
   1  -8 -18    3.60    3.55
   8  -7  18    4.48    3.91
   0   0 -19    9.09    3.25
   0   0  19    2.36    1.93
   0   0  19    4.30    3.17
   0   1 -19    0.27    1.09
   1  -1 -19    0.94    1.36
  -1   0 -19   -0.72    0.75
   1   0  19   -0.80    0.83
   0  -1  19   -0.61    0.65
  -1   1  19   -0.73    1.37
   1   0  19    0.07    1.89
  -1   1  19   -0.06    1.03
   0  -1  19   -0.66    1.14
   0  -1 -19    0.06    1.26
   1   0 -19    1.06    1.52
  -1   1 -19   -0.10    0.90
  -1   0  19    1.66    2.41
   1  -1  19    0.08    1.72
  -1   0  19   -0.83    0.70
   0   1  19    1.47    2.65
   0   1  19   -0.08    1.04
   1  -1  19   -0.65    0.78
  -1  -1 -19   66.07   10.13
   2  -1 -19   59.14    7.94
  -1   2 -19   70.08    9.39
   1   1  19   86.00   10.72
  -2   1  19   65.22    8.48
   1  -2  19   68.83    9.05
  -2   1  19   65.59    6.84
   1  -2  19   67.99    9.57
   3  -2 -19  275.03   18.18
  -2  -1 -19  275.04   22.16
  -3   2  19  282.09   22.27
   1  -3  19  241.63   19.40
   2   1  19  268.81   20.90
   1  -3  19  291.57   21.59
   2  -2 -19   -0.33    0.82
  -2   0 -19   -1.25    1.26
   0  -2  19    0.24    1.15
   0  -2  19    0.87    1.86
   2   0  19   -0.64    1.65
   2   0  19    0.90    1.61
  -2   2  19    0.79    1.56
  -2   2  19   -0.10    1.59
  -2   1 -19   44.59    7.78
  -2   1 -19   69.01    8.49
   1  -2 -19   62.75    8.71
  -1  -1  19   56.36    7.24
  -1   2  19   63.64    8.51
  -1  -1  19   62.56    7.83
   2  -1  19   77.58   10.72
  -1   2  19   62.79   11.37
   2  -1  19   73.39   12.77
  -2   2 -19   -0.71    0.57
   2   0 -19    0.22    1.04
  -2   2 -19   -0.17    1.00
   0  -2 -19   -0.28    0.92
   2  -2  19    0.12    1.98
  -2   0  19    1.32    1.30
   2  -2  19   -1.06    0.68
  -2   0  19    1.03    1.83
   0   2  19   -0.72    0.74
   0   2  19    0.82    3.16
   3  -1 -19  274.56   17.24
  -2   3 -19  261.36   20.19
   1   2  19  272.71   20.43
  -3   1  19  279.16   17.34
  -3   1  19  256.51   19.35
   2  -3  19  250.44   19.75
   2  -3  19  249.16   21.35
   4  -2 -19    4.19    1.82
  -2  -2 -19    2.90    2.59
   2   2  19    1.05    1.90
  -4   2  19    1.16    2.75
   2  -4  19    1.06    2.99
   2  -4  19    3.09    2.43
   5  -3 -19   44.36    4.36
  -3  -2 -19   45.54    8.66
  -3  -2 -19   41.50   10.47
   2  -5  19   50.30   12.46
   3   2  19   47.86    8.63
   2  -5  19   35.09    7.34
  -5   3  19   36.80   11.87
   4  -3 -19   14.45    3.14
  -3  -1 -19    8.81    3.71
  -3  -1 -19    8.57    4.59
   1  -4  19   11.26    4.41
   1  -4  19   19.43    5.00
   3   1  19   15.10    5.58
  -4   3  19    3.45    3.31
  -3   0 -19   -1.02    1.24
   3  -3 -19    0.29    1.33
   0  -3  19   -0.12    1.08
   0  -3  19   -0.99    1.13
   3   0  19   -0.26    0.90
  -3   3  19   -0.75    1.57
  -3   1 -19  289.17   22.86
   2  -3 -19  256.46   18.84
  -1  -2  19  269.00   18.33
  -2   3  19  246.52   25.14
  -1  -2  19  256.42   18.41
   3  -1  19  277.16   20.83
  -3   2 -19  248.44   23.91
   1  -3 -19  286.45   19.60
  -3   2 -19  240.81   23.56
  -1   3  19  255.08   19.09
  -1   3  19  234.71   22.58
  -2  -1  19  252.40   17.38
   3  -2  19  249.64   24.72
   3  -2  19  283.77   20.64
  -2  -1  19  244.89   16.83
  -3   3 -19    0.03    1.56
  -3   3 -19   -0.46    0.85
   3  -3  19    1.00    1.49
   0   3  19   -0.91    0.62
  -3   0  19   -0.32    0.60
   3  -3  19    3.00    3.49
  -3   0  19    0.66    1.40
  -3   4 -19   14.13    4.13
  -1  -3 -19    3.84    3.13
   1   3  19    6.10    3.24
   3  -4  19    5.14    3.13
  -4   1  19   12.01    3.76
  -2  -3 -19   46.40    8.36
   3  -5  19   41.98    8.37
   2   3  19   36.70    7.57
  -3  -3 -19   88.48   13.39
   3  -6  19   98.49   12.81
   3   3  19   91.57   13.77
  -6   3  19   87.32    9.79
  -4  -3 -19    2.22    4.10
  -4  -3 -19    0.94    2.50
   3  -7  19   -0.11    1.86
   4   3  19    2.17    2.57
  -7   4  19    2.05    2.52
  -4  -2 -19   22.27    8.03
  -4  -2 -19   14.64    4.74
  -6   4  19   31.86    7.54
   4   2  19   17.86    5.90
   2  -6  19   23.80    6.63
  -4  -1 -19   50.89   13.14
   5  -4 -19   55.04    6.65
  -4  -1 -19   36.95    7.52
   4   1  19   31.09    7.15
   1  -5  19   53.31    8.96
  -4   0 -19    0.40    1.99
  -4   0 -19    0.77    2.16
   4  -4 -19    0.48    1.25
   4   0  19    0.06    2.33
   0  -4  19    1.45    2.05
   0  -4  19    0.10    1.21
  -4   1 -19   18.71    6.77
   3  -4 -19    9.58    3.29
  -4   1 -19   11.68    4.12
  -1  -3  19   14.47    3.83
  -4   2 -19    3.84    2.74
  -4   2 -19    2.73    3.19
   2  -4 -19    2.51    2.12
   4  -2  19    2.30    2.42
  -2  -2  19    3.15    1.98
  -4   3 -19   11.81    4.57
  -4   3 -19   11.86    3.91
   4  -3  19   12.16    4.11
  -3  -1  19   10.26    2.50
   0  -4 -19    0.14    1.29
  -4   4 -19   -0.17    1.68
  -4   5 -19   36.22    7.58
  -1  -4 -19   44.17    8.76
  -5   1  19   41.98    5.54
   1   4  19   54.96   10.03
   4  -5  19   34.63    7.00
  -5   1  19   41.85    4.92
  -4   6 -19   28.75    6.39
  -2  -4 -19   18.77    5.79
  -6   2  19   28.28    5.52
   2   4  19   30.48    7.36
   4  -6  19   33.04    7.98
  -4   7 -19    3.76    2.39
  -3  -4 -19    0.45    1.98
   3   4  19   -1.70    0.94
   4  -7  19    1.98    2.57
  -7   3  19    0.47    1.59
  -4  -4 -19   -0.87    1.38
   4  -8  19   -1.18    1.11
  -8   4  19   -0.42    1.20
  -5  -3 -19   49.26   13.29
  -5  -3 -19   40.89    9.70
   3  -8  19   40.79    9.38
  -8   5  19   43.02    9.42
   5   3  19   43.87   10.13
  -5  -2 -19   17.71    5.72
  -5  -2 -19   23.75    8.46
   2  -7  19   21.87    5.94
   5   2  19   26.19    7.26
  -7   5  19   18.38    6.35
   6  -5 -19    9.89    2.74
  -5  -1 -19    3.09    3.43
   5   1  19   14.44    5.08
  -6   5  19   14.30    5.75
   1  -6  19   15.03    4.47
  -5   0 -19   -0.42    1.65
  -5   0 -19    1.22    2.78
   5  -5 -19   -1.76    0.72
   0  -5  19    0.87    1.69
   0  -5  19   -0.95    1.39
   5   0  19   -1.21    1.10
  -5   1 -19   46.65    9.09
   4  -5 -19   43.78    7.25
  -5   1 -19   26.89    7.59
   5  -1  19   60.84   10.53
  -1  -4  19   46.57    7.15
  -1  -4  19   43.43    5.56
   3  -5 -19   44.32    7.48
  -5   2 -19   53.51   10.79
  -5   2 -19   47.11    9.54
  -2  -3  19   48.31    6.76
   5  -2  19   50.98    9.90
  -5   3 -19   54.06   11.76
  -5   3 -19   38.98    8.65
   5  -3  19   42.28    7.96
  -3  -2  19   45.18    4.71
   1  -5 -19   32.60    7.23
  -5   4 -19   28.93    7.38
  -5   4 -19   28.71    6.21
   5  -4  19   48.02    9.09
  -5   5 -19    1.11    2.23
   0  -5 -19    1.92    2.17
   5  -5  19   -0.04    2.13
  -1  -5 -19    9.32    4.52
  -5   6 -19    8.27    4.07
   5  -6  19    4.92    3.45
  -5   7 -19   19.57    6.18
  -2  -5 -19   26.24    7.41
  -7   2  19   26.10    5.47
   5  -7  19   15.90    5.69
  -5   8 -19   36.44    8.15
  -3  -5 -19   29.35    8.32
  -6  -2 -19    1.15    3.37
  -6  -2 -19   -0.09    1.66
  -8   6  19    3.28    3.05
   2  -8  19   -0.01    1.65
   6   2  19    2.74    2.73
   7  -6 -19   39.14    5.47
  -6  -1 -19   35.73    8.24
   1  -7  19   58.66    9.95
  -7   6  19   33.12    8.55
   6   1  19   18.98   10.24
   6  -6 -19    1.14    1.59
  -6   0 -19    0.15    2.06
  -6   0 -19   -0.80    1.45
  -6   6  19    0.92    2.53
   6   0  19    0.09    1.84
   0  -6  19   -1.01    0.79
  -6   1 -19    9.85    4.30
  -6   1 -19   13.92    6.65
   5  -6 -19   10.16    3.48
  -1  -5  19   10.35    3.67
   6  -1  19    8.66    3.70
  -6   2 -19   15.25    5.66
  -6   2 -19   24.19    6.72
  -2  -4  19   23.04    4.73
   6  -2  19   24.83    7.04
  -6   3 -19   63.51   12.00
  -6   3 -19  103.13   14.79
   6  -3  19   99.23   14.90
  -3  -3  19   96.36    7.70
  -6   4 -19   17.03    5.35
   2  -6 -19   19.25    5.19
  -6   4 -19   30.65    9.68
   6  -4  19   24.43    6.13
  -6   5 -19    7.69    4.59
   1  -6 -19    0.40    1.72
   6  -5  19    8.73    4.30
  -6   6 -19   -1.07    0.90
   0  -6 -19   -0.61    1.40
   6  -6  19   -1.22    0.97
  -6   7 -19   51.39   11.59
  -1  -6 -19   28.55    7.73
   6  -7  19   37.18    8.33
  -2  -6 -19    1.57    2.73
  -6   8 -19    0.04    1.82
   6  -8  19   -0.73    1.59
  -7   0 -19    3.42    4.66
   7  -7 -19   -1.05    0.99
  -7   0 -19    0.35    2.12
   0  -7  19   -1.74    0.98
  -7   7  19   -0.67    1.67
   7   0  19   -0.76    1.96
  -7   1 -19   34.10   16.06
  -7   1 -19   46.77   10.41
   6  -7 -19   50.11    8.02
   7  -1  19   34.21   11.05
  -1  -6  19   38.77    7.08
  -6   7  19   41.01   10.33
  -7   2 -19   19.66    6.97
  -7   2 -19   14.83    5.69
   7  -2  19   20.81    6.42
  -2  -5  19   19.68    4.80
  -7   3 -19    1.07    2.13
  -7   3 -19    3.01    2.82
   4  -7 -19    0.06    1.54
   7  -3  19   -1.49    1.08
  -3  -4  19    4.60    2.09
  -7   4 -19    0.85    2.27
   3  -7 -19   -0.88    1.32
  -7   4 -19    7.16    5.59
   7  -4  19   -0.90    0.97
   2  -7 -19   16.24    5.26
  -7   5 -19   18.32    7.51
   7  -5  19   17.69    6.25
  -7   6 -19   28.93    8.80
  -7   7 -19   -0.01    1.63
   0  -7 -19   -0.37    1.87
   7  -7  19    1.56    2.73
  -8   2 -19   -0.84    1.65
   6  -8 -19   -0.03    1.62
  -8   2 -19   -1.01    1.28
  -2  -6  19   -0.48    0.98
  -6   8  19    0.04    1.87
   8  -2  19    0.00    1.86
  -8   3 -19   37.21   10.73
   5  -8 -19   40.17    8.31
  -8   3 -19   51.89   11.27
   8  -3  19   36.41    9.48
   4  -8 -19    1.15    1.79
  -8   4 -19    0.73    2.29
  -8   4 -19   -1.10    1.23
   8  -4  19   -1.41    1.06
  -8   5 -19   25.29    7.45
   3  -8 -19   37.80    7.82
   8  -5  19   35.67    9.34
   2  -8 -19   -0.59    1.41
  -8   6 -19    1.25    2.86
   8  -6  19    5.00    3.90
   0   0 -20 2534.58  135.62
   0   0  20 2504.06  139.16
   0   0  20 2527.35  135.56
   1  -1 -20   20.71    4.99
   0   1 -20   24.74    5.14
  -1   0 -20   37.89    7.32
   1   0  20   30.61    6.56
   0  -1  20   22.02    6.12
  -1   1  20   35.40    8.98
  -1   1  20   22.65    5.12
   1   0  20   35.30   12.83
   0  -1  20   30.97    5.56
   1   0 -20   23.94    5.22
  -1   1 -20   24.32    5.82
   0  -1 -20   22.58    5.56
   1  -1  20   33.17    8.14
   0   1  20   29.85    5.92
  -1   0  20   22.88    4.77
   1  -1  20   19.31    4.57
   0   1  20   21.31    8.04
  -1   0  20   36.08    8.06
  -1   2 -20    3.21    2.49
   2  -1 -20    4.40    2.58
  -2   1  20    2.40    2.62
  -2   1  20    6.68    2.64
   1  -2  20    6.43    2.61
   1  -2  20   13.00    5.80
   1   1  20   11.26    3.97
  -2  -1 -20    3.80    2.62
   3  -2 -20    8.85    2.76
   1  -3  20   18.92    5.89
  -3   2  20   15.29    5.52
   1  -3  20   18.05    4.90
   2   1  20    7.61    3.29
  -2   0 -20  101.49   13.90
   2  -2 -20  152.31   12.26
   0  -2  20  163.04   13.00
  -2   2  20  153.79   12.31
   2   0  20  149.27   13.77
   0  -2  20  149.83   13.96
  -2   2  20  137.72   14.77
   1   1 -20    4.32    2.30
   1  -2 -20    3.22    2.06
  -1   2  20    4.56    4.17
  -1  -1  20    6.38    3.28
   2  -1  20    1.01    2.52
   2  -1  20    0.60    1.47
  -1   2  20    7.72    3.01
  -1  -1  20    1.70    2.02
   2   0 -20  153.58   12.07
   0  -2 -20  172.08   16.14
   0   2  20  159.43   13.99
   2  -2  20  178.42   14.89
   2  -2  20  154.25   16.22
  -2   0  20  155.60   12.18
  -2   0  20  156.90   13.74
   3  -1 -20   14.68    3.26
  -3   1  20   14.89    4.87
   2  -3  20   22.01    5.26
  -3   1  20   15.24    3.49
   1   2  20    9.44    4.02
   2  -3  20   20.26    6.58
  -2  -2 -20   20.12    5.69
   4  -2 -20   23.87    4.04
   2  -4  20   37.07    7.62
   2  -4  20   24.21   10.18
   2   2  20   35.97    7.62
  -4   2  20   30.95    7.26
  -3  -2 -20   97.29   13.14
  -3  -2 -20  118.82   15.58
   2  -5  20  118.65   11.98
   3   2  20   97.61   13.24
  -3  -1 -20   -0.47    0.87
   4  -3 -20    1.02    1.28
  -3  -1 -20    0.65    2.30
   1  -4  20   -0.58    1.97
  -4   3  20   -0.83    3.55
   3   1  20    0.69    1.92
   1  -4  20   -0.92    0.80
   3  -3 -20    0.02    1.25
  -3   0 -20    6.12    3.13
  -3   0 -20    3.19    3.23
   3   0  20   -1.18    1.27
  -3   3  20    2.64    3.24
   0  -3  20    0.57    1.47
   0  -3  20    1.91    2.35
  -3   1 -20   14.01    4.85
   2  -3 -20   16.92    4.35
  -3   1 -20   24.12    5.85
   3  -1  20   13.22    4.63
  -1  -2  20   11.65    3.37
  -2   3  20   11.84    8.60
  -1  -2  20   12.21    3.73
  -3   2 -20   19.64    5.90
   1  -3 -20   16.52    4.33
  -2  -1  20   12.81    3.23
  -2  -1  20   19.49    4.63
   3  -2  20   21.33    5.97
  -1   3  20   13.30    4.03
  -3   3 -20    1.24    1.94
   0  -3 -20    1.29    1.66
  -3   3 -20    3.62    2.56
  -3   0  20    0.77    1.67
   0   3  20   -0.50    1.35
  -3   0  20    1.05    1.15
   3  -3  20    1.53    2.00
  -1  -3 -20    0.39    1.37
  -3   4 -20    0.70    1.47
  -4   1  20    0.38    1.59
   3  -4  20    0.52    1.54
  -2  -3 -20  117.51   15.18
   2   3  20  130.71   15.25
   3  -5  20  106.13   13.84
  -5   2  20  106.90   11.31
  -3  -3 -20    0.11    1.89
  -6   3  20   -0.38    1.20
   3  -6  20    0.64    2.05
   3   3  20   -0.74    1.01
  -4  -3 -20    2.51    2.91
  -4  -3 -20    6.41    6.33
   4   3  20   -0.37    3.01
   3  -7  20    2.06    2.59
  -7   4  20    6.54    3.45
  -4  -2 -20    1.03    2.86
  -4  -2 -20   -0.05    1.30
  -6   4  20    0.83    2.03
   4   2  20    1.16    2.29
   2  -6  20    0.77    1.71
   5  -4 -20   50.69    6.56
  -4  -1 -20   54.96    9.67
  -4  -1 -20   39.52   10.55
   4   1  20   46.46    9.41
   1  -5  20   40.72    9.69
   1  -5  20   60.84    9.21
  -4   0 -20    4.31    2.92
  -4   0 -20    0.58    2.10
   4  -4 -20    0.48    1.22
   0  -4  20    0.06    1.38
   4   0  20   -1.15    1.01
   0  -4  20    1.44    2.23
  -4   1 -20    4.01    3.66
  -4   1 -20   -1.05    1.22
   3  -4 -20   -0.58    0.76
   4  -1  20   -0.71    0.79
  -1  -3  20    1.28    1.52
  -1  -3  20    2.22    1.96
  -4   2 -20   23.47    6.94
   2  -4 -20   25.74    5.90
  -4   2 -20   17.44    5.14
  -2  -2  20   23.59    4.46
   4  -2  20   25.42    6.04
  -4   3 -20   -0.71    1.08
  -4   3 -20    2.15    2.59
   1  -4 -20   -1.08    0.67
   4  -3  20   -0.47    1.45
  -3  -1  20    0.48    1.01
   0  -4 -20    4.08    3.05
  -4   4 -20    1.71    2.42
   4  -4  20    0.66    1.71
  -4   5 -20   37.34    7.63
  -1  -4 -20   39.58    7.95
  -5   1  20   52.43    6.47
   4  -5  20   52.67   10.26
  -2  -4 -20   -0.40    1.45
  -4   6 -20    1.61    2.08
  -6   2  20   -0.59    0.82
   2   4  20   -0.58    1.32
   4  -6  20    1.64    2.49
  -3  -4 -20    6.48    3.88
   4  -7  20    4.11    3.13
  -7   3  20    7.78    3.59
   3   4  20    2.36    4.28
  -5  -2 -20   -1.12    1.24
  -5  -2 -20   -0.75    1.97
   5   2  20   -1.16    1.38
  -7   5  20    1.76    2.38
   2  -7  20   -0.31    1.42
  -5  -1 -20   49.95   12.19
  -5  -1 -20   47.30   10.24
   6  -5 -20   34.70    5.23
   5   1  20   35.00    8.20
   1  -6  20   24.05    6.73
  -6   5  20   43.82    9.58
  -5   0 -20  101.06   18.70
  -5   0 -20   77.38   12.15
   5  -5 -20   69.12    8.62
   0  -5  20   64.46    9.25
   5   0  20   70.77   11.21
  -5   1 -20   55.59   10.21
   4  -5 -20   45.68    7.56
  -5   1 -20   47.06   10.80
   5  -1  20   50.09    9.88
  -1  -4  20   48.10    7.63
  -5   2 -20  118.46   15.03
  -5   2 -20  136.44   13.71
  -2  -3  20  105.99    9.52
   5  -2  20  104.15   13.75
  -5   3 -20  128.79   16.21
  -5   3 -20  128.20   14.97
  -3  -2  20  109.57    8.79
   5  -3  20  105.99   14.09
   1  -5 -20   44.67    8.69
  -5   4 -20   44.36   10.22
  -5   4 -20   38.23    7.97
   5  -4  20   47.10    9.03
  -5   5 -20   83.78   10.95
   0  -5 -20   68.02   11.39
   5  -5  20   80.37   12.77
  -5   6 -20   43.42    9.24
  -1  -5 -20   23.86    6.35
   5  -6  20   28.06    6.93
  -5   7 -20   -0.11    1.58
  -2  -5 -20   -0.71    1.48
   5  -7  20   -1.42    1.23
  -6  -1 -20   32.33   11.59
  -6  -1 -20   43.49    9.81
   7  -6 -20   33.43    5.02
   6   1  20   16.17    5.97
  -7   6  20   43.61   10.04
   1  -7  20   32.03    7.10
  -6   0 -20   69.92   15.99
   6  -6 -20   57.19    7.83
  -6   0 -20   58.65   11.64
  -6   6  20   46.91   10.09
   0  -6  20   55.65    8.78
   5  -6 -20   42.84    6.90
  -6   1 -20   45.94   10.99
  -6   1 -20   46.74    9.69
  -1  -5  20   31.82    6.25
   6  -1  20   37.20    8.08
  -6   2 -20    5.00    4.06
  -6   2 -20   -0.69    1.26
  -2  -4  20   -0.48    0.90
   6  -2  20    1.57    2.21
   3  -6 -20    0.74    1.83
  -6   3 -20    0.60    1.79
  -6   3 -20    2.36    2.84
   6  -3  20    1.21    2.39
  -3  -3  20    0.45    1.10
   2  -6 -20   -0.74    1.10
  -6   4 -20    1.29    2.28
  -6   4 -20   -0.50    1.47
   6  -4  20    0.11    1.54
   1  -6 -20   40.11    8.86
  -6   5 -20   45.26   11.14
   6  -5  20   37.71    8.22
  -6   6 -20   64.87   12.81
   6  -6  20   70.65   12.72
  -6   7 -20   34.84    8.60
  -1  -6 -20   39.06    8.53
   6  -7  20   33.58    8.19
  -7   1 -20   37.72   12.00
  -7   1 -20   28.89    7.75
  -1  -6  20   29.71    6.21
   7  -1  20   38.52    8.69
  -6   7  20   32.69    8.55
  -7   2 -20    1.39    2.32
  -2  -5  20   -1.04    0.92
   7  -2  20    0.17    1.78
  -7   3 -20    4.10    3.10
   4  -7 -20    7.13    4.06
  -7   3 -20    7.04    5.45
  -3  -4  20    6.76    2.34
   7  -3  20   19.00    8.59
   3  -7 -20    3.79    2.96
  -7   4 -20    7.94    4.78
  -7   4 -20    0.93    2.23
   2  -7 -20    0.51    2.11
  -7   5 -20    0.79    3.02
   7  -5  20    0.17    1.72
  -7   6 -20   44.04   11.80
   1  -7 -20   20.21    6.09
   7  -6  20   34.50    9.21
   0   0 -21    8.17    3.03
   0   0  21    5.51    6.72
   0   0  21    1.52    1.79
   1  -1 -21    0.23    1.20
   0   1 -21   -0.57    0.87
   1   0  21    1.06    1.73
   0  -1  21   -0.27    0.98
  -1   1  21   -0.54    0.83
  -1   1  21    2.36    3.83
   0  -1  21    0.22    1.82
   1   0 -21   -0.60    0.72
   0  -1 -21   -0.04    1.31
   1  -1  21   -0.79    1.92
  -1   0  21   -0.12    1.64
   1  -1  21    0.96    1.71
  -1   0  21    1.13    1.52
   0   1  21   -0.56    1.22
   2  -1 -21    9.66    3.23
   1   1  21   11.77    4.14
   1  -2  21   15.67    6.74
  -2   1  21   12.87    3.66
   1  -2  21    3.59    2.55
  -2   1  21   15.08    5.86
  -2  -1 -21   49.34    8.33
   1  -3  21   45.41   11.61
   2   1  21   43.42    9.43
   1  -3  21   47.89    8.35
  -3   2  21   48.24    9.93
   2  -2 -21    1.01    1.39
  -2   0 -21    2.15    2.14
   2   0  21    0.89    1.58
  -2   2  21    0.07    1.49
  -2   2  21    1.03    2.56
   0  -2  21   -0.47    1.40
   0  -2  21    0.38    1.17
   1  -2 -21   11.63    3.95
   1   1 -21   13.82    3.92
  -1  -1  21   12.94    3.79
  -1  -1  21   17.96    5.39
   2  -1  21   13.62    4.16
  -1   2  21    7.49    3.21
  -2   2 -21   -0.40    0.86
   2   0 -21    0.21    1.23
   0   2  21   -0.96    1.28
  -2   0  21   -0.28    0.95
   2  -2  21    0.86    1.43
  -2   0  21   -0.53    1.50
  -1  -2 -21   51.70    9.42
   3  -1 -21   43.36    6.03
   1   2  21   50.78    8.99
  -3   1  21   45.75    6.30
   2  -3  21   39.44    7.19
  -3   1  21   32.60    7.27
  -2  -2 -21   75.42   11.69
   4  -2 -21   84.68    7.37
   2   2  21   84.56   12.17
   2  -4  21   94.61   12.65
  -4   2  21   87.00   10.54
  -3  -2 -21    2.23    2.80
   3   2  21    6.35    3.68
   2  -5  21    2.14    2.22
   4  -3 -21   17.85    4.08
  -3  -1 -21   17.33    6.11
  -3  -1 -21   10.47    4.65
   3   1  21   20.12    5.89
   1  -4  21   18.29    5.16
   1  -4  21   21.25    7.21
   3  -3 -21   -0.27    0.90
  -3   0 -21    0.56    1.58
  -3   0 -21    0.59    2.58
   0  -3  21   -0.59    1.63
   0  -3  21    1.64    1.74
   3   0  21    1.32    2.20
  -3   1 -21   49.02   10.20
  -3   1 -21   47.15    9.13
   2  -3 -21   41.50    7.29
  -1  -2  21   51.93    7.83
   3  -1  21   46.42    8.72
  -3   2 -21   44.33    8.95
  -3   2 -21   51.72    9.45
  -1   3  21   51.01    8.17
  -2  -1  21   44.70    7.35
  -2  -1  21   54.58    7.23
  -3   3 -21   -1.00    0.87
   0  -3 -21   -0.69    0.88
  -3   3 -21   -0.03    1.46
   3  -3  21    0.54    1.70
  -3   0  21   -0.34    1.27
   0   3  21    1.82    2.34
  -3   0  21    0.65    1.15
  -1  -3 -21   10.92    4.28
   3  -4  21   26.06    6.38
   1   3  21   14.27    4.72
  -2  -3 -21    3.71    3.65
   2   3  21    1.17    2.27
   3  -5  21   10.78    4.15
  -3  -3 -21   92.99   14.06
  -6   3  21  115.07   11.48
   3  -6  21   98.06   13.45
   3   3  21   99.61   14.26
  -4  -3 -21   41.96    9.42
   3  -7  21   29.71    7.49
  -7   4  21   36.36    7.85
   4   3  21   42.80    9.40
  -4  -2 -21   15.62    7.79
  -4  -2 -21   13.04    5.11
   2  -6  21   13.78    4.63
  -6   4  21   14.63    5.10
   4   2  21   13.94    5.53
  -4  -1 -21    5.40    4.90
   5  -4 -21    4.90    2.30
  -4  -1 -21    2.51    2.91
   1  -5  21    9.39    3.47
   4   1  21    4.15    3.36
  -4   0 -21    0.78    2.30
  -4   0 -21   -0.71    1.03
   4  -4 -21   -0.25    0.89
   4   0  21   -1.54    0.88
   0  -4  21    0.29    1.68
  -4   1 -21   14.18    5.55
   3  -4 -21   15.28    4.13
  -4   1 -21   19.36    5.58
   4  -1  21    8.15    3.58
  -1  -3  21   10.82    3.41
  -4   2 -21   87.97   14.98
  -4   2 -21   68.15   10.70
   4  -2  21   84.50   11.67
  -2  -2  21   68.48    7.14
  -2  -2  21   80.90    7.62
  -4   3 -21   16.70    5.64
   1  -4 -21   17.29    5.18
  -4   3 -21   14.97    5.68
   4  -3  21   14.43    4.67
  -3  -1  21   18.32    3.47
   0  -4 -21    1.66    2.24
  -4   4 -21    0.37    2.06
   4  -4  21    0.01    1.12
  -1  -4 -21    9.97    4.24
  -4   5 -21   12.36    4.40
   4  -5  21    9.75    4.24
  -2  -4 -21   18.84    6.11
  -6   2  21   15.48    5.59
   4  -6  21   12.86    5.02
   2   4  21   11.17    5.09
  -3  -4 -21   32.60    8.56
   4  -7  21   25.44    6.74
   3   4  21   34.12    8.70
  -5  -2 -21    2.25    3.25
  -5  -2 -21    1.75    3.42
   2  -7  21   -0.07    1.45
  -7   5  21   -0.69    2.14
   5   2  21    0.71    2.78
  -5  -1 -21    2.35    3.99
   6  -5 -21    2.30    1.76
  -5  -1 -21    2.93    2.97
   1  -6  21    0.92    1.86
  -6   5  21    2.74    2.72
   5   1  21    6.83    6.26
  -5   0 -21    1.68    2.67
  -5   0 -21    2.23    2.46
   5  -5 -21   -0.10    1.16
   0  -5  21    0.01    1.44
   5   0  21   -0.03    1.67
  -5   1 -21    0.21    1.93
  -5   1 -21    4.87    4.85
   4  -5 -21    0.23    1.35
   5  -1  21    6.78    3.85
  -1  -4  21    6.01    2.64
  -5   2 -21    1.80    3.41
  -5   2 -21    3.19    3.10
  -2  -3  21    4.39    2.35
   5  -2  21    1.60    2.57
  -5   3 -21    2.01    2.11
   2  -5 -21    5.73    3.26
  -5   3 -21    7.79    4.80
   5  -3  21    4.11    3.16
  -3  -2  21    7.20    2.37
  -5   4 -21    3.25    3.32
  -5   4 -21    1.79    2.46
   1  -5 -21   12.31    4.61
   5  -4  21    7.54    4.44
  -5   5 -21    1.57    2.38
   0  -5 -21   -1.12    1.34
   5  -5  21   -1.12    1.11
  -5   6 -21    0.91    2.06
  -1  -5 -21    2.32    2.96
   5  -6  21    5.22    3.79
  -2  -5 -21    4.72    3.37
  -5   7 -21    0.24    1.69
   5  -7  21    1.01    2.11
  -6   0 -21    0.04    2.45
  -6   0 -21   -0.91    1.64
   6  -6 -21   -0.02    1.19
   0  -6  21   -0.47    1.15
   6   0  21   -0.29    1.63
  -6   6  21   -0.65    1.89
  -6   1 -21   -1.33    1.79
  -6   1 -21    0.17    2.06
   5  -6 -21    1.00    1.74
  -1  -5  21    1.84    2.18
   6  -1  21   -1.18    1.27
  -6   2 -21   21.85    8.75
  -6   2 -21   15.18    5.38
  -2  -4  21   25.54    5.27
   6  -2  21   22.98    6.43
  -6   3 -21   95.37   16.72
  -6   3 -21   85.93   12.29
   3  -6 -21   82.37   11.42
  -3  -3  21  104.51    8.37
   6  -3  21  104.44   13.83
   2  -6 -21    7.65    3.91
  -6   4 -21    7.06    4.00
  -6   4 -21   16.51    7.09
   6  -4  21    9.32    4.34
   1  -6 -21    1.83    2.71
  -6   5 -21    1.03    2.45
   6  -5  21   -1.19    1.27
  -6   6 -21    0.31    1.99
   0  -6 -21    0.74    2.71
   6  -6  21    3.18    2.95
  -7   2 -21   -0.25    2.49
  -7   2 -21    1.52    2.81
   5  -7 -21    1.29    1.92
  -2  -5  21    3.34    2.05
   7  -2  21    5.54    4.15
  -7   3 -21   27.19    7.64
   4  -7 -21   41.89    8.28
  -7   3 -21   40.72   13.49
   7  -3  21   34.51    8.97
  -3  -4  21   32.95    5.24
   3  -7 -21   25.96    6.71
  -7   4 -21   25.21    9.89
  -7   4 -21   20.80    6.28
   7  -4  21   40.31    9.20
  -7   5 -21    3.03    3.98
   2  -7 -21    3.92    3.49
   7  -5  21    0.87    2.01
   0   0 -22  951.62   60.81
   0   0  22 1045.99   58.60
   0   1 -22   41.17    7.31
   1  -1 -22   36.16    6.42
  -1   1  22   28.45    5.88
   0  -1  22   30.95    8.65
   0  -1  22   31.18    6.11
   1   0  22   32.92    6.45
   1   0 -22   29.92    6.16
  -1   1 -22   33.23    7.68
  -1   0  22   32.17   12.18
  -1   0  22   35.45    6.39
   1  -1  22   36.55    7.13
   0   1  22   40.95    7.17
  -1  -1 -22   80.02   11.09
  -1   2 -22   55.94   12.43
   2  -1 -22   73.16    9.29
  -2   1  22   72.56    8.90
   1   1  22   73.26   10.71
   1  -2  22   70.85   10.04
  -2  -1 -22   -0.55    1.05
   3  -2 -22    2.67    2.00
  -3   2  22    4.68    5.02
   1  -3  22    3.98    2.94
   2   1  22    1.94    2.14
   2  -2 -22   73.35    9.66
  -2   0 -22   76.23   11.05
   0  -2  22   65.95   14.41
   0  -2  22   55.60    8.56
  -2   2  22   71.61    9.28
   2   0  22   53.57    9.60
  -2   1 -22   69.45   10.08
  -1   2  22   67.99    9.78
  -1  -1  22   65.91    8.77
   2  -1  22   82.82   11.20
  -1  -1  22   78.82    9.96
  -2   2 -22   55.78    9.68
   2   0 -22   76.50    7.71
  -2   0  22   74.62    9.09
   2  -2  22   76.02   11.56
   0   2  22   74.52   10.63
  -2   0  22   72.16   11.12
  -1  -2 -22    1.13    2.34
   3  -1 -22    4.49    2.23
  -3   1  22    1.98    1.80
  -3   1  22    2.85    2.82
   2  -3  22    0.76    2.06
   1   2  22    0.36    1.63
  -2  -2 -22  163.44   15.61
   4  -2 -22  152.49   11.32
   2  -4  22  156.83   15.13
   2   2  22  147.92   15.02
  -3  -2 -22   12.85    6.18
   3   2  22    8.57    4.45
   2  -5  22   17.00    4.88
  -3  -1 -22   25.30    6.99
   4  -3 -22   22.71    5.91
   3   1  22   19.15    5.78
   1  -4  22   22.87    5.54
  -3   0 -22   46.53    9.21
   3  -3 -22   31.08    6.03
   0  -3  22   34.84    6.55
   3   0  22   44.10    8.81
   2  -3 -22    0.38    1.56
  -3   1 -22    1.32    2.31
  -3   1 -22    2.35    2.47
   3  -1  22    4.50    3.28
  -1  -2  22    1.01    2.00
  -1  -2  22    2.81    2.00
   1  -3 -22   -0.92    0.79
  -3   2 -22   -0.18    1.90
  -3   2 -22    0.60    1.55
  -2  -1  22    4.32    2.80
   3  -2  22    3.20    2.86
  -1   3  22   -0.25    1.19
   0  -3 -22   39.22    8.03
  -3   3 -22   33.56    7.06
   0   3  22   52.05    9.25
  -3   0  22   36.91    5.47
   3  -3  22   34.90    8.14
  -1  -3 -22   26.68    6.53
   3  -4  22   26.54    6.78
   1   3  22   20.75    5.77
  -2  -3 -22    5.09    3.67
   3  -5  22    5.03    3.51
   2   3  22   12.22    4.98
  -3  -3 -22    1.53    2.82
   3   3  22    1.88    2.98
  -6   3  22   -0.22    1.15
   3  -6  22   -0.88    0.98
  -4  -2 -22   -0.32    1.52
   4   2  22    3.33    3.11
  -6   4  22    4.24    3.42
   2  -6  22    4.90    3.60
  -4  -1 -22   34.20    8.81
   5  -4 -22   34.90    5.57
  -4  -1 -22   41.30   11.13
   1  -5  22   31.20    9.75
   4   1  22   46.35    9.26
   4  -4 -22  102.03    9.74
  -4   0 -22  111.91   17.26
  -4   0 -22  121.43   16.13
   4   0  22  103.29   14.58
   0  -4  22   94.26   11.87
  -4   1 -22   39.63    8.77
   3  -4 -22   25.16    5.66
  -4   1 -22   23.04    6.90
  -1  -3  22   19.91    4.63
   4  -1  22   24.87    6.83
  -4   2 -22  174.61   17.57
  -4   2 -22  156.69   15.94
  -2  -2  22  181.70   21.71
   4  -2  22  175.82   16.62
  -4   3 -22   27.78    7.41
   1  -4 -22   21.46    5.68
  -4   3 -22   14.72    5.16
   4  -3  22   24.15    6.96
  -3  -1  22   28.06    4.60
  -4   4 -22  111.66   12.05
   0  -4 -22  121.62   15.34
   4  -4  22  128.90   15.58
  -1  -4 -22   28.55    7.15
  -4   5 -22   42.66    7.64
   4  -5  22   35.65    7.67
  -2  -4 -22    5.95    4.17
   4  -6  22    1.52    2.62
  -5  -1 -22  155.17   19.18
   6  -5 -22  159.57   11.78
  -5  -1 -22  173.86   21.28
  -6   5  22  152.83   16.70
   1  -6  22  148.75   14.69
   5   1  22  165.20   19.97
  -5   0 -22   74.98   13.29
  -5   0 -22   67.90   14.09
   5  -5 -22   77.35    9.34
   0  -5  22   75.17   10.37
   5   0  22   49.11   14.53
  -5   1 -22   23.50    8.14
  -5   1 -22   44.98    9.91
   5  -1  22   42.47    8.62
  -1  -4  22   31.36    6.35
  -5   2 -22   12.24    5.28
  -5   2 -22    6.00    6.05
  -2  -3  22   13.91    3.64
   5  -2  22    3.40    3.31
  -5   3 -22   15.33    6.38
   2  -5 -22   10.26    4.27
  -3  -2  22   13.67    3.19
   5  -3  22   12.87    5.15
   1  -5 -22   45.24    8.96
  -5   4 -22   56.67   11.39
  -5   4 -22   18.60    6.72
   5  -4  22   35.54    8.11
  -5   5 -22   79.96   10.49
   0  -5 -22   74.86   13.52
   5  -5  22   61.85   10.67
  -5   6 -22  140.40   14.12
  -1  -5 -22  158.09   19.52
   5  -6  22  160.72   20.78
  -6   1 -22  146.69   19.26
  -6   1 -22  128.78   17.86
  -1  -5  22  148.26   13.00
   6  -1  22  147.39   18.90
  -6   2 -22    4.50    4.74
  -6   2 -22   -0.40    1.38
   4  -6 -22    1.68    2.12
   6  -2  22    0.73    1.92
  -2  -4  22    1.89    1.84
  -6   3 -22   -0.15    1.46
  -6   3 -22    0.43    2.51
   3  -6 -22   -0.86    1.14
   6  -3  22   -0.57    1.22
  -6   4 -22    5.49    3.69
  -6   4 -22    0.73    2.67
   2  -6 -22    2.74    2.84
   6  -4  22   -0.41    1.49
  -6   5 -22  156.33   17.27
   1  -6 -22  158.61   16.07
   6  -5  22  136.06   17.80
   0   0  23    6.78    3.13
  -1   0 -23    2.70    2.19
   1  -1 -23   -0.68    0.87
   0  -1  23   -1.30    0.74
  -1   1  23    1.14    1.72
   1   0  23   -1.10    0.85
  -1   1 -23    3.43    2.40
   1   0 -23    0.20    1.46
   0  -1 -23   -0.35    0.95
   0   1  23    0.30    1.38
  -1   0  23   -0.87    0.95
   1  -1  23    1.47    1.94
  -1  -1 -23   10.88    4.13
   2  -1 -23    7.29    3.02
  -1   2 -23    2.94    2.94
   1   1  23    6.32    3.38
  -2   1  23    6.73    3.10
   1  -2  23    4.41    2.85
  -2  -1 -23    7.48    4.22
   3  -2 -23    8.45    3.19
   2   1  23    7.12    3.78
   1  -3  23    4.05    2.72
  -2   0 -23   -0.22    1.06
   2  -2 -23    2.60    2.25
   2   0  23   -1.39    0.82
  -2   2  23   -0.08    1.29
   0  -2  23   -0.86    1.02
   1  -2 -23    4.88    3.30
  -2   1 -23   11.38    4.58
  -1  -1  23    3.25    2.30
  -1   2  23   13.83    4.32
   2  -1  23    5.59    3.17
   0  -2 -23   -0.39    1.18
   2   0 -23   -0.69    0.87
  -2   2 -23   -0.97    0.81
  -2   0  23   -0.60    0.94
   2  -2  23    0.21    1.39
  -1  -2 -23    5.02    3.34
   3  -1 -23    8.33    2.92
   2  -3  23    6.98    4.02
   1   2  23   10.71    4.14
  -3   1  23    5.21    2.54
  -2  -2 -23  221.51   19.33
   4  -2 -23  216.41   14.71
   2   2  23  204.04   18.82
   2  -4  23  206.47   18.18
  -3  -2 -23   46.99    9.28
   2  -5  23   40.13    8.16
   3   2  23   52.46    9.99
   4  -3 -23   13.48    3.43
  -3  -1 -23    5.25    3.69
   3   1  23    7.92    3.98
   3  -3 -23   -0.57    0.89
  -3   0 -23    1.23    2.00
   3   0  23    2.12    2.18
   0  -3  23    0.71    1.75
  -3   1 -23   12.64    5.00
[truncated: 6,689 more chars]
