# Supplementary material for: Three Polyborates with High-Symmetry [B12O24] Units Featuring Different Dimensions of Anion Groups
Source: ACS Omega. 2023 Jun 2;8(23):21172–81. doi: 10.1021/acsomega.3c02248 (PMC10268625; doi:10.1021/acsomega.3c02248)
Supplement: Supplementary file 4 — ao3c02248_si_004.cif [file ao3c02248_si_004.cif]

data_1111
_audit_creation_date               2022-10-15
_audit_creation_method
;
Olex2 1.5
(compiled 2021.10.07 svn.r9718050b for OlexSys, GUI svn.r6410)
;
_shelxl_version_number             2014/6
_audit_contact_author_address      ?
_audit_contact_author_email        ?
_audit_contact_author_name         ''
_audit_contact_author_phone        ?
_publ_contact_author_id_orcid      ?
_publ_section_references
;
Dolomanov, O.V., Bourhis, L.J., Gildea, R.J, Howard, J.A.K. & Puschmann, H.
 (2009), J. Appl. Cryst. 42, 339-341.

Sheldrick, G.M. (2008). Acta Cryst. A64, 112-122.
;
_chemical_name_common              ?
_chemical_name_systematic          ?
_chemical_formula_moiety           'B13 Ca7 F9 Li2 Na4 O27 Sr2'
_chemical_formula_sum              'B13 Ca7 F9 Li2 Na4 O27 Sr2'
_chemical_formula_weight           1305.17
_chemical_melting_point            ?
loop_
  _atom_type_symbol
  _atom_type_description
  _atom_type_scat_dispersion_real
  _atom_type_scat_dispersion_imag
  _atom_type_scat_source
 'B' 'B' 0.0013 0.0007 'International Tables Vol C Tables 4.2.6.8 and 6.1.1.4'
 'Ca' 'Ca' 0.2262 0.3064 'International Tables Vol C Tables 4.2.6.8 and 6.1.1.4'
 'F' 'F' 0.0171 0.0103 'International Tables Vol C Tables 4.2.6.8 and 6.1.1.4'
 'Li' 'Li' -0.0003 0.0001
 'International Tables Vol C Tables 4.2.6.8 and 6.1.1.4'
 'Na' 'Na' 0.0362 0.0249 'International Tables Vol C Tables 4.2.6.8 and 6.1.1.4'
 'O' 'O' 0.0106 0.0060 'International Tables Vol C Tables 4.2.6.8 and 6.1.1.4'
 'Sr' 'Sr' -1.5307 3.2498
 'International Tables Vol C Tables 4.2.6.8 and 6.1.1.4'

_shelx_space_group_comment
;
The symmetry employed for this shelxl refinement is uniquely defined
by the following loop, which should always be used as a source of
symmetry information in preference to the above space-group names.
They are only intended as comments.
;
_space_group_crystal_system        'hexagonal'
_space_group_IT_number             176
_space_group_name_H-M_alt          'P 63/m'
_space_group_name_Hall             '-P 6c'
loop_
  _space_group_symop_operation_xyz
 'x, y, z'
 '-y, x-y, z'
 '-x+y, -x, z'
 '-x, -y, z+1/2'
 'y, -x+y, z+1/2'
 'x-y, x, z+1/2'
 '-x, -y, -z'
 'y, -x+y, -z'
 'x-y, x, -z'
 'x, y, -z-1/2'
 '-y, x-y, -z-1/2'
 '-x+y, -x, -z-1/2'

_cell_length_a                     9.32940(10)
_cell_length_b                     9.32940(10)
_cell_length_c                     19.5978(5)
_cell_angle_alpha                  90
_cell_angle_beta                   90
_cell_angle_gamma                  120
_cell_volume                       1477.22(5)
_cell_formula_units_Z              2
_cell_measurement_reflns_used      8537
_cell_measurement_temperature      273.15
_cell_measurement_theta_max        27.47
_cell_measurement_theta_min        2.52
_shelx_estimated_absorpt_T_max     0.627
_shelx_estimated_absorpt_T_min     0.601
_exptl_absorpt_coefficient_mu      5.053
_exptl_absorpt_correction_T_max    0.7456
_exptl_absorpt_correction_T_min    0.3412
_exptl_absorpt_correction_type     none
_exptl_absorpt_process_details
;
SADABS-2016/2 (Bruker,2016/2) was used for absorption correction.
wR2(int) was 0.1327 before and 0.0621 after correction.
The Ratio of minimum to maximum transmission is 0.4576.
The \l/2 correction factor is Not present.
;
_exptl_absorpt_special_details     ?
_exptl_crystal_colour              colourless
_exptl_crystal_colour_primary      colourless
_exptl_crystal_density_diffrn      2.934
_exptl_crystal_density_meas        ?
_exptl_crystal_density_method      ?
_exptl_crystal_description         block
_exptl_crystal_F_000               1256
_exptl_crystal_size_max            0.112
_exptl_crystal_size_mid            0.103
_exptl_crystal_size_min            0.102
_exptl_transmission_factor_max     ?
_exptl_transmission_factor_min     ?
_diffrn_reflns_av_R_equivalents    0.0390
_diffrn_reflns_av_unetI/netI       0.0252
_diffrn_reflns_Laue_measured_fraction_full  1.000
_diffrn_reflns_Laue_measured_fraction_max  1.000
_diffrn_reflns_limit_h_max         12
_diffrn_reflns_limit_h_min         -9
_diffrn_reflns_limit_k_max         12
_diffrn_reflns_limit_k_min         -12
_diffrn_reflns_limit_l_max         25
_diffrn_reflns_limit_l_min         -25
_diffrn_reflns_number              9997
_diffrn_reflns_point_group_measured_fraction_full  1.000
_diffrn_reflns_point_group_measured_fraction_max  1.000
_diffrn_reflns_theta_full          25.242
_diffrn_reflns_theta_max           27.502
_diffrn_reflns_theta_min           2.078
_diffrn_ambient_temperature        273.15
_diffrn_detector_area_resol_mean   ?
_diffrn_measured_fraction_theta_full  1.000
_diffrn_measured_fraction_theta_max  1.000
_diffrn_measurement_device_type    'Bruker APEX-II CCD'
_diffrn_measurement_method         '\f and \w scans'
_diffrn_radiation_type             MoK\a
_diffrn_radiation_wavelength       0.71073
_diffrn_source                     ?
_diffrn_source_current             1.4
_diffrn_source_power               0.07
_diffrn_source_voltage             50.0
_diffrn_standards_number           0
_reflns_Friedel_coverage           0.000
_reflns_Friedel_fraction_full      .
_reflns_Friedel_fraction_max       .
_reflns_number_gt                  1093
_reflns_number_total               1164
_reflns_special_details
;
 Reflections were merged by SHELXL according to the crystal
 class for the calculation of statistics and refinement.
 
 _reflns_Friedel_fraction is defined as the number of unique
 Friedel pairs measured divided by the number that would be
 possible theoretically, ignoring centric projections and
 systematic absences.
;
_reflns_threshold_expression       'I > 2\s(I)'
_computing_cell_refinement         'SAINT V8.40A (Bruker, 2019)'
_computing_data_collection         ?
_computing_data_reduction          'SAINT V8.40A (Bruker, 2019)'
_computing_molecular_graphics      'Olex2 1.5 (Dolomanov et al., 2009)'
_computing_publication_material    'Olex2 1.5 (Dolomanov et al., 2009)'
_computing_structure_refinement    'XL  (Sheldrick, 2008)'
_computing_structure_solution      'SHELXT 2014/5 (Sheldrick, 2014)'
_refine_diff_density_max           1.094
_refine_diff_density_min           -0.678
_refine_diff_density_rms           0.112
_refine_ls_extinction_coef         0.0031(7)
_refine_ls_extinction_expression  
 'Fc^*^=kFc[1+0.001xFc^2^\l^3^/sin(2\q)]^-1/4^'
_refine_ls_extinction_method       SHELXL
_refine_ls_goodness_of_fit_ref     1.155
_refine_ls_hydrogen_treatment      undef
_refine_ls_matrix_type             full
_refine_ls_number_parameters       104
_refine_ls_number_reflns           1164
_refine_ls_number_restraints       0
_refine_ls_R_factor_all            0.0309
_refine_ls_R_factor_gt             0.0290
_refine_ls_restrained_S_all        1.155
_refine_ls_shift/su_max            0.000
_refine_ls_shift/su_mean           0.000
_refine_ls_structure_factor_coef   Fsqd
_refine_ls_weighting_details      
 'w=1/[\s^2^(Fo^2^)+(0.0298P)^2^+4.0349P] where P=(Fo^2^+2Fc^2^)/3'
_refine_ls_weighting_scheme        calc
_refine_ls_wR_factor_gt            0.0769
_refine_ls_wR_factor_ref           0.0780
_refine_special_details            ?
_olex2_refinement_description
;
1. Shared sites
{Sr1, Ca1}
2. Uiso/Uaniso restraints and constraints
Uanis(Sr1) = Uanis(Ca1)
3. Others
 Fixed Sof: Sr1(0.3333) Ca1(0.6667)
;
_atom_sites_solution_hydrogens     .
_atom_sites_solution_primary       dual
_atom_sites_solution_secondary     ?
loop_
  _atom_site_label
  _atom_site_type_symbol
  _atom_site_fract_x
  _atom_site_fract_y
  _atom_site_fract_z
  _atom_site_U_iso_or_equiv
  _atom_site_adp_type
  _atom_site_occupancy
  _atom_site_site_symmetry_order
  _atom_site_calc_flag
  _atom_site_refinement_flags_posn
  _atom_site_refinement_flags_adp
  _atom_site_refinement_flags_occupancy
  _atom_site_disorder_assembly
  _atom_site_disorder_group
 Li1 Li 0.0000 1.0000 0.2500 0.025(3) Uani 1 6 d S T P . .
 Li2 Li 0.0000 0.0000 0.5000 0.036(4) Uani 1 6 d S T P . .
 Na1 Na -0.3333 0.3333 0.47311(13) 0.0256(5) Uani 1 3 d S T P . .
 Na2 Na 0.3333 0.6667 0.36708(15) 0.0283(6) Uani 1 3 d S T P . .
 Sr1 Sr -0.02951(5) 0.70450(5) 0.34734(2) 0.01174(16) Uani 0.3333 1 d . . P .
 .
 Ca1 Ca -0.02951(5) 0.70450(5) 0.34734(2) 0.01174(16) Uani 0.6667 1 d . . P .
 .
 Ca2 Ca 0.01484(9) 0.40436(9) 0.2500 0.00767(19) Uani 1 2 d S T P . .
 B1 B -0.3333 0.3333 0.2500 0.0192(16) Uani 1 6 d S T P . .
 B2 B 0.0216(4) 0.4039(4) 0.41828(17) 0.0152(6) Uani 1 1 d . . . . .
 B3 B 0.1625(4) 0.3164(4) 0.50312(17) 0.0154(6) Uani 1 1 d . . . . .
 O1 O -0.2848(4) 0.2128(4) 0.2500 0.0228(7) Uani 1 2 d S T P . .
 O2 O 0.0363(3) 0.4962(3) 0.36394(11) 0.0196(5) Uani 1 1 d . . . . .
 O3 O -0.1319(3) 0.2752(3) 0.43911(11) 0.0177(4) Uani 1 1 d . . . . .
 O4 O 0.1621(3) 0.4366(3) 0.45499(11) 0.0194(5) Uani 1 1 d . . . . .
 O5 O 0.2135(3) 0.2140(3) 0.46593(11) 0.0184(5) Uani 1 1 d . . . . .
 F1 F 0.2895(3) 0.4466(4) 0.2500 0.0277(6) Uani 1 2 d S T P . .
 F2 F -0.1823(3) 0.8318(3) 0.31728(11) 0.0307(5) Uani 1 1 d . . . . .

loop_
  _atom_site_aniso_label
  _atom_site_aniso_U_11
  _atom_site_aniso_U_22
  _atom_site_aniso_U_33
  _atom_site_aniso_U_23
  _atom_site_aniso_U_13
  _atom_site_aniso_U_12
 Li1 0.021(4) 0.021(4) 0.032(8) 0.000 0.000 0.011(2)
 Li2 0.025(4) 0.025(4) 0.058(11) 0.000 0.000 0.012(2)
 Na1 0.0188(7) 0.0188(7) 0.0392(14) 0.000 0.000 0.0094(3)
 Na2 0.0097(6) 0.0097(6) 0.0653(18) 0.000 0.000 0.0049(3)
 Sr1 0.0151(2) 0.0130(2) 0.0103(2) 0.00050(14) 0.00023(14) 0.00936(17)
 Ca1 0.0151(2) 0.0130(2) 0.0103(2) 0.00050(14) 0.00023(14) 0.00936(17)
 Ca2 0.0088(3) 0.0068(3) 0.0070(3) 0.000 0.000 0.0036(3)
 B1 0.019(2) 0.019(2) 0.019(4) 0.000 0.000 0.0097(12)
 B2 0.0163(15) 0.0143(14) 0.0156(15) 0.0004(11) 0.0005(12) 0.0081(13)
 B3 0.0153(15) 0.0152(14) 0.0153(14) -0.0009(12) -0.0026(12) 0.0073(12)
 O1 0.0213(16) 0.0205(16) 0.0268(17) 0.000 0.000 0.0107(13)
 O2 0.0211(11) 0.0186(10) 0.0176(11) 0.0041(8) -0.0005(8) 0.0086(9)
 O3 0.0148(10) 0.0179(10) 0.0188(11) 0.0044(8) 0.0002(8) 0.0070(8)
 O4 0.0149(10) 0.0170(10) 0.0231(11) 0.0050(8) -0.0016(8) 0.0056(8)
 O5 0.0215(11) 0.0204(11) 0.0167(10) -0.0054(8) -0.0045(8) 0.0129(9)
 F1 0.0166(13) 0.0321(15) 0.0284(15) 0.000 0.000 0.0076(12)
 F2 0.0269(10) 0.0259(10) 0.0390(12) -0.0030(9) -0.0082(9) 0.0129(9)

_geom_special_details
;
 All esds (except the esd in the dihedral angle between two l.s. planes)
 are estimated using the full covariance matrix.  The cell esds are taken
 into account individually in the estimation of esds in distances, angles
 and torsion angles; correlations between esds in cell parameters are only
 used when they are defined by crystal symmetry.  An approximate (isotropic)
 treatment of cell esds is used for estimating esds involving l.s. planes.
;
loop_
  _geom_bond_atom_site_label_1
  _geom_bond_atom_site_label_2
  _geom_bond_distance
  _geom_bond_site_symmetry_2
  _geom_bond_publ_flag
 Li1 Sr1 3.2490(4) . ?
 Li1 Sr1 3.2491(4) 2_675 ?
 Li1 Sr1 3.2491(4) 10_556 ?
 Li1 Ca1 3.2491(4) 2_675 ?
 Li1 Ca1 3.2491(4) 10_556 ?
 Li1 F2 2.104(2) . ?
 Li1 F2 2.104(2) 3_465 ?
 Li1 F2 2.104(2) 11_676 ?
 Li1 F2 2.104(2) 2_675 ?
 Li1 F2 2.104(2) 12_466 ?
 Li1 F2 2.104(2) 10_556 ?
 Li2 B3 2.557(3) 2 ?
 Li2 B3 2.557(3) 3 ?
 Li2 B3 2.557(3) . ?
 Li2 B3 2.557(3) 8_556 ?
 Li2 B3 2.557(3) 9_556 ?
 Li2 B3 2.557(3) 7_556 ?
 Li2 O5 2.103(2) 9_556 ?
 Li2 O5 2.103(2) 2 ?
 Li2 O5 2.103(2) 7_556 ?
 Li2 O5 2.103(2) . ?
 Li2 O5 2.103(2) 8_556 ?
 Li2 O5 2.103(2) 3 ?
 Na1 Na2 3.132(4) 7_566 ?
 Na1 Sr1 4.0355(16) 3_455 ?
 Na1 Ca1 4.0355(16) 3_455 ?
 Na1 B3 2.869(3) 9_556 ?
 Na1 B3 2.869(3) 7_566 ?
 Na1 B3 2.869(3) 8_456 ?
 Na1 O3 2.300(2) . ?
 Na1 O3 2.300(2) 3_455 ?
 Na1 O3 2.300(2) 2_565 ?
 Na1 O4 2.391(3) 8_456 ?
 Na1 O4 2.391(3) 9_556 ?
 Na1 O4 2.391(3) 7_566 ?
 Na2 B2 2.889(3) . ?
 Na2 B2 2.889(3) 2_665 ?
 Na2 B2 2.889(3) 3_565 ?
 Na2 O2 2.409(2) 3_565 ?
 Na2 O2 2.409(2) 2_665 ?
 Na2 O2 2.409(2) . ?
 Na2 O4 2.588(3) 3_565 ?
 Na2 O4 2.588(3) . ?
 Na2 O4 2.588(3) 2_665 ?
 Na2 F1 2.968(3) 2_665 ?
 Na2 F1 2.968(3) . ?
 Na2 F1 2.968(3) 3_565 ?
 Sr1 B2 3.370(3) . ?
 Sr1 B3 3.415(3) 3_565 ?
 Sr1 B3 3.150(3) 7_566 ?
 Sr1 O1 2.625(2) 2_565 ?
 Sr1 O2 2.336(2) . ?
 Sr1 O3 2.681(2) 2_565 ?
 Sr1 O4 3.243(2) 3_565 ?
 Sr1 O5 2.419(2) 3_565 ?
 Sr1 F1 2.565(2) 3_565 ?
 Sr1 F2 2.341(2) . ?
 Sr1 F2 2.408(2) 2_675 ?
 Ca2 Ca1 3.5791(7) 10_556 ?
 Ca2 B1 2.9728(7) . ?
 Ca2 O1 2.700(3) 2_565 ?
 Ca2 O1 2.452(3) . ?
 Ca2 O2 2.364(2) 10_556 ?
 Ca2 O2 2.364(2) . ?
 Ca2 F1 2.390(3) . ?
 Ca2 F1 2.476(3) 3_565 ?
 Ca2 F2 2.453(2) 3_455 ?
 Ca2 F2 2.453(2) 12_456 ?
 B1 Ca2 2.9728(7) 2_565 ?
 B1 Ca2 2.9728(7) 3_455 ?
 B1 O1 1.407(3) . ?
 B1 O1 1.407(3) 2_565 ?
 B1 O1 1.407(3) 3_455 ?
 B2 Sr1 3.459(3) 3_455 ?
 B2 O2 1.332(4) . ?
 B2 O3 1.393(4) . ?
 B2 O4 1.389(4) . ?
 B3 Na1 2.869(3) 7_566 ?
 B3 Sr1 3.415(3) 2_665 ?
 B3 Sr1 3.150(3) 7_566 ?
 B3 Ca1 3.150(3) 7_566 ?
 B3 O3 1.488(4) 8_556 ?
 B3 O4 1.467(4) . ?
 B3 O5 1.463(4) 9_556 ?
 B3 O5 1.458(4) . ?
 O1 Sr1 2.625(2) 3_455 ?
 O1 Sr1 2.625(2) 12_456 ?
 O1 Ca1 2.625(2) 12_456 ?
 O1 Ca1 2.625(2) 3_455 ?
 O1 Ca2 2.700(3) 3_455 ?
 O3 Sr1 2.680(2) 3_455 ?
 O3 Ca1 2.680(2) 3_455 ?
 O3 B3 1.488(4) 9_556 ?
 O4 Na1 2.391(3) 7_566 ?
 O4 Sr1 3.243(2) 2_665 ?
 O5 Sr1 2.419(2) 2_665 ?
 O5 Ca1 2.419(2) 2_665 ?
 O5 B3 1.463(4) 8_556 ?
 F1 Na2 2.968(3) 10_556 ?
 F1 Sr1 2.565(2) 2_665 ?
 F1 Sr1 2.565(2) 11_666 ?
 F1 Ca1 2.565(2) 2_665 ?
 F1 Ca1 2.565(2) 11_666 ?
 F1 Ca2 2.476(3) 2_665 ?
 F2 Sr1 2.408(2) 3_465 ?
 F2 Ca1 2.408(2) 3_465 ?
 F2 Ca2 2.453(2) 2_565 ?

loop_
  _geom_angle_atom_site_label_1
  _geom_angle_atom_site_label_2
  _geom_angle_atom_site_label_3
  _geom_angle
  _geom_angle_site_symmetry_1
  _geom_angle_site_symmetry_3
  _geom_angle_publ_flag
 Sr1 Li1 Sr1 89.018(10) . 2_675 ?
 Sr1 Li1 Sr1 132.251(5) 2_675 10_556 ?
 Sr1 Li1 Sr1 71.911(14) . 10_556 ?
 Sr1 Li1 Ca1 89.0 . 2_675 ?
 Sr1 Li1 Ca1 0.00(3) 2_675 2_675 ?
 Sr1 Li1 Ca1 0.00(3) 10_556 10_556 ?
 Sr1 Li1 Ca1 71.9 . 10_556 ?
 Sr1 Li1 Ca1 132.251(5) 2_675 10_556 ?
 Ca1 Li1 Sr1 132.3 2_675 10_556 ?
 Ca1 Li1 Ca1 132.251(5) 2_675 10_556 ?
 F2 Li1 Sr1 47.80(6) 2_675 . ?
 F2 Li1 Sr1 92.36(6) 10_556 . ?
 F2 Li1 Sr1 105.22(6) 12_466 10_556 ?
 F2 Li1 Sr1 47.80(6) 11_676 10_556 ?
 F2 Li1 Sr1 47.80(6) 3_465 2_675 ?
 F2 Li1 Sr1 92.36(6) 11_676 2_675 ?
 F2 Li1 Sr1 105.22(6) 3_465 . ?
 F2 Li1 Sr1 45.98(6) . . ?
 F2 Li1 Sr1 176.98(6) 10_556 2_675 ?
 F2 Li1 Sr1 176.98(6) 3_465 10_556 ?
 F2 Li1 Sr1 93.69(6) 2_675 10_556 ?
 F2 Li1 Sr1 45.98(6) 2_675 2_675 ?
 F2 Li1 Sr1 92.36(6) . 10_556 ?
 F2 Li1 Sr1 176.98(6) 12_466 . ?
 F2 Li1 Sr1 45.98(6) 10_556 10_556 ?
 F2 Li1 Sr1 93.69(6) 11_676 . ?
 F2 Li1 Sr1 93.69(6) 12_466 2_675 ?
 F2 Li1 Sr1 105.22(6) . 2_675 ?
 F2 Li1 Ca1 176.98(6) 10_556 2_675 ?
 F2 Li1 Ca1 45.98(6) 2_675 2_675 ?
 F2 Li1 Ca1 93.69(6) 12_466 2_675 ?
 F2 Li1 Ca1 105.22(6) . 2_675 ?
 F2 Li1 Ca1 92.36(6) 11_676 2_675 ?
 F2 Li1 Ca1 45.98(6) 10_556 10_556 ?
 F2 Li1 Ca1 176.98(6) 3_465 10_556 ?
 F2 Li1 Ca1 105.22(6) 12_466 10_556 ?
 F2 Li1 Ca1 92.36(6) . 10_556 ?
 F2 Li1 Ca1 47.80(6) 3_465 2_675 ?
 F2 Li1 Ca1 93.69(6) 2_675 10_556 ?
 F2 Li1 Ca1 47.80(6) 11_676 10_556 ?
 F2 Li1 F2 84.88(8) 12_466 11_676 ?
 F2 Li1 F2 77.63(11) 3_465 12_466 ?
 F2 Li1 F2 134.14(4) 10_556 2_675 ?
 F2 Li1 F2 134.14(4) 12_466 . ?
 F2 Li1 F2 84.87(8) 3_465 . ?
 F2 Li1 F2 134.14(4) 10_556 3_465 ?
 F2 Li1 F2 84.88(8) 3_465 2_675 ?
 F2 Li1 F2 84.88(8) 10_556 12_466 ?
 F2 Li1 F2 134.14(4) 2_675 12_466 ?
 F2 Li1 F2 134.14(4) 11_676 . ?
 F2 Li1 F2 84.88(8) 10_556 11_676 ?
 F2 Li1 F2 77.63(11) 2_675 11_676 ?
 F2 Li1 F2 84.88(8) 2_675 . ?
 F2 Li1 F2 77.63(12) 10_556 . ?
 F2 Li1 F2 134.14(4) 3_465 11_676 ?
 B3 Li2 B3 60.057(6) 7_556 3 ?
 B3 Li2 B3 60.056(6) . 9_556 ?
 B3 Li2 B3 119.944(7) . 3 ?
 B3 Li2 B3 60.057(6) 8_556 3 ?
 B3 Li2 B3 180.0 . 7_556 ?
 B3 Li2 B3 119.943(6) . 2 ?
 B3 Li2 B3 60.057(7) 7_556 2 ?
 B3 Li2 B3 180.0 8_556 2 ?
 B3 Li2 B3 119.943(7) 7_556 9_556 ?
 B3 Li2 B3 119.943(7) 2 3 ?
 B3 Li2 B3 119.943(7) 8_556 9_556 ?
 B3 Li2 B3 60.057(6) . 8_556 ?
 B3 Li2 B3 119.943(6) 7_556 8_556 ?
 B3 Li2 B3 180.00(15) 9_556 3 ?
 B3 Li2 B3 60.057(6) 2 9_556 ?
 O5 Li2 B3 34.91(9) 9_556 . ?
 O5 Li2 B3 34.91(9) 3 7_556 ?
 O5 Li2 B3 145.25(9) 9_556 3 ?
 O5 Li2 B3 91.40(9) 7_556 9_556 ?
 O5 Li2 B3 145.25(9) . 7_556 ?
 O5 Li2 B3 88.60(9) 2 7_556 ?
 O5 Li2 B3 145.09(9) 8_556 9_556 ?
 O5 Li2 B3 91.40(9) 9_556 8_556 ?
 O5 Li2 B3 91.40(9) 8_556 7_556 ?
 O5 Li2 B3 91.40(9) 3 2 ?
 O5 Li2 B3 145.09(9) 2 3 ?
 O5 Li2 B3 34.91(9) 8_556 3 ?
 O5 Li2 B3 88.60(9) 7_556 3 ?
 O5 Li2 B3 145.25(9) 2 8_556 ?
 O5 Li2 B3 34.75(9) 2 2 ?
 O5 Li2 B3 34.91(9) 2 9_556 ?
 O5 Li2 B3 88.60(9) 3 8_556 ?
 O5 Li2 B3 88.60(9) 9_556 2 ?
 O5 Li2 B3 88.60(9) . 9_556 ?
 O5 Li2 B3 91.40(9) . 3 ?
 O5 Li2 B3 145.25(9) 7_556 . ?
 O5 Li2 B3 145.09(9) . 2 ?
 O5 Li2 B3 34.75(9) . . ?
 O5 Li2 B3 34.75(9) 8_556 8_556 ?
 O5 Li2 B3 34.75(9) 7_556 7_556 ?
 O5 Li2 B3 145.25(9) 8_556 2 ?
 O5 Li2 B3 145.09(9) 9_556 7_556 ?
 O5 Li2 B3 34.75(9) 3 3 ?
 O5 Li2 B3 88.60(9) 8_556 . ?
 O5 Li2 B3 145.09(9) 7_556 8_556 ?
 O5 Li2 B3 34.91(9) . 8_556 ?
 O5 Li2 B3 145.09(9) 3 . ?
 O5 Li2 B3 34.75(9) 9_556 9_556 ?
 O5 Li2 B3 91.40(9) 2 . ?
 O5 Li2 B3 145.25(9) 3 9_556 ?
 O5 Li2 B3 34.91(9) 7_556 2 ?
 O5 Li2 O5 180.0 9_556 3 ?
 O5 Li2 O5 110.41(5) 7_556 9_556 ?
 O5 Li2 O5 69.59(6) 2 7_556 ?
 O5 Li2 O5 110.41(5) 3 . ?
 O5 Li2 O5 110.41(5) 2 . ?
 O5 Li2 O5 110.41(5) 8_556 7_556 ?
 O5 Li2 O5 110.41(6) 8_556 9_556 ?
 O5 Li2 O5 69.59(5) 2 9_556 ?
 O5 Li2 O5 69.59(5) 8_556 3 ?
 O5 Li2 O5 180.0 8_556 2 ?
 O5 Li2 O5 110.41(6) 2 3 ?
 O5 Li2 O5 69.59(5) 7_556 3 ?
 O5 Li2 O5 69.59(5) 9_556 . ?
 O5 Li2 O5 69.59(5) 8_556 . ?
 O5 Li2 O5 180.0 7_556 . ?
 Na2 Na1 Sr1 127.65(3) 7_566 3_455 ?
 Na2 Na1 Ca1 127.65(3) 7_566 3_455 ?
 Ca1 Na1 Sr1 0.0 3_455 3_455 ?
 B3 Na1 Na2 80.66(8) 9_556 7_566 ?
 B3 Na1 Na2 80.66(8) 7_566 7_566 ?
 B3 Na1 Na2 80.66(8) 8_456 7_566 ?
 B3 Na1 Sr1 134.94(8) 7_566 3_455 ?
 B3 Na1 Sr1 102.79(7) 8_456 3_455 ?
 B3 Na1 Sr1 50.93(7) 9_556 3_455 ?
 B3 Na1 Ca1 50.93(7) 9_556 3_455 ?
 B3 Na1 Ca1 134.94(8) 7_566 3_455 ?
 B3 Na1 Ca1 102.79(7) 8_456 3_455 ?
 B3 Na1 B3 117.42(5) 9_556 7_566 ?
 B3 Na1 B3 117.42(5) 8_456 7_566 ?
 B3 Na1 B3 117.42(5) 9_556 8_456 ?
 O3 Na1 Na2 106.84(8) . 7_566 ?
 O3 Na1 Na2 106.84(8) 2_565 7_566 ?
 O3 Na1 Na2 106.84(8) 3_455 7_566 ?
 O3 Na1 Sr1 73.70(7) 3_455 3_455 ?
 O3 Na1 Sr1 39.17(6) . 3_455 ?
 O3 Na1 Sr1 121.67(10) 2_565 3_455 ?
 O3 Na1 Ca1 73.70(7) 3_455 3_455 ?
 O3 Na1 Ca1 39.17(6) . 3_455 ?
 O3 Na1 Ca1 121.67(10) 2_565 3_455 ?
 O3 Na1 B3 31.05(8) . 9_556 ?
 O3 Na1 B3 137.41(8) . 8_456 ?
 O3 Na1 B3 137.41(8) 3_455 7_566 ?
 O3 Na1 B3 31.05(8) 2_565 7_566 ?
 O3 Na1 B3 105.17(8) 3_455 9_556 ?
 O3 Na1 B3 105.17(8) 2_565 8_456 ?
 O3 Na1 B3 105.17(8) . 7_566 ?
 O3 Na1 B3 31.05(8) 3_455 8_456 ?
 O3 Na1 B3 137.41(9) 2_565 9_556 ?
 O3 Na1 O3 111.96(7) . 2_565 ?
 O3 Na1 O3 111.97(7) . 3_455 ?
 O3 Na1 O3 111.97(7) 3_455 2_565 ?
 O3 Na1 O4 149.58(10) 3_455 7_566 ?
 O3 Na1 O4 61.68(7) . 9_556 ?
 O3 Na1 O4 149.58(10) 2_565 9_556 ?
 O3 Na1 O4 61.68(7) 2_565 7_566 ?
 O3 Na1 O4 149.58(10) . 8_456 ?
 O3 Na1 O4 97.15(8) . 7_566 ?
 O3 Na1 O4 97.15(8) 2_565 8_456 ?
 O3 Na1 O4 97.15(8) 3_455 9_556 ?
 O3 Na1 O4 61.68(7) 3_455 8_456 ?
 O4 Na1 Na2 53.89(7) 9_556 7_566 ?
 O4 Na1 Na2 53.89(7) 8_456 7_566 ?
 O4 Na1 Na2 53.89(7) 7_566 7_566 ?
 O4 Na1 Sr1 136.19(5) 7_566 3_455 ?
 O4 Na1 Sr1 129.50(5) 8_456 3_455 ?
 O4 Na1 Sr1 73.87(6) 9_556 3_455 ?
 O4 Na1 Ca1 73.87(6) 9_556 3_455 ?
 O4 Na1 Ca1 129.50(5) 8_456 3_455 ?
 O4 Na1 Ca1 136.19(5) 7_566 3_455 ?
 O4 Na1 B3 118.90(11) 7_566 8_456 ?
 O4 Na1 B3 95.13(10) 8_456 7_566 ?
 O4 Na1 B3 95.13(10) 7_566 9_556 ?
 O4 Na1 B3 30.72(8) 9_556 9_556 ?
 O4 Na1 B3 118.90(11) 8_456 9_556 ?
 O4 Na1 B3 30.72(8) 7_566 7_566 ?
 O4 Na1 B3 30.72(8) 8_456 8_456 ?
 O4 Na1 B3 95.13(10) 9_556 8_456 ?
 O4 Na1 B3 118.90(11) 9_556 7_566 ?
 O4 Na1 O4 88.79(10) 7_566 8_456 ?
 O4 Na1 O4 88.79(10) 9_556 7_566 ?
 O4 Na1 O4 88.79(10) 9_556 8_456 ?
 B2 Na2 B2 108.61(9) 3_565 . ?
 B2 Na2 B2 108.61(9) . 2_665 ?
 B2 Na2 B2 108.61(9) 3_565 2_665 ?
 B2 Na2 F1 87.10(8) . . ?
 B2 Na2 F1 149.62(12) . 2_665 ?
 B2 Na2 F1 89.62(9) 2_665 . ?
 B2 Na2 F1 87.10(8) 3_565 3_565 ?
 B2 Na2 F1 87.10(8) 2_665 2_665 ?
 B2 Na2 F1 89.62(9) . 3_565 ?
 B2 Na2 F1 149.62(12) 3_565 . ?
 B2 Na2 F1 89.63(9) 3_565 2_665 ?
 B2 Na2 F1 149.62(12) 2_665 3_565 ?
 O2 Na2 B2 133.72(10) . 2_665 ?
 O2 Na2 B2 27.25(8) . . ?
 O2 Na2 B2 133.73(10) 2_665 3_565 ?
 O2 Na2 B2 133.72(10) 3_565 . ?
 O2 Na2 B2 102.97(9) 2_665 . ?
 O2 Na2 B2 27.26(8) 2_665 2_665 ?
 O2 Na2 B2 102.97(9) . 3_565 ?
 O2 Na2 B2 102.97(9) 3_565 2_665 ?
 O2 Na2 B2 27.26(8) 3_565 3_565 ?
 O2 Na2 O2 119.935(9) 3_565 2_665 ?
 O2 Na2 O2 119.935(8) . 2_665 ?
 O2 Na2 O2 119.935(8) . 3_565 ?
 O2 Na2 O4 55.96(7) 2_665 2_665 ?
 O2 Na2 O4 84.02(8) . 3_565 ?
 O2 Na2 O4 84.02(8) 2_665 . ?
 O2 Na2 O4 55.95(7) . . ?
 O2 Na2 O4 135.65(13) 2_665 3_565 ?
 O2 Na2 O4 55.96(7) 3_565 3_565 ?
 O2 Na2 O4 135.65(13) . 2_665 ?
 O2 Na2 O4 84.02(8) 3_565 2_665 ?
 O2 Na2 O4 135.65(13) 3_565 . ?
 O2 Na2 F1 62.47(8) . 3_565 ?
 O2 Na2 F1 62.47(8) 3_565 2_665 ?
 O2 Na2 F1 62.47(8) 2_665 . ?
 O2 Na2 F1 78.94(9) 3_565 3_565 ?
 O2 Na2 F1 126.49(13) 3_565 . ?
 O2 Na2 F1 126.49(13) 2_665 3_565 ?
 O2 Na2 F1 126.49(13) . 2_665 ?
 O2 Na2 F1 78.94(9) 2_665 2_665 ?
 O2 Na2 F1 78.94(9) . . ?
 O4 Na2 B2 108.97(12) . 3_565 ?
 O4 Na2 B2 108.97(12) 2_665 . ?
 O4 Na2 B2 28.71(8) . . ?
 O4 Na2 B2 81.86(10) . 2_665 ?
 O4 Na2 B2 108.97(12) 3_565 2_665 ?
 O4 Na2 B2 28.71(8) 3_565 3_565 ?
 O4 Na2 B2 28.71(8) 2_665 2_665 ?
 O4 Na2 B2 81.86(10) 3_565 . ?
 O4 Na2 B2 81.86(10) 2_665 3_565 ?
 O4 Na2 O4 80.52(10) 3_565 . ?
 O4 Na2 O4 80.52(10) 3_565 2_665 ?
 O4 Na2 O4 80.52(10) 2_665 . ?
 O4 Na2 F1 118.31(7) . 3_565 ?
 O4 Na2 F1 160.61(8) 3_565 . ?
 O4 Na2 F1 118.31(7) 3_565 2_665 ?
 O4 Na2 F1 97.27(7) 2_665 2_665 ?
 O4 Na2 F1 97.27(7) 3_565 3_565 ?
 O4 Na2 F1 160.61(8) . 2_665 ?
 O4 Na2 F1 160.61(8) 2_665 3_565 ?
 O4 Na2 F1 97.27(7) . . ?
 O4 Na2 F1 118.30(7) 2_665 . ?
 F1 Na2 F1 66.63(9) 3_565 . ?
 F1 Na2 F1 66.63(9) 3_565 2_665 ?
 F1 Na2 F1 66.63(9) 2_665 . ?
 Li1 Sr1 B2 163.92(6) . . ?
 Li1 Sr1 B3 113.70(6) . 3_565 ?
 B2 Sr1 B3 71.34(8) . 3_565 ?
 B3 Sr1 Li1 117.54(6) 7_566 . ?
 B3 Sr1 B2 77.29(8) 7_566 . ?
 B3 Sr1 B3 45.66(6) 7_566 3_565 ?
 B3 Sr1 O4 70.14(7) 7_566 3_565 ?
 O1 Sr1 Li1 86.04(6) 2_565 . ?
 O1 Sr1 B2 90.84(9) 2_565 . ?
 O1 Sr1 B3 122.46(8) 2_565 7_566 ?
 O1 Sr1 B3 159.80(8) 2_565 3_565 ?
 O1 Sr1 O3 94.89(7) 2_565 2_565 ?
 O1 Sr1 O4 151.52(8) 2_565 3_565 ?
 O2 Sr1 Li1 147.35(6) . . ?
 O2 Sr1 B2 17.20(8) . . ?
 O2 Sr1 B3 94.49(8) . 7_566 ?
 O2 Sr1 B3 83.43(8) . 3_565 ?
 O2 Sr1 O1 81.46(9) . 2_565 ?
 O2 Sr1 O3 96.48(7) . 2_565 ?
 O2 Sr1 O4 71.66(7) . 3_565 ?
 O2 Sr1 O5 95.30(8) . 3_565 ?
 O2 Sr1 F1 70.34(8) . 3_565 ?
 O2 Sr1 F2 159.59(8) . . ?
 O2 Sr1 F2 124.37(8) . 2_675 ?
 O3 Sr1 Li1 114.63(5) 2_565 . ?
 O3 Sr1 B2 81.33(7) 2_565 . ?
 O3 Sr1 B3 28.12(7) 2_565 7_566 ?
 O3 Sr1 B3 73.57(7) 2_565 3_565 ?
 O3 Sr1 O4 97.27(6) 2_565 3_565 ?
 O4 Sr1 Li1 111.69(4) 3_565 . ?
 O4 Sr1 B2 65.83(7) 3_565 . ?
 O4 Sr1 B3 25.29(6) 3_565 3_565 ?
 O5 Sr1 Li1 110.39(5) 3_565 . ?
 O5 Sr1 B2 79.90(8) 3_565 . ?
 O5 Sr1 B3 26.55(8) 3_565 7_566 ?
 O5 Sr1 B3 21.32(7) 3_565 3_565 ?
 O5 Sr1 O1 148.88(8) 3_565 2_565 ?
 O5 Sr1 O3 54.52(7) 3_565 2_565 ?
 O5 Sr1 O4 46.59(6) 3_565 3_565 ?
 O5 Sr1 F1 137.55(8) 3_565 3_565 ?
 F1 Sr1 Li1 77.06(6) 3_565 . ?
 F1 Sr1 B2 87.02(8) 3_565 . ?
 F1 Sr1 B3 159.30(8) 3_565 7_566 ?
 F1 Sr1 B3 116.46(8) 3_565 3_565 ?
 F1 Sr1 O1 70.52(8) 3_565 2_565 ?
 F1 Sr1 O3 161.25(8) 3_565 2_565 ?
 F1 Sr1 O4 91.23(7) 3_565 3_565 ?
 F2 Sr1 Li1 40.25(6) . . ?
 F2 Sr1 Li1 40.33(5) 2_675 . ?
 F2 Sr1 B2 154.29(8) . . ?
 F2 Sr1 B2 131.14(8) 2_675 . ?
 F2 Sr1 B3 111.22(8) . 3_565 ?
 F2 Sr1 B3 86.82(8) . 7_566 ?
 F2 Sr1 B3 110.99(8) 2_675 7_566 ?
 F2 Sr1 B3 81.43(8) 2_675 3_565 ?
 F2 Sr1 O1 118.28(8) 2_675 2_565 ?
 F2 Sr1 O1 80.69(9) . 2_565 ?
 F2 Sr1 O3 75.32(7) . 2_565 ?
 F2 Sr1 O3 128.88(7) 2_675 2_565 ?
 F2 Sr1 O4 127.34(7) . 3_565 ?
 F2 Sr1 O4 72.21(7) 2_675 3_565 ?
 F2 Sr1 O5 89.19(7) 2_675 3_565 ?
 F2 Sr1 O5 94.87(8) . 3_565 ?
 F2 Sr1 F1 112.38(8) . 3_565 ?
 F2 Sr1 F1 69.66(8) 2_675 3_565 ?
 F2 Sr1 F2 73.40(10) . 2_675 ?
 Sr1 Ca2 Ca1 64.4 . 10_556 ?
 B1 Ca2 Sr1 68.502(15) . . ?
 B1 Ca2 Ca1 68.502(15) . 10_556 ?
 O1 Ca2 Sr1 91.99(7) . . ?
 O1 Ca2 Sr1 46.89(5) 2_565 . ?
 O1 Ca2 Ca1 46.89(5) 2_565 10_556 ?
 O1 Ca2 Ca1 91.99(7) . 10_556 ?
 O1 Ca2 B1 28.20(7) 2_565 . ?
 O1 Ca2 B1 28.02(7) . . ?
 O1 Ca2 O1 56.22(14) . 2_565 ?
 O1 Ca2 F1 126.82(11) . 3_565 ?
 O1 Ca2 F2 82.16(8) . 12_456 ?
 O1 Ca2 F2 82.16(8) . 3_455 ?
 O2 Ca2 Sr1 40.10(5) . . ?
 O2 Ca2 Sr1 104.01(6) 10_556 . ?
 O2 Ca2 Ca1 40.10(5) 10_556 10_556 ?
 O2 Ca2 Ca1 104.01(6) . 10_556 ?
 O2 Ca2 B1 88.05(6) 10_556 . ?
 O2 Ca2 B1 88.05(6) . . ?
 O2 Ca2 O1 97.08(6) 10_556 . ?
 O2 Ca2 O1 79.38(6) 10_556 2_565 ?
 O2 Ca2 O1 79.38(6) . 2_565 ?
 O2 Ca2 O1 97.08(6) . . ?
 O2 Ca2 O2 141.68(11) 10_556 . ?
 O2 Ca2 F1 71.49(6) . 3_565 ?
 O2 Ca2 F1 92.90(6) 10_556 . ?
 O2 Ca2 F1 92.90(6) . . ?
 O2 Ca2 F1 71.49(6) 10_556 3_565 ?
 O2 Ca2 F2 76.24(8) . 3_455 ?
 O2 Ca2 F2 141.05(8) 10_556 3_455 ?
 O2 Ca2 F2 76.24(7) 10_556 12_456 ?
 O2 Ca2 F2 141.05(8) . 12_456 ?
 F1 Ca2 Sr1 113.88(6) . . ?
 F1 Ca2 Sr1 45.77(5) 3_565 . ?
 F1 Ca2 Ca1 45.77(5) 3_565 10_556 ?
 F1 Ca2 Ca1 113.88(6) . 10_556 ?
 F1 Ca2 B1 98.80(8) 3_565 . ?
 F1 Ca2 B1 177.08(8) . . ?
 F1 Ca2 O1 154.72(10) . 2_565 ?
 F1 Ca2 O1 70.60(10) 3_565 2_565 ?
 F1 Ca2 O1 149.06(11) . . ?
 F1 Ca2 F1 84.12(15) . 3_565 ?
 F1 Ca2 F2 71.90(8) . 12_456 ?
 F1 Ca2 F2 71.90(8) . 3_455 ?
 F2 Ca2 Sr1 114.94(5) 3_455 . ?
 F2 Ca2 Sr1 174.12(6) 12_456 . ?
 F2 Ca2 Ca1 174.12(6) 3_455 10_556 ?
 F2 Ca2 Ca1 114.94(5) 12_456 10_556 ?
 F2 Ca2 B1 105.69(5) 12_456 . ?
 F2 Ca2 B1 105.69(5) 3_455 . ?
 F2 Ca2 O1 128.01(7) 12_456 2_565 ?
 F2 Ca2 O1 128.01(7) 3_455 2_565 ?
 F2 Ca2 F1 138.41(7) 12_456 3_565 ?
 F2 Ca2 F1 138.41(7) 3_455 3_565 ?
 F2 Ca2 F2 65.04(11) 12_456 3_455 ?
 Ca2 B1 Ca2 120.0 3_455 2_565 ?
 Ca2 B1 Ca2 120.0 . 2_565 ?
 Ca2 B1 Ca2 120.0 . 3_455 ?
 O1 B1 Ca2 54.93(13) 3_455 3_455 ?
 O1 B1 Ca2 174.93(13) 2_565 3_455 ?
 O1 B1 Ca2 65.07(13) 2_565 . ?
 O1 B1 Ca2 54.93(13) . . ?
 O1 B1 Ca2 54.93(13) 2_565 2_565 ?
 O1 B1 Ca2 174.93(13) 3_455 . ?
 O1 B1 Ca2 65.07(13) 3_455 2_565 ?
 O1 B1 Ca2 65.07(13) . 3_455 ?
 O1 B1 Ca2 174.93(13) . 2_565 ?
 O1 B1 O1 120.0 2_565 3_455 ?
 O1 B1 O1 120.001(1) . 3_455 ?
 O1 B1 O1 120.002(1) . 2_565 ?
 Na2 B2 Sr1 69.64(7) . . ?
 Na2 B2 Sr1 131.37(12) . 3_455 ?
 Sr1 B2 Sr1 108.27(9) . 3_455 ?
 O2 B2 Na2 55.91(16) . . ?
 O2 B2 Sr1 31.22(14) . . ?
 O2 B2 Sr1 96.22(19) . 3_455 ?
 O2 B2 O3 121.4(3) . . ?
 O2 B2 O4 119.4(3) . . ?
 O3 B2 Na2 176.7(2) . . ?
 O3 B2 Sr1 109.04(18) . . ?
 O3 B2 Sr1 45.81(14) . 3_455 ?
 O4 B2 Na2 63.54(16) . . ?
 O4 B2 Sr1 122.79(19) . . ?
 O4 B2 Sr1 126.89(19) . 3_455 ?
 O4 B2 O3 119.2(3) . . ?
 Li2 B3 Na1 171.85(15) . 7_566 ?
 Li2 B3 Sr1 87.89(9) . 7_566 ?
 Li2 B3 Sr1 82.31(9) . 2_665 ?
 Li2 B3 Ca1 87.89(9) . 7_566 ?
 Na1 B3 Sr1 84.07(10) 7_566 7_566 ?
 Na1 B3 Sr1 105.58(11) 7_566 2_665 ?
 Na1 B3 Ca1 84.07(10) 7_566 7_566 ?
 Sr1 B3 Sr1 169.12(11) 7_566 2_665 ?
 Sr1 B3 Ca1 0.000(16) 7_566 7_566 ?
 Ca1 B3 Sr1 169.1 7_566 2_665 ?
 O3 B3 Li2 121.15(19) 8_556 . ?
 O3 B3 Na1 52.86(14) 8_556 7_566 ?
 O3 B3 Sr1 58.11(14) 8_556 7_566 ?
 O3 B3 Sr1 123.80(18) 8_556 2_665 ?
 O3 B3 Ca1 58.11(14) 8_556 7_566 ?
 O4 B3 Li2 129.8(2) . . ?
 O4 B3 Na1 56.33(14) . 7_566 ?
 O4 B3 Sr1 70.76(15) . 2_665 ?
 O4 B3 Sr1 119.60(19) . 7_566 ?
 O4 B3 Ca1 119.60(19) . 7_566 ?
 O4 B3 O3 109.0(2) . 8_556 ?
 O5 B3 Li2 55.32(14) . . ?
 O5 B3 Li2 55.32(14) 9_556 . ?
 O5 B3 Na1 118.9(2) 9_556 7_566 ?
 O5 B3 Na1 130.5(2) . 7_566 ?
 O5 B3 Sr1 37.12(13) . 2_665 ?
 O5 B3 Sr1 127.60(19) 9_556 2_665 ?
 O5 B3 Sr1 132.2(2) . 7_566 ?
 O5 B3 Sr1 47.63(13) 9_556 7_566 ?
 O5 B3 Ca1 132.2(2) . 7_566 ?
 O5 B3 Ca1 47.63(13) 9_556 7_566 ?
 O5 B3 O3 112.6(2) . 8_556 ?
 O5 B3 O3 105.4(2) 9_556 8_556 ?
 O5 B3 O4 111.7(2) 9_556 . ?
 O5 B3 O4 107.8(2) . . ?
 O5 B3 O5 110.5(3) . 9_556 ?
 Sr1 O1 Sr1 93.21(10) 12_456 3_455 ?
 Sr1 O1 Ca1 93.21(10) 12_456 3_455 ?
 Sr1 O1 Ca1 0.00(3) 3_455 3_455 ?
 Sr1 O1 Ca2 84.44(8) 3_455 3_455 ?
 Sr1 O1 Ca2 84.44(8) 12_456 3_455 ?
 Ca1 O1 Sr1 93.2 12_456 3_455 ?
 Ca1 O1 Sr1 0.0 12_456 12_456 ?
 Ca1 O1 Ca1 93.21(10) 12_456 3_455 ?
 Ca1 O1 Ca2 84.44(8) 12_456 3_455 ?
 Ca1 O1 Ca2 84.44(8) 3_455 3_455 ?
 Ca2 O1 Sr1 92.97(9) . 3_455 ?
 Ca2 O1 Sr1 92.97(9) . 12_456 ?
 Ca2 O1 Ca1 92.97(9) . 12_456 ?
 Ca2 O1 Ca1 92.97(9) . 3_455 ?
 Ca2 O1 Ca2 176.22(14) . 3_455 ?
 B1 O1 Sr1 132.34(6) . 12_456 ?
 B1 O1 Sr1 132.34(6) . 3_455 ?
 B1 O1 Ca1 132.34(6) . 12_456 ?
 B1 O1 Ca1 132.34(6) . 3_455 ?
 B1 O1 Ca2 86.73(14) . 3_455 ?
 B1 O1 Ca2 97.05(16) . . ?
 Sr1 O2 Na2 98.53(8) . . ?
 Sr1 O2 Ca2 99.21(8) . . ?
 Ca2 O2 Na2 97.15(11) . . ?
 B2 O2 Na2 96.84(19) . . ?
 B2 O2 Sr1 131.6(2) . . ?
 B2 O2 Ca2 123.95(19) . . ?
 Na1 O3 Sr1 108.01(9) . 3_455 ?
 Na1 O3 Ca1 108.01(9) . 3_455 ?
 Sr1 O3 Ca1 0.00(3) 3_455 3_455 ?
 B2 O3 Na1 119.37(18) . . ?
 B2 O3 Sr1 112.32(18) . 3_455 ?
 B2 O3 Ca1 112.32(18) . 3_455 ?
 B2 O3 B3 123.5(2) . 9_556 ?
 B3 O3 Na1 96.09(17) 9_556 . ?
 B3 O3 Sr1 93.77(16) 9_556 3_455 ?
 B3 O3 Ca1 93.77(16) 9_556 3_455 ?
 Na1 O4 Na2 77.84(9) 7_566 . ?
 Na1 O4 Sr1 125.16(8) 7_566 2_665 ?
 Na2 O4 Sr1 75.21(6) . 2_665 ?
 B2 O4 Na1 129.51(19) . 7_566 ?
 B2 O4 Na2 87.75(17) . . ?
 B2 O4 Sr1 96.14(17) . 2_665 ?
 B2 O4 B3 121.9(2) . . ?
 B3 O4 Na1 92.95(17) . 7_566 ?
 B3 O4 Na2 145.65(18) . . ?
 B3 O4 Sr1 83.95(16) . 2_665 ?
 Li2 O5 Sr1 123.36(9) . 2_665 ?
 Li2 O5 Ca1 123.36(9) . 2_665 ?
 Sr1 O5 Ca1 0.00(4) 2_665 2_665 ?
 B3 O5 Li2 89.93(17) . . ?
 B3 O5 Li2 89.77(17) 8_556 . ?
 B3 O5 Sr1 121.55(18) . 2_665 ?
 B3 O5 Sr1 105.82(17) 8_556 2_665 ?
 B3 O5 Ca1 121.55(18) . 2_665 ?
 B3 O5 Ca1 105.82(17) 8_556 2_665 ?
 B3 O5 B3 122.38(14) . 8_556 ?
 Na2 F1 Na2 101.28(12) . 10_556 ?
 Sr1 F1 Na2 171.48(11) 11_666 . ?
 Sr1 F1 Na2 171.48(11) 2_665 10_556 ?
 Sr1 F1 Na2 80.72(4) 11_666 10_556 ?
 Sr1 F1 Na2 80.71(4) 2_665 . ?
 Sr1 F1 Sr1 96.13(11) 11_666 2_665 ?
 Sr1 F1 Ca1 96.13(11) 11_666 2_665 ?
 Ca1 F1 Na2 171.48(11) 11_666 . ?
 Ca1 F1 Na2 80.72(4) 11_666 10_556 ?
 Ca1 F1 Na2 171.48(11) 2_665 10_556 ?
 Ca1 F1 Na2 80.71(4) 2_665 . ?
 Ca1 F1 Sr1 0.0 11_666 11_666 ?
 Ca1 F1 Sr1 0.0 2_665 2_665 ?
 Ca1 F1 Sr1 96.1 11_666 2_665 ?
 Ca1 F1 Ca1 96.13(11) 11_666 2_665 ?
 Ca2 F1 Na2 81.68(6) 2_665 . ?
 Ca2 F1 Na2 83.09(7) . . ?
 Ca2 F1 Na2 83.09(7) . 10_556 ?
 Ca2 F1 Na2 81.69(6) 2_665 10_556 ?
 Ca2 F1 Sr1 90.47(8) 2_665 2_665 ?
 Ca2 F1 Sr1 105.40(8) . 11_666 ?
 Ca2 F1 Sr1 90.47(8) 2_665 11_666 ?
 Ca2 F1 Sr1 105.40(8) . 2_665 ?
 Ca2 F1 Ca1 90.47(8) 2_665 2_665 ?
 Ca2 F1 Ca1 105.40(8) . 11_666 ?
 Ca2 F1 Ca1 105.40(8) . 2_665 ?
 Ca2 F1 Ca1 90.47(8) 2_665 11_666 ?
 Ca2 F1 Ca2 155.88(14) . 2_665 ?
 Li1 F2 Sr1 93.77(8) . . ?
 Li1 F2 Sr1 91.88(8) . 3_465 ?
 Li1 F2 Ca1 91.88(8) . 3_465 ?
 Li1 F2 Ca2 108.57(9) . 2_565 ?
 Sr1 F2 Sr1 147.11(10) . 3_465 ?
 Sr1 F2 Ca1 147.1 . 3_465 ?
 Sr1 F2 Ca2 100.40(8) . 2_565 ?
 Sr1 F2 Ca2 108.40(8) 3_465 2_565 ?
 Ca1 F2 Sr1 0.0 3_465 3_465 ?
 Ca1 F2 Ca2 108.40(8) 3_465 2_565 ?

loop_
  _geom_torsion_atom_site_label_1
  _geom_torsion_atom_site_label_2
  _geom_torsion_atom_site_label_3
  _geom_torsion_atom_site_label_4
  _geom_torsion
  _geom_torsion_site_symmetry_1
  _geom_torsion_site_symmetry_2
  _geom_torsion_site_symmetry_3
  _geom_torsion_site_symmetry_4
  _geom_torsion_publ_flag
 Li2 B3 O4 Na1 173.3(2) . . . 7_566 ?
 Li2 B3 O4 Na2 -114.0(3) . . . . ?
 Li2 B3 O4 Sr1 -61.6(2) . . . 2_665 ?
 Li2 B3 O4 B2 31.9(4) . . . . ?
 Li2 B3 O5 Sr1 130.13(17) . . . 2_665 ?
 Li2 B3 O5 Ca1 130.13(17) . . . 2_665 ?
 Li2 B3 O5 B3 -89.7(3) . . . 8_556 ?
 Na1 B3 O4 Na2 72.7(3) 7_566 . . . ?
 Na1 B3 O4 Sr1 125.05(8) 7_566 . . 2_665 ?
 Na1 B3 O4 B2 -141.5(3) 7_566 . . . ?
 Na1 B3 O5 Li2 172.9(2) 7_566 . . . ?
 Na1 B3 O5 Sr1 -57.0(3) 7_566 . . 2_665 ?
 Na1 B3 O5 Ca1 -57.0(3) 7_566 . . 2_665 ?
 Na1 B3 O5 B3 83.2(4) 7_566 . . 8_556 ?
 Na2 B2 O2 Sr1 -107.8(2) . . . . ?
 Na2 B2 O2 Ca2 103.41(19) . . . . ?
 Na2 B2 O4 Na1 72.21(19) . . . 7_566 ?
 Na2 B2 O4 Sr1 -74.86(7) . . . 2_665 ?
 Na2 B2 O4 B3 -161.5(3) . . . . ?
 Sr1 B2 O2 Na2 -136.80(9) 3_455 . . . ?
 Sr1 B2 O2 Na2 107.8(2) . . . . ?
 Sr1 B2 O2 Sr1 115.38(19) 3_455 . . . ?
 Sr1 B2 O2 Ca2 -148.8(3) . . . . ?
 Sr1 B2 O2 Ca2 -33.4(2) 3_455 . . . ?
 Sr1 B2 O3 Na1 -30.6(2) . . . . ?
 Sr1 B2 O3 Na1 -127.9(2) 3_455 . . . ?
 Sr1 B2 O3 Sr1 97.30(14) . . . 3_455 ?
 Sr1 B2 O3 Ca1 0.0 3_455 . . 3_455 ?
 Sr1 B2 O3 Ca1 97.30(14) . . . 3_455 ?
 Sr1 B2 O3 B3 110.9(3) 3_455 . . 9_556 ?
 Sr1 B2 O3 B3 -151.8(2) . . . 9_556 ?
 Sr1 B2 O4 Na1 -164.46(12) 3_455 . . 7_566 ?
 Sr1 B2 O4 Na1 33.7(3) . . . 7_566 ?
 Sr1 B2 O4 Na2 123.33(19) 3_455 . . . ?
 Sr1 B2 O4 Na2 -38.46(19) . . . . ?
 Sr1 B2 O4 Sr1 -113.32(16) . . . 2_665 ?
 Sr1 B2 O4 Sr1 48.5(2) 3_455 . . 2_665 ?
 Sr1 B2 O4 B3 160.0(2) . . . . ?
 Sr1 B2 O4 B3 -38.2(4) 3_455 . . . ?
 Sr1 B3 O4 Na1 -125.05(8) 2_665 . . 7_566 ?
 Sr1 B3 O4 Na1 58.59(17) 7_566 . . 7_566 ?
 Sr1 B3 O4 Na2 -52.4(3) 2_665 . . . ?
 Sr1 B3 O4 Na2 131.2(3) 7_566 . . . ?
 Sr1 B3 O4 Sr1 -176.35(16) 7_566 . . 2_665 ?
 Sr1 B3 O4 B2 93.5(3) 2_665 . . . ?
 Sr1 B3 O4 B2 -82.9(3) 7_566 . . . ?
 Sr1 B3 O5 Li2 -130.13(17) 2_665 . . . ?
 Sr1 B3 O5 Li2 46.5(2) 7_566 . . . ?
 Sr1 B3 O5 Sr1 176.60(13) 7_566 . . 2_665 ?
 Sr1 B3 O5 Ca1 176.60(13) 7_566 . . 2_665 ?
 Sr1 B3 O5 Ca1 0.000(1) 2_665 . . 2_665 ?
 Sr1 B3 O5 B3 140.2(4) 2_665 . . 8_556 ?
 Sr1 B3 O5 B3 -43.2(4) 7_566 . . 8_556 ?
 Ca1 B3 O4 Na1 58.59(17) 7_566 . . 7_566 ?
 Ca1 B3 O4 Na2 131.2(3) 7_566 . . . ?
 Ca1 B3 O4 Sr1 -176.35(16) 7_566 . . 2_665 ?
 Ca1 B3 O4 B2 -82.9(3) 7_566 . . . ?
 Ca1 B3 O5 Li2 46.5(2) 7_566 . . . ?
 Ca1 B3 O5 Sr1 176.60(13) 7_566 . . 2_665 ?
 Ca1 B3 O5 Ca1 176.60(13) 7_566 . . 2_665 ?
 Ca1 B3 O5 B3 -43.2(4) 7_566 . . 8_556 ?
 Ca2 B1 O1 Sr1 -100.6(2) . . . 12_456 ?
 Ca2 B1 O1 Sr1 -79.4(2) 3_455 . . 3_455 ?
 Ca2 B1 O1 Sr1 100.6(2) . . . 3_455 ?
 Ca2 B1 O1 Sr1 79.4(2) 3_455 . . 12_456 ?
 Ca2 B1 O1 Ca1 -100.6(2) . . . 12_456 ?
 Ca2 B1 O1 Ca1 79.4(2) 3_455 . . 12_456 ?
 Ca2 B1 O1 Ca1 -79.4(2) 3_455 . . 3_455 ?
 Ca2 B1 O1 Ca1 100.6(2) . . . 3_455 ?
 Ca2 B1 O1 Ca2 180.0 3_455 . . . ?
 Ca2 B1 O1 Ca2 180.0 . . . 3_455 ?
 O1 B1 O1 Sr1 100.6(2) 2_565 . . 3_455 ?
 O1 B1 O1 Sr1 79.4(2) 3_455 . . 12_456 ?
 O1 B1 O1 Sr1 -100.6(2) 2_565 . . 12_456 ?
 O1 B1 O1 Sr1 -79.4(2) 3_455 . . 3_455 ?
 O1 B1 O1 Ca1 -79.4(2) 3_455 . . 3_455 ?
 O1 B1 O1 Ca1 -100.6(2) 2_565 . . 12_456 ?
 O1 B1 O1 Ca1 79.4(2) 3_455 . . 12_456 ?
 O1 B1 O1 Ca1 100.6(2) 2_565 . . 3_455 ?
 O1 B1 O1 Ca2 180.0 3_455 . . . ?
 O1 B1 O1 Ca2 0.0 2_565 . . . ?
 O1 B1 O1 Ca2 0.0 3_455 . . 3_455 ?
 O1 B1 O1 Ca2 180.0 2_565 . . 3_455 ?
 O2 B2 O3 Na1 -62.5(3) . . . . ?
 O2 B2 O3 Sr1 65.4(3) . . . 3_455 ?
 O2 B2 O3 Ca1 65.4(3) . . . 3_455 ?
 O2 B2 O3 B3 176.3(3) . . . 9_556 ?
 O2 B2 O4 Na1 70.2(4) . . . 7_566 ?
 O2 B2 O4 Na2 -2.0(3) . . . . ?
 O2 B2 O4 Sr1 -76.9(3) . . . 2_665 ?
 O2 B2 O4 B3 -163.6(3) . . . . ?
 O3 B2 O2 Na2 -177.8(3) . . . . ?
 O3 B2 O2 Sr1 74.4(4) . . . . ?
 O3 B2 O2 Ca2 -74.4(3) . . . . ?
 O3 B2 O4 Na1 -109.8(3) . . . 7_566 ?
 O3 B2 O4 Na2 178.0(3) . . . . ?
 O3 B2 O4 Sr1 103.1(3) . . . 2_665 ?
 O3 B2 O4 B3 16.4(4) . . . . ?
 O3 B3 O4 Na1 -4.9(2) 8_556 . . 7_566 ?
 O3 B3 O4 Na2 67.8(4) 8_556 . . . ?
 O3 B3 O4 Sr1 120.2(2) 8_556 . . 2_665 ?
 O3 B3 O4 B2 -146.3(3) 8_556 . . . ?
 O3 B3 O5 Li2 113.2(2) 8_556 . . . ?
 O3 B3 O5 Sr1 -116.7(2) 8_556 . . 2_665 ?
 O3 B3 O5 Ca1 -116.7(2) 8_556 . . 2_665 ?
 O3 B3 O5 B3 23.5(4) 8_556 . . 8_556 ?
 O4 B2 O2 Na2 2.2(3) . . . . ?
 O4 B2 O2 Sr1 -105.6(3) . . . . ?
 O4 B2 O2 Ca2 105.6(3) . . . . ?
 O4 B2 O3 Na1 117.5(3) . . . . ?
 O4 B2 O3 Sr1 -114.6(3) . . . 3_455 ?
 O4 B2 O3 Ca1 -114.6(3) . . . 3_455 ?
 O4 B2 O3 B3 -3.7(4) . . . 9_556 ?
 O4 B3 O5 Li2 -126.6(2) . . . . ?
 O4 B3 O5 Sr1 3.6(3) . . . 2_665 ?
 O4 B3 O5 Ca1 3.6(3) . . . 2_665 ?
 O4 B3 O5 B3 143.8(2) . . . 8_556 ?
 O5 B3 O4 Na1 -127.3(2) . . . 7_566 ?
 O5 B3 O4 Na1 111.1(2) 9_556 . . 7_566 ?
 O5 B3 O4 Na2 -176.2(2) 9_556 . . . ?
 O5 B3 O4 Na2 -54.7(4) . . . . ?
 O5 B3 O4 Sr1 -2.27(19) . . . 2_665 ?
 O5 B3 O4 Sr1 -123.8(2) 9_556 . . 2_665 ?
 O5 B3 O4 B2 91.2(3) . . . . ?
 O5 B3 O4 B2 -30.4(4) 9_556 . . . ?
 O5 B3 O5 Li2 -4.3(2) 9_556 . . . ?
 O5 B3 O5 Sr1 125.8(2) 9_556 . . 2_665 ?
 O5 B3 O5 Ca1 125.8(2) 9_556 . . 2_665 ?
 O5 B3 O5 B3 -94.0(3) 9_556 . . 8_556 ?

_shelx_res_file
;
TITL 1111_a.res in P6(3)/m
REM Old TITL 1111 in P6(3)/m
REM SHELXT solution in P6(3)/m
REM R1 0.141, Rweak 0.005, Alpha 0.029, Orientation as input
REM Formula found by SHELXT: B O13 Na36 Ca4 Sr9
CELL 0.71073 9.3294 9.3294 19.5978 90 90 120
ZERR 2 0.0001 0.0001 0.0005 0 0 0
LATT 1
SYMM -Y,+X-Y,+Z
SYMM +Y-X,-X,+Z
SYMM -X,-Y,0.5+Z
SYMM +Y,-X+Y,0.5+Z
SYMM -Y+X,+X,0.5+Z
SFAC B Ca F Li Na O Sr
UNIT 26 14 18 4 8 54 4
EADP Sr1 Ca1
EXYZ Sr1 Ca1

L.S. 50 0 0
PLAN  5
SIZE 0.102 0.103 0.112
TEMP 0
CONF
list 4
MORE -1
fmap 2 53
acta
REM <olex2.extras>
REM <HklSrc "%.\\1111.hkl">
REM </olex2.extras>

WGHT    0.029800    4.034900
EXTI    0.003115
FVAR       0.23552
LI1   4    0.000000    1.000000    0.250000    10.16667    0.02101    0.02101 =
         0.03246    0.00000    0.00000    0.01051
LI2   4    0.000000    0.000000    0.500000    10.16667    0.02493    0.02493 =
         0.05759    0.00000    0.00000    0.01246
NA1   5   -0.333333    0.333333    0.473114    10.33333    0.01883    0.01883 =
         0.03925    0.00000    0.00000    0.00941
NA2   5    0.333333    0.666667    0.367084    10.33333    0.00973    0.00973 =
         0.06532    0.00000    0.00000    0.00487
SR1   7   -0.029512    0.704502    0.347341    10.33333    0.01506    0.01299 =
         0.01032    0.00050    0.00023    0.00936
CA1   2   -0.029512    0.704502    0.347341    10.66667    0.01506    0.01299 =
         0.01032    0.00050    0.00023    0.00936
CA2   2    0.014838    0.404360    0.250000    10.50000    0.00882    0.00678 =
         0.00699    0.00000    0.00000    0.00359
B1    1   -0.333333    0.333333    0.250000    10.16667    0.01942    0.01942 =
         0.01871    0.00000    0.00000    0.00971
B2    1    0.021598    0.403944    0.418276    11.00000    0.01628    0.01430 =
         0.01558    0.00042    0.00053    0.00812
B3    1    0.162455    0.316359    0.503123    11.00000    0.01529    0.01521 =
         0.01533   -0.00085   -0.00258    0.00728
O1    6   -0.284755    0.212778    0.250000    10.50000    0.02129    0.02054 =
         0.02682    0.00000    0.00000    0.01073
O2    6    0.036308    0.496154    0.363936    11.00000    0.02109    0.01856 =
         0.01758    0.00409   -0.00047    0.00864
O3    6   -0.131920    0.275179    0.439110    11.00000    0.01485    0.01792 =
         0.01880    0.00438    0.00018    0.00696
O4    6    0.162068    0.436616    0.454992    11.00000    0.01493    0.01700 =
         0.02307    0.00502   -0.00163    0.00558
O5    6    0.213484    0.214002    0.465934    11.00000    0.02150    0.02037 =
         0.01667   -0.00543   -0.00449    0.01292
F1    3    0.289475    0.446612    0.250000    10.50000    0.01662    0.03207 =
         0.02840    0.00000    0.00000    0.00759
F2    3   -0.182325    0.831788    0.317284    11.00000    0.02688    0.02593 =
         0.03897   -0.00295   -0.00824    0.01288
HKLF 4

REM  1111_a.res in P6(3)/m
REM R1 =  0.0290 for    1093 Fo > 4sig(Fo)  and  0.0309 for all    1164 data
REM    104 parameters refined using      0 restraints

END

WGHT      0.0298      4.0294

REM Highest difference peak  1.094,  deepest hole -0.678,  1-sigma level  0.112
Q1    1   0.0000  0.0000  0.4113  10.33333  0.05    1.09
Q2    1  -0.3333  0.3333  0.1558  10.33333  0.05    0.61
Q3    1  -0.1063  0.6249  0.3529  11.00000  0.05    0.37
Q4    1  -0.1649  0.8267  0.2500  10.50000  0.05    0.30
Q5    1   0.1525  0.3576  0.2500  10.50000  0.05    0.27
;
_shelx_res_checksum                70149
_shelx_hkl_file
;
  -1   1   0   45.00    2.10
   0  -1   0   41.50    2.20
   0   1   0   42.40    2.20
   1  -1   0   45.20    2.10
  -2   1   0 1158.18   60.29
   1  -2   0 1178.78   59.19
   1   1   0 1100.89   67.59
   1   1   0 1194.88   57.69
   1  -2   0 1023.80   70.69
  -2   1   0 1262.07   61.69
   2  -1   0 1177.48   55.19
  -1   2   0 1170.08   59.39
   2  -1   0 1148.09   54.29
  -1  -1   0 1185.28   57.19
  -1   2   0 1217.18   74.69
  -1  -1   0 1047.90   66.29
  -2   2   0  203.48    9.30
   0  -2   0  186.98    9.40
   2  -2   0  198.08    9.30
   0   2   0  202.18    9.40
   1   2   0   12.60    1.10
   2  -3   0   10.40    1.10
  -2   3   0   11.30    1.10
  -1  -2   0   11.80    1.00
   2   1   0  621.34   28.90
   1  -3   0  647.14   29.10
  -2  -1   0  599.54   28.80
   3  -2   0  638.44   28.80
  -1   3   0  633.64   29.20
   0   3   0 1782.32   81.79
   3  -4   0    9.40    1.20
   1   3   0    7.10    1.00
  -3   4   0    8.20    1.10
  -1  -3   0    9.80    1.10
   2  -4   0   13.60    1.30
   2   2   0   13.10    1.20
  -2  -2   0   13.20    1.10
   4  -2   0   12.80    0.90
   3   1   0  578.04   26.80
   1  -4   0  603.24   27.20
  -1   4   0  566.04   27.30
   4  -3   0  579.64   26.90
   0  -4   0 1486.55   68.39
   4   0   0 1449.55   67.89
  -4   4   0 1525.65   68.19
   4  -4   0 1484.75   68.29
   0   4   0 1490.15   68.59
   4  -5   0 1270.87   57.69
   1   4   0 1252.07   57.89
  -4   5   0 1257.67   57.59
  -1  -4   0 1216.48   57.59
   2   3   0  282.47   13.80
   3  -5   0  281.77   13.70
  -2  -3   0  282.97   13.50
  -3   5   0  285.17   13.80
   3   2   0  460.65   21.80
   2  -5   0  483.95   22.10
  -3  -2   0  459.75   21.50
   5  -3   0  462.35   21.60
  -2   5   0  460.45   22.20
   1  -5   0   14.80    1.70
   4   1   0   14.70    1.20
  -1   5   0   16.80    2.00
   5  -4   0   14.10    1.40
   0  -5   0  178.48    9.10
   5   0   0  177.28    8.40
  -5   5   0  179.78    8.80
   5  -5   0  181.68    9.00
   0   5   0  175.38    9.40
   5  -6   0   91.09    5.30
   1   5   0   90.79    5.60
  -5   6   0   90.69    5.10
  -1  -5   0   94.59    5.20
   4  -6   0  454.85   21.30
   2   4   0  437.26   21.40
  -2  -4   0  447.16   21.00
  -4   6   0  442.36   21.30
   3   3   0   38.10    2.70
   3  -6   0   38.50    2.90
  -3   6   0   38.00    3.00
  -3  -3   0   39.50    2.30
   6  -3   0   36.90    2.20
   4   2   0    8.80    1.50
   2  -6   0    9.40    1.50
   6  -4   0    9.00    1.10
  -2   6   0    5.80    1.30
   5   1   0  509.35   23.60
   1  -6   0  506.45   24.20
  -1   6   0  492.75   24.50
   6  -5   0  520.65   24.00
  -6   6   0  315.97   15.00
   6   0   0  312.37   14.60
   0  -6   0  310.87   15.40
   6  -6   0  314.57   15.30
   0   6   0  311.77   15.80
   1   6   0  284.17   15.90
   6  -7   0  316.87   15.10
  -1  -6   0  303.27   14.80
   2   5   0   13.30    2.10
   5  -7   0   12.90    1.80
  -2  -5   0    9.20    1.40
  -5   7   0   13.00    1.80
   4  -7   0   19.70    2.30
   3   4   0   18.40    2.20
  -3  -4   0   19.50    1.70
   7  -3   0   18.50    1.40
  -4   7   0   20.60    2.40
   4   3   0  142.59    7.60
   3  -7   0  142.99    7.90
  -4  -3   0  144.39    7.00
  -3   7   0  145.19    8.10
   7  -4   0  149.49    7.30
   5   2   0  898.41   41.40
   2  -7   0  880.71   41.80
  -2   7   0  877.91   42.20
   7  -5   0  910.01   41.50
   6   1   0  673.53   31.30
   1  -7   0  647.54   31.90
   7  -6   0  719.53   32.80
  -1   7   0  657.93   32.50
   0  -7   0 1099.59   52.29
   7   0   0 1152.68   51.49
   7  -7   0 1112.79   52.39
   1   7   0  947.01   46.30
   7  -8   0  976.20   45.90
  -1  -7   0  984.70   45.60
  -7   8   0  987.60   45.50
   2   6   0  125.09    7.80
   6  -8   0  133.89    7.60
  -2  -6   0  130.49    7.10
  -6   8   0  137.09    7.40
   3   5   0   19.80    2.70
   5  -8   0   16.60    2.30
  -5   8   0   14.00    2.00
   8  -3   0   13.60    1.30
  -3  -5   0   13.30    1.60
   4  -8   0  154.68    8.30
   4   4   0  149.88    8.20
  -4   8   0  135.39    8.40
   8  -4   0  148.39    7.50
  -4  -4   0  152.68    7.30
   3  -8   0  125.39    7.30
   5   3   0  129.79    7.00
  -3   8   0  128.29    7.70
   8  -5   0  130.09    6.80
   2  -8   0  358.16   17.30
   6   2   0  347.67   16.70
  -2   8   0  328.77   17.70
   8  -6   0  350.76   16.90
   7   1   0   94.79    5.00
   1  -8   0   88.89    5.80
   8  -7   0   95.79    5.70
   8   0   0   19.50    1.70
   0  -8   0   22.50    2.60
   8  -8   0   24.00    2.80
   1   8   0  156.68   10.10
   8  -9   0  181.38    9.60
  -1  -8   0  151.38    8.90
  -8   9   0  179.18    9.00
   7  -9   0  461.55   22.10
   2   7   0  433.86   22.40
  -7   9   0  440.76   21.70
   6  -9   0   29.40    3.30
   3   6   0   30.50    3.40
  -3  -6   0   33.20    2.60
   9  -3   0   31.00    2.00
  -6   9   0   28.60    3.20
   5  -9   0  162.68    9.30
   4   5   0  177.18    9.40
  -5   9   0  169.68    9.50
   9  -4   0  164.28    8.30
  -4  -5   0  164.88    8.30
   4  -9   0  208.28   11.20
   5   4   0  228.28   11.10
   9  -5   0  200.38   10.40
  -4   9   0  198.78   11.70
   3  -9   0   44.90    3.90
   6   3   0   48.30    3.50
   9  -6   0   43.70    3.40
  -3   9   0   49.90    4.70
   7   2   0  173.28    8.50
   2  -9   0  155.98    9.00
  -2   9   0  150.88    9.70
   9  -7   0  155.68    8.70
   8   1   0  218.18   10.50
   1  -9   0  216.08   11.40
   9  -8   0  212.68   11.30
  -1   9   0  195.38   12.10
   9   0   0  187.98    8.80
   0  -9   0  179.38    9.90
   9  -9   0  183.98   10.20
   0   9   0  158.58   10.70
   1   9   0    5.50    2.70
   9 -10   0    6.70    2.20
  -1  -9   0    6.70    1.80
   2   8   0    1.60    2.30
   8 -10   0    4.70    2.10
  -2  -8   0    7.20    1.70
  -8  10   0    5.30    1.80
   3   7   0   -0.40    2.00
   7 -10   0    2.70    1.70
  -7  10   0    4.20    1.70
  -3  -7   0    2.30    1.20
   4   6   0   52.69    5.80
   6 -10   0   39.40    4.20
  10  -4   0   44.20    2.90
  -6  10   0   51.89    5.70
  -4  -6   0   44.20    3.00
   5 -10   0  366.86   18.60
   5   5   0  383.86   18.50
  10  -5   0  349.77   17.60
   4 -10   0   12.30    2.20
   6   4   0   20.60    2.60
  10  -6   0   21.20    2.30
  -4  10   0   14.20    2.80
   7   3   0  102.19    6.10
   3 -10   0  104.29    6.70
  10  -7   0  101.79    6.20
  -3  10   0  102.99    7.70
   2 -10   0 1177.28   56.69
   8   2   0 1310.37   56.19
  10  -8   0 1212.58   56.69
  -2  10   0 1121.69   57.69
   9   1   0    3.10    1.20
   1 -10   0    2.00    1.60
  10  -9   0    3.80    1.80
  -1  10   0    2.90    3.00
  10   0   0   66.29    3.80
   0 -10   0   67.19    4.90
  10 -10   0   68.09    5.60
   0  10   0   52.09    6.10
   2   9   0   -1.40    2.50
   9 -11   0   -2.70    1.70
  -2  -9   0    3.60    1.60
   3   8   0   26.50    3.80
   8 -11   0   30.30    3.80
  -8  11   0   17.10    2.80
  -3  -8   0   18.60    2.30
   4   7   0  161.98    9.80
   7 -11   0  154.68    9.50
   6 -11   0  283.37   14.60
   5   6   0  268.67   14.50
  -5  -6   0  260.27   12.70
  11  -5   0  278.17   13.20
  -6  11   0  260.47   15.90
   6   5   0   22.80    3.00
   5 -11   0   19.10    3.10
  11  -6   0   17.20    2.20
  -5  11   0   13.70    3.00
   4 -11   0    3.40    1.90
   7   4   0    2.40    1.60
  -4  11   0    0.60    2.40
  11  -7   0    1.50    1.50
   3 -11   0   38.80    5.50
   8   3   0   45.20    3.70
  -3  11   0   40.30    5.10
  11  -8   0   44.10    4.00
   2 -11   0    6.20    2.20
   9   2   0    8.80    1.80
  11  -9   0    9.90    2.40
  -2  11   0    9.70    3.40
   7 -12   0   23.60    3.40
   5   7   0   22.90    3.80
  -5  -7   0   24.80    1.90
  -7  12   0   23.50    3.90
   6 -12   0    3.50    2.10
   6   6   0    6.30    2.70
  -6  12   0   10.80    3.30
  12  -6   0    5.20    1.50
   5 -12   0   57.99    5.50
   7   5   0   65.79    5.40
  12  -7   0   66.49    4.60
  -5  12   0   63.49    6.70
   1  -1  -1    7.10    0.50
  -1   0  -1    7.10    0.40
   0   1  -1    6.70    0.50
   0  -1   1    7.40    0.50
   1   0   1    7.90    0.50
  -1   1   1    7.30    0.50
  -1   1  -1    8.10    0.50
   0  -1  -1    8.30    0.60
   1  -1   1    7.80    0.50
   0   1   1    6.50    0.60
   2  -1  -1  111.19    4.90
  -1  -1  -1  102.69    5.00
   1  -2   1  104.29    5.10
   1   1   1   99.79    5.10
   3  -2  -1  904.91   40.70
  -2  -1  -1  866.61   40.60
  -1   3  -1  906.91   41.00
   1  -3   1  869.41   40.90
   2   1   1  888.61   40.70
   2  -2  -1  102.99    5.00
   0   2  -1   99.89    5.10
  -2   2   1  107.49    5.00
   2   0   1  104.29    4.80
   0  -2   1   98.79    5.00
   1   1  -1  110.89    5.20
   1  -2  -1  103.79    5.30
  -1   2   1  107.79    5.30
  -1  -1   1  107.29    5.10
  -2   2  -1  109.29    4.90
   0  -2  -1   95.09    5.00
   2  -2   1   98.99    4.90
  -1  -2  -1  365.26   17.10
  -2   3  -1  364.66   17.10
   2  -3   1  375.66   17.10
   1   2   1  356.76   17.20
  -2  -2  -1  181.48    8.70
  -2   4  -1  182.38    9.00
   4  -2  -1  182.88    8.40
   2  -4   1  178.08    8.90
   2   2   1  179.38    8.80
  -3  -2  -1 1779.52   83.89
  -2   5  -1 1842.32   84.49
   5  -3  -1 1835.32   83.89
   3   2   1 1827.72   84.09
   2  -5   1 1886.11   84.39
   4  -3  -1 1313.37   59.59
  -1   4  -1 1309.17   59.99
  -4   3   1 1280.57   59.39
   1  -4   1 1269.07   59.89
   3   1   1 1329.77   59.59
   0   3  -1   32.60    2.20
   3  -3  -1   32.40    2.00
   0  -3   1   34.20    2.10
   3   0   1   33.00    1.70
  -3   3   1   36.50    2.00
   1   2  -1  361.86   17.10
   2  -3  -1  369.46   17.10
  -1  -2   1  358.36   17.00
  -2   3   1  365.86   17.10
   1  -3  -1  909.11   41.30
   2   1  -1  906.71   41.00
  -1   3   1  897.21   41.30
  -2  -1   1  855.41   40.90
   3  -2   1  902.21   41.00
   0  -3  -1   35.30    2.20
  -3   3  -1   34.80    2.00
   0   3   1   32.90    2.30
   3  -3   1   32.90    2.00
  -1  -3  -1 1096.49   51.49
  -3   4  -1 1154.28   51.59
   1   3   1 1102.29   51.69
   3  -4   1 1120.69   51.59
  -3   5  -1   54.19    3.40
  -2  -3  -1   53.39    3.10
   2   3   1   55.69    3.40
   3  -5   1   54.69    3.40
  -3   6  -1   91.59    5.40
  -3  -3  -1   91.59    4.70
   6  -3  -1   95.69    4.60
   3   3   1   89.39    5.10
   3  -6   1   86.79    5.20
  -4  -3  -1    5.00    0.80
  -3   7  -1    3.30    1.30
   7  -4  -1    4.90    0.90
   3  -7   1    4.60    1.20
   4   3   1    4.20    1.10
  -2   6  -1  147.99    8.10
   4   2   1  148.59    7.50
   2  -6   1  150.88    7.90
   5  -4  -1   63.69    3.60
  -1   5  -1   65.89    4.10
   4   1   1   65.99    3.50
   1  -5   1   63.59    3.90
   0   4  -1   92.29    5.30
   4  -4  -1   98.29    5.00
  -4   4   1   98.89    4.90
   0  -4   1   91.39    5.10
   4   0   1   93.19    4.60
   1   3  -1 1133.89   52.19
   3  -4  -1 1118.69   52.09
  -1  -3   1 1158.48   51.99
  -3   4   1 1107.79   52.09
   2   2  -1  185.48    8.80
   2  -4  -1  175.68    8.90
  -2   4   1  183.38    9.00
  -2  -2   1  178.08    8.60
   3   1  -1 1231.58   57.09
   4  -3   1 1247.08   57.09
  -1   4   1 1258.37   57.59
  -4   4  -1   98.49    4.80
   0  -4  -1   92.39    5.10
   4  -4   1   95.49    5.00
   0   4   1   88.09    5.20
  -4   5  -1  129.59    6.60
  -1  -4  -1  127.39    6.60
   1   4   1  125.19    6.80
   4  -5   1  126.19    6.60
  -2  -4  -1 1097.59   49.50
  -4   6  -1 1064.19   49.70
   4  -6   1 1067.69   49.70
   2   4   1 1050.89   49.90
   7  -3  -1   18.90    1.40
  -4   7  -1   20.60    2.40
  -3  -4  -1   21.70    1.80
   4  -7   1   23.70    2.50
   3   4   1   19.40    2.30
  -4   8  -1   27.60    3.20
   8  -4  -1   30.40    2.20
  -4  -4  -1   33.00    2.20
   4   4   1   33.00    3.00
   4  -8   1   33.20    3.10
   9  -5  -1  446.76   21.30
  -4   9  -1  440.36   23.60
   4  -9   1  436.96   22.10
   5   4   1  470.55   21.90
   8  -5  -1   43.00    3.00
  -3   8  -1   33.00    3.80
   3  -8   1   48.10    3.70
   5   3   1   51.09    3.40
   7  -5  -1    1.10    0.90
  -2   7  -1    0.10    1.20
   2  -7   1    2.10    1.10
   5   2   1    0.30    0.70
   6  -5  -1  818.02   37.90
  -1   6  -1  796.52   38.40
   5   1   1  816.42   37.60
   1  -6   1  822.92   38.10
   5  -5  -1  399.76   19.00
   0   5  -1  381.46   19.30
   5   0   1  392.36   18.40
   0  -5   1  403.56   19.00
  -5   5   1  413.06   18.80
   4  -5  -1  133.49    6.80
   1   4  -1  120.79    6.90
  -1  -4   1  133.99    6.70
  -4   5   1  134.09    6.80
   2   3  -1   50.59    3.40
   3  -5  -1   53.69    3.40
  -2  -3   1   58.19    3.10
  -3   5   1   51.19    3.30
   3   2  -1 1787.72   80.99
  -3  -2   1 1768.52   80.69
  -2   5   1 1728.33   81.39
   5  -3   1 1776.02   80.79
   4   1  -1   65.09    3.50
   1  -5  -1   63.99    4.00
  -1   5   1   65.29    4.20
   5  -4   1   71.39    3.70
   5   0  -1  401.86   18.20
   0  -5  -1  404.76   19.00
  -5   5  -1  392.66   18.60
   0   5   1  382.26   19.20
   5  -5   1  394.96   18.80
  -5   6  -1  166.78    8.30
  -1  -5  -1  159.68    8.30
   1   5   1  157.18    8.70
   5  -6   1  162.88    8.40
  -5   7  -1  144.89    7.60
  -2  -5  -1  142.49    7.30
   5  -7   1  138.89    7.70
   2   5   1  133.49    7.80
   8  -3  -1  447.26   20.80
  -5   8  -1  443.46   21.90
  -3  -5  -1  456.75   21.20
   5  -8   1  439.96   21.80
   3   5   1  452.05   22.00
   9  -4  -1   48.60    3.00
  -4  -5  -1   45.40    3.00
  -5   9  -1   45.50    4.10
   4   5   1   52.99    4.10
   5  -9   1   52.29    4.10
  -5  -5  -1   84.59    4.50
  10  -5  -1   89.09    5.00
   5 -10   1   91.39    6.10
   5   5   1   90.89    6.00
  11  -6  -1   87.39    5.20
  -5  11  -1   78.39    6.70
   5 -11   1   83.19    6.20
   6   5   1   96.39    6.30
  10  -6  -1  154.48    8.30
  -4  10  -1  169.38   11.90
   4 -10   1  152.88    9.00
   6   4   1  156.78    8.70
   9  -6  -1    2.20    1.20
  -3   9  -1    4.40    2.00
   6   3   1    2.80    1.20
   3  -9   1    1.60    1.20
  -2   8  -1  128.39    8.20
   8  -6  -1  132.39    7.40
   2  -8   1  133.69    7.80
   6   2   1  146.89    7.20
   7  -6  -1  115.69    6.40
  -1   7  -1  117.19    7.10
   6   1   1  114.39    5.80
   1  -7   1  109.19    6.50
   0   6  -1   32.80    3.20
   6  -6  -1   39.00    2.80
   6   0   1   33.70    2.00
   0  -6   1   31.00    2.70
  -6   6   1   33.40    2.40
   1   5  -1  168.78    8.90
   5  -6  -1  164.28    8.50
  -1  -5   1  159.28    8.40
   6  -1   1  160.88    7.70
  -5   6   1  169.38    8.40
   2   4  -1 1082.39   50.19
   4  -6  -1 1110.19   50.09
  -2  -4   1 1049.09   49.80
  -4   6   1 1069.39   50.09
   3   3  -1   85.79    5.00
   3  -6  -1   89.49    5.20
  -3   6   1   83.59    5.20
  -3  -3   1   91.89    4.60
   6  -3   1   91.49    4.50
   2  -6  -1  141.79    7.70
  -2   6   1  145.49    8.00
   6  -4   1  145.99    7.20
   1  -6  -1  809.12   37.30
   5   1  -1  795.92   36.70
  -1   6   1  772.02   37.60
   6  -5   1  802.02   37.00
   6   0  -1   36.20    1.90
   0  -6  -1   33.10    2.70
  -6   6  -1   31.80    2.40
   6  -6   1   32.60    2.70
   0   6   1   31.90    3.20
  -6   7  -1  133.69    7.00
  -1  -6  -1  125.99    7.00
   6  -7   1  130.29    7.20
   1   6   1  125.59    7.70
  -2  -6  -1    3.00    1.10
  -6   8  -1    1.70    1.20
   2   6   1    1.60    1.50
   6  -8   1    1.60    1.30
  -3  -6  -1  278.57   14.20
  -6   9  -1  291.57   15.00
   3   6   1  302.17   15.30
   6  -9   1  300.67   15.30
  10  -4  -1   76.29    4.10
  -4  -6  -1   73.09    4.30
   6 -10   1   73.29    5.50
  -5  -6  -1   20.20    1.70
  11  -5  -1   19.40    2.10
  -6  11  -1   22.90    3.60
   5   6   1   26.90    3.40
   6 -11   1   23.50    3.40
  -6  12  -1   63.89    6.80
  12  -6  -1   52.89    3.90
   6   6   1   67.79    5.70
   6 -12   1   68.89    5.50
  -5  12  -1  236.68   15.00
  12  -7  -1  261.97   13.00
   7   5   1  269.07   13.80
   5 -12   1  243.88   13.90
  -4  11  -1   -2.70    2.40
   4 -11   1    1.40    1.70
   7   4   1    3.60    1.90
  -3  10  -1   19.10    3.50
  10  -7  -1   11.80    2.10
   7   3   1   15.40    2.10
   3 -10   1    9.00    2.00
  -2   9  -1   65.19    5.80
   9  -7  -1   77.19    5.00
   2  -9   1   74.89    5.20
   7   2   1   82.09    4.60
   8  -7  -1   26.30    2.70
   1  -8   1   19.20    2.40
   7   1   1   22.60    2.00
   7  -7  -1  100.79    6.10
  -7   7   1  104.79    5.60
   0  -7   1  103.19    6.00
   6  -7  -1  130.49    7.40
   1   6  -1  137.89    8.60
   7  -1   1  127.89    6.30
  -6   7   1  143.89    7.60
  -1  -6   1  130.09    7.10
   5  -7  -1  144.89    7.90
   2   5  -1  139.69    8.00
  -5   7   1  148.59    7.80
  -2  -5   1  143.09    7.50
   3   4  -1   25.10    2.50
   4  -7  -1   23.50    2.50
   7  -3   1   21.50    1.50
  -3  -4   1   20.10    1.70
  -4   7   1   13.30    1.90
   3  -7  -1    5.50    1.30
   4   3  -1    5.30    1.20
   7  -4   1    4.80    1.00
  -4  -3   1    5.10    0.70
  -3   7   1    6.10    1.70
   5   2  -1    0.60    0.80
   2  -7  -1    0.40    0.90
  -2   7   1    2.30    1.50
   7  -5   1   -0.30    0.80
   6   1  -1  114.79    6.10
   1  -7  -1  111.39    6.50
  -1   7   1  119.29    7.20
   7  -6   1  114.29    6.60
   0  -7  -1  105.49    6.30
   7   0  -1  114.09    5.40
   7  -7   1  101.49    6.20
  -7   8  -1    9.90    1.60
  -1  -7  -1    7.10    1.50
   1   7   1    9.60    2.00
   7  -8   1   10.20    2.00
  -7   9  -1  170.38    9.10
  -2  -7  -1  165.88    9.00
   7  -9   1  163.58    9.40
   2   7   1  169.08    9.90
  -3  -7  -1   27.70    2.80
  -7  10  -1   35.40    3.50
   3   7   1   31.00    3.60
   7 -10   1   38.30    3.90
  -7  11  -1    1.60    1.40
  -4  -7  -1    6.70    1.60
   4   7   1    7.30    2.60
   7 -11   1    6.10    2.30
  -5  -7  -1   24.20    2.00
  -7  12  -1   23.20    3.80
   5   7   1   28.00    4.10
   7 -12   1   29.40    3.80
  -3  11  -1    6.80    2.70
  11  -8  -1    8.70    2.10
   8   3   1    5.90    1.70
   3 -11   1    7.90    3.10
  10  -8  -1   13.10    2.40
  -2  10  -1   13.40    3.10
   2 -10   1   12.60    2.40
   8   2   1   13.50    1.90
   9  -8  -1    1.60    1.50
  -1   9  -1    2.20    1.80
   8   1   1    0.80    1.00
   1  -9   1    0.80    1.40
   8  -8  -1    5.40    1.60
   8   0   1    6.10    1.00
   0  -8   1    6.20    1.70
   1   7  -1    7.20    2.10
   7  -8  -1    9.40    1.80
  -7   8   1    9.90    1.60
  -1  -7   1    7.70    1.70
   8  -1   1   10.10    1.10
   2   6  -1    0.80    1.60
   6  -8  -1    2.40    1.40
  -6   8   1    1.90    1.20
   8  -2   1    1.00    0.50
  -2  -6   1    0.00    0.90
   5  -8  -1  457.45   21.10
   3   5  -1  411.26   21.20
  -5   8   1  435.56   21.00
  -3  -5   1  431.86   20.30
   8  -3   1  411.36   20.00
   4  -8  -1   27.50    3.00
   4   4  -1   32.10    3.00
  -4  -4   1   29.60    2.00
   8  -4   1   30.30    2.20
  -4   8   1   32.40    3.30
   5   3  -1   44.70    3.30
   3  -8  -1   43.20    3.60
   8  -5   1   42.00    3.00
  -3   8   1   41.50    3.90
   6   2  -1  136.39    7.00
   2  -8  -1  126.19    7.60
  -2   8   1  146.39    8.30
   8  -6   1  127.29    7.20
   1  -8  -1   21.40    2.60
   7   1  -1   24.50    2.00
   8  -7   1   23.80    2.70
   8   0  -1    7.00    1.00
   0  -8  -1    6.00    1.60
   8  -8   1    4.70    1.60
  -1  -8  -1   15.90    2.20
   1   8   1   22.20    3.50
   8  -9   1   15.10    2.40
  -2  -8  -1   75.09    5.10
  -8  10  -1   85.49    5.50
   8 -10   1   78.59    5.90
   2   8   1   86.29    6.70
  -3  -8  -1   27.20    2.80
  -8  11  -1   30.80    3.60
   3   8   1   26.80    4.00
   8 -11   1   29.50    3.80
  11  -9  -1   14.20    2.60
  -2  11  -1   13.50    3.90
   2 -11   1   12.20    2.60
   9   2   1    9.20    1.80
  10  -9  -1   48.50    4.40
  -1  10  -1   49.00    5.80
   1 -10   1   41.90    4.10
   9   1   1   48.30    3.30
   9  -9  -1   56.09    4.80
   0   9  -1   57.49    5.60
   9   0   1   59.49    3.50
   0  -9   1   60.29    4.50
   1   8  -1   14.90    2.70
   8  -9  -1   18.20    2.60
  -8   9   1   19.90    2.20
  -1  -8   1   15.10    2.10
   9  -1   1   17.70    1.50
   7  -9  -1  174.78    9.60
   2   7  -1  156.08    9.80
  -7   9   1  167.38    9.10
   9  -2   1  170.78    8.00
   6  -9  -1  289.07   14.60
   3   6  -1  277.87   14.70
  -6   9   1  285.27   14.40
   9  -3   1  272.87   13.30
  -3  -6   1  279.07   13.70
   5  -9  -1   46.70    4.10
   4   5  -1   47.20    4.10
  -4  -5   1   48.10    2.90
  -5   9   1   53.09    4.20
   9  -4   1   45.30    3.00
   5   4  -1  446.96   21.70
   4  -9  -1  459.05   22.00
  -4   9   1  417.06   22.30
   9  -5   1  450.35   21.20
   3  -9  -1    3.30    1.50
   6   3  -1    4.60    1.40
  -3   9   1    1.60    1.90
   9  -6   1    2.60    1.30
   2  -9  -1   81.89    5.40
   7   2  -1   79.59    4.70
  -2   9   1   72.69    6.00
   9  -7   1   73.59    5.10
   8   1  -1    2.10    1.00
   1  -9  -1    2.10    1.50
   9  -8   1    2.20    1.60
  -1   9   1    0.30    1.50
   9   0  -1   55.39    3.20
   0  -9  -1   52.09    4.30
   9  -9   1   53.59    4.50
   0   9   1   51.79    5.40
  -1  -9  -1   29.10    3.20
   1   9   1   32.40    4.50
   9 -10   1   28.10    3.40
  -2  -9  -1   89.89    5.90
   9 -11   1  105.89    7.10
   2   9   1   95.79    7.70
  10 -10  -1    0.80    1.90
   0  10  -1   -0.10    2.40
   0 -10   1    1.60    1.60
  10   0   1    2.50    1.10
   9 -10  -1   27.30    3.40
   1   9  -1   21.10    3.80
  -1  -9   1   31.90    3.30
  10  -1   1   30.80    2.10
   2   8  -1   75.39    6.50
   8 -10  -1   92.39    6.20
  -8  10   1   89.69    5.60
  -2  -8   1   75.49    5.10
   7 -10  -1   38.40    4.00
   3   7  -1   35.70    4.10
  10  -3   1   35.10    2.10
  -7  10   1   36.40    3.70
  -3  -7   1   35.50    2.90
  10  -3   1   35.20    2.30
   6 -10  -1   76.49    5.50
   4   6  -1   71.59    6.00
  10  -4   1   72.49    4.20
  -4  -6   1   72.79    4.20
  -6  10   1   68.09    6.00
   5   5  -1   98.29    6.20
   5 -10  -1   81.29    6.00
  10  -5   1   93.49    5.30
   6   4  -1  151.18    8.40
   4 -10  -1  150.68    8.80
  10  -6   1  154.68    8.10
  -4  10   1  133.89    9.50
   3 -10  -1   13.90    2.30
   7   3  -1   15.40    2.20
  10  -7   1   15.00    2.20
  -3  10   1   10.50    3.00
   2 -10  -1   11.80    2.50
  -2  10   1   14.20    3.10
  10  -8   1    9.60    2.20
   1 -10  -1   45.00    4.20
   9   1  -1   47.70    3.20
  -1  10   1   41.10    5.20
  10  -9   1   47.00    4.30
   0 -10  -1    1.70    1.70
  10 -10   1   -0.10    1.80
   0  10   1    3.10    2.90
   9 -11  -1   96.89    6.90
   2   9  -1   93.49    7.70
  -9  11   1  100.79    6.30
  -2  -9   1   85.49    5.80
   3   8  -1   23.00    3.70
   8 -11  -1   20.80    3.10
  -8  11   1   26.70    3.40
  -3  -8   1   23.70    2.60
   4   7  -1    4.90    2.40
   7 -11  -1   10.20    2.60
  -4  -7   1    5.80    1.30
  11  -4   1    6.20    1.00
  11  -4   1    7.00    1.30
  -7  11   1    2.70    1.70
   6 -11  -1   25.00    3.30
   5   6  -1   17.90    3.10
  11  -5   1   19.50    2.30
   5 -11  -1   88.79    6.30
   6   5  -1   88.99    6.10
  11  -6   1   87.49    5.40
  -5  11   1   82.49    6.80
   7   4  -1    1.40    1.60
   4 -11  -1    2.00    1.70
  -4  11   1    7.20    2.90
  11  -7   1   -0.70    1.40
   3 -11  -1    6.40    3.00
   8   3  -1    5.40    1.80
  11  -8   1    5.80    2.00
  -3  11   1    7.80    3.10
   2 -11  -1    8.90    2.50
   9   2  -1   10.50    2.00
  -2  11   1   15.20    4.00
  11  -9   1   15.50    2.80
   5   7  -1   24.10    3.60
   7 -12  -1   24.20    3.70
  -7  12   1   30.40    4.30
   6 -12  -1   63.59    5.60
   6   6  -1   61.49    5.70
  -6  12   1   54.49    6.50
  12  -6   1   68.59    4.40
   7   5  -1  263.17   13.60
   5 -12  -1  249.08   13.80
  -5  12   1  237.38   14.80
   0   0   2  308.87   14.20
   0   1  -2    3.60    0.40
   1  -1  -2    2.00    0.30
   1   0   2    2.20    0.30
   0  -1   2    1.50    0.30
  -1   1   2    2.00    0.30
   0  -1  -2    2.20    0.40
   1   0  -2    2.30    0.30
   1   0  -2    2.80    0.30
  -1   0   2    2.50    0.30
   0   1   2    2.60    0.40
  -1   0   2    1.60    0.30
  -1  -1  -2   86.89    4.40
   2  -1  -2   90.99    4.30
   1  -2   2   95.79    4.50
   1   1   2   85.59    4.40
  -2  -1  -2   71.09    3.40
   3  -2  -2   67.89    3.40
  -1   3  -2   68.49    3.70
   2   1   2   70.09    3.50
  -3   2   2   60.29    3.20
   1  -3   2   69.89    3.60
   0   2  -2  354.86   16.10
   2  -2  -2  348.77   16.10
   2   0   2  337.67   15.90
   0  -2   2  337.67   16.10
  -2   2   2  346.17   16.00
   1   1  -2   91.69    4.30
  -1  -1   2   86.89    4.20
  -1   2   2   85.49    4.40
   2   0  -2  344.87   15.60
   0  -2  -2  335.77   15.90
   2   0  -2  346.07   15.60
   0   2   2  337.47   16.00
   2  -2   2  332.57   15.80
  -1  -2  -2    8.40    0.90
  -2   3  -2    8.10    0.90
   1   2   2    7.80    1.00
   2  -3   2    8.10    0.90
  -2   4  -2  326.07   16.00
  -2  -2  -2  341.77   15.80
   4  -2  -2  337.37   15.60
   2  -4   2  350.66   16.00
   2   2   2  327.77   15.90
  -2   5  -2   64.29    4.00
  -3  -2  -2   67.09    3.50
   5  -3  -2   67.19    3.50
   2  -5   2   66.39    3.90
   3   2   2   65.69    3.70
   4  -3  -2  150.18    7.30
  -3  -1  -2  148.29    7.10
  -1   4  -2  141.59    7.60
   3   1   2  145.89    7.20
  -4   3   2  154.48    7.10
   1  -4   2  156.38    7.60
   0   3  -2  230.68   11.50
   3  -3  -2  236.28   11.30
  -3   3   2  242.88   11.30
   3   0   2  242.68   11.10
   0  -3   2  236.68   11.40
   1   2  -2    8.80    0.90
   2  -3  -2    7.30    0.90
  -2   3   2    9.40    1.10
  -1  -2   2    7.50    0.80
   2   1  -2   67.19    3.50
   1  -3  -2   68.29    3.70
  -1   3   2   72.69    3.80
  -2  -1   2   68.79    3.30
   0  -3  -2  237.88   11.40
  -3   3  -2  248.48   11.20
   3  -3   2  238.08   11.20
   0   3   2  217.98   11.40
  -3   4  -2   26.30    1.90
  -1  -3  -2   29.10    2.00
   1   3   2   28.00    2.10
   3  -4   2   28.00    2.00
  -3   5  -2   31.70    2.40
  -2  -3  -2   32.70    2.20
   3  -5   2   31.20    2.30
   2   3   2   30.20    2.40
  -3  -3  -2    2.30    0.90
   6  -3  -2    2.60    0.60
  -3   6  -2    3.20    1.00
   3  -6   2    3.50    1.10
   3   3   2    4.70    1.10
   7  -4  -2   62.49    3.60
  -4  -3  -2   64.29    3.40
  -3   7  -2   58.09    4.30
   3  -7   2   62.59    4.20
   4   3   2   62.39    3.90
  -2   6  -2    8.40    1.50
  -4  -2  -2    8.10    0.80
   6  -4  -2    6.20    1.00
   4   2   2    9.30    1.20
   2  -6   2    6.80    1.30
   5  -4  -2  495.95   23.00
  -1   5  -2  484.65   23.40
  -5   4   2  495.35   22.70
   1  -5   2  490.85   23.20
   4   1   2  485.05   22.80
   4  -4  -2  159.28    7.90
   0   4  -2  151.98    8.10
   4   0   2  157.28    7.50
  -4   4   2  166.38    7.80
   0  -4   2  157.48    8.00
   3  -4  -2   27.40    2.00
   1   3  -2   26.50    2.00
  -1  -3   2   25.90    1.80
  -3   4   2   28.80    2.00
   2   2  -2  351.46   16.20
   2  -4  -2  340.27   16.30
  -2   4   2  343.67   16.40
  -2  -2   2  334.07   15.90
   3   1  -2  153.48    7.10
   1  -4  -2  148.79    7.50
  -1   4   2  148.29    7.60
   4  -3   2  141.99    7.20
  -4   4  -2  163.48    7.80
   0  -4  -2  153.98    8.00
   0   4   2  153.48    8.20
   4  -4   2  160.38    7.90
  -4   5  -2   30.60    2.30
  -1  -4  -2   29.50    2.30
   1   4   2   30.10    2.50
   4  -5   2   35.50    2.80
  -4   6  -2  219.68   11.20
  -2  -4  -2  228.08   11.00
   2   4   2  222.38   11.30
   4  -6   2  223.08   11.20
   7  -3  -2   72.99    3.70
  -4   7  -2   71.09    4.60
  -3  -4  -2   69.09    4.00
   3   4   2   75.79    4.60
   4  -7   2   68.39    4.50
   8  -4  -2   52.29    3.20
  -4   8  -2   52.29    4.20
  -4  -4  -2   55.19    3.20
   4  -8   2   55.59    4.10
   4   4   2   62.99    4.10
   9  -5  -2   59.79    3.70
   4  -9   2   58.19    4.50
   5   4   2   60.89    4.30
   8  -5  -2    4.90    1.20
  -3   8  -2    1.20    1.30
   3  -8   2    2.80    1.30
   5   3   2    4.60    1.20
   7  -5  -2   92.49    5.20
  -2   7  -2   90.99    5.90
   2  -7   2   91.09    5.60
   5   2   2  100.29    5.20
  -1   6  -2   45.90    3.70
   6  -5  -2   55.29    3.30
   5   1   2   52.19    3.00
  -6   5   2   51.09    2.80
   1  -6   2   49.00    3.50
   0   5  -2   33.00    2.90
   5  -5  -2   38.50    2.60
  -5   5   2   37.10    2.30
   5   0   2   35.30    2.10
   0  -5   2   33.10    2.60
   1   4  -2   31.60    2.50
   4  -5  -2   30.40    2.30
  -4   5   2   32.60    2.30
  -1  -4   2   28.50    2.20
   5  -1   2   29.40    1.70
   3  -5  -2   31.90    2.40
   2   3  -2   29.60    2.30
  -2  -3   2   33.40    2.10
  -3   5   2   31.80    2.40
   2  -5  -2   66.19    3.90
   3   2  -2   65.29    3.60
  -3  -2   2   66.39    3.20
   5  -3   2   60.59    3.40
  -2   5   2   60.39    4.00
   4   1  -2  492.65   22.80
   1  -5  -2  507.65   23.30
  -1   5   2  476.65   23.50
   5  -4   2  483.65   23.00
   5   0  -2   34.70    1.90
   0  -5  -2   39.00    2.80
   0   5   2   35.80    2.90
   5  -5   2   39.10    2.60
  -1  -5  -2    0.50    0.70
  -5   6  -2    0.70    0.80
   1   5   2    0.50    1.00
   5  -6   2    1.70    1.00
  -5   7  -2   35.90    2.90
  -2  -5  -2   35.60    2.70
   5  -7   2   33.10    2.90
   2   5   2   36.20    3.20
   8  -3  -2   16.50    1.50
  -3  -5  -2   13.30    1.60
  -5   8  -2   13.80    2.00
   3   5   2   12.60    2.10
   5  -8   2   11.80    2.00
  -4  -5  -2  229.48   11.10
  -5   9  -2  230.58   12.20
   9  -4  -2  221.18   11.00
   4   5   2  243.28   12.10
   5  -9   2  216.78   12.00
  10  -5  -2   30.10    2.50
  -5  -5  -2   28.80    2.00
   5 -10   2   37.20    3.80
   5   5   2   32.40    3.40
  11  -6  -2    3.20    1.40
  -5  11  -2    6.00    2.70
   6   5   2    2.00    1.80
   5 -11   2    3.00    1.90
  -4  10  -2   -2.00    3.80
  10  -6  -2    0.80    1.20
   6   4   2    2.30    1.60
   4 -10   2    0.60    1.50
  -3   9  -2   46.30    4.60
   9  -6  -2   69.39    4.20
   3  -9   2   67.39    4.70
   8  -6  -2    0.70    1.00
  -2   8  -2    0.20    1.60
   6   2   2    0.00    0.90
   2  -8   2    1.80    1.60
  -1   7  -2    1.00    1.30
   7  -6  -2    1.30    1.00
   6   1   2    1.70    0.80
   1  -7   2    1.30    1.10
   6  -6  -2    5.50    1.20
   0   6  -2    3.20    1.30
  -6   6   2    6.50    1.10
   6   0   2    4.00    0.80
   0  -6   2    5.50    1.30
   1   5  -2    0.60    1.10
   5  -6  -2    0.70    1.00
   6  -1   2    1.70    0.50
  -5   6   2    0.60    0.80
  -1  -5   2    0.30    0.80
   4  -6  -2  221.08   11.10
   2   4  -2  232.28   11.20
  -4   6   2  203.38   10.90
  -2  -4   2  216.58   10.60
   3   3  -2    1.70    0.90
   3  -6  -2    1.90    1.00
   6  -3   2    3.60    0.70
  -3   6   2    4.50    1.20
  -3  -3   2    3.20    0.70
   2  -6  -2    4.70    1.20
  -2   6   2    8.60    1.70
   6  -4   2    7.50    1.10
   5   1  -2   47.00    2.80
   1  -6  -2   51.59    3.50
  -1   6   2   48.90    3.80
   6  -5   2   54.09    3.30
   6   0  -2    5.20    0.70
   0  -6  -2    3.10    1.10
   6  -6   2    4.70    1.20
   0   6   2    4.00    1.50
  -1  -6  -2   63.29    4.10
  -6   7  -2   57.09    3.90
   6  -7   2   66.99    4.30
   1   6   2   65.39    4.70
  -6   8  -2   15.80    2.00
  -2  -6  -2   17.70    2.10
   6  -8   2   17.00    2.30
   2   6   2   20.70    2.90
  -6   9  -2  227.38   11.90
  -3  -6  -2  220.28   11.20
   3   6   2  226.58   12.10
  10  -4  -2   25.70    1.90
  -4  -6  -2   20.40    2.20
   4   6   2   26.50    3.50
   6 -10   2   20.00    2.80
  11  -5  -2   65.59    3.80
  -5  -6  -2   60.19    3.50
  -6  11  -2   57.39    5.50
   6 -11   2   67.89    5.30
   5   6   2   59.89    5.30
  -6  12  -2   24.20    7.00
  12  -6  -2   24.50    2.40
   6   6   2   28.50    3.90
   6 -12   2   22.40    3.40
  -5  12  -2   10.70    3.60
  12  -7  -2   10.30    2.00
   5 -12   2   10.50    2.70
   7   5   2   10.60    2.70
  -4  11  -2   -0.50    2.30
  11  -7  -2    1.20    1.70
   7   4   2   -0.10    2.70
   4 -11   2    1.20    1.80
  -3  10  -2   46.30    5.10
  10  -7  -2   47.10    3.90
   7   3   2   51.29    3.80
   3 -10   2   47.40    4.20
   9  -7  -2    0.40    1.20
  -2   9  -2    2.20    1.80
   7   2   2    0.00    1.00
   2  -9   2   -0.20    1.30
   8  -7  -2   14.00    2.00
   1  -8   2   11.00    1.70
   7  -7  -2   51.49    3.70
   7   0   2   46.60    2.80
  -7   7   2   47.80    3.10
   0  -7   2   43.60    3.50
   1   6  -2   69.79    5.00
   6  -7  -2   66.29    4.50
  -1  -6   2   65.79    4.20
   7  -1   2   65.59    3.50
  -6   7   2   72.69    4.30
   2   5  -2   39.30    3.30
   5  -7  -2   39.30    3.20
  -5   7   2   33.90    3.00
  -2  -5   2   37.90    2.70
   4  -7  -2   69.89    4.60
   3   4  -2   71.59    4.60
  -4   7   2   73.09    4.70
  -3  -4   2   70.39    3.90
   3  -7  -2   56.59    4.00
   4   3  -2   56.99    3.80
   7  -4   2   60.79    3.50
  -3   7   2   57.79    4.30
  -4  -3   2   60.49    3.00
   5   2  -2   90.69    5.20
   2  -7  -2  101.79    5.80
  -2   7   2   98.29    6.20
   7  -5   2   91.69    5.20
   6   1  -2    1.70    1.00
   1  -7  -2    2.40    1.30
   7  -6   2    1.90    1.10
  -1   7   2    3.20    1.40
   0  -7  -2   42.70    3.50
   7   0  -2   45.20    2.50
   7  -7   2   45.60    3.50
  -7   8  -2   54.59    3.70
  -1  -7  -2   55.69    3.90
   1   7   2   47.70    4.60
   7  -8   2   53.59    4.10
  -2  -7  -2   11.90    1.90
  -7   9  -2    7.00    1.80
   2   7   2   10.50    2.40
   7  -9   2    7.10    1.90
  -7  10  -2   53.39    4.40
  -3  -7  -2   51.59    3.70
   3   7   2   54.29    5.00
   7 -10   2   54.29    4.60
  -4  -7  -2    6.10    1.40
   4   7   2   10.50    2.50
   7 -11   2    5.40    2.10
  -7  12  -2    9.60    2.90
  -5  -7  -2    5.50    1.10
   7 -12   2    5.60    2.20
   5   7   2    7.30    2.80
  11  -8  -2   61.69    4.60
  -3  11  -2   52.29    6.20
   8   3   2   54.29    4.20
   3 -11   2   53.99    5.80
  10  -8  -2   52.79    4.40
  -2  10  -2   46.40    5.30
   2 -10   2   50.39    4.40
   8   2   2   52.19    3.70
   9  -8  -2   22.60    2.80
  -1   9  -2   26.10    3.90
   1  -9   2   26.80    3.10
   8   1   2   25.70    2.30
   8  -8  -2   28.80    3.10
   0  -8   2   20.50    2.50
  -8   8   2   23.70    2.10
   8   0   2   24.40    1.90
   7  -8  -2   60.29    4.30
   1   7  -2   49.30    4.60
  -1  -7   2   55.19    3.90
   8  -1   2   53.89    3.00
  -7   8   2   57.29    3.80
   2   6  -2   13.00    2.30
   6  -8  -2   18.80    2.40
  -2  -6   2   16.90    2.00
  -6   8   2   16.20    2.10
   3   5  -2   13.20    2.20
   5  -8  -2   12.40    2.10
  -3  -5   2   15.50    1.70
  -5   8   2   11.90    1.90
   4  -8  -2   58.99    4.20
   4   4  -2   54.79    4.10
  -4  -4   2   54.69    3.10
  -4   8   2   58.09    4.40
   5   3  -2    4.90    1.30
   3  -8  -2    5.20    1.70
   8  -5   2    4.60    1.20
  -3   8   2    5.80    1.70
   6   2  -2    0.10    1.00
   2  -8  -2    0.70    1.30
  -2   8   2    0.50    1.50
   1  -8  -2   16.70    2.30
   7   1  -2   17.90    1.80
   8  -7   2   21.30    2.50
  -1   8   2   11.70    3.70
   8   0  -2   22.50    1.80
   0  -8  -2   25.30    2.80
   8  -8   2   27.40    3.00
  -1  -8  -2   12.30    2.00
   1   8   2   12.90    2.60
   8  -9   2   14.20    2.20
  -2  -8  -2   73.89    4.70
   8 -10   2   63.79    5.30
   2   8   2   63.19    5.80
  -3  -8  -2    2.80    1.40
  -8  11  -2    3.20    2.50
   8 -11   2    2.20    2.10
   3   8   2    3.30    2.50
  11  -9  -2    2.60    2.00
  -2  11  -2   -0.10    2.90
   2 -11   2    0.80    1.80
   9   2   2    2.00    1.40
  10  -9  -2   88.69    6.10
  -1  10  -2   73.99    7.20
   9   1   2   88.79    5.10
   1 -10   2   84.09    5.90
   9  -9  -2   98.49    6.40
   0   9  -2   72.39    7.60
   9   0   2   98.99    5.10
   0  -9   2   96.59    6.10
   8  -9  -2   13.50    2.30
   1   8  -2    9.30    2.40
  -8   9   2   14.40    1.90
  -1  -8   2   14.30    2.20
   9  -1   2   13.10    1.40
   2   7  -2    4.40    2.00
   7  -9  -2    7.20    1.90
   9  -2   2    7.90    1.00
  -7   9   2    9.00    1.80
   6  -9  -2  235.08   11.90
   3   6  -2  212.68   11.90
   9  -3   2  219.58   10.40
  -3  -6   2  215.18   10.80
  -6   9   2  218.98   11.60
   9  -3   2  205.98   10.50
   4   5  -2  221.58   11.90
   5  -9  -2  223.58   11.90
   9  -4   2  217.88   10.90
  -4  -5   2  225.68   10.80
  -5   9   2  226.38   12.10
   5   4  -2   58.29    4.40
   4  -9  -2   60.89    4.70
  -4   9   2   59.89    5.00
   9  -5   2   60.99    3.90
   6   3  -2   68.09    4.40
   3  -9  -2   65.39    4.80
   9  -6   2   62.69    4.30
  -3   9   2   62.89    5.30
   7   2  -2    0.20    1.10
   2  -9  -2    0.00    1.20
   9  -7   2    0.00    1.30
  -2   9   2   -1.00    1.70
   8   1  -2   21.60    2.10
   1  -9  -2   24.90    3.00
  -1   9   2   18.90    3.20
   9  -8   2   20.90    2.70
   9   0  -2   96.29    4.90
   0  -9  -2   85.49    5.90
   0   9   2   85.79    7.10
   9  -9   2  101.49    6.40
  -1  -9  -2   10.00    2.00
   9 -10   2   10.20    2.50
   1   9   2    7.00    3.10
  -2  -9  -2   17.20    2.30
   2   9   2   18.00    3.90
   9 -11   2   21.90    3.40
   0  10  -2   53.09    6.20
  10 -10  -2   55.19    5.00
  10   0   2   51.29    3.40
   0 -10   2   52.79    4.40
   9 -10  -2   12.00    2.50
   1   9  -2    9.30    2.90
  10  -1   2    9.30    1.30
  -1  -9   2    8.20    1.90
   2   8  -2   58.69    5.80
   8 -10  -2   72.39    5.50
  -8  10   2   64.19    4.80
  -2  -8   2   68.59    4.60
  10  -2   2   69.99    3.70
   7 -10  -2   54.39    4.70
   3   7  -2   51.69    5.00
  -3  -7   2   51.29    3.70
  10  -3   2   51.19    2.90
  10  -3   2   48.50    3.10
  -7  10   2   58.89    4.90
   6 -10  -2   21.50    2.80
   4   6  -2   30.80    4.90
  10  -4   2   25.70    2.30
  -6  10   2   26.60    3.50
  -4  -6   2   26.40    2.20
   5   5  -2   30.30    3.60
   5 -10  -2   37.90    3.90
  10  -5   2   36.20    2.90
   4 -10  -2    0.70    1.80
   6   4  -2    2.60    1.70
  10  -6   2    0.00    1.20
  -4  10   2    2.10    1.90
   3 -10  -2   45.90    4.30
   7   3  -2   46.00    3.80
  -3  10   2   46.60    5.10
  10  -7   2   46.80    3.90
   8   2  -2   57.59    5.80
   2 -10  -2   50.29    4.40
  -2  10   2   43.80    5.20
  10  -8   2   47.90    4.20
   1 -10  -2   73.39    5.50
   9   1  -2   84.19    4.80
  -1  10   2   71.39    6.90
  10  -9   2   85.49    5.90
   0 -10  -2   48.50    4.70
   0  10   2   39.20    4.90
  10 -10   2   56.49    4.90
   9 -11  -2   18.70    3.10
   2   9  -2   11.40    3.30
  -2  -9   2   11.90    2.10
  -9  11   2   21.00    2.80
   8 -11  -2    1.50    1.70
   3   8  -2    0.80    2.50
  11  -3   2    3.10    0.90
  -3  -8   2    5.10    1.40
  -8  11   2    2.60    2.00
  11  -3   2    4.90    1.30
   7 -11  -2    9.70    2.60
   4   7  -2   12.20    2.90
  -4  -7   2    7.20    1.40
  -7  11   2    6.10    2.20
  11  -4   2    9.00    1.40
  11  -4   2    8.90    1.20
   5   6  -2   74.79    5.60
   6 -11  -2   59.19    5.30
  11  -5   2   62.79    4.20
   6   5  -2    3.10    1.90
   5 -11  -2    2.40    1.90
  -5  11   2    4.60    2.30
  11  -6   2    5.00    1.60
   7   4  -2    0.20    1.60
   4 -11  -2    2.60    1.80
  -4  11   2    1.70    2.50
  11  -7   2    1.30    1.60
   8   3  -2   54.69    4.40
   3 -11  -2   55.59    5.80
  11  -8   2   58.99    4.70
  -3  11   2   55.59    6.30
   9   2  -2    2.80    1.60
   2 -11  -2   -1.40    1.80
  11  -9   2    4.00    1.90
  -2  11   2    3.40    3.40
   5   7  -2    7.70    2.70
   7 -12  -2    5.80    2.30
  -7  12   2    7.80    3.10
  12  -5   2    6.00    2.10
   6 -12  -2   21.00    3.10
   6   6  -2   22.80    3.70
  12  -6   2   25.80    2.80
  -6  12   2   25.40    4.00
   5 -12  -2    9.90    2.60
   7   5  -2   10.30    2.70
  12  -7   2    7.60    2.00
  -5  12   2    0.60    3.30
   0   0  -3    0.90    0.30
   0   0   3    1.80    0.40
   0   1  -3   11.00    0.80
  -1   0  -3   11.80    0.80
   1  -1  -3    9.70    0.80
   1   0   3   10.70    0.80
  -1   1   3   11.90    0.80
   0  -1   3   11.50    0.80
   0  -1  -3   11.40    0.90
   1   0  -3   11.10    0.80
  -1   0   3   11.80    0.80
   0   1   3   11.00    0.90
  -1  -1  -3  120.19    5.70
  -1   2  -3  119.79    5.70
   2  -1  -3  110.69    5.50
   1  -2   3  118.29    5.70
  -2   1   3  117.39    5.50
   1   1   3  112.59    5.70
  -2  -1  -3  345.27   16.40
   3  -2  -3  349.07   16.30
  -1   3  -3  356.46   16.60
  -3   2   3  361.36   16.20
   1  -3   3  346.57   16.50
   2   1   3  347.27   16.40
   2  -2  -3  184.78    8.30
  -2   0  -3  146.49    8.10
   0   2  -3  169.08    8.30
   2   0   3  179.28    8.20
   0  -2   3  182.68    8.30
  -2   2   3  175.88    8.20
   1   1  -3  113.69    5.60
   1  -2  -3  118.99    5.80
  -1  -1   3  121.09    5.60
  -1   2   3  111.89    5.80
   0  -2  -3  168.18    8.40
   2   0  -3  178.38    8.10
   2   0  -3  178.78    8.10
   2  -2   3  173.88    8.30
   0   2   3  162.78    8.40
   3  -1  -3  397.26   18.40
  -2   3  -3  391.96   18.70
  -1  -2  -3  407.16   18.80
   1   2   3  383.26   18.80
   2  -3   3  420.76   18.80
  -2  -2  -3  372.76   17.70
   4  -2  -3  377.36   17.50
   2   2   3  368.56   17.80
   2  -4   3  389.36   17.90
   5  -3  -3  495.75   24.10
  -3  -2  -3  520.85   24.20
  -2   5  -3  518.85   24.70
   2  -5   3  543.75   24.60
   3   2   3  520.95   24.60
   4  -3  -3  324.67   15.30
  -1   4  -3  324.47   15.70
  -3  -1  -3  318.87   15.20
   3   1   3  323.57   15.30
   1  -4   3  307.97   15.80
  -4   3   3  346.97   15.10
   0   3  -3    0.80    0.60
   3  -3  -3    0.20    0.40
   0  -3   3    0.30    0.50
  -3   3   3    0.20    0.40
   3   0   3    0.30    0.30
   2  -3  -3  390.46   18.80
   1   2  -3  398.86   18.70
  -1  -2   3  407.86   18.60
  -2   3   3  400.86   18.80
   2   1  -3  345.87   15.80
   1  -3  -3  351.96   16.10
  -2  -1   3  319.27   15.60
  -1   3   3  333.27   16.10
  -2  -1   3  342.47   15.70
   0  -3  -3    0.30    0.50
   3   0  -3    0.20    0.20
   3   0  -3    0.90    0.30
   3  -3   3    1.20    0.50
   0   3   3    0.70    0.60
  -3   4  -3  884.61   39.70
  -1  -3  -3  839.02   39.70
   3  -4   3  869.11   39.70
   1   3   3  831.62   39.80
  -3   5  -3   21.60    2.40
   5  -2  -3   24.30    1.40
  -2  -3  -3   23.00    1.80
   2   3   3   23.30    2.10
   3  -5   3   26.90    2.10
   6  -3  -3    0.90    0.50
  -3   6  -3    1.70    1.00
  -3  -3  -3    1.00    0.70
   3   3   3    2.50    1.00
   3  -6   3    0.60    0.90
  -4  -3  -3    1.40    0.70
   7  -4  -3    0.40    0.70
  -3   7  -3    0.60    1.00
   3  -7   3    2.30    1.10
   4   3   3    1.80    0.90
  -2   6  -3    0.20    1.00
  -4  -2  -3    1.50    0.50
   6  -4  -3    2.00    0.70
   4   2   3    1.20    0.80
   2  -6   3    2.40    1.10
  -1   5  -3  166.48    9.10
   5  -4  -3  173.48    8.70
  -5   4   3  184.48    8.30
   4   1   3  173.68    8.50
   1  -5   3  173.88    8.90
   4  -4  -3   34.80    2.30
   0   4  -3   30.50    2.40
   4   0   3   32.60    1.90
   0  -4   3   33.50    2.30
  -4   4   3   35.00    2.10
   3  -4  -3  843.22   40.00
   1   3  -3  881.31   40.10
   4  -1   3  841.62   39.60
  -1  -3   3  864.11   39.90
  -3   4   3  885.91   40.00
   2   2  -3  382.66   17.70
   2  -4  -3  386.26   17.90
  -2   4   3  362.56   17.90
  -2  -2   3  371.36   17.50
   1  -4  -3  320.47   16.80
   3   1  -3  341.97   15.30
   4  -3   3  325.47   15.40
  -1   4   3  314.57   15.80
   0  -4  -3   35.90    2.40
   4   0  -3   32.90    1.80
   4   0  -3   31.50    1.70
   4  -4   3   32.70    2.20
   0   4   3   30.10    2.50
  -1  -4  -3   15.50    1.70
  -4   5  -3   17.10    1.70
   1   4   3   16.50    1.90
   4  -5   3   15.70    1.70
  -4   6  -3    2.10    1.00
  -2  -4  -3    1.60    0.80
   4  -6   3    3.10    1.00
   2   4   3    2.00    0.90
  -4   7  -3    7.70    1.60
   7  -3  -3   13.30    1.20
  -3  -4  -3   10.70    1.30
   4  -7   3   16.40    2.10
   3   4   3   15.00    2.10
   8  -4  -3  218.48   10.70
  -4  -4  -3  220.08   10.80
  -4   8  -3  220.38   11.80
   4   4   3  237.08   11.50
   4  -8   3  214.58   11.50
  -5  -4  -3   11.50    1.30
   9  -5  -3   11.10    1.60
   5   4   3   14.20    2.20
   4  -9   3   18.00    2.60
   8  -5  -3   10.90    1.50
  -3   8  -3    9.60    2.20
   3  -8   3    8.90    1.80
   5   3   3   15.10    1.90
   7  -5  -3    3.20    1.00
  -2   7  -3    3.40    1.60
   2  -7   3    2.90    1.20
   5   2   3    3.90    1.10
   6  -5  -3   38.80    2.70
  -1   6  -3   33.40    3.10
   1  -6   3   35.30    2.80
   5   1   3   36.70    2.40
  -6   5   3   35.40    2.10
   0   5  -3    5.50    1.40
   5  -5  -3    4.30    1.10
   0  -5   3    3.40    1.00
   5   0   3    3.90    0.70
  -5   5   3    3.90    0.90
   1   4  -3   18.40    2.00
   4  -5  -3   18.10    1.80
   5  -1   3   15.20    1.20
  -4   5   3   17.30    1.70
  -1  -4   3   16.50    1.60
   2   3  -3   24.10    2.10
   3  -5  -3   26.30    2.20
  -2  -3   3   25.80    1.80
  -3   5   3   22.70    2.10
   3   2  -3  503.05   24.00
   2  -5  -3  525.15   24.30
  -3  -2   3  509.25   23.70
  -3  -2   3  510.35   23.60
   5  -3   3  512.75   23.80
   1  -5  -3  175.78    9.10
   4   1  -3  181.18    8.60
   5  -4   3  174.78    8.80
   0  -5  -3    3.40    1.00
   5   0  -3    3.40    0.60
   0   5   3    2.10    0.90
   5  -5   3    3.60    0.90
  -5   6  -3   16.00    2.80
  -1  -5  -3   16.90    2.00
   5  -6   3   18.20    2.00
   1   5   3   21.80    2.50
  -5   7  -3   55.29    3.90
  -2  -5  -3   61.59    3.80
   2   5   3   60.29    4.20
   5  -7   3   55.59    4.00
   8  -3  -3   60.89    3.10
  -5   8  -3   53.99    4.20
  -3  -5  -3   58.09    3.70
   3   5   3   58.99    4.30
   5  -8   3   56.49    4.20
   9  -4  -3   28.50    2.10
  -5   9  -3   30.60    3.40
  -4  -5  -3   29.00    2.30
   5  -9   3   28.40    3.20
   4   5   3   30.10    3.30
  10  -5  -3   21.90    2.20
  -5  -5  -3   19.10    1.80
   5   5   3   28.50    3.10
   5 -10   3   28.30    3.40
  11  -6  -3    2.90    1.30
  -5  11  -3    2.40    2.40
   5 -11   3    0.30    1.60
   6   5   3    0.90    1.80
  -4  10  -3    5.80    2.50
  10  -6  -3    7.90    1.60
   6   4   3    7.30    1.80
   4 -10   3    6.10    1.90
   9  -6  -3   72.79    4.60
   6   3   3   77.49    4.80
   3  -9   3   68.89    5.10
   8  -6  -3   19.90    2.20
   2  -8   3   12.00    2.90
   6   2   3   19.50    2.00
  -1   7  -3  155.78    9.10
   7  -6  -3  164.58    8.80
   1  -7   3  158.88    8.60
   6   1   3  158.58    8.00
   6  -6  -3    2.60    1.10
   0   6  -3    1.40    1.30
  -6   6   3    1.20    0.80
   0  -6   3    4.70    1.20
   1   5  -3   13.30    1.90
   5  -6  -3   21.60    2.20
   6  -1   3   19.10    1.40
  -5   6   3   19.90    1.90
  -1  -5   3   17.90    1.90
   4  -6  -3    7.60    1.40
   2   4  -3    2.00    1.00
  -4   6   3    2.90    1.00
  -2  -4   3    3.70    0.90
   3   3  -3    0.70    0.80
   3  -6  -3    0.30    0.90
  -3   6   3    0.80    1.00
  -3  -3   3    2.90    0.70
   2  -6  -3    1.10    1.00
   4   2  -3    1.40    0.80
   6  -4   3    1.10    0.70
  -2   6   3    1.10    1.00
   5   1  -3   35.50    2.30
   1  -6  -3   35.50    2.90
  -1   6   3   36.50    3.20
   6  -5   3   35.80    2.60
   0  -6  -3    2.40    1.20
   6   0  -3    2.00    0.60
   0   6   3    0.30    1.10
   6  -6   3    2.30    1.10
  -1  -6  -3   36.70    2.90
  -6   7  -3   35.70    2.80
   6  -7   3   32.00    3.00
   1   6   3   33.30    3.30
  -6   8  -3   10.70    1.90
  -2  -6  -3   14.90    1.90
   2   6   3    8.50    1.90
   6  -8   3   14.00    2.20
  -3  -6  -3   -0.40    0.90
  -6   9  -3    0.60    1.40
   6  -9   3    0.90    1.60
   3   6   3    0.00    1.40
  -4  -6  -3   19.30    2.10
  10  -4  -3   18.90    1.60
   4   6   3   15.30    2.50
   6 -10   3   16.90    2.50
  -5  -6  -3   10.30    1.30
  -6  11  -3    4.90    2.30
  11  -5  -3    9.50    1.30
   6 -11   3    9.80    2.60
   5   6   3   10.20    2.30
  -6  12  -3   18.70    5.50
  12  -6  -3   21.20    2.50
   6 -12   3   25.10    3.40
   6   6   3   29.20    3.90
  11  -7  -3  137.39    7.50
  -4  11  -3  115.49    8.90
   4 -11   3  125.89    8.00
   7   4   3  131.39    7.70
  -3  10  -3   -1.60    1.80
  10  -7  -3    1.10    1.40
   3 -10   3    0.60    1.70
   7   3   3    2.20    1.40
   9  -7  -3   28.80    3.00
  -2   9  -3   29.30    4.40
   2  -9   3   29.00    3.20
   7   2   3   28.10    2.70
   8  -7  -3   25.90    2.90
   7   1   3   28.60    2.30
   1  -8   3   26.90    2.90
   7  -7  -3    5.80    1.50
   0  -7   3    5.50    1.40
  -7   7   3    6.70    1.20
   7   0   3    6.20    1.00
   6  -7  -3   39.50    3.20
   1   6  -3   35.40    3.50
   7  -1   3   32.50    2.20
  -6   7   3   39.00    3.00
  -1  -6   3   32.60    2.80
   2   5  -3   57.99    4.20
   5  -7  -3   59.59    4.10
  -2  -5   3   56.39    3.60
   7  -2   3   57.79    3.20
  -5   7   3   59.69    4.00
   3   4  -3   12.70    1.90
   4  -7  -3    8.40    1.50
  -4   7   3   12.70    2.00
  -3  -4   3   11.90    1.40
   4   3  -3   -0.10    0.90
   3  -7  -3    0.60    1.00
  -3   7   3    0.40    1.30
  -4  -3   3    0.70    0.50
   7  -4   3    1.30    0.80
   5   2  -3    2.50    0.90
   2  -7  -3    0.70    1.10
  -2   7   3    3.30    1.30
   7  -5   3    3.60    1.00
   1  -7  -3  161.08    8.60
   6   1  -3  152.78    7.80
  -1   7   3  159.08    9.10
   7  -6   3  157.58    8.30
   0  -7  -3    5.80    1.60
   7   0  -3    6.80    1.00
   7  -7   3    7.70    1.60
  -1  -7  -3    5.40    2.30
   7  -8   3    4.40    1.50
   1   7   3    3.10    1.80
  -2  -7  -3   11.80    1.90
  -7   9  -3   12.50    2.20
   7  -9   3    8.60    1.80
   2   7   3   11.40    2.80
  -7  10  -3    2.10    1.70
  -3  -7  -3    3.30    1.30
   3   7   3    3.60    2.30
   7 -10   3    2.70    1.60
  -4  -7  -3    4.80    1.30
  -7  11  -3    2.40    1.60
   4   7   3    4.60    2.80
   7 -11   3    5.10    2.00
  -3  11  -3   27.40    4.30
  11  -8  -3   34.20    3.70
   8   3   3   35.90    3.50
   3 -11   3   41.50    4.20
  10  -8  -3    4.20    1.70
  -2  10  -3    0.80    2.50
   2 -10   3    1.40    1.70
   8   2   3    2.80    1.40
   9  -8  -3   21.40    2.90
  -1   9  -3   21.40    3.10
   1  -9   3   18.60    2.70
   8   1   3   21.20    2.20
   8  -8  -3   21.70    2.60
  -8   8   3   20.60    2.10
   0  -8   3   20.70    2.60
   8   0   3   19.80    1.90
   1   7  -3    2.40    1.60
   7  -8  -3    4.20    1.70
   8  -1   3    4.50    0.90
  -7   8   3    3.20    1.20
  -1  -7   3    4.30    1.40
   2   6  -3    8.50    2.00
   6  -8  -3   11.20    2.00
   8  -2   3   12.40    1.30
  -2  -6   3    8.50    1.50
  -6   8   3    7.70    1.60
   5  -8  -3   57.99    4.30
   3   5  -3   59.79    4.40
  -3  -5   3   59.49    3.50
  -5   8   3   50.29    4.10
   4  -8  -3  224.98   11.50
   4   4  -3  210.08   11.30
   8  -4   3  219.68   10.70
  -4   8   3  211.88   11.60
  -4  -4   3  216.98   10.40
   5   3  -3   12.60    1.80
   3  -8  -3   11.30    2.10
  -3   8   3    7.90    1.90
   8  -5   3   10.80    1.50
   6   2  -3   18.60    2.00
   8  -6   3   18.60    2.20
  -2   8   3   14.10    2.40
   7   1  -3   25.20    2.10
   1  -8  -3   26.20    2.90
  -1   8   3   17.30    2.70
   8  -7   3   25.60    2.70
   0  -8  -3   21.40    2.60
   8   0  -3   19.00    1.70
   8  -8   3   25.00    2.80
  -1  -8  -3   24.10    2.80
   8  -9   3   25.20    3.00
   1   8   3   28.60    4.00
  -2  -8  -3   41.20    3.60
   2   8   3   51.99    5.10
   8 -10   3   41.30    4.30
  -3  -8  -3    1.10    1.30
   8 -11   3   -0.30    1.50
   3   8   3   -0.70    2.20
  11  -9  -3   35.80    3.90
  -2  11  -3   19.40    4.10
   2 -11   3   29.40    3.50
   9   2   3   36.30    3.20
  -1  10  -3    4.10    3.10
  10  -9  -3    3.60    2.00
   1 -10   3    1.20    1.60
   9   1   3    2.40    1.30
   0   9  -3   74.79    7.10
   9  -9  -3   83.49    5.70
   9   0   3   72.49    4.70
   0  -9   3   72.79    5.20
   8  -9  -3   20.30    2.80
   1   8  -3   19.20    3.30
   9  -1   3   25.90    2.00
  -1  -8   3   23.20    2.70
  -8   9   3   25.50    2.50
   2   7  -3    8.80    2.10
   7  -9  -3   10.20    2.30
   9  -2   3   11.60    1.20
  -7   9   3   14.00    2.00
   3   6  -3    1.60    1.70
   6  -9  -3    3.90    1.70
  -3  -6   3   -0.10    0.90
  -6   9   3    0.30    1.30
   9  -3   3    1.10    0.70
   4   5  -3   30.00    3.30
   5  -9  -3   28.50    3.30
  -5   9   3   20.20    2.90
   9  -4   3   26.90    2.30
  -4  -5   3   28.80    2.10
   4  -9  -3    8.30    1.80
   5   4  -3   16.10    2.30
   9  -5   3   12.20    1.70
  -4   9   3   11.30    2.70
   3  -9  -3   75.99    5.10
   6   3  -3   75.99    4.60
  -3   9   3   61.59    5.30
   9  -6   3   49.90    5.50
   2  -9  -3   31.00    3.30
   7   2  -3   27.10    2.60
  -2   9   3   23.90    3.20
   9  -7   3   27.90    3.00
   1  -9  -3   18.40    2.50
   8   1  -3   19.50    2.10
  -1   9   3   15.10    3.00
   9  -8   3   20.20    2.70
   0  -9  -3   80.09    5.30
   9   0  -3   73.69    4.10
   0   9   3   63.49    6.30
   9  -9   3   77.99    5.60
  -1  -9  -3   -1.20    1.50
   1   9   3    3.30    2.40
   9 -10   3   -0.10    1.60
  -2  -9  -3   19.40    2.60
   2   9   3   24.10    4.00
   9 -11   3   17.20    2.80
  10 -10  -3   -0.50    1.80
   0  10  -3   -1.00    2.60
  10   0   3    1.90    1.20
   0 -10   3    0.60    1.60
   9 -10  -3    0.00    1.80
   1   9  -3   -4.00    2.20
  -1  -9   3    0.90    1.50
  10  -1   3    0.30    1.00
  -9  10   3    0.00    1.30
   2   8  -3   31.40    3.90
   8 -10  -3   42.30    4.40
  -8  10   3   46.30    3.80
  10  -2   3   46.10    2.70
  -2  -8   3   34.60    3.30
   7 -10  -3    5.50    2.10
   3   7  -3    4.20    2.00
  10  -3   3    4.60    1.10
  10  -3   3    4.20    1.00
  -3  -7   3    4.80    1.40
  -7  10   3    4.40    2.00
   6 -10  -3   22.40    3.10
  10  -4   3   22.50    2.20
  -6  10   3   18.80    3.40
  -4  -6   3   19.40    2.00
   5   5  -3   22.50    2.90
   5 -10  -3   19.50    2.80
  10  -5   3   24.50    2.50
   4 -10  -3    7.20    2.00
   6   4  -3    6.10    1.90
  10  -6   3    6.50    1.70
  -4  10   3    8.50    3.20
   7   3  -3    2.80    1.60
   3 -10  -3    1.20    1.80
  -3  10   3    3.30    2.10
  10  -7   3    2.20    1.50
   2 -10  -3    1.60    1.70
   8   2  -3    1.60    2.30
  -2  10   3   -1.20    2.10
  10  -8   3    0.10    1.50
   1 -10  -3    3.20    1.60
   9   1  -3    0.60    1.20
  -1  10   3    5.30    2.70
  10  -9   3    1.50    1.80
  10 -10   3    0.70    1.80
   0  10   3   -2.20    2.90
   2   9  -3   18.50    3.60
   9 -11  -3   27.60    3.80
  11  -2   3   25.20    2.10
  -9  11   3   20.10    2.90
  -2  -9   3   18.00    2.40
   3   8  -3   -1.70    2.30
   8 -11  -3   -1.70    1.70
  -8  11   3   -1.10    1.80
  -3  -8   3    0.70    1.20
  11  -3   3    0.50    1.00
  11  -3   3    0.00    0.90
   7 -11  -3    3.00    2.00
   4   7  -3    4.20    2.40
  11  -4   3    9.00    1.20
  11  -4   3    8.20    1.40
  -7  11   3    2.60    1.80
  -4  -7   3    4.70    1.20
   6 -11  -3   11.20    2.70
   5   6  -3   15.30    2.90
  11  -5   3    9.30    1.80
   6   5  -3    2.70    1.80
   5 -11  -3    1.60    1.80
  11  -6   3    2.10    1.60
  -5  11   3   -1.50    2.60
   7   4  -3  130.69    7.40
   4 -11  -3  111.39    7.60
  -4  11   3  103.99    8.60
  11  -7   3  120.49    7.10
   3 -11  -3   41.70    4.40
   8   3  -3   43.70    3.80
  -3  11   3   44.00    5.10
  11  -8   3   41.30    4.10
   2 -11  -3   24.60    3.30
   9   2  -3   28.10    3.10
  -2  11   3   25.10    4.50
  11  -9   3   31.10    3.60
   6 -12  -3   25.80    3.80
   6   6  -3   27.30    3.80
  12  -6   3   27.60    2.90
  -6  12   3   21.40    4.00
   0   0  -4   23.30    1.40
   0   0   4   22.10    1.40
  -1   0  -4   33.20    1.90
   1   0   4   29.20    1.80
   0  -1   4   33.90    1.90
   0  -1   4   33.60    1.80
  -1   1   4   31.50    1.90
   1   0  -4   31.20    1.80
   0   1   4   31.10    1.90
  -1   0   4   32.90    1.80
  -1  -1  -4  142.99    7.10
  -1   2  -4  146.39    7.10
   2  -1  -4  142.69    7.00
   1  -2   4  152.08    7.10
  -2   1   4  144.49    6.90
  -1   3  -4  536.85   25.60
  -2  -1  -4  542.35   25.50
   3  -2  -4  535.25   25.40
  -3   2   4  559.94   25.30
   2   1   4  541.75   25.50
   1  -3   4  577.34   25.60
   0   2  -4    8.10    0.90
  -2   0  -4    8.90    0.90
  -2   2   4    7.60    0.80
   0  -2   4    8.40    0.90
   2   0   4    6.90    0.80
   1   1  -4  149.19    7.10
   1  -2  -4  145.99    7.30
  -1   2   4  140.09    7.30
  -1  -1   4  150.28    7.10
  -1  -1   4  153.38    7.20
   0  -2  -4    8.00    1.00
   2   0  -4    8.90    0.70
  -2   0   4    8.60    0.70
   0   2   4    8.90    1.00
  -2   0   4    8.20    0.60
   2  -2   4    8.40    0.90
  -1  -2  -4  132.39    6.70
  -2   3  -4  131.39    6.60
   3  -1  -4  130.19    6.30
   1   2   4  131.59    6.70
   2  -3   4  139.99    6.70
   4  -2  -4   14.70    1.20
  -2   4  -4   15.00    1.50
  -2  -2  -4   16.20    1.40
   2  -4   4   15.40    1.50
   2   2   4   15.20    1.40
  -2   5  -4  755.72   35.60
  -3  -2  -4  761.82   35.10
   5  -3  -4  736.53   35.10
   2  -5   4  750.92   35.40
   3   2   4  790.32   35.30
  -3  -1  -4    6.90    0.90
  -1   4  -4    5.50    1.00
   4  -3  -4    5.60    0.90
   1  -4   4   10.50    1.20
  -4   3   4    9.20    0.80
   3   1   4    7.40    0.90
   0   3  -4  383.96   18.50
   3  -3  -4  384.96   18.40
   3   0   4  392.36   18.20
   0  -3   4  397.96   18.40
  -3   3   4  393.26   18.30
   1   2  -4  135.39    6.70
   2  -3  -4  136.99    6.90
  -1  -2   4  137.49    6.60
   3  -1   4  141.09    6.60
  -2   3   4  127.89    6.80
   1  -3  -4  544.45   25.70
   2   1  -4  545.45   25.40
  -1   3   4  537.75   25.70
  -2  -1   4  568.14   25.20
  -2  -1   4  544.85   25.30
   3   0  -4  383.76   17.70
   3   0  -4  385.76   17.70
   0  -3  -4  401.16   18.20
   3  -3   4  394.56   18.00
   0   3   4  352.96   18.20
   4  -1  -4  936.71   43.70
  -3   4  -4  979.50   44.30
   3  -4   4  984.30   44.30
   1   3   4  924.21   44.50
   5  -2  -4  461.75   22.20
  -3   5  -4  479.35   22.80
  -2  -3  -4  489.85   22.60
   3  -5   4  478.65   22.80
   2   3   4  496.35   22.90
  -3  -3  -4   35.50    2.40
  -3   6  -4   30.00    2.80
   6  -3  -4   33.60    2.10
   3   3   4   36.30    2.70
   3  -6   4   35.20    2.70
  -4  -3  -4  857.11   38.80
   7  -4  -4  812.72   38.90
  -3   7  -4  823.62   39.70
   3  -7   4  815.72   39.40
   4   3   4  886.51   39.30
  -2   6  -4  157.98    8.90
   6  -4  -4  164.68    8.40
  -4  -2  -4  176.58    8.20
   2  -6   4  166.08    8.80
   4   2   4  177.08    8.60
  -1   5  -4  174.88    9.30
   5  -4  -4  183.68    9.00
   1  -5   4  180.98    9.10
  -5   4   4  185.38    8.60
   4   1   4  177.88    8.90
   4  -4  -4  734.33   33.20
   0   4  -4  674.43   33.30
   4   0   4  703.03   32.80
  -4   4   4  727.73   33.00
   0  -4   4  715.23   33.10
   1   3  -4  953.40   44.40
   3  -4  -4  970.20   44.40
   4  -1   4  956.60   44.00
  -3   4   4  940.81   44.30
  -1  -3   4  963.30   44.10
   2   2  -4   14.60    1.40
   2  -4  -4   16.10    1.60
  -2  -2   4   14.20    1.20
  -2   4   4   13.90    1.60
   3   1  -4    8.00    0.90
   1  -4  -4    7.60    1.20
   4  -3   4    6.20    0.90
   4   0  -4  703.43   32.40
   0  -4  -4  733.13   33.00
   4   0  -4  674.73   32.30
   0   4   4  695.23   33.10
   4  -4   4  718.93   32.80
  -1  -4  -4   -0.20    0.80
   5  -1  -4    0.40    0.30
  -4   5  -4    0.20    0.60
   1   4   4    1.00    0.90
   4  -5   4    0.10    0.80
  -2  -4  -4    4.60    1.00
  -4   6  -4    4.10    1.10
   6  -2  -4    5.80    0.60
   4  -6   4    5.20    1.30
   2   4   4    3.30    1.10
  -4   7  -4   23.10    2.60
  -3  -4  -4   27.30    2.20
   7  -3  -4   30.20    1.90
   4  -7   4   26.70    2.70
   3   4   4   27.90    2.70
   8  -4  -4   43.60    2.90
  -4  -4  -4   47.80    3.00
   4  -8   4   45.80    3.70
   4   4   4   61.89    5.90
  -5  -4  -4   89.39    4.70
   9  -5  -4   90.59    5.10
   5   4   4   94.69    5.70
   4  -9   4   91.69    5.90
  -5  -3  -4    0.40    0.60
   8  -5  -4   -0.20    0.90
  -3   8  -4   -0.70    1.20
   5   3   4   -0.50    0.90
   3  -8   4    2.10    1.30
  -2   7  -4    0.90    1.20
   7  -5  -4    0.50    0.90
   2  -7   4    0.00    0.90
   5   2   4   -0.30    0.80
   6  -5  -4   47.40    3.10
  -1   6  -4   38.00    3.40
   1  -6   4   42.70    3.20
  -6   5   4   48.00    2.50
   5   1   4   43.30    2.80
   0   5  -4  711.03   33.90
   5  -5  -4  749.42   33.70
   5   0   4  710.83   33.20
  -5   5   4  721.43   33.40
   0  -5   4  697.03   33.60
   4  -5  -4    2.30    1.60
   1   4  -4    0.20    0.80
  -4   5   4    1.40    0.70
   5  -1   4    0.90    0.50
  -1  -4   4    1.00    0.70
   2   3  -4  492.45   22.90
   3  -5  -4  470.95   23.00
  -3   5   4  474.05   23.10
  -2  -3   4  495.95   22.60
   3   2  -4  780.62   35.40
   2  -5  -4  758.72   35.70
  -2   5   4  741.73   35.80
  -3  -2   4  764.22   35.00
  -3  -2   4  758.92   35.00
   1  -5  -4  182.18    9.10
   4   1  -4  179.38    8.60
  -1   5   4  172.98    9.30
   5  -4   4  170.98    8.70
   0  -5  -4  725.03   32.20
   5   0  -4  730.53   31.50
   5  -5   4  578.84   32.10
   0   5   4  697.33   32.50
  -1  -5  -4  125.69    6.90
  -5   6  -4  133.09    6.90
   1   5   4  126.79    7.30
   5  -6   4  127.19    6.90
  -2  -5  -4   58.89    3.90
  -5   7  -4   66.19    4.20
   5  -7   4   57.89    4.10
   2   5   4   60.59    4.40
  -5   8  -4  544.95   26.70
  -3  -5  -4  539.15   26.10
   8  -3  -4  546.75   25.60
   5  -8   4  559.14   26.70
   3   5   4  582.24   26.90
  -5   9  -4  103.89    6.50
   9  -4  -4   98.49    5.10
  -4  -5  -4   94.39    5.40
   4   5   4  100.79    6.30
   5  -9   4   99.99    6.30
  -5  -5  -4   38.00    2.60
  10  -5  -4   43.30    2.90
   5   5   4   40.10    3.90
   5 -10   4   40.60    4.00
  11  -6  -4   20.30    2.20
  -5  11  -4   18.60    3.20
   5 -11   4   23.80    3.30
   6   5   4   23.30    3.00
  10  -6  -4   64.79    4.30
  -4  10  -4   63.59    5.60
   4 -10   4   62.39    5.00
   6   4   4   71.19    4.90
   9  -6  -4   53.19    3.90
   6   3   4   62.19    4.10
   3  -9   4   57.19    4.40
   8  -6  -4   51.19    3.70
   6   2   4   52.09    3.50
   2  -8   4   49.80    3.90
  -1   7  -4   27.60    3.20
   7  -6  -4   28.60    4.10
   1  -7   4   31.50    2.90
  -7   6   4   31.00    2.00
   6   1   4   30.50    2.30
   0   6  -4    5.60    1.50
   6  -6  -4    3.90    1.20
   6   0   4    5.20    0.90
   0  -6   4    3.80    1.20
  -6   6   4    5.30    1.00
   1   5  -4  133.19    7.50
   5  -6  -4  137.59    7.30
  -5   6   4  133.19    7.00
  -1  -5   4  131.09    7.00
   6  -1   4  130.59    6.60
   2   4  -4    5.00    1.30
   4  -6  -4    8.30    1.50
  -4   6   4    6.20    1.30
  -2  -4   4    4.40    0.90
   3  -6  -4   32.60    2.80
   3   3  -4   37.10    2.70
  -3   6   4   31.10    2.90
  -3  -3   4   36.50    2.20
   2  -6  -4  173.88    9.00
   4   2  -4  171.38    8.50
  -2   6   4  168.28    9.20
   6  -4   4  166.38    8.50
   5   1  -4   46.10    2.80
   1  -6  -4   46.60    3.40
  -1   6   4   48.10    3.70
   6  -5   4   46.00    3.10
   0  -6  -4    4.30    1.20
   6   0  -4    5.70    0.80
   0   6   4    4.20    1.50
   6  -6   4    3.60    1.10
  -1  -6  -4  405.86   19.60
   1   6   4  398.86   20.10
   6  -7   4  406.36   19.70
  -6   8  -4  104.29    6.30
  -2  -6  -4  103.49    6.00
   2   6   4  103.09    6.70
   6  -8   4  113.09    6.50
  -3  -6  -4    2.60    1.20
   3   6   4    4.00    1.80
   6  -9   4    2.30    1.30
  10  -4  -4  120.49    6.10
  -4  -6  -4  124.59    6.60
   4   6   4  128.59    7.80
   6 -10   4  121.19    7.60
  -6  11  -4  225.08   12.80
  11  -5  -4  227.38   11.00
  -5  -6  -4  211.98   11.00
   6 -11   4  238.48   12.60
   5   6   4  234.68   12.60
  11  -7  -4   32.70    3.70
  -4  11  -4   27.90    4.30
   4 -11   4   19.30    3.20
   7   4   4   31.00    3.50
  10  -7  -4  160.98    8.90
  -3  10  -4  147.69   10.00
   7   3   4  177.88    9.00
   3 -10   4  158.58    9.30
  -2   9  -4   -0.70    2.30
   9  -7  -4    1.20    1.40
   7   2   4    3.90    1.30
   2  -9   4    3.70    1.70
   8  -7  -4    0.80    1.30
   7   1   4    2.30    1.00
   1  -8   4    2.30    1.30
   7  -7  -4   12.00    2.00
  -7   7   4    8.40    1.30
   0  -7   4    8.80    1.70
   7   0   4   10.50    1.30
   1   6  -4  397.26   20.20
   6  -7  -4  409.46   19.90
  -6   7   4  437.86   20.80
   7  -1   4  392.46   19.00
  -1  -6   4  395.66   19.50
   2   5  -4   65.09    4.40
   5  -7  -4   58.79    4.20
  -5   7   4   54.79    4.00
   7  -2   4   61.69    3.40
  -2  -5   4   62.19    3.70
   4  -7  -4   31.40    2.90
   3   4  -4   28.80    2.80
  -4   7   4   34.60    3.10
  -3  -4   4   26.80    2.10
   4   3  -4  852.01   39.40
   3  -7  -4  858.41   39.70
   7  -4   4  824.22   39.10
  -4  -3   4  852.21   38.60
  -3   7   4  824.22   39.90
   5   2  -4   -0.20    0.80
   2  -7  -4    0.00    0.90
   7  -5   4    1.60    0.90
  -2   7   4    0.70    1.30
   1  -7  -4   31.20    2.90
   6   1  -4   28.90    2.20
   7  -6   4   31.30    2.70
  -1   7   4   25.90    3.00
   7   0  -4    9.30    1.10
   0  -7  -4    7.30    1.50
   7  -7   4    6.80    1.50
  -1  -7  -4  212.68   11.40
   7  -8   4  225.68   11.60
  -2  -7  -4   25.50    2.70
   2   7   4   26.40    4.60
   7  -9   4   20.30    3.90
  -3  -7  -4   48.30    3.70
  -7  10  -4   51.39    4.60
   3   7   4   62.89    5.10
   7 -10   4   60.09    4.70
  -7  11  -4  152.38    9.60
  -4  -7  -4  152.58    8.30
   7 -11   4  167.28    9.60
   4   7   4  171.18   11.40
  -3  11  -4  135.49    9.90
  11  -8  -4  145.69    8.40
   3 -11   4  138.19    8.70
   8   3   4  158.68    9.00
  -2  10  -4    9.80    2.80
  10  -8  -4    6.70    2.00
   2 -10   4    4.30    1.70
   8   2   4    6.60    1.70
   9  -8  -4   53.89    4.30
  -1   9  -4   43.00    4.90
   1  -9   4   45.30    4.00
   8   1   4   50.69    3.40
   0   8  -4    0.90    1.20
   8  -8  -4    1.20    1.50
   0  -8   4    3.80    1.50
  -8   8   4    2.70    1.10
   8   0   4    3.30    1.10
   1   7  -4  221.28   12.20
   7  -8  -4  226.38   11.70
  -1  -7   4  209.08   11.20
  -7   8   4  217.98   11.10
   8  -1   4  221.68   10.60
   6  -8  -4  111.89    6.50
   2   6  -4   99.69    6.60
  -2  -6   4   99.49    5.70
   8  -2   4   96.99    5.30
  -6   8   4  108.49    6.20
   3   5  -4  531.35   26.60
   5  -8  -4  574.84   26.60
  -3  -5   4  538.85   25.70
  -5   8   4  550.44   26.50
   4   4  -4   45.00    3.60
   4  -8  -4   49.00    3.80
  -4   8   4   48.70    4.10
  -4  -4   4   42.90    2.60
   8  -4   4   41.00    2.90
  -4  -4   4   43.00    2.60
   3  -8  -4    0.30    1.10
   5   3  -4   -0.10    1.00
  -3   8   4   -0.20    1.40
   8  -5   4   -0.20    0.90
   2  -8  -4   49.00    4.00
   6   2  -4   48.80    3.30
   8  -6   4   46.70    3.50
   7   1  -4    1.90    1.00
   1  -8  -4    2.80    1.30
  -1   8   4    2.50    1.90
   8  -7   4    2.10    1.30
   8   0  -4    3.00    0.90
   0  -8  -4    2.70    1.40
   0   8   4   -0.50    1.40
   8  -8   4    3.80    1.50
  -1  -8  -4    2.20    1.50
   1   8   4    0.40    2.10
   8  -9   4    0.10    1.40
  -2  -8  -4  150.58    8.60
   2   8   4  172.08   10.00
   8 -10   4  154.28    9.30
  -3  -8  -4    5.10    1.50
   8 -11   4    8.80    2.60
   3   8   4    5.90    2.50
  11  -9  -4    3.50    1.90
  -2  11  -4    7.20    3.40
   2 -11   4    2.20    1.80
   9   2   4    3.80    1.50
  -1  10  -4   11.40    3.10
  10  -9  -4   12.80    2.60
   1 -10   4    8.30    2.00
   9   1   4   12.40    1.80
   9  -9  -4   53.79    4.50
   0   9  -4   46.50    5.20
   9   0   4   47.20    3.20
   0  -9   4   39.60    3.90
   8  -9  -4    2.10    1.60
   1   8  -4   -0.10    2.00
  -8   9   4   -0.90    1.10
  -1  -8   4    1.30    1.30
   9  -1   4   -0.20    0.90
   7  -9  -4   29.60    3.50
   2   7  -4   23.40    3.70
  -2  -7   4   26.90    2.70
   9  -2   4   27.40    2.10
  -7   9   4   25.90    2.90
   3   6  -4    4.80    1.70
  -3  -6   4    1.70    1.00
  -6   9   4    3.00    1.70
   9  -3   4    2.50    0.90
   5  -9  -4  102.39    6.30
   4   5  -4   92.59    6.10
   9  -4   4   95.79    5.30
  -5   9   4   87.39    6.20
  -4  -5   4   91.49    4.90
   5   4  -4   85.29    5.60
   4  -9  -4   89.69    5.90
   9  -5   4   87.99    5.20
   3  -9  -4   53.19    4.40
   6   3  -4   53.59    4.00
   9  -6   4   55.49    3.90
   7   2  -4    0.80    1.20
   2  -9  -4    0.30    1.50
  -2   9   4    0.10    2.10
   9  -7   4    3.60    1.50
   8   1  -4   44.20    3.20
   1  -9  -4   50.69    4.20
  -1   9   4   44.40    5.00
   9  -8   4   52.89    4.20
   0  -9  -4   44.80    3.90
   9   0  -4   38.20    2.60
   9  -9   4   40.80    4.00
   0   9   4   50.69    5.40
  -1  -9  -4    9.00    2.00
   1   9   4    5.80    2.90
   9 -10   4    6.20    2.00
  -2  -9  -4   30.20    3.20
   9 -11   4   25.30    3.60
   2   9   4   38.30    5.10
  10 -10  -4   48.00    4.80
   0  10  -4   36.30    5.10
   0 -10   4   40.20    4.70
  10   0   4   44.40    3.30
   9 -10  -4    9.50    2.50
   1   9  -4    8.30    2.90
  -1  -9   4    8.90    1.90
  -9  10   4    9.80    1.90
  10  -1   4   11.50    1.50
   2   8  -4  133.59    9.40
   8 -10  -4  152.28    9.00
  -2  -8   4  143.99    8.00
  -8  10   4  154.38    8.40
  10  -2   4  146.49    7.40
   7 -10  -4   50.69    4.70
   3   7  -4   49.50    5.00
  -7  10   4   54.49    4.70
  -3  -7   4   52.99    3.60
  10  -3   4   52.09    3.90
   4   6  -4  113.79    8.60
   6 -10  -4  129.89    7.80
  -4  -6   4  117.39    6.30
  10  -4   4  123.39    6.40
  10  -4   4  118.19    6.50
   5 -10  -4   47.70    4.30
   5   5  -4   31.50    3.80
  10  -5   4   41.10    3.20
   4 -10  -4   61.99    5.10
   6   4  -4   64.19    4.70
  10  -6   4   60.39    4.30
   3 -10  -4  147.29    8.90
   7   3  -4  153.18    8.50
  -3  10   4  147.79    9.80
  10  -7   4  158.58    8.60
   8   2  -4    8.70    2.20
   2 -10  -4    9.70    2.20
  -2  10   4    7.10    2.80
  10  -8   4    6.90    2.00
   1 -10  -4    5.70    1.80
   9   1  -4   11.20    1.70
  10  -9   4   10.90    2.40
  -1  10   4   11.90    3.50
   0 -10  -4   49.20    5.30
   0  10   4   53.99    5.90
  10 -10   4   50.49    4.90
   9 -11  -4   29.50    3.80
   2   9  -4   28.00    4.30
  11  -2   4   35.00    3.10
  -2  -9   4   26.70    3.10
  -9  11   4   33.30    3.80
   3   8  -4    7.10    2.80
   8 -11  -4    4.80    2.30
  11  -3   4    5.40    1.30
  -8  11   4    4.40    2.20
  11  -3   4    3.50    1.10
  -3  -8   4    4.60    1.30
   7 -11  -4  176.68    9.70
   4   7  -4  144.39    9.70
  11  -4   4  152.78    8.20
  -4  -7   4  153.58    8.00
  11  -4   4  156.68    7.90
   5   6  -4  213.08   12.40
   6 -11  -4  236.08   12.60
  11  -5   4  233.98   11.40
  -6  11   4  197.38   13.40
   6   5  -4   17.70    2.80
   5 -11  -4   20.10    3.10
  -5  11   4   24.50    3.70
   7   4  -4   25.20    3.20
   4 -11  -4   22.70    3.30
  -4  11   4   30.90    4.50
  11  -7   4   29.90    3.30
   8   3  -4  141.59    8.10
   3 -11  -4  140.99    8.70
  11  -8   4  152.18    8.60
  -3  11   4  128.19    9.80
   9   2  -4    4.70    1.80
   2 -11  -4    3.90    1.90
  -2  11   4    5.10    3.50
  11  -9   4    7.30    2.30
   0   0  -5    1.90    0.50
   0   0   5   -0.20    0.30
  -1   0  -5   58.39    3.10
   1  -1  -5   56.29    3.00
   0  -1   5   56.49    3.00
   1   0   5   53.59    3.00
   0  -1   5   53.49    2.90
   0  -1  -5   52.59    3.00
   1   0  -5   53.79    2.90
  -1   0   5   54.19    2.90
   0   1   5   53.99    3.00
   1  -1   5   56.89    3.00
  -1   2  -5 2994.60  169.48
   2  -1  -5 2782.92  158.58
   2  -1  -5 2880.81  142.59
  -1  -1  -5 2996.80  163.88
   1  -2   5 3069.89  144.99
   1   1   5 3030.90  145.19
  -2   1   5 3239.78  160.08
   1  -2   5 3108.19  169.58
   1   1   5 3221.08  168.78
  -2  -1  -5   85.99    4.60
  -1   3  -5   88.59    4.70
   3  -2  -5   82.69    4.50
  -3   2   5   90.39    4.40
   2   1   5   91.99    4.70
   1  -3   5   91.29    4.70
   0   2  -5  637.24   28.90
   2  -2  -5  596.94   28.90
  -2   0  -5  628.64   28.80
  -2   2   5  596.24   28.80
   0  -2   5  636.14   28.80
   2   0   5  636.74   28.80
   1   1  -5 2832.12  156.58
  -2   1  -5 2628.54  160.48
  -1  -1   5 3230.08  157.88
  -1   2   5 3047.30  163.58
   2  -1   5 2687.53  155.78
   2   0  -5  603.74   27.80
   0  -2  -5  612.64   28.10
  -2   0   5  635.54   27.70
   0   2   5  565.14   28.10
  -2   0   5  591.24   27.70
  -1  -2  -5   56.39    3.20
   3  -1  -5   52.79    2.90
   1   2   5   57.49    3.30
  -3   1   5   56.69    2.70
   2  -3   5   57.39    3.20
  -2   4  -5 1586.64   75.99
   4  -2  -5 1621.64   75.69
  -2  -2  -5 1659.03   75.89
   2   2   5 1700.03   76.29
   2  -4   5 1695.03   75.99
  -2   5  -5 1074.59   53.69
  -3  -2  -5 1293.27   54.49
   5  -3  -5 1091.19   53.29
   3   2   5 1144.19   53.49
   2  -5   5 1194.28   53.69
  -3  -1  -5  126.59    6.10
  -1   4  -5  118.99    6.30
   4  -3  -5  112.19    6.10
   1  -4   5  125.29    6.30
  -4   3   5  118.39    5.90
   3   1   5  118.19    6.10
   0   3  -5   16.70    1.50
   3  -3  -5   16.30    1.50
  -3   3   5   17.30    1.40
   3   0   5   17.00    1.30
   0  -3   5   18.00    1.50
   1   2  -5   55.39    3.10
   2  -3  -5   55.59    3.30
  -1  -2   5   57.19    3.10
   3  -1   5   57.39    3.10
  -2   3   5   52.69    3.30
   2   1  -5   89.99    4.50
   1  -3  -5   88.89    4.80
  -2  -1   5   88.39    4.40
  -1   3   5   84.19    4.80
  -2  -1   5   90.19    4.50
   3   0  -5   15.10    1.10
   0  -3  -5   17.20    1.60
   3  -3   5   18.10    1.50
   4  -1  -5  189.08    9.40
  -1  -3  -5  211.68    9.90
   3  -4   5  201.78    9.90
   1   3   5  197.38   10.00
   5  -2  -5  142.49    7.00
  -2  -3  -5  149.19    7.40
  -3   5  -5  143.09    7.60
   2   3   5  146.59    7.60
   6  -3  -5   20.00    1.60
  -3   6  -5   18.20    2.20
  -3  -3  -5   20.50    1.90
   3   3   5   19.10    2.00
   3  -6   5   24.40    2.30
  -4  -3  -5   98.19    5.00
  -3   7  -5   85.09    5.70
   4   3   5   96.29    5.40
   3  -7   5   87.89    5.50
   6  -4  -5    1.70    0.80
  -2   6  -5    1.00    1.10
   4   2   5    3.00    0.90
   2  -6   5    2.10    1.10
  -1   5  -5   38.00    3.00
  -4  -1  -5   41.80    2.40
   5  -4  -5   37.30    2.60
   4   1   5   41.90    2.60
   1  -5   5   36.20    2.70
  -5   4   5   37.80    2.30
   4  -4  -5    4.10    0.90
   0   4  -5    0.90    0.70
   4   0   5    2.10    0.60
  -4   4   5    1.30    0.70
   0  -4   5    1.20    0.70
   3  -4  -5  202.08   10.00
   1   3  -5  203.28    9.90
  -3   4   5  192.28    9.90
   4  -1   5  200.88    9.60
   2   2  -5 1657.13   75.09
   2  -4  -5 1656.33   75.69
  -2  -2   5 1673.13   74.89
  -2   4   5 1521.25   75.39
  -2  -2   5 1671.33   75.09
   3   1  -5  119.79    6.00
   1  -4  -5  126.09    6.40
   4  -3   5  114.59    6.10
  -3  -1   5  118.89    5.70
   4   0  -5    1.80    0.50
   4   0  -5    2.70    0.60
   0  -4  -5    0.60    0.70
   0   4   5    7.70    1.40
   4  -4   5    2.40    0.70
   5  -1  -5   66.79    3.30
  -1  -4  -5   65.49    4.00
   4  -5   5   69.29    4.00
   1   4   5   62.89    4.20
   6  -2  -5  165.98    8.00
  -2  -4  -5  172.88    8.60
  -4   6  -5  165.78    8.80
   4  -6   5  156.58    8.70
   2   4   5  176.08    8.90
   7  -3  -5  268.57   12.90
  -3  -4  -5  283.77   13.40
  -4   7  -5  254.07   13.70
   3   4   5  286.17   13.80
   4  -7   5  273.27   13.70
   8  -4  -5   27.00    2.10
  -4  -4  -5   24.70    2.20
  -4   8  -5   27.00    3.00
   4   4   5   23.60    2.80
  -5  -4  -5   39.60    2.50
   9  -5  -5   36.70    2.80
   4  -9   5   37.00    3.70
   5   4   5   40.30    3.60
  -5  -3  -5   81.29    4.20
  -3   8  -5   76.49    5.50
   8  -5  -5   77.19    4.70
   3  -8   5   83.49    5.80
   5   3   5   86.29    5.00
   7  -5  -5    1.80    1.00
   2  -7   5    2.60    1.10
   5   2   5    1.20    1.00
   6  -5  -5  311.97   15.20
  -1   6  -5  301.37   15.60
  -6   5   5  323.57   14.70
   5   1   5  307.87   15.00
   1  -6   5  315.17   15.30
   5  -5  -5  295.97   14.20
   0   5  -5  287.37   14.40
  -5   5   5  287.57   13.80
   5   0   5  289.77   13.70
   0  -5   5  282.87   14.10
   4  -5  -5   68.99    4.20
   1   4  -5   67.49    4.20
  -1  -4   5   73.79    4.00
  -4   5   5   63.59    4.00
   5  -1   5   67.79    3.70
   3  -5  -5  155.78    7.90
   2   3  -5  146.09    7.70
  -3   5   5  148.89    8.10
  -2  -3   5  148.19    7.40
   2  -5  -5 1117.79   51.39
  -3  -2   5 1101.69   50.79
  -2   5   5 1073.89   51.49
  -3  -2   5 1127.99   50.69
   4   1  -5   39.50    2.40
   1  -5  -5   38.70    2.90
  -1   5   5   38.70    3.10
   5  -4   5   41.00    2.70
   0  -5  -5  300.57   14.20
   5   0  -5  286.17   13.50
   0   5   5  273.67   14.40
   5  -5   5  290.37   14.10
   6  -1  -5  463.95   22.00
  -1  -5  -5  505.95   22.90
   5  -6   5  474.65   22.80
   1   5   5  465.85   23.10
  -2  -5  -5  194.28    9.60
   7  -2  -5  182.68    8.70
  -5   7  -5  182.18    9.70
   5  -7   5  182.68    9.70
  -3  -5  -5  868.31   39.90
   8  -3  -5  810.42   39.40
  -5   8  -5  838.42   40.50
   5  -8   5  861.81   40.50
   3   5   5  904.81   40.60
   9  -4  -5   11.80    1.30
  -4  -5  -5   10.40    1.50
  -5   9  -5   12.40    2.20
   5  -9   5   12.30    2.20
   4   5   5   11.10    2.10
  -5  -5  -5   25.80    2.20
  10  -5  -5   27.80    2.30
  -5  10  -5   27.30    3.80
   5 -10   5   31.60    3.60
   5   5   5   34.30    4.80
  11  -6  -5   20.60    2.10
  -5  11  -5   14.60    3.00
   5 -11   5   20.00    3.20
   6   5   5   20.20    2.90
  -4  10  -5  212.08   13.10
  10  -6  -5  239.98   11.90
   4 -10   5  239.18   12.70
   6   4   5  249.38   12.50
   9  -6  -5  452.75   22.60
   6   3   5  495.05   22.80
   3  -9   5  465.65   23.10
   8  -6  -5 1484.75   70.79
   2  -8   5 1478.55   71.09
   6   2   5 1627.24   70.79
   7  -6  -5  201.08   10.50
   6   1   5  212.18   10.20
   1  -7   5  201.88   10.60
  -7   6   5  201.28    9.80
   0   6  -5  461.75   23.40
   6  -6  -5  481.25   23.10
  -6   6   5  492.25   22.60
   6   0   5  486.45   22.50
   0  -6   5  473.25   22.90
   1   5  -5  472.65   23.20
   5  -6  -5  481.15   23.00
  -5   6   5  489.85   22.80
  -1  -5   5  490.35   22.80
   6  -1   5  462.55   22.40
   2   4  -5  161.68    8.70
   4  -6  -5  168.18    8.70
  -2  -4   5  166.58    8.30
  -4   6   5  156.58    8.70
   6  -2   5  168.78    8.10
   3  -6  -5   22.50    2.30
   3   3  -5   22.30    2.10
  -3  -3   5   19.40    1.70
  -3   6   5   18.60    2.20
   4   2  -5    2.60    0.90
   2  -6  -5    0.90    1.00
   6  -4   5    0.40    0.70
  -2   6   5   -0.10    0.90
   5   1  -5  344.57   15.50
   1  -6  -5  327.17   15.80
   6  -5   5  309.77   15.50
  -1   6   5  295.47   16.10
   0  -6  -5  479.85   22.80
   6   0  -5  465.95   22.00
   0   6   5  475.35   23.20
   6  -6   5  469.95   22.60
  -1  -6  -5   40.70    3.30
   7  -1  -5   45.00    2.30
   6  -7   5   39.90    3.30
   1   6   5   33.00    3.60
  -2  -6  -5  356.16   16.90
   6  -8   5  333.17   17.20
   2   6   5  345.07   17.60
  -6   9  -5  149.39    8.70
   9  -3  -5  144.49    7.30
  -3  -6  -5  147.49    8.10
   3   6   5  175.78    9.20
   6  -9   5  155.18    8.70
  10  -4  -5    0.80    0.70
  -4  -6  -5    1.20    1.10
  -6  10  -5    0.70    1.60
   4   6   5    1.90    1.60
   6 -10   5   -0.20    1.30
  11  -5  -5    2.30    1.00
  -5  -6  -5    3.10    1.10
  -6  11  -5   -1.50    2.10
   5   6   5    1.80    2.10
   6 -11   5    0.80    1.50
  -4  11  -5  180.48   15.50
   4 -11   5  214.68   13.50
   7   4   5  234.68   11.80
  10  -7  -5    3.70    1.50
  -3  10  -5    5.60    2.70
   3 -10   5    3.50    1.80
   7   3   5    4.00    1.60
  -2   9  -5  134.79    9.00
   9  -7  -5  139.89    8.10
   7   2   5  154.08    7.90
   2  -9   5  144.39    8.30
   8  -7  -5 1184.58   55.99
   1  -8   5 1166.98   55.89
   7   1   5 1239.58   55.49
   7  -7  -5   76.99    5.00
   0  -7   5   72.49    4.80
  -7   7   5   73.89    4.30
   7   0   5   76.59    4.20
   6  -7  -5   37.90    3.30
   1   6  -5   35.10    3.60
   7  -1   5   39.80    2.50
  -1  -6   5   39.70    3.00
  -6   7   5   38.90    4.20
   2   5  -5  180.48   10.00
   5  -7  -5  187.18    9.90
   7  -2   5  183.48    9.00
  -5   7   5  184.38    9.70
  -2  -5   5  187.08    9.30
   4  -7  -5  256.37   13.40
   3   4  -5  270.57   13.40
  -3  -4   5  261.27   12.60
  -4   7   5  262.97   13.50
   4   3  -5   88.19    5.20
   3  -7  -5   91.89    5.60
  -4  -3   5   87.39    4.30
  -3   7   5   85.09    5.70
   7  -4   5   85.29    4.90
   2  -7  -5    5.50    1.40
   5   2  -5    1.80    1.00
  -2   7   5    5.70    1.60
   7  -5   5    1.90    1.20
   6   1  -5  195.18    9.80
   1  -7  -5  207.18   10.60
   7  -6   5  202.88   10.30
  -1   7   5  192.38   11.00
   0  -7  -5   70.59    4.80
   7  -7   5   76.39    4.90
  -1  -7  -5   25.40    2.80
   7  -8   5   24.60    2.90
  -2  -7  -5    1.80    1.30
   7  -9   5   -0.40    1.40
   2   7   5    2.60    1.90
  -3  -7  -5  124.59    7.10
   3   7   5  139.59    8.40
   7 -10   5  127.29    7.90
  -7  11  -5   -1.50    2.30
  -4  -7  -5    2.80    1.20
   7 -11   5    2.10    2.00
   4   7   5    0.80    2.20
  -3  11  -5   10.30    3.40
  11  -8  -5   12.10    2.30
   8   3   5   13.60    2.30
   3 -11   5   11.60    2.50
  -2  10  -5   -0.30    2.10
  10  -8  -5    2.90    1.80
   2 -10   5    5.90    1.90
   8   2   5    8.00    1.70
  -1   9  -5  124.09    8.90
   9  -8  -5  147.49    8.30
   8   1   5  148.59    7.50
   1  -9   5  137.59    8.10
   8  -8  -5  273.37   13.90
   8   0   5  276.27   13.00
   0  -8   5  260.67   13.50
  -8   8   5  253.07   12.90
   7  -8  -5   21.90    2.80
   1   7  -5   28.90    3.50
  -7   8   5   24.10    2.50
   8  -1   5   21.20    2.00
   6  -8  -5  350.26   17.20
   2   6  -5  333.77   17.40
  -6   8   5  338.87   16.90
   8  -2   5  343.07   16.10
  -2  -6   5  333.97   16.50
   5  -8  -5  858.31   40.00
   3   5  -5  821.02   40.00
  -3  -5   5  832.22   39.10
   8  -3   5  876.61   39.10
  -5   8   5  823.62   39.90
   4   4  -5   25.00    2.90
   4  -8  -5   28.60    3.10
   8  -4   5   24.90    2.30
  -4   8   5   29.40    3.40
  -4  -4   5   24.10    1.80
  -4  -4   5   25.20    1.80
   5   3  -5   81.19    5.00
   3  -8  -5   84.39    5.40
   8  -5   5   76.69    4.80
  -3   8   5   77.99    5.70
   2  -8  -5 1483.25   67.29
   6   2  -5 1332.97   67.39
   8  -6   5 1510.45   66.99
   1  -8  -5 1144.59   53.89
   7   1  -5 1130.99   53.09
   8  -7   5 1174.08   53.79
   8   0  -5  241.88   12.20
   0  -8  -5  264.47   13.30
   8  -8   5  262.77   13.30
  -1  -8  -5  149.79    8.30
   8  -9   5  139.59    8.90
   1   8   5  144.19    9.10
  -2  -8  -5  383.46   19.30
   8 -10   5  382.66   19.90
   2   8   5  419.16   20.80
  -3  -8  -5    2.00    1.40
   8 -11   5    2.80    2.10
   3   8   5    6.50    2.80
  11  -9  -5   82.19    6.00
  -2  11  -5  116.59   13.50
   2 -11   5   75.59    6.00
   9   2   5   87.39    5.60
  -1  10  -5   29.80    4.10
  10  -9  -5   37.20    3.90
   9   1   5   31.80    3.00
   1 -10   5   32.20    3.70
   9  -9  -5  423.36   20.80
   0   9  -5  374.46   21.40
   0  -9   5  402.76   20.30
   9   0   5  422.66   19.60
  -9   9   5  421.26   19.50
   8  -9  -5  161.98    9.00
   1   8  -5  137.19    9.30
  -1  -8   5  141.89    8.20
  -8   9   5  156.78    8.10
   9  -1   5  146.39    7.60
   2   7  -5   -0.10    2.30
   7  -9  -5    0.60    1.70
  -2  -7   5    0.30    1.20
   9  -2   5    1.00    0.90
  -7   9   5    0.60    1.20
   6  -9  -5  153.78    8.80
   3   6  -5  137.69    8.70
  -3  -6   5  152.88    7.70
   9  -3   5  150.78    7.50
  -6   9   5  142.19    8.50
   4   5  -5   10.50    2.20
   5  -9  -5   16.80    2.40
  -4  -5   5    9.70    1.30
   9  -4   5   10.40    1.60
  -5   9   5   15.20    2.70
  -4  -5   5   11.10    1.30
   4  -9  -5   42.60    3.90
   5   4  -5   30.30    3.40
   9  -5   5   34.10    2.90
   6   3  -5  431.76   22.80
   3  -9  -5  463.65   22.20
   9  -6   5  446.26   21.70
   2  -9  -5  150.18    8.20
   7   2  -5  132.19    7.40
  -2   9   5  124.39   10.50
   9  -7   5  139.99    7.90
   8   1  -5  130.29    7.10
   1  -9  -5  137.09    8.00
  -1   9   5  130.89    8.90
   9  -8   5  139.29    8.00
   0  -9  -5  406.16   19.70
   0   9   5  377.36   21.00
  -1  -9  -5    0.70    1.50
   1   9   5   -3.10    2.20
   9 -10   5   -0.90    1.70
  -2  -9  -5    6.00    1.90
   2   9   5    2.80    4.00
   9 -11   5    3.00    2.00
  10 -10  -5   32.10    3.90
   0  10  -5   25.30    4.60
  10   0   5   29.00    2.90
   1   9  -5    0.20    2.40
   9 -10  -5    1.50    1.90
  10  -1   5    0.50    1.10
  -9  10   5   -0.50    1.40
  -1  -9   5   -1.10    1.40
   8 -10  -5  413.86   20.00
   2   8  -5  351.76   20.20
  -8  10   5  400.66   19.30
  10  -2   5  386.56   18.40
  -2  -8   5  387.16   19.00
   3   7  -5  114.19    8.10
   7 -10  -5  140.79    8.20
  -3  -7   5  123.99    6.80
  10  -3   5  123.09    6.50
  -7  10   5  126.69    7.70
   6 -10  -5    4.00    2.00
   4   6  -5    2.70    1.80
  -4  -6   5    0.10    0.90
  10  -4   5    2.00    1.80
  -4  -6   5    0.90    0.90
  10  -4   5    0.30    1.20
   5   5  -5   26.30    3.30
   5 -10  -5   27.60    3.50
  10  -5   5   26.30    2.80
   6   4  -5  230.08   12.60
   4 -10  -5  241.58   13.00
  10  -6   5  251.27   12.40
  -4  10   5  238.38   13.80
   3 -10  -5    2.60    1.60
   7   3  -5    5.70    1.80
  -3  10   5    3.20    2.20
  10  -7   5    2.00    1.60
   8   2  -5    3.80    1.60
   2 -10  -5    6.00    2.10
  -2  10   5   18.40    3.70
  10  -8   5    4.60    1.80
   9   1  -5   31.50    2.80
   1 -10  -5   32.50    3.70
  -1  10   5   32.80    4.80
  10  -9   5   32.20    6.10
   0 -10  -5   32.70    3.70
   0  10   5   32.70    4.90
  10 -10   5   33.60    4.00
   2   9  -5   10.40    3.90
   9 -11  -5    8.80    2.40
  -2  -9   5    3.30    1.50
  11  -2   5    5.70    1.30
   3   8  -5   -0.90    2.40
   8 -11  -5    2.00    2.00
  -3  -8   5    4.40    1.40
  -8  11   5    2.10    2.10
  11  -3   5    1.90    1.20
   4   7  -5    3.90    3.90
   7 -11  -5    3.20    1.90
  -4  -7   5    2.50    1.10
  -7  11   5   -1.40    1.60
  11  -4   5    2.10    1.20
  -4  -7   5    1.50    1.30
  11  -4   5    1.30    1.30
   6 -11  -5    3.00    2.10
   5   6  -5    4.00    2.30
  -6  11   5    3.10    2.40
  11  -5   5    4.90    1.40
  11  -5   5    3.40    1.50
   5 -11  -5   15.50    2.90
   6   5  -5   13.00    2.80
  11  -6   5   17.30    2.40
  -5  11   5   13.30    3.10
   4 -11  -5  240.88   15.00
   7   4  -5  215.78   14.30
  11  -7   5  224.68   11.90
  -4  11   5  209.28   13.30
   8   3  -5   10.60    2.30
   3 -11  -5    7.30    2.10
  -3  11   5    6.90    3.10
  11  -8   5   13.30    2.50
   2 -11  -5   72.39    5.70
   9   2  -5   70.59    5.00
  -2  11   5   86.99    8.50
   0   0   6  696.73   32.30
  -1   0  -6  898.11   40.20
   1  -1  -6  862.01   40.20
   1   0   6  836.22   40.20
  -1   1   6  828.02   40.20
   0  -1   6  930.11   40.30
   1   0  -6  867.31   39.50
   0  -1  -6  865.31   39.60
   1  -1   6  856.11   39.60
  -1   0   6  871.61   39.60
   0   1   6  826.82   39.60
  -1  -1  -6   32.30    2.10
   2  -1  -6   34.10    2.00
   1   1   6   35.40    2.20
  -2   1   6   31.50    2.00
   1  -2   6   30.60    2.00
   3  -2  -6 1259.97   59.59
  -1   3  -6 1319.07   59.79
  -2  -1  -6 1318.37   59.69
  -3   2   6 1287.67   59.49
   1  -3   6 1295.87   59.69
   2   1   6 1298.27   59.69
   2  -2  -6  563.24   26.30
  -2   0  -6  607.64   26.40
  -2   2   6  518.75   26.30
   0  -2   6  587.74   26.30
   2   0   6  545.25   26.20
   1  -2  -6   29.20    2.10
  -1  -1   6   34.20    2.00
  -1  -1   6   32.80    2.10
   2  -1   6   34.10    2.10
  -2   0   6  550.94   25.40
   0   2   6  524.85   25.70
  -2   0   6  568.04   25.30
  -1  -2  -6  219.98   10.70
   3  -1  -6  217.88   10.40
  -3   1   6  213.58   10.20
   1   2   6  218.68   10.70
   2  -3   6  208.78   10.60
  -3   1   6  227.08   10.20
   4  -2  -6    3.10    0.70
  -2   4  -6    3.30    0.80
  -2  -2  -6    5.60    1.00
   2  -4   6    2.20    0.80
  -4   2   6    1.80    0.30
   2   2   6    6.10    1.10
   5  -3  -6 1039.40   49.10
  -3  -2  -6 1081.59   49.20
  -2   5  -6 1016.30   49.50
   2  -5   6 1086.09   49.40
   3   2   6 1094.49   49.30
  -3  -1  -6   26.30    2.00
  -1   4  -6   24.20    2.10
   4  -3  -6   26.60    2.00
  -4   3   6   24.70    1.70
   1  -4   6   26.30    2.10
   3   1   6   26.90    2.00
   0   3  -6  172.48    9.10
   3  -3  -6  178.78    8.70
  -3   0  -6  180.98    8.50
   3   0   6  172.28    8.50
  -3   3   6  176.08    8.60
   0  -3   6  157.58    8.80
   2  -3  -6  220.48   10.60
   1   2  -6  210.68   10.40
   3  -1   6  217.48   10.40
  -2   3   6  202.88   10.60
  -1  -2   6  219.78   10.50
  -1  -2   6  221.48   10.40
   2   1  -6 1262.77   58.29
  -2  -1   6 1262.97   58.29
  -2  -1   6 1353.56   58.19
  -1   3   6 1197.28   58.59
   3   0  -6  162.18    8.30
   0  -3  -6  179.58    8.80
   3  -3   6  184.48    8.70
  -3   0   6  186.98    8.20
  -3   0   6  168.38    8.20
   0   3   6  160.58    9.30
   4  -1  -6 1392.16   64.99
  -1  -3  -6 1442.26   65.49
   1   3   6 1431.96   65.69
   3  -4   6 1416.16   65.49
  -3   5  -6  409.86   19.40
   5  -2  -6  376.76   18.80
  -2  -3  -6  416.86   19.20
   3  -5   6  395.36   19.30
   2   3   6  418.16   19.40
  -3   6  -6    5.90    1.30
   6  -3  -6    8.70    1.10
  -3  -3  -6    7.60    1.20
   3  -6   6    8.00    1.50
   3   3   6    5.70    1.30
  -3   7  -6  812.72   39.90
   7  -4  -6  810.22   39.20
  -4  -3  -6  857.31   39.20
   4   3   6  899.41   39.60
   3  -7   6  836.92   39.70
  -4  -2  -6    3.10    0.90
  -2   6  -6    5.30    1.50
   6  -4  -6    1.90    0.90
   2  -6   6    3.50    1.20
   4   2   6    2.50    0.90
  -1   5  -6    3.00    1.10
   5  -4  -6    1.80    0.80
  -4  -1  -6    3.30    0.80
   1  -5   6    2.40    1.00
   4   1   6    2.50    0.80
  -5   4   6    3.10    0.70
   4  -4  -6  916.41   42.00
   0   4  -6  889.21   42.10
   0  -4   6  936.91   42.00
  -4   4   6  898.91   41.80
   4   0   6  876.11   41.80
   3  -4  -6 1441.06   66.29
   1   3  -6 1430.96   66.19
  -1  -3   6 1495.25   65.99
   4  -1   6 1444.06   65.89
  -3   4   6 1366.06   66.19
   2   2  -6    4.00    0.80
   2  -4  -6    4.20    1.10
  -2  -2   6    5.70    0.90
  -2  -2   6    6.20    0.80
  -2   4   6    2.60    0.90
   1  -4  -6   27.90    2.20
   3   1  -6   24.00    1.80
  -1   4   6   24.30    2.30
  -3  -1   6   25.20    1.60
  -3  -1   6   25.10    1.50
   0  -4  -6  912.21   41.60
   4   0  -6  853.01   41.00
   4  -4   6  941.81   41.90
   0   4   6  865.31   41.80
  -1  -4  -6    4.40    1.00
   5  -1  -6    6.00    0.70
   1   4   6    6.20    1.40
   4  -5   6    4.30    1.00
  -2  -4  -6   29.80    2.50
   6  -2  -6   27.90    1.80
  -4   6  -6   31.80    2.70
   2   4   6   26.70    2.70
   4  -6   6   30.30    2.60
   7  -3  -6    1.70    0.70
  -4   7  -6    0.90    1.20
  -3  -4  -6    2.30    1.00
   3   4   6    1.90    1.20
   4  -7   6    1.00    1.20
  -4   8  -6  208.08   11.40
  -4  -4  -6  215.98   10.60
   8  -4  -6  206.28   10.40
   4   4   6  224.68   11.20
   4  -8   6  209.68   11.20
   9  -5  -6    9.10    1.50
  -5  -4  -6   10.30    1.30
  -4   9  -6    7.10    2.10
   4  -9   6    7.20    1.70
   5   4   6   12.60    2.20
  -5  -3  -6    5.10    1.00
   8  -5  -6    2.70    1.10
  -3   8  -6    0.00    1.30
   5   3   6    2.80    1.30
   3  -8   6    4.30    1.50
  -2   7  -6   38.40    3.60
   7  -5  -6   37.00    2.90
   5   2   6   37.60    2.90
   2  -7   6   38.10    3.20
  -1   6  -6   10.60    1.90
   6  -5  -6   12.40    1.70
   1  -6   6    7.40    1.30
  -6   5   6   13.90    1.30
   5   1   6   14.70    1.60
   5  -5  -6  458.95   21.30
   0   5  -6  418.76   20.90
   0  -5   6  434.16   20.60
  -5   5   6  427.26   20.40
   5   0   6  418.06   20.30
   1   4  -6    5.30    1.20
   4  -5  -6    5.20    1.20
  -1  -4   6    5.30    1.00
  -4   5   6    8.10    1.40
   5  -1   6    5.90    1.00
   2   3  -6  386.16   19.00
   3  -5  -6  416.86   19.30
  -2  -3   6  401.16   18.70
   5  -2   6  407.96   18.80
  -3   5   6  377.16   19.20
   2  -5  -6 1113.59   49.70
   3   2  -6 1065.59   49.30
  -2   5   6  990.50   49.70
  -3  -2   6 1093.59   48.90
  -3  -2   6 1060.59   49.00
   1  -5  -6    1.60    0.90
   4   1  -6    3.30    0.70
   5  -4   6    5.00    1.10
  -1   5   6    3.20    1.10
   0  -5  -6  429.06   20.10
   5  -5   6  414.26   19.90
   0   5   6  402.96   20.30
   6  -1  -6   37.90    2.20
  -1  -5  -6   43.10    3.10
   1   5   6   36.90    3.30
   5  -6   6   38.20    3.00
  -2  -5  -6   51.89    3.50
   7  -2  -6   45.30    2.60
   2   5   6   47.50    3.90
   5  -7   6   48.50    3.60
  -5   8  -6  938.31   45.20
   8  -3  -6  919.71   44.10
  -3  -5  -6  961.40   44.70
   5  -8   6  945.51   45.20
   3   5   6 1039.40   45.50
  -4  -5  -6   10.40    1.50
   9  -4  -6    8.90    1.20
   4   5   6   12.40    2.20
   5  -9   6    7.40    1.80
  -5  10  -6    7.50    4.20
  10  -5  -6   10.20    1.40
  -5  -5  -6   10.30    1.40
   5 -10   6   11.20    2.40
   5   5   6   12.60    2.20
  -5  11  -6    4.60    2.50
  11  -6  -6    3.60    1.30
   5 -11   6    6.70    2.40
   6   5   6    4.20    2.10
  -4  10  -6   90.69    7.00
  10  -6  -6   95.19    5.70
   4 -10   6   97.69    6.50
   6   4   6  107.69    6.70
   9  -6  -6   51.39    3.70
  -3   9  -6   48.00    4.70
   3  -9   6   47.10    4.10
   6   3   6   56.99    3.90
   6   2   6  256.97   12.70
   2  -8   6  245.98   12.90
   7  -6  -6    2.30    1.30
  -7   6   6    5.90    0.90
   6   1   6    4.80    1.20
   1  -7   6    3.60    1.40
   0   6  -6  193.78   11.60
   6  -6  -6  197.38   10.40
   6   0   6  198.88    9.90
  -6   6   6  205.18   10.00
   0  -6   6  202.78   10.30
   5  -6  -6   36.30    3.10
   1   5  -6   36.30    3.20
  -1  -5   6   39.90    2.80
  -5   6   6   37.50    2.90
   6  -1   6   38.50    2.50
   4  -6  -6   29.20    2.70
   2   4  -6   26.50    2.60
  -4   6   6   29.00    2.70
  -2  -4   6   30.50    2.30
   6  -2   6   29.20    2.10
   3  -6  -6    5.40    1.20
   3   3  -6    8.60    1.50
  -3  -3   6    8.30    1.00
  -3   6   6    5.00    1.30
  -3  -3   6    8.30    1.10
   4   2  -6    2.80    1.00
   2  -6  -6    3.00    1.20
   6  -4   6    2.10    0.90
  -2   6   6    3.70    1.40
   5   1  -6   12.40    1.40
   1  -6  -6    7.90    1.40
   6  -5   6    9.70    1.50
  -1   6   6    7.00    1.40
   0  -6  -6  209.38   10.60
   6   0  -6  193.58    9.70
   0   6   6  197.48   11.80
   6  -6   6  207.68   10.40
  -1  -6  -6  840.42   38.10
   7  -1  -6  772.22   37.10
   6  -7   6  811.92   38.10
  -2  -6  -6   31.40    2.90
   8  -2  -6   30.70    1.80
   6  -8   6   36.60    3.30
   2   6   6   22.40    2.90
  -6   9  -6   13.40    2.40
   9  -3  -6   11.10    1.20
  -3  -6  -6   10.50    2.00
   6  -9   6   12.50    2.40
   3   6   6   16.10    2.60
  10  -4  -6  145.09    7.40
   4   6   6  168.78    9.30
   6 -10   6  147.89    8.90
  11  -5  -6  214.48   10.60
  -6  11  -6  214.98   12.50
  -5  -6  -6  214.78   10.70
   5   6   6  229.98   13.30
   6 -11   6  215.38   12.10
  -4  11  -6   48.60    5.70
  11  -7  -6   48.60    3.90
   7   4   6   58.09    4.60
   4 -11   6   48.50    4.70
  -3  10  -6   77.59    6.70
  10  -7  -6   84.69    5.40
   7   3   6   91.19    5.60
   3 -10   6   86.19    6.00
   9  -7  -6    2.80    1.50
  -2   9  -6    1.40    1.80
   2  -9   6    4.10    1.60
   7   2   6    6.10    1.60
  -1   8  -6    0.90    1.10
   8  -7  -6    3.30    1.60
   7   1   6    3.60    1.20
   1  -8   6    2.30    1.40
  -8   7   6    3.30    0.80
   7  -7  -6   51.99    3.90
   7   0   6   44.00    3.10
  -7   7   6   49.00    3.20
   0  -7   6   46.30    3.60
   6  -7  -6  797.42   38.10
   1   6  -6  797.42   38.40
  -6   7   6  793.52   37.70
  -1  -6   6  829.02   37.80
   7  -1   6  808.12   37.40
   5  -7  -6   52.59    3.80
   2   5  -6   44.00    5.70
   7  -2   6   45.00    2.90
  -2  -5   6   44.90    3.10
  -5   7   6   43.10    3.50
   4  -7  -6    0.10    1.00
   3   4  -6   -0.50    1.10
  -3  -4   6    1.10    0.80
  -3  -4   6    1.50    0.80
  -4   7   6   -0.70    1.10
   4   3  -6  843.42   38.30
   3  -7  -6  818.02   38.60
   7  -4   6  803.62   38.00
  -3   7   6  804.42   38.80
  -4  -3   6  806.52   37.40
   2  -7  -6   36.20    3.20
   5   2  -6   35.50    2.80
   7  -5   6   36.50    2.90
   1  -7  -6    6.90    1.70
   6   1  -6    3.10    1.00
   7  -6   6    2.80    1.20
  -1   7   6    3.00    1.50
   0  -7  -6   52.79    5.10
   7  -7   6   48.40    3.80
  -1  -7  -6  171.48    9.30
   7  -8   6  171.28    9.40
  -2  -7  -6   46.50    3.70
   2   7   6   47.60    4.60
   7  -9   6   47.90    4.20
  -3  -7  -6  146.39    8.40
   7 -10   6  159.88    9.30
   3   7   6  168.98    9.70
  -4  -7  -6  188.88   10.10
   4   7   6  226.78   11.80
   7 -11   6  183.98   11.10
  -3  11  -6  196.18   13.50
  11  -8  -6  227.38   12.00
   8   3   6  242.78   12.10
   3 -11   6  231.68   12.50
  10  -8  -6   35.50    3.60
  -2  10  -6   35.30    7.20
   8   2   6   32.30    3.20
   2 -10   6   36.60    3.80
  -1   9  -6   27.20    3.90
   9  -8  -6   25.80    3.10
   1  -9   6   26.80    3.10
   8   1   6   29.30    2.70
   8  -8  -6   85.49    5.90
  -8   8   6   92.09    5.00
   0  -8   6   80.89    5.50
   8   0   6   90.99    5.10
   1   7  -6  160.98   10.00
   7  -8  -6  175.38    9.70
  -7   8   6  180.68    9.10
  -1  -7   6  176.58    9.20
   8  -1   6  168.18    8.70
   6  -8  -6   35.60    3.40
   2   6  -6   30.40    3.50
   8  -2   6   29.50    2.30
  -2  -6   6   28.60    2.70
  -6   8   6   30.90    3.10
   3   5  -6  963.40   45.00
   5  -8  -6  953.10   45.00
  -3  -5   6  938.11   44.10
   8  -3   6  965.40   44.10
  -5   8   6  938.41   44.90
   4  -8  -6  217.38   11.30
  -4  -4   6  209.48   10.10
  -4  -4   6  204.38   10.00
  -4   8   6  207.18   12.20
   8  -4   6  209.38   10.60
   5   3  -6    3.10    1.40
   3  -8  -6    1.80    2.60
   8  -5   6    1.90    1.10
  -3   8   6    1.30    1.80
   6   2  -6  240.88   12.40
   2  -8  -6  255.57   13.00
   8  -6   6  246.78   12.60
   7   1  -6    2.30    1.10
   1  -8  -6    2.70    1.50
   8  -7   6    4.90    1.60
  -1   8   6    0.60    0.90
   0  -8  -6   85.99    5.80
   8  -8   6   90.59    5.80
  -1  -8  -6    4.80    1.70
   1   8   6    7.10    2.40
   8  -9   6    3.60    1.70
  -2  -8  -6   83.49    5.60
   8 -10   6   91.09    6.20
  -3  -8  -6   17.00    2.30
   3   8   6   22.10    3.80
   8 -11   6   18.30    2.90
  11  -9  -6   25.40    3.30
  -2  11  -6   17.20    4.70
   2 -11   6   22.30    3.10
   9   2   6   23.80    2.80
  10  -9  -6    3.00    1.90
  -1  10  -6   -0.90    2.80
   1 -10   6    1.80    1.50
   9   1   6    4.70    1.50
   0   9  -6   12.00    2.90
   9  -9  -6   16.50    2.60
   9   0   6   13.70    1.80
  -9   9   6   10.80    1.60
   0  -9   6   10.20    2.20
   8  -9  -6    2.50    1.90
   1   8  -6    3.20    2.00
   9  -1   6    2.20    2.00
  -8   9   6    3.40    1.50
  -1  -8   6    5.40    1.70
   2   7  -6   38.70    4.50
  -7   9   6   51.19    3.90
   9  -2   6   48.60    3.10
  -2  -7   6   37.30    3.30
   6  -9  -6    9.30    2.00
   3   6  -6   10.50    2.50
   9  -3   6   10.60    1.40
  -3  -6   6   10.50    1.60
  -6   9   6    5.70    1.90
   4   5  -6   12.80    2.40
   5  -9  -6   12.90    2.50
   9  -4   6   13.20    1.70
  -5   9   6   11.20    2.50
  -4  -5   6   11.00    1.40
   9  -4   6    9.20    1.70
  -4  -5   6   12.10    1.40
   5   4  -6    7.90    1.90
   4  -9  -6   13.50    2.40
   9  -5   6    9.70    1.70
   6   3  -6   53.99    4.10
   3  -9  -6   51.79    4.40
   9  -6   6   52.69    4.00
   7   2  -6    3.90    1.40
   2  -9  -6    7.20    2.00
  -2   9   6    4.50    2.10
   9  -7   6    2.70    1.60
   1  -9  -6   24.10    2.90
   8   1  -6   22.00    2.40
  -1   9   6   32.30    4.30
   9  -8   6   21.60    2.80
   0  -9  -6   11.30    2.30
   0   9   6   12.40    2.80
   9  -9   6    9.50    2.20
  -1  -9  -6    1.00    1.40
   9 -10   6    0.30    1.70
   1   9   6    1.90    2.60
  -2  -9  -6   84.79    5.90
   9 -11   6   95.99    6.80
   2   9   6  100.59    7.90
  10 -10  -6   80.49    6.20
  10   0   6   76.59    4.80
   0 -10   6   71.39    5.50
   1   9  -6    1.70    2.40
   9 -10  -6   -0.60    1.70
  -1  -9   6   -0.20    1.40
  10  -1   6    1.00    1.20
  -9  10   6    0.10    1.30
   2   8  -6   74.19    7.00
   8 -10  -6   98.19    6.50
  10  -2   6   90.79    5.00
  -2  -8   6   82.39    5.30
  -8  10   6   81.19    5.60
   7 -10  -6  171.68    9.50
   3   7  -6  137.99    9.40
  -3  -7   6  154.78    8.10
  10  -3   6  152.58    7.90
  -7  10   6  154.58    9.00
   4   6  -6  138.49    9.00
   6 -10  -6  165.08    9.10
  -4  -6   6  141.99    7.50
  -4  -6   6  146.99    7.50
  10  -4   6  140.19    7.70
  10  -4   6  153.38    8.00
   5 -10  -6   13.60    2.70
   5   5  -6   12.20    2.50
  10  -5   6    7.50    2.60
   6   4  -6   87.59    6.30
   4 -10  -6  102.59    6.70
  10  -6   6  101.19    6.00
  -4  10   6   94.69    7.30
   7   3  -6   86.49    5.70
   3 -10  -6   93.09    6.20
  -3  10   6   80.19    7.00
  10  -7   6   88.99    5.80
   8   2  -6   34.10    3.30
   2 -10  -6   32.60    3.80
  10  -8   6   34.60    3.70
  -2  10   6   40.00    5.10
   9   1  -6    3.40    1.40
   1 -10  -6    5.40    2.70
  -1  10   6    4.00    2.80
  10  -9   6    7.00    2.30
   0 -10  -6   63.49    5.10
  10 -10   6   65.89    5.50
   2   9  -6   82.29    9.20
   9 -11  -6  100.29    7.10
  11  -2   6   94.89    5.40
  -2  -9   6   95.49    5.90
   3   8  -6   20.10    3.90
   8 -11  -6   22.20    3.40
  -3  -8   6   16.90    2.10
  11  -3   6   21.60    2.10
  -8  11   6   17.80    3.10
   4   7  -6  183.38   12.20
   7 -11  -6  222.78   11.50
  11  -4   6  193.58   10.10
  -4  -7   6  185.88    9.60
  11  -4   6  185.58    9.70
  -4  -7   6  189.08    9.70
   6 -11  -6  222.68   12.60
   5   6  -6  207.28   12.50
  11  -5   6  250.17   12.40
  -6  11   6  203.78   12.70
  11  -5   6  225.08   11.30
   5 -11  -6    6.70    2.20
   6   5  -6    4.30    2.10
  -5  11   6   -1.30    2.60
  11  -6   6    3.40    1.70
   7   4  -6   47.50    4.60
   4 -11  -6   48.30    4.90
  -4  11   6   49.40    6.60
  11  -7   6   58.09    4.50
   3 -11  -6  218.58   12.40
   8   3  -6  225.38   11.90
  -3  11   6  228.28   13.90
  11  -8   6  225.98   12.20
   9   2  -6   19.00    2.50
   2 -11  -6   21.20    3.00
  11  -9   6   19.20    3.00
   0   0  -7    0.60    0.40
   0   0   7    0.40    0.40
  -1   0  -7   38.40    2.40
   1  -1  -7   37.00    2.30
  -1   1   7   37.60    2.40
   1   0   7   34.20    2.30
   0  -1   7   37.40    2.40
   1   0  -7   35.90    2.30
   0   1   7   37.30    2.40
  -1   0   7   38.60    2.40
   1  -1   7   37.80    2.40
   2  -1  -7  577.64   26.50
  -2   1   7  535.35   26.40
   1   1   7  592.34   26.60
   3  -2  -7   92.19    4.90
  -2  -1  -7  101.09    5.10
   2   1   7   91.29    5.30
  -3   2   7   90.69    4.80
  -2   0  -7    0.70    0.60
   2  -2  -7    1.00    0.60
  -2   2   7    0.80    0.60
   0  -2   7    0.00    0.40
   2   0   7    0.50    0.60
   0  -2   7    2.40    0.70
   1  -2  -7  579.54   26.60
  -1  -1   7  581.84   26.60
   2  -1   7  561.94   26.50
  -1   2   7  547.55   26.70
  -1  -1   7  571.54   26.40
   0  -2  -7    0.70    0.60
   2   0  -7    1.30    0.50
  -2   0   7    1.20    0.40
   0   2   7    1.20    0.60
  -2   0   7    0.70    0.50
   2  -2   7    1.50    0.70
   3  -1  -7    5.10    0.80
  -1  -2  -7    5.80    1.10
  -3   1   7    5.90    0.80
   1   2   7    2.90    0.80
   2  -3   7    6.10    1.10
  -2  -2  -7 1128.49   49.90
   4  -2  -7 1005.50   49.60
   2  -4   7 1111.59   49.90
  -4   2   7 1048.90   49.40
   2   2   7 1095.29   49.99
  -2   5  -7  418.36   20.50
  -3  -2  -7  443.76   20.30
   5  -3  -7  414.66   20.10
   3   2   7  418.76   20.40
   2  -5   7  436.96   20.40
  -3  -1  -7    1.00    0.70
   4  -3  -7    1.10    0.70
  -1   4  -7    0.70    0.80
  -4   3   7    1.60    0.60
   1  -4   7    1.60    0.80
   3   1   7    2.20    0.80
   0   3  -7   32.90    2.40
   3  -3  -7   33.30    2.40
  -3   0  -7   34.10    2.30
  -3   3   7   33.70    2.30
   0  -3   7   36.00    2.40
   2  -3  -7    6.00    1.10
   1   2  -7    6.80    1.00
  -1  -2   7    6.30    1.10
   3  -1   7    6.60    1.00
  -1  -2   7    4.60    0.80
  -2   3   7    5.20    1.10
  -2  -1   7   98.39    4.90
   3  -2   7   98.39    5.50
  -2  -1   7   96.39    5.10
   3   0  -7   30.90    2.00
   0  -3  -7   36.70    2.50
  -3   0   7   33.30    2.00
  -3   0   7   32.50    1.90
   3  -3   7   33.80    2.30
   0   3   7   31.20    2.50
  -1  -3  -7 1122.69   51.29
   4  -1  -7 1040.00   50.79
   3  -4   7 1130.69   51.19
   1   3   7 1133.89   51.49
   5  -2  -7  397.26   19.50
  -2  -3  -7  426.96   20.00
   3  -5   7  422.06   20.00
   2   3   7  426.66   20.20
   6  -3  -7   15.30    1.60
  -3   6  -7   20.30    2.30
  -3  -3  -7   15.90    1.80
   3   3   7   18.20    2.10
   3  -6   7   14.30    1.90
  -3   7  -7   98.79    6.60
  -4  -3  -7  110.19    5.80
   7  -4  -7  107.39    5.70
   4   3   7  111.29    6.20
   3  -7   7  104.19    6.20
   6  -4  -7   33.40    2.60
  -2   6  -7   40.10    3.20
  -4  -2  -7   38.10    2.60
   2  -6   7   34.80    2.90
   4   2   7   32.50    2.70
  -4  -1  -7    1.70    0.80
  -1   5  -7    1.40    1.00
   5  -4  -7    1.00    0.80
  -5   4   7    2.60    0.70
   1  -5   7    5.70    1.10
   4   1   7    3.50    1.00
   0   4  -7   95.49    5.70
   4  -4  -7  107.09    5.70
   4   0   7  102.49    5.40
   0  -4   7  100.39    5.50
  -4   4   7  103.19    5.40
   3  -4  -7 1108.39   51.89
   1   3  -7 1069.89   51.09
   4  -1   7 1119.39   50.89
  -3   4   7 1041.30   51.09
  -1  -3   7 1179.28   50.99
   2   2  -7 1063.19   49.70
   2  -4  -7 1103.19   49.99
  -2   4   7 1014.80   49.99
  -2  -2   7 1066.19   49.60
  -2  -2   7 1084.59   49.50
   4  -2   7 1115.59   49.70
   1  -4  -7    1.90    1.00
  -3  -1   7    0.90    0.50
  -3  -1   7    0.80    0.50
  -1   4   7    0.70    0.80
   0  -4  -7  100.59    5.60
   4   0  -7   95.79    5.00
   4  -4   7  102.69    5.40
   0   4   7   96.89    5.70
   5  -1  -7   31.50    2.00
  -1  -4  -7   35.00    2.70
   4  -5   7   35.40    2.70
   1   4   7   30.60    2.80
   6  -2  -7   20.40    1.60
  -2  -4  -7   21.50    2.20
   2   4   7   24.50    2.50
   4  -6   7   23.10    2.30
   7  -3  -7    2.70    0.80
  -3  -4  -7    5.90    1.30
  -4   7  -7    1.20    1.10
   3   4   7    8.30    2.40
   4  -7   7    5.00    1.40
   8  -4  -7  102.09    5.50
  -4   8  -7  101.89    6.60
  -4  -4  -7  101.69    5.70
   4  -8   7   98.09    6.90
   4   4   7  114.19    6.40
   9  -5  -7  131.79    7.30
  -5  -4  -7  135.39    7.10
   5   4   7  150.38    8.10
   4  -9   7  142.09    8.10
  -5  -3  -7    0.90    0.80
   8  -5  -7    0.30    1.00
   3  -8   7    0.90    1.30
   5   3   7   -0.10    1.10
  -5  -2  -7   51.49    3.10
   7  -5  -7   53.79    3.60
  -2   7  -7   54.09    4.30
   2  -7   7   54.29    3.90
   5   2   7   58.19    3.70
   6  -5  -7   21.90    2.40
  -1   6  -7   25.90    2.80
   5   1   7   26.50    2.20
   1  -6   7   29.40    2.60
  -6   5   7   26.80    1.90
   5  -5  -7   10.20    1.60
   0   5  -7    7.70    1.50
   0  -5   7   11.80    1.60
  -5   5   7   12.50    1.50
   5   0   7   10.50    1.40
   1   4  -7   32.40    2.70
   4  -5  -7   33.90    2.80
  -4   5   7   31.80    2.60
   5  -1   7   33.60    2.30
  -1  -4   7   33.10    2.40
   3  -5  -7  434.46   20.20
   2   3  -7  405.56   19.90
   5  -2   7  429.26   19.70
  -3   5   7  390.26   20.10
  -2  -3   7  409.66   19.80
  -2  -3   7  425.66   19.60
   3   2  -7  417.06   19.80
   2  -5  -7  419.16   20.10
  -3  -2   7  412.56   19.40
  -2   5   7  405.66   20.20
  -3  -2   7  421.56   19.50
   4   1  -7    1.90    0.80
   1  -5  -7    3.60    1.20
  -1   5   7    1.70    1.00
   5  -4   7    1.20    0.80
   0  -5  -7    7.30    1.30
   5   0  -7   10.80    1.10
   5  -5   7   12.60    1.60
   0   5   7   12.90    2.00
  -1  -5  -7    4.90    1.20
   6  -1  -7    5.20    0.80
   1   5   7    3.30    1.40
   5  -6   7    5.60    1.40
  -2  -5  -7   75.49    4.80
   7  -2  -7   76.19    4.10
   5  -7   7   86.39    5.20
   2   5   7   86.29    5.50
   8  -3  -7    8.70    1.10
  -3  -5  -7   10.80    1.70
   3   5   7   11.80    2.20
   5  -8   7    9.30    1.80
  -4  -5  -7    1.40    1.10
   9  -4  -7    0.20    0.80
   5  -9   7   -0.30    1.40
   4   5   7    2.30    1.60
  -5  -5  -7   32.60    2.50
  10  -5  -7   28.70    2.40
  -5  10  -7   20.20    3.00
   5 -10   7   29.50    3.50
   5   5   7   30.70    3.60
  11  -6  -7    5.40    1.40
  -5  11  -7    7.30    2.80
   6   5   7    6.10    2.20
   5 -11   7    2.50    1.80
  10  -6  -7   12.00    1.70
  -4  10  -7   10.40    2.70
   6   4   7   13.10    2.20
   4 -10   7    5.00    1.80
   9  -6  -7   93.49    5.90
  -3   9  -7  108.89    9.70
   6   3   7  109.89    6.20
   3  -9   7  101.79    6.40
   8  -6  -7    8.10    1.70
  -2   8  -7    3.50    1.70
   6   2   7    8.40    1.50
   2  -8   7    7.90    1.80
   7  -6  -7   37.30    3.20
   1  -7   7   36.40    3.20
   6   1   7   36.10    2.90
  -7   6   7   40.10    2.40
   6  -6  -7   58.69    4.20
   0   6  -7   51.69    4.30
   6   0   7   61.79    3.70
   0  -6   7   63.89    4.10
  -6   6   7   61.79    3.70
   1   5  -7    3.90    1.50
   5  -6  -7    5.40    1.40
  -1  -5   7    4.30    1.10
   6  -1   7    4.60    1.00
   4  -6  -7   24.90    2.60
   2   4  -7   24.20    2.50
   6  -2   7   22.00    1.90
  -4   6   7   24.10    2.50
  -2  -4   7   22.10    2.00
   3   3  -7   16.50    1.90
   3  -6  -7   15.50    2.10
  -3  -3   7   16.30    1.50
  -3   6   7   12.80    1.90
  -3  -3   7   16.90    1.60
   2  -6  -7   36.00    3.00
   4   2  -7   36.50    2.60
  -4  -2   7   34.40    1.90
   6  -4   7   25.40    3.50
   5   1  -7   22.50    2.00
   1  -6  -7   26.40    2.70
   6  -5   7   24.70    2.40
  -1   6   7   29.60    3.10
   0  -6  -7   64.09    4.30
   0   6   7   62.99    4.70
   6  -6   7   59.49    4.10
   7  -1  -7  277.47   13.70
  -1  -6  -7  303.37   14.70
   6  -7   7  300.47   14.80
  -2  -6  -7  101.89    5.80
   8  -2  -7   85.49    4.70
   2   6   7  106.09    6.40
   6  -8   7   94.19    6.00
   9  -3  -7    9.50    1.10
  -3  -6  -7   13.50    2.00
   6  -9   7    9.30    1.90
   3   6   7    9.50    2.40
  10  -4  -7    0.70    0.80
  -6  10  -7    0.90    1.20
  -4  -6  -7    1.60    1.20
   4   6   7   -2.40    1.70
   6 -10   7    1.20    1.60
  -6  11  -7   69.09    6.20
  11  -5  -7   70.09    4.10
   5   6   7   80.89    6.00
   6 -11   7   74.09    6.00
  11  -7  -7  191.28   10.20
  -4  11  -7  187.78   12.10
   4 -11   7  195.98   11.10
   7   4   7  203.08   10.90
  -3  10  -7    1.70    2.00
  10  -7  -7    1.60    1.40
   7   3   7   -1.90    1.50
   3 -10   7    2.10    1.70
  -2   9  -7  114.59    8.10
   9  -7  -7  119.69    7.20
   2  -9   7  118.69    7.30
   7   2   7  135.69    7.10
   8  -7  -7  149.29    8.30
   1  -8   7  142.29    8.20
  -8   7   7  148.79    7.20
   7   1   7  147.69    7.80
   7  -7  -7   15.20    2.20
  -7   7   7   21.20    2.00
   0  -7   7   15.30    2.60
   7   0   7   19.10    2.00
   6  -7  -7  293.17   14.80
   1   6  -7  279.17   15.00
  -1  -6   7  297.27   14.40
   7  -1   7  285.57   14.00
  -6   7   7  298.07   14.40
   2   5  -7   70.99    5.10
   5  -7  -7   80.09    5.20
   7  -2   7   76.69    4.30
  -5   7   7   79.19    5.00
  -2  -5   7   74.89    4.50
   3   4  -7    2.70    1.40
   4  -7  -7    2.20    1.30
  -3  -4   7    3.60    1.00
  -3  -4   7    3.50    0.90
  -4   7   7    3.80    1.70
   7  -3   7    3.60    1.10
   4   3  -7  100.39    6.00
   3  -7  -7   99.39    6.30
  -4  -3   7  108.89    5.20
   7  -4   7  109.49    6.20
  -4  -3   7  106.29    5.30
  -3   7   7  101.79    6.60
   2  -7  -7   53.49    4.00
   5   2  -7   52.19    3.50
  -2   7   7   54.89    4.50
   7  -5   7   49.50    3.60
   6   1  -7   36.50    2.70
   1  -7  -7   39.50    3.50
   7  -6   7   38.30    3.20
  -1   7   7   38.90    3.90
   0  -7  -7   24.60    2.80
   7  -7   7   23.60    2.80
  -1  -7  -7    8.20    1.80
   7  -8   7    7.70    1.70
   9  -2  -7    4.20    0.70
  -2  -7  -7    4.20    1.50
   7  -9   7    2.50    1.60
   2   7   7    4.00    2.10
  -3  -7  -7    3.10    1.40
  10  -3  -7    1.40    0.70
   3   7   7    3.80    2.20
   7 -10   7    0.40    1.60
  -4  -7  -7   49.40    3.60
   4   7   7   51.59    5.20
   7 -11   7   50.89    4.80
  11  -8  -7    0.40    1.50
  -3  11  -7    1.60    2.80
   3 -11   7    0.20    1.80
   8   3   7    1.00    1.90
  10  -8  -7    1.00    1.60
  -2  10  -7   -1.20    2.30
   2 -10   7   -0.60    1.60
   8   2   7   -0.90    1.20
  -1   9  -7   24.40    3.50
   9  -8  -7   16.90    2.70
   8   1   7   24.00    2.60
   1  -9   7   24.60    3.00
   8  -8  -7    0.80    1.40
   0   8  -7    2.40    2.00
  -8   8   7    1.40    1.10
   0  -8   7    0.80    1.40
   8   0   7    0.30    1.00
   1   7  -7    6.00    2.20
   7  -8  -7    4.40    1.70
  -7   8   7    7.80    1.60
  -1  -7   7    6.50    1.50
   8  -1   7    7.20    1.40
   6  -8  -7   98.99    6.20
   2   6  -7   85.09    6.20
  -6   8   7  102.99    6.00
   8  -2   7   96.49    5.20
  -2  -6   7   89.39    5.40
   5  -8  -7   11.70    2.20
   3   5  -7    5.40    1.70
  -3  -5   7    6.20    1.40
  -5   8   7    7.80    2.10
  -3  -5   7   10.60    1.40
   8  -3   7    8.90    1.40
   4  -8  -7  104.69    6.50
   4   4  -7  101.29    6.20
  -4   8   7   92.99    6.60
   8  -4   7   97.89    5.80
  -4  -4   7   95.99    5.20
  -4  -4   7  105.09    5.10
   5   3  -7    1.10    1.30
   3  -8  -7    1.60    1.40
   8  -5   7   -0.30    1.00
  -3   8   7    1.70    1.70
   2  -8  -7    9.50    2.10
   6   2  -7    7.80    1.50
   8  -6   7    7.40    1.70
   1  -8  -7  139.29    8.20
   7   1  -7  136.49    7.40
   8  -7   7  145.89    8.00
   0  -8  -7    1.60    1.50
   0   8   7   -0.50    1.60
   8  -8   7    1.30    1.40
  -1  -8  -7   14.60    2.40
   1   8   7   19.40    3.20
   8  -9   7   16.00    2.70
  -2  -8  -7   54.79    4.20
   8 -10   7   55.29    4.90
   2   8   7   58.59    5.50
  -3  -8  -7    1.70    1.40
   8 -11   7    0.60    2.00
   3   8   7    0.90    2.80
  -1  10  -7    7.60    3.10
  10  -9  -7   10.00    2.40
   1 -10   7    4.10    2.00
   9   1   7    7.50    1.80
   9  -9  -7  156.18    9.10
   0   9  -7  130.09   12.60
  -9   9   7  151.98    7.80
   9   0   7  157.18    8.10
   0  -9   7  145.99    8.60
   1   8  -7   14.90    3.00
   8  -9  -7   21.80    3.20
   9  -1   7   14.50    1.90
  -1  -8   7   14.30    2.10
  -8   9   7   14.70    2.10
   2   7  -7    6.00    2.10
   7  -9  -7    4.30    2.00
  -7   9   7    4.60    1.70
  -2  -7   7    3.90    1.40
   9  -2   7    4.10    1.30
   3   6  -7    7.40    2.20
   6  -9  -7   11.60    2.50
  -3  -6   7   12.90    1.70
  -6   9   7   10.40    2.20
   4   5  -7    0.90    1.50
   5  -9  -7    1.60    1.60
   9  -4   7   -0.20    1.00
  -4  -5   7    0.50    0.80
  -4  -5   7    1.30    0.80
  -5   9   7    0.50    1.70
   9  -4   7    0.20    1.10
   4  -9  -7  146.59    8.30
   5   4  -7  129.49    7.90
   9  -5   7  135.19    7.60
   6   3  -7   86.59    5.80
   3  -9  -7   97.69    6.30
   9  -6   7   98.59    5.90
   2  -9  -7  123.89    7.30
   7   2  -7  112.09    6.60
   9  -7   7  113.59    6.90
  -2   9   7  105.69    7.90
   1  -9  -7   23.70    3.00
  -1   9   7   19.20    3.70
   9  -8   7   20.40    2.80
   0  -9  -7  141.49    8.80
   0   9   7  175.68   13.80
   9  -9   7  157.78    9.10
  -1  -9  -7   22.10    2.80
   9 -10   7   27.70    3.50
   1   9   7   25.30    4.10
  10 -10  -7    4.50    2.30
   0  10  -7    9.30    3.50
  10   0   7    9.90    1.90
   0 -10   7    7.10    2.00
   9 -10  -7   26.10    3.60
   1   9  -7   22.50    4.00
  -1  -9   7   22.50    2.80
  10  -1   7   28.20    2.70
  -9  10   7   24.40    2.70
   2   8  -7   43.60    5.90
   8 -10  -7   61.99    5.20
  -8  10   7   60.99    4.50
  -2  -8   7   47.60    4.00
  10  -2   7   54.99    3.70
   7 -10  -7    2.30    1.90
   3   7  -7    4.40    2.30
  -7  10   7   -0.70    1.80
  10  -3   7    0.40    1.10
  -3  -7   7    0.60    1.20
   4   6  -7   -4.20    1.70
   6 -10  -7    3.40    2.10
  -4  -6   7    1.30    1.00
  10  -4   7    0.60    1.30
  10  -4   7   -1.00    1.10
  -4  -6   7    1.90    1.00
   5 -10  -7   36.70    3.90
   5   5  -7   25.60    5.50
  -5  10   7   21.90    3.60
  10  -5   7   32.80    3.10
  10  -5   7   32.20    2.90
   6   4  -7   13.90    2.50
   4 -10  -7   10.40    2.40
  -4  10   7    7.10    2.60
  10  -6   7    9.60    2.00
   3 -10  -7   -1.10    1.60
   7   3  -7   -1.00    1.50
  -3  10   7    2.70    2.30
  10  -7   7   -0.80    1.40
   8   2  -7    0.60    1.50
   2 -10  -7    2.80    2.00
  -2  10   7    0.40    4.50
  10  -8   7    1.00    1.60
   1 -10  -7    8.70    2.70
  10  -9   7    7.00    2.20
  -1  10   7    2.20    3.00
   0 -10  -7    4.60    2.00
  10 -10   7    7.10    2.30
   0  10   7    7.70    3.40
   8 -11  -7    2.60    2.10
   3   8  -7    3.40    2.60
  11  -3   7    0.00    1.20
  -3  -8   7    1.70    1.20
  -8  11   7    2.30    2.40
   7 -11  -7   51.09    5.10
   4   7  -7   52.79    5.50
  11  -4   7   53.09    3.70
  -4  -7   7   52.59    3.60
  11  -4   7   47.80    4.00
   6 -11  -7   70.29    5.70
   5   6  -7   62.59    5.80
  -6  11   7   68.29    6.30
  11  -5   7   61.19    4.30
  11  -5   7   69.99    4.80
   6   5  -7    4.70    2.20
   5 -11  -7    2.00    2.20
  11  -6   7    4.80    1.80
  -5  11   7    5.40    2.80
   4 -11  -7  189.28   10.80
   7   4  -7  172.08   10.30
  11  -7   7  198.68   10.50
  -4  11   7  162.38   13.70
   8   3  -7   -1.80    1.70
   3 -11  -7    2.00    2.00
  -3  11   7   -3.80    3.00
  11  -8   7    0.50    1.80
   0   0  -8  916.31   41.30
   0   0   8  866.71   41.30
   0   1  -8  323.87   15.60
   1  -1  -8  313.87   15.60
  -1   0  -8  335.07   15.60
   1   0   8  333.17   15.60
  -1   1   8  325.07   15.60
   1   0  -8  315.27   15.10
   0  -1  -8  321.77   15.20
  -1   0   8  310.57   15.20
   0   1   8  322.77   15.30
  -1  -1  -8    9.90    1.30
   2  -1  -8    9.80    1.20
   1  -2   8    5.90    0.90
  -2   1   8    5.90    0.90
   1  -2   8    5.10    1.00
   1   1   8    9.40    1.20
  -2  -1  -8  105.89    5.70
   3  -2  -8  104.59    5.50
   2   1   8  104.89    5.60
  -3   2   8  101.19    5.50
   1  -3   8  110.29    5.60
   2  -2  -8  169.28    8.20
   2   0   8  161.68    9.20
  -2   2   8  155.28    8.20
   0  -2   8  156.88    8.30
   0  -2   8  174.78    8.40
   1   1  -8    6.50    0.90
   1  -2  -8    6.40    1.10
   2  -1   8    6.70    1.00
  -1   2   8    8.10    1.30
  -1  -1   8    5.90    0.80
  -1  -1   8    4.10    0.80
   0  -2  -8  165.08    8.70
   2   0  -8  165.68    8.40
  -2   0   8  169.98    8.40
   0   2   8  180.48    8.80
   3  -1  -8    2.60    0.70
  -1  -2  -8    1.50    0.80
  -3   1   8    1.50    0.60
   2  -3   8    1.50    0.60
   1   2   8    2.30    0.90
  -2  -2  -8  346.67   16.30
   4  -2  -8  328.47   16.10
   2   2   8  331.27   16.40
   2  -4   8  342.97   16.30
  -4   2   8  342.37   15.90
   5  -3  -8  173.98    8.70
  -2   5  -8  164.18    9.10
  -3  -2  -8  176.08    8.90
  -5   3   8  171.88    8.30
   3   2   8  181.88    9.00
  -1   4  -8   27.20    2.40
  -3  -1  -8   32.80    2.40
   4  -3  -8   31.30    2.30
   3   1   8   26.90    2.30
  -4   3   8   27.80    2.00
   1  -4   8   31.50    2.40
   3  -3  -8  376.16   18.10
  -3   0  -8  387.26   18.00
   0  -3   8  386.46   18.00
   3   0   8  377.76   18.00
  -3   3   8  358.86   18.00
   2  -3  -8    1.90    0.80
  -2   3   8    3.40    1.00
   3  -1   8    4.00    0.90
  -1  -2   8    4.00    1.00
  -1  -2   8    2.90    0.70
   1  -3  -8  110.59    5.80
  -1   3   8   91.09    5.70
  -2  -1   8  108.39    5.50
  -2  -1   8  102.79    5.30
   3  -2   8  106.39    5.60
   0  -3  -8  385.76   17.90
   3   0  -8  364.26   17.50
   0   3   8  367.36   18.00
   3  -3   8  372.16   17.70
  -3   0   8  375.96   17.30
  -3   0   8  360.76   17.40
   4  -1  -8    0.20    0.60
  -1  -3  -8   -0.20    0.80
   1   3   8    0.80    0.80
  -4   1   8    1.00    0.40
  -4   1   8    0.60    0.60
   3  -4   8    0.40    0.70
  -2  -3  -8   23.80    2.20
   5  -2  -8   20.70    1.70
   2   3   8   21.30    2.20
   3  -5   8   23.40    2.30
  -3   6  -8   72.69    4.60
   6  -3  -8   68.59    3.90
  -3  -3  -8   69.59    4.20
   3  -6   8   66.59    4.40
   3   3   8   69.49    4.50
   7  -4  -8   -0.10    0.80
  -4  -3  -8    0.40    0.90
  -3   7  -8    1.10    1.40
   3  -7   8    1.70    1.30
   4   3   8    1.00    2.20
  -2   6  -8   12.10    1.90
  -4  -2  -8   12.30    1.60
   6  -4  -8   13.90    1.70
   2  -6   8   14.50    2.00
   4   2   8   11.50    1.70
   5  -4  -8   47.00    3.30
  -1   5  -8   43.60    3.50
  -4  -1  -8   52.09    3.20
   4   1   8   50.79    3.30
   1  -5   8   49.60    3.30
  -5   4   8   47.40    2.90
   0   4  -8   43.30    3.20
   4  -4  -8   43.50    3.20
   0  -4   8   49.40    3.10
  -4   4   8   44.10    3.00
   4   0   8   49.00    3.00
   3  -4  -8    0.10    0.90
   1   3  -8    1.10    0.70
  -3   4   8   -0.50    0.70
   4  -1   8    1.00    0.70
  -1  -3   8    0.40    0.80
  -1  -3   8    0.60    0.70
   2   2  -8  329.07   16.00
   2  -4  -8  345.77   16.30
  -2   4   8  299.57   16.20
   4  -2   8  341.87   16.00
  -2  -2   8  340.77   15.80
  -2  -2   8  341.37   16.00
   1  -4  -8   29.80    2.50
  -1   4   8   24.50    2.50
  -3  -1   8   29.30    1.80
  -3  -1   8   28.00    2.00
   4   0  -8   46.00    2.80
   0  -4  -8   44.10    3.30
   0   4   8   48.80    3.50
  -4   0   8   49.50    2.40
   4  -4   8   49.70    3.20
  -1  -4  -8    7.60    1.40
   5  -1  -8    5.50    0.90
   1   4   8    6.70    1.50
   4  -5   8    7.80    1.40
  -2  -4  -8  288.47   14.40
   6  -2  -8  278.67   13.80
   4  -6   8  305.37   14.60
   2   4   8  296.07   14.70
  -3  -4  -8   18.50    2.00
   7  -3  -8   15.30    1.60
   4  -7   8   15.60    2.10
   3   4   8   15.70    2.10
   8  -4  -8  107.99    5.80
  -4   8  -8  112.29    6.90
  -4  -4  -8  107.79    6.10
   4  -8   8  109.39    6.70
   4   4   8  113.99    6.70
  -4   9  -8   -1.20    1.20
   9  -5  -8    1.00    1.00
  -5  -4  -8    1.00    0.90
   4  -9   8    0.10    1.50
   5   4   8    0.60    1.40
  -5  -3  -8   37.20    2.70
   8  -5  -8   35.60    2.90
   5   3   8   39.30    3.30
   3  -8   8   38.60    3.50
   7  -5  -8  138.59    7.60
  -2   7  -8  149.88    8.40
  -5  -2  -8  137.29    7.30
   2  -7   8  144.49    7.90
   5   2   8  149.39    7.80
   6  -5  -8  114.99    6.70
  -6   5   8  125.49    6.10
   5   1   8  122.89    6.50
   1  -6   8  116.39    6.70
   0   5  -8   13.90    1.90
   5  -5  -8   10.10    1.60
  -5   5   8   12.90    1.50
   5   0   8   15.70    1.70
   0  -5   8   15.00    1.80
   1   4  -8    7.20    1.50
   4  -5  -8    9.80    1.70
  -1  -4   8    8.60    1.30
  -4   5   8    8.00    1.50
   5  -1   8    7.80    1.20
   3  -5  -8   21.00    2.30
   2   3  -8   19.20    2.10
  -2  -3   8   24.20    2.10
  -2  -3   8   20.60    1.80
   5  -2   8   22.10    1.90
  -3   5   8   20.10    2.30
   2  -5  -8  176.18    8.70
   3   2  -8  161.18    8.20
  -2   5   8  148.89    8.60
  -3  -2   8  165.38    8.00
  -3  -2   8  146.79    8.30
   1  -5  -8   50.39    3.60
  -1   5   8   47.50    3.80
   5  -4   8   48.60    3.30
  -4  -1   8   49.20    2.50
   0  -5  -8    9.30    1.50
   5   0  -8   13.10    1.30
   5  -5   8    9.30    1.50
   0   5   8   14.00    2.10
  -1  -5  -8  150.38    7.80
   6  -1  -8  134.19    7.00
   1   5   8  158.38    9.50
   5  -6   8  135.59    7.70
  -2  -5  -8   22.00    2.40
   7  -2  -8   21.70    1.70
   5  -7   8   24.10    2.70
   2   5   8   20.00    2.50
   8  -3  -8   15.20    1.50
  -3  -5  -8   14.90    2.00
   5  -8   8    9.10    1.80
   3   5   8   14.10    2.20
   9  -4  -8   65.89    4.10
  -5   9  -8   80.49    6.40
  -4  -5  -8   77.79    4.60
   4   5   8   72.09    5.40
   5  -9   8   79.19    5.40
  10  -5  -8   97.49    5.40
  -5  10  -8   91.89    6.90
  -5  -5  -8   90.39    5.30
   5   5   8  106.19    6.70
   5 -10   8   98.99    6.50
  11  -6  -8   63.79    4.20
  -5  11  -8   60.89    8.70
   6   5   8   65.49    6.20
   5 -11   8   58.89    5.30
  -4  10  -8   19.40    3.20
  10  -6  -8   25.50    2.60
   6   4   8   30.40    3.40
   4 -10   8   26.50    3.30
   9  -6  -8   12.30    1.90
  -3   9  -8    6.70    2.20
   3  -9   8   11.00    2.20
   6   3   8    8.90    1.80
  -2   8  -8    0.10    0.90
   8  -6  -8    1.20    1.20
   6   2   8   -0.80    1.00
   2  -8   8   -0.30    1.00
   7  -6  -8   37.00    3.30
  -7   6   8   40.30    2.50
   6   1   8   38.10    3.00
   1  -7   8   40.40    4.30
   6  -6  -8   43.00    3.50
  -6   6   8   45.40    3.10
   6   0   8   43.50    3.10
   0  -6   8   45.30    3.30
   1   5  -8  136.59    7.90
   5  -6  -8  139.49    7.70
  -1  -5   8  137.69    7.30
  -5   6   8  140.29    7.50
   6  -1   8  138.29    7.20
   2   4  -8  277.07   14.40
   4  -6  -8  296.37   14.60
  -2  -4   8  294.87   14.00
  -4   6   8  285.67   14.50
   6  -2   8  297.57   14.00
  -2  -4   8  281.57   14.20
   3   3  -8   62.39    4.30
   3  -6  -8   68.89    4.60
  -3  -3   8   68.89    3.80
   6  -3   8   72.79    4.10
  -3   6   8   64.99    4.70
  -3  -3   8   69.89    3.90
   4   2  -8   14.00    1.80
   2  -6  -8   16.40    2.20
  -4  -2   8   13.80    1.10
   6  -4   8   18.50    2.10
  -2   6   8   12.50    2.10
   1  -6  -8  123.29    7.00
  -1   6   8  124.59    7.30
   6  -5   8  112.49    6.60
   0  -6  -8   45.00    3.60
   6  -6   8   44.80    3.40
   0   6   8   40.60    3.80
  -1  -6  -8    2.30    1.40
   7  -1  -8    1.70    0.70
   6  -7   8    1.80    1.30
   8  -2  -8    6.00    0.90
  -2  -6  -8    7.80    1.70
   6  -8   8    8.30    2.00
   2   6   8    5.60    1.70
   9  -3  -8   14.70    1.50
  -3  -6  -8   15.50    2.10
   6  -9   8   16.50    2.40
   3   6   8   12.90    2.30
  -4  -6  -8   -0.50    1.10
  10  -4  -8    0.40    0.80
   4   6   8    2.40    1.90
   6 -10   8   -0.80    1.40
  11  -5  -8   -0.70    0.90
  -5  -6  -8    0.90    1.10
   5   6   8    1.00    2.10
   6 -11   8    0.20    2.00
  -4  11  -8    3.30    3.20
  11  -7  -8    5.90    1.60
   7   4   8    8.40    2.30
   4 -11   8    7.10    2.30
  10  -7  -8    1.00    1.40
  -3  10  -8    1.20    2.50
   7   3   8    1.90    1.60
   3 -10   8    2.30    1.60
   9  -7  -8    4.60    1.60
  -2   9  -8    2.60    1.90
   2  -9   8    2.50    1.40
   7   2   8    3.20    1.50
  -1   8  -8    5.10    2.80
   8  -7  -8   11.60    2.00
   1  -8   8   10.30    2.00
   7   1   8   14.50    2.00
  -8   7   8   14.50    1.40
   7  -7  -8    2.30    1.50
  -7   7   8    1.00    1.00
   0  -7   8    0.60    1.10
   7   0   8    0.20    1.00
   1   6  -8    3.20    1.70
   6  -7  -8    3.70    1.60
   7  -1   8    0.60    0.90
  -1  -6   8    2.40    1.20
  -6   7   8    2.20    1.20
   5  -7  -8   27.30    3.10
   2   5  -8   27.60    3.10
  -2  -5   8   23.00    2.30
   7  -2   8   23.80    2.20
  -5   7   8   21.30    2.60
   4  -7  -8   17.30    2.40
   3   4  -8   16.70    2.30
   7  -3   8   17.10    2.00
  -4   7   8   13.60    2.10
  -3  -4   8   17.40    1.70
  -3  -4   8   17.20    1.90
   3  -7  -8    1.20    1.40
   4   3  -8   -0.40    1.00
  -4  -3   8   -0.10    0.60
  -3   7   8   -0.10    1.40
   7  -4   8    1.50    1.10
  -4  -3   8    1.10    0.70
   2  -7  -8  136.49    7.70
   5   2  -8  134.59    7.30
  -2   7   8  123.89    8.00
   7  -5   8  137.99    7.40
   1  -7  -8   40.60    4.30
   7  -6   8   41.20    3.40
   0  -7  -8    1.40    1.40
   7  -7   8    3.30    1.40
  -1  -7  -8   37.70    3.50
   7  -8   8   33.90    3.40
   9  -2  -8    0.40    0.60
  -2  -7  -8   -0.50    1.20
   2   7   8    0.00    1.90
   7  -9   8    1.10    1.40
  -3  -7  -8   45.20    3.70
  10  -3  -8   47.80    2.80
   7 -10   8   48.80    4.50
   3   7   8   49.10    5.00
  11  -4  -8    8.10    1.70
  -4  -7  -8    7.70    1.60
   4   7   8    2.00    2.50
   7 -11   8   12.10    4.50
  -3  11  -8   -0.70    3.20
  11  -8  -8    6.70    2.00
   8   3   8    6.50    2.10
   3 -11   8    8.00    2.20
  10  -8  -8  216.88   11.70
  -2  10  -8  197.88   12.90
   8   2   8  225.08   11.50
   2 -10   8  223.48   11.90
   9  -8  -8    8.30    2.10
  -1   9  -8    3.40    2.10
   1  -9   8    5.00    1.90
   8   1   8    5.00    1.50
   0   8  -8    3.20    2.00
   8  -8  -8    3.90    1.80
   8   0   8    2.90    1.30
   0  -8   8    3.20    1.50
  -8   8   8    4.30    1.30
   7  -8  -8   37.50    3.70
   1   7  -8   38.60    5.00
  -7   8   8   36.20    3.10
  -1  -7   8   38.50    3.30
   8  -1   8   35.70    2.90
   6  -8  -8    7.00    1.90
   2   6  -8    6.80    2.00
  -6   8   8    6.40    1.70
  -2  -6   8   10.60    1.70
   8  -2   8    7.70    1.30
   5  -8  -8   17.80    2.70
   3   5  -8   18.70    2.60
  -3  -5   8   11.20    1.60
  -5   8   8   17.70    2.60
  -3  -5   8   16.40    1.90
   8  -3   8   17.70    2.00
   4  -8  -8  112.99    8.70
   4   4  -8  115.09    6.80
  -4  -4   8  106.69    5.70
   8  -4   8  118.39    6.80
  -4   8   8  110.99    7.10
  -4  -4   8  109.79    5.70
   3  -8  -8   34.40    3.50
   5   3  -8   34.50    4.90
   8  -5   8   28.60    2.90
  -3   8   8   45.90    5.10
   2  -8  -8   -0.40    1.40
   6   2  -8    0.30    1.20
   8  -6   8    2.10    1.30
  -2   8   8   -0.40    1.60
   1  -8  -8   13.60    2.40
   8  -7   8   13.10    2.20
  -1   8   8   20.10    3.50
   0  -8  -8    3.60    1.70
   0   8   8    1.90    1.90
   8  -8   8    3.10    1.80
  -1  -8  -8   -0.10    1.40
   1   8   8    1.00    2.10
   8  -9   8    1.00    1.70
  -2  -8  -8   10.40    2.00
   2   8   8    8.30    2.80
   8 -10   8    8.60    2.20
  -3  -8  -8    5.00    1.70
   3   8   8    1.00    4.40
   8 -11   8    5.20    2.40
  10  -9  -8    7.40    2.30
  -1  10  -8    5.80    2.80
   1 -10   8    7.30    2.30
   9   1   8    7.50    1.80
   0   9  -8    7.40    2.70
   9  -9  -8    4.40    2.20
   9   0   8    3.40    1.40
   0  -9   8   -0.10    1.60
  -9   9   8    2.70    1.20
   1   8  -8   -0.80    2.10
   8  -9  -8    0.60    1.80
  -8   9   8    1.40    1.30
   9  -1   8    1.40    1.20
  -1  -8   8    1.50    1.40
   7  -9  -8   -0.50    1.60
   2   7  -8   -0.10    1.70
  -2  -7   8    0.10    1.20
   9  -2   8   -0.80    1.10
  -7   9   8   -0.10    1.40
   6  -9  -8   10.20    2.10
   9  -3   8   17.60    2.00
  -3  -6   8   18.30    1.90
   5  -9  -8   83.09    5.70
   4   5  -8   75.09    5.50
  -4  -5   8   72.49    4.20
  -4  -5   8   74.89    4.30
  -5   9   8   80.69    5.90
   9  -4   8   76.29    4.70
   5   4  -8   -0.50    1.40
   4  -9  -8    1.80    1.70
   9  -5   8    2.40    1.40
  -4   9   8   -1.10    1.60
   3  -9  -8   10.30    2.10
   6   3  -8    9.50    2.00
  -3   9   8    8.00    2.50
   9  -6   8    8.70    1.90
   2  -9  -8    3.20    1.90
   7   2  -8    3.30    1.50
   9  -7   8    4.00    1.60
  -2   9   8    4.50    2.30
   1  -9  -8    6.80    2.10
   9  -8   8    4.30    1.80
  -1   9   8    7.80    2.60
   0  -9  -8    0.30    1.60
   9  -9   8    3.00    1.90
   0   9   8    6.00    2.90
  -1  -9  -8    7.20    2.00
   1   9   8    7.70    3.20
   9 -10   8    7.20    2.10
   9 -10  -8    5.60    2.30
   1   9  -8    6.50    2.80
  -1  -9   8    5.80    1.80
  10  -1   8    8.70    1.70
  -9  10   8    7.00    1.90
   2   8  -8    6.70    2.80
   8 -10  -8    8.90    2.60
  10  -2   8   13.60    1.90
  -8  10   8   11.10    2.30
  -2  -8   8    9.30    1.90
   3   7  -8   37.70    4.60
   7 -10  -8   50.19    4.90
  -7  10   8   45.30    4.50
  -3  -7   8   48.90    3.70
  -3  -7   8   52.19    3.50
  10  -3   8   47.90    3.50
   4   6  -8    1.10    1.90
   6 -10  -8    0.50    1.80
  -4  -6   8   -0.90    0.90
  10  -4   8   -0.10    1.10
  10  -4   8   -0.70    1.30
  -4  -6   8   -0.60    0.90
   5 -10  -8   93.49    6.60
   5   5  -8   95.19    6.60
  10  -5   8   95.79    6.00
  -5  10   8   87.89    7.00
  10  -5   8   98.29    5.70
   6   4  -8   25.00    3.20
   4 -10  -8   17.60    2.90
  10  -6   8   22.00    2.80
  -4  10   8   24.20    3.80
   3 -10  -8   -1.30    1.50
   7   3  -8    2.80    1.70
  -3  10   8    4.60    2.70
  10  -7   8    1.60    1.60
   8   2  -8  192.38   10.90
   2 -10  -8  221.08   11.80
  -2  10   8  195.08   12.60
  10  -8   8  219.48   11.50
   1 -10  -8    3.50    2.10
  10  -9   8    5.00    2.00
  -1  10   8    6.50    3.30
   3   8  -8    4.30    3.10
   8 -11  -8    2.60    2.00
  -3  -8   8    4.30    1.50
  -8  11   8    4.40    2.50
  11  -3   8    4.90    1.60
   4   7  -8    8.50    3.00
   7 -11  -8    3.90    2.30
  -7  11   8    4.20    2.60
  -4  -7   8    7.70    1.60
  11  -4   8   11.10    1.80
  11  -4   8    6.70    2.00
   6 -11  -8    0.80    1.90
   5   6  -8    2.50    2.50
  -6  11   8   -2.70    2.50
  11  -5   8   -0.30    1.70
  11  -5   8    1.10    1.40
   6   5  -8   49.20    5.30
   5 -11  -8   64.59    5.60
  -5  11   8   60.19    6.60
  11  -6   8   57.49    4.40
  11  -6   8   60.69    4.70
   7   4  -8    6.30    2.10
   4 -11  -8    4.70    2.40
  -4  11   8    5.40    3.60
  11  -7   8    5.70    2.10
   3 -11  -8    7.90    2.60
   8   3  -8    8.30    2.40
  -3  11   8    2.20    3.60
  11  -8   8    9.70    2.40
   0   0  -9    0.10    0.70
   0   0   9    1.10    0.70
  -1   0  -9    9.80    1.30
   0   1  -9    7.40    1.10
   1  -1  -9   10.20    1.30
   1   0   9    5.40    1.10
   0  -1   9    9.20    1.40
  -1   1   9    7.30    1.20
   1   0  -9   10.70    1.30
  -1   0   9    8.60    1.30
   1  -1   9    9.10    1.30
   0   1   9    5.70    1.00
  -1  -1  -9  644.14   29.60
   2  -1  -9  628.04   29.40
   1  -2   9  663.03   29.80
  -2   1   9  587.74   29.50
  -2  -1  -9 1801.12   82.19
   3  -2  -9 1782.82   81.99
   2   1   9 1782.72   82.09
  -3   2   9 1672.43   81.89
   1  -3   9 1881.11   82.39
   2  -2  -9    2.30    0.70
  -2   0  -9    3.20    0.80
   0  -2   9    2.10    0.90
  -2   2   9    2.00    0.80
   2   0   9    3.00    0.90
   0  -2   9    1.70    0.60
   1   1  -9  620.44   29.00
   1  -2  -9  616.44   29.20
   2  -1   9  630.04   29.10
  -1   2   9  584.34   29.10
  -1  -1   9  656.73   28.80
  -1  -1   9  605.44   29.00
   0  -2  -9    1.80    0.80
   2   0  -9    4.00    0.90
   2  -2   9    1.70    0.70
  -2   0   9    2.60    0.80
   0   2   9    2.10    0.70
  -1  -2  -9  522.45   23.80
   3  -1  -9  493.45   23.50
   2  -3   9  522.25   23.70
  -3   1   9  475.55   23.40
   1   2   9  489.75   23.80
  -2  -2  -9   53.09    3.30
   4  -2  -9   45.60    3.00
  -4   2   9   47.40    2.80
   2   2   9   45.00    3.30
   2  -4   9   48.70    3.20
  -3  -2  -9  493.25   22.10
   5  -3  -9  444.46   21.80
  -5   3   9  450.55   21.50
   3   2   9  458.65   22.10
   2  -5   9  462.95   22.10
  -3  -1  -9  204.58    9.80
   4  -3  -9  186.48    9.70
  -4   3   9  189.78    9.50
   1  -4   9  191.78    9.70
   3   1   9  189.98    9.70
   3  -3  -9   11.50    1.60
  -3   0  -9    9.00    1.30
  -3   3   9   11.00    1.40
   3   0   9   13.70    1.60
   0  -3   9    8.90    1.20
   0  -3   9   11.50    1.60
   2  -3  -9  504.05   23.50
  -1  -2   9  513.45   23.20
  -2   3   9  422.06   23.40
  -1  -2   9  508.45   23.50
   3  -1   9  521.95   23.40
   1  -3  -9 1812.82   79.29
  -2  -1   9 1703.33   78.99
  -2  -1   9 1761.52   78.79
  -1   3   9 1593.24   79.29
   3   0  -9   11.90    1.40
   0  -3  -9   13.80    1.80
   0   3   9   11.90    1.70
   3  -3   9   17.20    1.80
  -3   0   9   11.70    1.40
  -3   0   9   12.80    1.20
  -1  -3  -9  115.49    6.20
   4  -1  -9  110.99    5.70
   1   3   9  110.79    6.30
  -4   1   9  103.19    5.50
   3  -4   9  110.49    6.00
  -4   1   9  113.69    5.40
   5  -2  -9    1.80    0.80
  -2  -3  -9    1.90    1.00
   2   3   9    2.20    1.00
   3  -5   9    0.70    0.90
   6  -3  -9  169.08    8.90
  -3  -3  -9  186.28    9.20
   3   3   9  180.18    9.40
   3  -6   9  176.18    9.40
  -3   7  -9    5.10    1.50
   7  -4  -9    4.20    1.10
  -4  -3  -9    5.00    1.30
   3  -7   9    7.20    1.80
   4   3   9    6.10    1.60
  -2   6  -9    5.60    1.40
   6  -4  -9    4.60    1.20
  -4  -2  -9    5.10    1.20
   4   2   9    4.70    1.30
  -6   4   9    4.60    0.70
   2  -6   9    1.80    1.00
   5  -4  -9   47.00    3.40
  -1   5  -9   49.60    3.60
  -4  -1  -9   51.79    3.30
  -5   4   9   49.30    3.00
   1  -5   9   47.30    3.40
   4   1   9   49.40    3.40
   0   4  -9   11.80    1.60
   4  -4  -9   11.60    1.60
   0  -4   9   14.70    1.60
   4   0   9   10.90    1.40
  -4   4   9   10.50    1.40
   3  -4  -9  113.39    6.20
  -1  -3   9  113.69    6.20
   4  -1   9  107.09    5.90
  -1  -3   9  108.09    5.80
   2  -4  -9   49.90    3.50
  -2  -2   9   45.60    3.10
  -2  -2   9   47.10    2.90
   4  -2   9   50.39    3.20
  -2   4   9   44.70    3.40
   1  -4  -9  187.48   10.10
  -1   4   9  195.98   10.30
  -3  -1   9  184.28    9.50
  -3  -1   9  214.08    9.50
   4  -3   9  193.98    9.90
   4   0  -9   11.20    1.30
   0  -4  -9    9.70    1.40
  -4   0   9   12.60    1.00
   4  -4   9   11.40    1.60
  -4   0   9   11.10    1.00
   0   4   9   16.20    2.10
   5  -1  -9  126.19    6.60
  -1  -4  -9  135.99    7.20
   4  -5   9  126.29    7.10
   1   4   9  135.99    7.50
   6  -2  -9  323.27   16.50
  -2  -4  -9  362.16   17.10
   4  -6   9  351.56   17.20
   2   4   9  365.26   18.40
   7  -3  -9  100.99    5.70
  -3  -4  -9  112.29    6.20
   3   4   9  115.79    6.60
   4  -7   9  112.09    6.50
   8  -4  -9   16.10    1.80
  -4  -4  -9   18.60    2.10
   4   4   9   22.80    2.70
   4  -8   9   12.80    2.10
  -4   9  -9  167.38   10.60
  -5  -4  -9  180.18    9.10
   9  -5  -9  179.08    9.20
   4  -9   9  185.88   10.10
   5   4   9  177.18   10.10
   8  -5  -9    4.00    1.20
  -5  -3  -9    3.90    1.10
  -3   8  -9    2.50    1.60
   3  -8   9    2.60    1.60
   5   3   9    4.60    1.60
   7  -5  -9   23.10    2.50
  -5  -2  -9   23.10    2.20
  -2   7  -9   21.80    2.70
   5   2   9   28.80    2.60
   2  -7   9   24.20    3.30
  -1   6  -9  443.16   21.60
   6  -5  -9  430.86   21.20
  -6   5   9  433.66   20.70
   5   1   9  454.45   21.10
   1  -6   9  436.46   21.20
   5  -5  -9  150.78    8.40
   0   5  -9  159.58    8.70
   0  -5   9  162.18    8.30
   5   0   9  162.78    8.20
  -5   5   9  156.18    8.20
   4  -5  -9  135.09    7.10
   1   4  -9  116.39    7.00
   5  -1   9  128.89    6.70
  -1  -4   9  130.79    6.70
  -1  -4   9  121.79    7.00
  -4   5   9  122.89    6.90
   2   3  -9    2.80    1.10
   3  -5  -9    3.30    1.30
   5  -2   9    2.20    0.90
  -2  -3   9    1.40    0.80
  -3   5   9    0.90    1.10
  -2  -3   9    1.10    0.90
   2  -5  -9  479.05   22.20
  -3  -2   9  437.66   21.50
  -2   5   9  428.46   22.20
   5  -3   9  469.65   21.80
  -3  -2   9  468.15   21.40
   1  -5  -9   55.69    3.80
  -4  -1   9   51.49    2.70
  -4  -1   9   48.80    2.80
   5  -4   9   49.80    3.50
   0  -5  -9  165.28    8.60
   5   0  -9  152.88    7.80
   5  -5   9  153.98    8.40
   0   5   9  162.68    8.90
  -1  -5  -9   43.70    3.40
   6  -1  -9   42.50    2.70
   5  -6   9   45.70    3.50
   7  -2  -9  164.68    8.30
  -2  -5  -9  174.48    9.00
   5  -7   9  165.68    9.20
   2   5   9  168.28    9.40
   8  -3  -9  240.98   12.20
  -3  -5  -9  252.67   12.80
   5  -8   9  254.57   13.20
   3   5   9  273.67   13.50
  -4  -5  -9   36.50    4.10
   9  -4  -9   29.80    2.40
   4   5   9   31.40    3.60
   5  -9   9   32.40    3.60
  -5  -5  -9   28.90    2.50
  10  -5  -9   28.60    2.50
   5 -10   9   27.00    3.20
   5   5   9   25.30    3.10
  11  -6  -9   11.10    1.80
  -5  11  -9   12.00    3.60
   6   5   9   18.70    2.90
   5 -11   9   11.60    2.70
  10  -6  -9   50.19    4.50
  -4  10  -9   56.39    5.40
   6   4   9   58.69    4.70
   4 -10   9   54.99    4.80
  -3   9  -9    4.30    1.90
   9  -6  -9    0.50    1.10
   3  -9   9   -1.20    1.10
   6   3   9    0.80    1.30
   8  -6  -9   56.99    4.10
  -2   8  -9   45.50    4.50
   6   2   9   61.49    4.10
   2  -8   9   55.09    4.30
   7  -6  -9   35.00    3.30
   1  -7   9   34.30    3.20
  -7   6   9   39.30    2.50
   6   1   9   36.40    3.00
   6  -6  -9   74.99    5.00
   6   0   9   79.69    4.70
  -6   6   9   80.99    4.60
   0  -6   9   73.19    4.80
   1   5  -9   43.80    3.60
   5  -6  -9   38.30    3.40
  -5   6   9   45.10    3.30
   6  -1   9   40.50    3.00
  -1  -5   9   43.80    3.10
   4  -6  -9  349.96   17.00
   2   4  -9  324.87   16.80
  -2  -4   9  335.67   16.30
  -2  -4   9  341.77   16.60
   6  -2   9  345.87   16.40
  -4   6   9  336.87   16.90
   3  -6  -9  171.98    9.60
   3   3  -9  174.28    9.40
  -3   6   9  170.48    9.70
  -3  -3   9  190.98    8.80
  -3  -3   9  171.58    8.90
   6  -3   9  185.18    9.20
   4   2  -9    6.30    1.40
   2  -6  -9    2.50    1.30
  -4  -2   9    3.90    0.70
   6  -4   9    1.50    1.10
  -4  -2   9    3.60    0.80
  -2   6   9    1.90    1.20
   1  -6  -9  462.75   21.90
   6  -5   9  452.15   21.60
  -1   6   9  425.26   22.20
   0  -6  -9   79.89    5.30
   0   6   9   83.39    5.70
   6  -6   9   80.99    5.10
   7  -1  -9    2.20    0.80
  -1  -6  -9    6.20    1.80
   6  -7   9    2.10    1.40
   8  -2  -9    5.50    1.00
  -2  -6  -9    4.50    1.60
   6  -8   9    6.20    1.80
   2   6   9    6.40    2.00
  -3  -6  -9   81.49    5.20
   9  -3  -9   80.79    4.50
   6  -9   9   80.39    5.80
   3   6   9   99.59    6.40
  -4  -6  -9    8.40    1.70
  10  -4  -9    7.50    1.20
   6 -10   9    8.30    2.30
   4   6   9   13.80    2.80
  -5  -6  -9    0.00    1.10
  11  -5  -9    0.90    1.10
   6 -11   9   -2.60    1.60
   5   6   9   -1.30    2.00
  11  -7  -9    0.90    1.40
  -4  11  -9    2.00    3.20
   4 -11   9   -0.80    1.40
   7   4   9    0.40    2.10
  10  -7  -9    0.30    1.40
   7   3   9    4.40    1.80
   3 -10   9    3.70    2.00
   9  -7  -9   15.90    2.40
  -2   9  -9   20.60    3.30
   7   2   9   17.20    2.30
   2  -9   9   12.90    2.40
  -1   8  -9   -0.80    1.80
   8  -7  -9    0.20    1.40
   1  -8   9   -0.30    1.30
   7   1   9    0.70    1.20
  -8   7   9    1.70    0.80
   7  -7  -9   18.70    2.50
  -7   7   9   23.00    2.30
   7   0   9   18.90    2.10
   0  -7   9   21.10    2.50
   1   6  -9    1.40    1.40
   6  -7  -9    1.60    1.50
  -6   7   9    1.70    1.30
   7  -1   9    0.80    1.00
  -1  -6   9    3.20    1.30
   5  -7  -9  171.58    9.30
   2   5  -9  153.98    9.20
  -2  -5   9  165.28    8.50
  -5   7   9  170.08    9.10
   7  -2   9  169.38    8.50
  -2  -5   9  158.48    8.70
   3   4  -9  104.99    6.50
   4  -7  -9  104.09    6.70
   7  -3   9  112.59    6.10
  -4   7   9  107.59    6.80
  -3  -4   9  109.79    6.00
  -3  -4   9  115.09    5.80
   3  -7  -9    4.80    1.70
   4   3  -9    4.20    1.50
   7  -4   9    6.30    1.80
  -4  -3   9    4.60    0.90
  -4  -3   9    4.70    0.80
  -3   7   9    5.60    2.40
   2  -7  -9   27.80    3.10
   5   2  -9   25.70    2.60
  -2   7   9   26.80    3.50
   7  -5   9   25.50    2.70
   1  -7  -9   36.40    3.50
   7  -6   9   36.70    3.30
   0  -7  -9   16.50    2.40
   7  -7   9   20.90    2.60
  -1  -7  -9    0.30    1.30
   7  -8   9    0.60    1.30
   1   7   9    0.40    1.00
   9  -2  -9  184.88    9.20
  -2  -7  -9  183.48   10.20
   7  -9   9  193.78   10.70
   2   7   9  202.18   11.20
  -3  -7  -9   61.79    4.60
  10  -3  -9   64.39    3.70
   3   7   9   75.79    6.00
   7 -10   9   71.99    5.40
  11  -4  -9    6.70    1.10
  -4  -7  -9    8.70    1.80
   4   7   9    6.10    2.50
   7 -11   9    4.40    2.10
  10  -8  -9    0.70    1.70
  -2  10  -9    4.40    2.90
   8   2   9   -0.10    1.50
  -1   9  -9  102.99    7.70
   9  -8  -9  106.89    6.90
   1  -9   9  105.59    6.70
   8   1   9  112.49    6.40
   0   8  -9    2.10    1.80
   8  -8  -9    5.10    1.90
  -8   8   9    5.10    1.30
   0  -8   9    4.30    1.60
   8   0   9    6.50    1.50
   7  -8  -9    1.10    1.50
   1   7  -9    2.80    2.00
  -1  -7   9    1.50    1.30
   8  -1   9    0.20    1.10
  -7   8   9   -0.40    1.20
   6  -8  -9    5.30    1.80
   2   6  -9    3.50    1.80
  -2  -6   9    6.30    1.50
   8  -2   9    6.90    1.40
  -6   8   9    5.50    1.70
   3   5  -9  248.78   13.50
   5  -8  -9  266.87   14.00
   8  -3   9  257.97   12.70
  -5   8   9  253.37   13.50
  -3  -5   9  261.37   12.60
  -3  -5   9  250.07   12.70
   4   4  -9   14.30    2.40
   4  -8  -9   18.00    2.70
  -4   8   9   11.90    2.50
   8  -4   9   15.70    2.00
  -4  -4   9   15.50    1.70
  -4  -4   9   17.30    1.60
   3  -8  -9    2.50    1.70
   5   3  -9    3.20    1.50
   8  -5   9    2.40    1.30
   6   2  -9   59.99    4.30
   2  -8  -9   65.19    5.00
   8  -6   9   60.49    4.40
   1  -8  -9   -0.30    1.20
  -1   8   9    0.60    1.70
   8  -7   9    0.70    1.50
   0  -8  -9    4.20    1.80
   8  -8   9    6.00    2.20
   0   8   9    3.40    2.10
  -1  -8  -9    2.10    1.60
   1   8   9    2.60    2.00
   8  -9   9   -1.20    1.40
  -2  -8  -9  110.69    7.00
   8 -10   9  114.49    7.50
   2   8   9  122.19    8.40
  -1  10  -9   54.89    6.50
   9   1   9   60.19    4.50
   1 -10   9   58.89    4.80
   9  -9  -9   60.09    5.50
   0   9  -9   67.89    6.40
  -9   9   9   74.29    4.30
   0  -9   9   77.99    5.20
   9   0   9   67.19    4.70
   1   8  -9    0.30    2.10
   8  -9  -9   -0.30    1.80
   9  -1   9    0.20    1.20
  -8   9   9    1.80    1.40
  -1  -8   9    1.60    1.50
   7  -9  -9  202.38   10.90
   2   7  -9  181.58   11.10
  -2  -7   9  188.78    9.90
  -7   9   9  181.98   10.30
   9  -2   9  187.28    9.70
   3   6  -9   82.29    6.10
   6  -9  -9   92.29    6.10
  -3  -6   9   81.19    5.00
   9  -3   9   77.79    4.90
  -6   9   9   77.49    5.80
  -3  -6   9   78.79    4.80
   4   5  -9   35.20    3.90
   5  -9  -9   37.50    4.00
  -4  -5   9   34.20    2.50
   9  -4   9   39.50    3.10
  -4  -5   9   34.40    2.60
   4  -9  -9  184.38   10.40
   5   4  -9  175.08   10.10
   9  -5   9  187.08    9.60
   9  -5   9  177.68    9.80
   3  -9  -9    2.90    1.90
   6   3  -9    1.00    1.50
   9  -6   9    1.90    1.50
  -3   9   9    2.30    3.00
   2  -9  -9   16.30    2.60
   9  -7   9   13.10    2.30
  -2   9   9   18.70    3.50
   1  -9  -9  119.39    7.00
   9  -8   9   95.89    7.10
  -1   9   9   98.09    7.80
   0  -9  -9   68.39    5.30
   0   9   9   67.79    6.50
   9  -9   9   72.89    5.50
  -1  -9  -9    2.70    1.60
   9 -10   9    2.90    2.10
   1   9   9    4.20    3.80
   1   9  -9    0.80    2.70
   9 -10  -9    3.20    2.30
  -1  -9   9    2.50    1.60
  -9  10   9    2.80    1.90
  10  -1   9    3.50    1.60
   2   8  -9  103.49    8.20
   8 -10  -9  116.89    7.80
  -2  -8   9  109.29    6.50
  -8  10   9  115.99    7.00
  10  -2   9  111.29    6.40
   3   7  -9   53.99    5.80
   7 -10  -9   65.99    5.60
  -3  -7   9   65.99    4.50
  -7  10   9   65.99    5.40
  -3  -7   9   62.29    4.20
  10  -3   9   71.79    4.40
   6 -10  -9    6.10    2.00
   4   6  -9    7.50    2.50
  -6  10   9    5.10    2.10
  10  -4   9    7.40    1.70
  -4  -6   9    8.80    1.30
  -4  -6   9    7.90    1.40
   5   5  -9   35.00    3.90
   5 -10  -9   28.30    3.70
  10  -5   9   32.70    3.40
  10  -5   9   29.20    3.00
   4 -10  -9   60.79    5.00
  -4  10   9   50.09    5.60
  10  -6   9   57.69    4.50
   3 -10  -9    2.20    2.00
   7   3  -9    1.80    1.70
  -3  10   9   -2.60    2.40
  10  -7   9    1.80    1.80
   2 -10  -9   -1.70    2.00
  -2  10   9    3.10    2.70
  10  -8   9    1.30    1.70
   1 -10  -9   50.79    4.80
  -1  10   9   59.69    7.00
  10  -9   9   55.59    5.00
   7 -11  -9    7.90    2.40
   4   7  -9    7.60    2.80
  -4  -7   9    8.10    1.40
  11  -4   9    9.90    2.20
  -7  11   9    5.50    2.80
  11  -4   9    7.60    1.80
   6 -11  -9   -1.10    2.50
   5   6  -9    0.50    2.40
  11  -5   9   -1.40    1.30
  11  -5   9    0.80    1.70
  -6  11   9    2.40    2.60
   6   5  -9   11.00    2.70
   5 -11  -9    7.80    2.40
  11  -6   9   12.20    2.50
  11  -6   9   15.70    2.30
  -5  11   9    7.30    3.30
   4 -11  -9   -0.70    2.10
   7   4  -9    2.90    2.20
  11  -7   9   -0.50    1.80
  -4  11   9   -0.40    3.30
   0   0 -10 8526.65  463.85
   0   0  10 9999.00  472.95
   1  -1 -10   47.20    3.30
  -1   0 -10   52.99    3.30
   0   1 -10   55.49    3.30
   0  -1  10   47.10    3.30
  -1   1  10   50.49    3.40
   1   0  10   51.29    3.30
   0  -1 -10   54.89    3.40
   0   1  10   46.40    3.30
  -1   0  10   52.19    3.30
   1  -1  10   49.30    3.30
  -1  -1 -10  722.33   32.20
   2  -1 -10  704.43   32.00
  -2   1  10  620.44   32.00
   1  -2  10  688.43   32.20
   3  -2 -10   66.39    3.90
  -2  -1 -10   67.19    4.10
  -3   2  10   62.19    3.90
   2   1  10   64.19    4.00
   1  -3  10   65.89    3.90
   1  -3  10   70.29    4.30
  -2   0 -10   41.70    2.90
   2  -2 -10   40.80    2.80
  -2   2  10   34.40    2.80
   0  -2  10   43.40    2.70
   0  -2  10   40.30    2.90
   2   0  10   37.20    2.80
   1   1 -10  787.72   33.60
   1  -2 -10  686.83   32.30
  -1   2  10  643.54   32.40
  -1  -1  10  670.73   32.00
   2  -1  10  688.03   32.30
  -1  -1  10  665.13   32.30
   2   0 -10   39.10    2.70
   0  -2 -10   37.70    2.90
  -2   0  10   38.40    2.70
   2  -2  10   44.10    3.00
  -1  -2 -10   51.89    3.50
   3  -1 -10   51.39    3.20
   2  -3  10   53.99    3.60
   1   2  10   52.69    3.50
  -3   1  10   46.70    3.20
   2  -3  10   51.19    3.30
  -2  -2 -10  161.18    8.50
   4  -2 -10  157.38    8.20
   2  -4  10  160.98    8.40
   2   2  10  167.48    8.60
  -4   2  10  162.28    8.10
   5  -3 -10  221.08   11.40
  -3  -2 -10  233.88   11.70
   3   2  10  234.58   11.80
  -5   3  10  230.88   11.10
   2  -5  10  235.18   11.70
   4  -3 -10  102.89    5.60
  -3  -1 -10  100.39    5.60
   1  -4  10   95.29    5.50
   3   1  10   98.39    5.60
  -4   3  10   92.29    5.30
  -3   0 -10 1043.90   46.00
   3  -3 -10  977.40   45.90
   3   0  10  978.20   45.80
   0  -3  10  997.20   45.70
   0  -3  10  999.80   46.10
  -3   3  10  917.61   45.80
   2  -3 -10   50.99    3.40
  -1  -2  10   51.19    3.40
  -2   3  10   42.40    3.40
   3  -1  10   49.99    3.30
  -1  -2  10   53.99    3.10
   1  -3 -10   69.49    4.20
   3  -2  10   65.69    4.00
  -1   3  10   62.79    4.20
  -2  -1  10   62.59    3.60
  -2  -1  10   66.39    3.90
   3   0 -10  973.70   46.10
   0  -3 -10 1007.30   46.50
  -3   0  10  964.40   46.10
   0   3  10 1015.10   46.70
  -3   0  10  989.80   45.90
   3  -3  10 1031.80   46.50
  -1  -3 -10  163.38    8.30
   4  -1 -10  152.68    7.80
   3  -4  10  152.38    8.10
  -4   1  10  152.68    7.40
  -4   1  10  151.88    7.60
   1   3  10  151.48    8.30
   5  -2 -10   92.19    5.10
  -2  -3 -10   98.69    5.50
   3  -5  10   99.99    5.50
   2   3  10  103.29    5.70
  -5   2  10   77.49    4.70
  -5   2  10   95.89    4.60
   6  -3 -10   23.30    2.20
  -3  -3 -10   28.70    2.60
   3  -6  10   22.20    2.60
   3   3  10   31.20    3.50
  -4  -3 -10  449.95   21.30
   7  -4 -10  418.06   21.20
   4   3  10  467.85   21.80
   6  -4 -10   69.09    4.50
  -4  -2 -10   76.29    4.50
   4   2  10   72.49    4.80
  -6   4  10   71.29    3.80
   2  -6  10   69.79    4.60
   5  -4 -10   27.50    2.50
  -4  -1 -10   29.10    2.40
   4   1  10   24.60    2.40
   1  -5  10   23.90    2.40
  -5   4  10   23.90    2.10
   4  -4 -10  886.91   41.50
   0  -4  10  915.51   41.30
  -4   4  10  859.21   41.30
   4   0  10  884.81   41.30
   0  -4  10  878.11   41.60
   3  -4 -10  163.98    8.40
  -1  -3  10  158.08    8.00
   4  -1  10  151.78    8.00
  -1  -3  10  157.58    8.60
  -3   4  10  147.29    8.30
   2  -4 -10  172.18    8.70
   4  -2  10  165.18    8.40
  -2  -2  10  163.18    8.40
  -2   4  10  142.19    8.70
  -2  -2  10  169.88    8.20
   1  -4 -10   98.99    5.70
  -1   4  10   94.69    5.90
  -3  -1  10   93.09    5.20
   4  -3  10   98.49    5.60
  -3  -1  10   98.99    5.00
   4   0 -10  837.52   40.80
   0  -4 -10  906.01   41.40
  -4   0  10  844.42   40.60
  -4   0  10  926.61   40.50
   0   4  10  870.31   41.60
   4  -4  10  904.61   41.20
   5  -1 -10  139.99    7.20
  -1  -4 -10  141.49    7.70
   1   4  10  147.49    8.00
   4  -5  10  135.39    7.60
  -2  -4 -10  244.88   11.50
   6  -2 -10  213.28   10.80
   2   4  10  221.78   11.70
   4  -6  10  209.88   11.40
  -3  -4 -10    6.00    1.50
   7  -3 -10    6.40    1.20
   4  -7  10    5.50    1.40
   3   4  10    7.50    1.60
  -4  -4 -10    6.40    1.50
   8  -4 -10    9.80    1.50
   4   4  10    9.70    2.10
   4  -8  10    8.10    2.00
  -5  -4 -10  191.38    9.90
   9  -5 -10  191.08    9.90
   4  -9  10  196.68   10.80
   5   4  10  201.68   10.80
  -5  -3 -10  133.39    7.10
   8  -5 -10  127.89    7.30
   5   3  10  144.49    7.80
   3  -8  10  127.09    7.70
   7  -5 -10  368.66   18.60
  -5  -2 -10  394.16   18.40
   5   2  10  390.56   18.80
   2  -7  10  379.76   18.90
  -1   6 -10  352.96   20.70
   6  -5 -10  397.76   19.20
   5   1  10  394.26   19.20
   1  -6  10  402.06   19.20
  -6   5  10  407.26   18.70
   0   5 -10    6.00    1.90
   5  -5 -10    5.10    1.50
   5   0  10    5.00    1.30
   0  -5  10    3.00    1.10
  -5   5  10    7.00    1.30
   4  -5 -10  149.39    8.00
   1   4 -10  137.49    7.90
  -4   5  10  139.09    7.80
   5  -1  10  152.78    7.60
  -1  -4  10  140.09    7.50
  -1  -4  10  142.39    7.90
   3  -5 -10   96.59    5.90
  -2  -3  10   92.29    5.50
  -2  -3  10   99.29    5.30
  -3   5  10   93.69    5.90
   5  -2  10  102.29    5.50
   2  -5 -10  228.18   11.80
  -3  -2  10  228.08   11.20
   5  -3  10  233.28   11.50
  -3  -2  10  232.28   11.00
  -2   5  10  211.68   11.90
   1  -5 -10   32.30    2.90
  -4  -1  10   26.80    1.80
  -4  -1  10   25.10    1.80
   5  -4  10   23.70    2.50
   5   0 -10    4.60    1.00
   0  -5 -10    5.60    1.40
   5  -5  10    4.60    1.30
  -1  -5 -10  292.67   14.20
   6  -1 -10  266.47   13.40
   5  -6  10  280.97   14.10
  -2  -5 -10   64.69    4.30
   7  -2 -10   59.09    3.60
   5  -7  10   61.79    4.40
   2   5  10   60.39    4.70
  -3  -5 -10    4.60    1.50
   8  -3 -10    3.00    1.10
   5  -8  10    2.50    1.60
   3   5  10    2.10    1.40
  -4  -5 -10   99.09    6.00
   9  -4 -10  101.59    5.70
   5  -9  10  106.79    6.80
   4   5  10  116.09    7.00
  -5  -5 -10   58.39    3.90
  10  -5 -10   57.29    3.90
   5   5  10   71.09    5.30
   5 -10  10   55.09    4.90
  -6  -5 -10   30.40    2.50
  11  -6 -10   33.20    3.50
   6   5  10   36.40    4.20
   5 -11  10   34.30    4.00
  10  -6 -10   27.20    2.90
  -4  10 -10   27.70    4.20
   6   4  10   28.60    3.30
   4 -10  10   32.10    3.60
  -3   9 -10   38.00    4.50
   9  -6 -10   39.70    3.50
   6   3  10   44.50    4.10
   3  -9  10   45.60    4.00
   8  -6 -10  105.79    6.40
   6   2  10  110.39    6.40
   2  -8  10  106.39    6.60
   7  -6 -10  413.96   20.50
   1  -7  10  418.06   20.50
  -7   6  10  425.96   19.80
   6   1  10  420.16   20.40
   6  -6 -10   57.19    4.50
  -6   6  10   64.09    4.00
   0  -6  10   69.79    4.40
   6   0  10   67.29    5.10
   5  -6 -10  276.77   14.20
   1   5 -10  271.37   14.30
  -1  -5  10  273.37   14.10
   6  -1  10  291.37   13.80
  -5   6  10  274.07   14.00
  -1  -5  10  281.47   13.80
   4  -6 -10  242.28   11.70
  -4   6  10  195.18   11.30
  -2  -4  10  217.58   12.60
  -2  -4  10  216.48   10.80
   6  -2  10  217.88   11.00
   3  -6 -10   26.00    2.90
   3   3 -10   22.40    2.60
  -3  -3  10   23.50    2.20
  -3  -3  10   25.20    2.00
  -3   6  10   22.70    3.00
   6  -3  10   26.40    2.40
   2  -6 -10   65.39    4.80
  -4  -2  10   70.19    3.70
   6  -4  10   75.49    4.60
  -4  -2  10   71.59    3.90
   1  -6 -10  430.36   20.20
  -1   6  10  392.06   20.40
   6  -5  10  397.16   19.80
   0  -6 -10   62.59    5.00
   6  -6  10   60.29    4.30
   7  -1 -10   94.79    5.20
  -1  -6 -10  100.59    6.10
   6  -7  10  101.69    6.20
  -2  -6 -10   13.60    2.20
   8  -2 -10   14.90    1.60
   2   6  10   11.10    2.20
   6  -8  10   11.80    2.10
   9  -3 -10   21.20    2.00
  -3  -6 -10   24.90    2.90
   6  -9  10   31.60    3.60
   3   6  10   22.10    2.90
  10  -4 -10  102.49    5.70
  -4  -6 -10  100.69    6.10
   4   6  10  130.89   10.60
   6 -10  10  106.09    7.10
  -5  -6 -10  215.18   11.20
  11  -5 -10  226.68   11.10
   5   6  10  233.18   12.80
   6 -11  10  224.98   12.60
  11  -7 -10    2.80    1.50
   4 -11  10    4.30    1.90
   7   4  10    1.80    2.20
  -3  10 -10  113.29    8.40
  10  -7 -10  120.19    7.00
   7   3  10  120.49    7.30
   3 -10  10  109.69    8.30
   9  -7 -10   15.10    2.30
  -2   9 -10   22.20    3.50
   2  -9  10   14.80    2.50
  -1   8 -10   71.59    6.00
   8  -7 -10   80.79    5.40
   1  -8  10   73.59    5.20
  -8   7  10   81.79    4.30
   7   1  10   80.59    5.10
   7  -7 -10  482.05   23.60
   0  -7  10  478.25   23.30
  -7   7  10  481.85   22.90
   7   0  10  484.05   23.10
   1   6 -10   93.69    6.50
   6  -7 -10  101.79    6.40
  -6   7  10   93.79    5.90
  -1  -6  10   98.59    5.80
   7  -1  10  103.09    5.70
   5  -7 -10   63.09    4.70
   2   5 -10   61.19    4.80
  -2  -5  10   64.29    4.30
   7  -2  10   61.79    4.10
  -5   7  10   58.39    4.50
  -2  -5  10   68.19    4.10
   4  -7 -10    5.70    1.90
   3   4 -10    5.20    1.70
   7  -3  10   10.80    1.70
  -4   7  10    7.70    2.00
  -3  -4  10   10.00    1.60
  -3  -4  10    8.30    1.30
   3  -7 -10  453.15   21.60
   4   3 -10  430.56   21.90
   7  -4  10  445.06   21.10
  -3   7  10  419.26   21.80
  -4  -3  10  427.86   20.40
  -4  -3  10  434.96   20.30
   2  -7 -10  388.06   19.00
   7  -5  10  385.76   18.70
  -2   7  10  361.06   19.60
   1  -7 -10  434.36   21.20
  -1   7  10  418.36   21.80
   7  -6  10  424.16   20.90
   0  -7 -10  510.45   24.00
   7  -7  10  468.65   23.80
   0   7  10  488.25   24.60
  -1  -7 -10  457.55   22.70
   7  -8  10  466.05   22.90
   1   7  10  466.75   23.40
  -2  -7 -10  106.89    6.50
   9  -2 -10  100.09    5.40
   2   7  10  110.09    7.40
   7  -9  10  103.49    6.80
  10  -3 -10   -0.60    0.80
  -3  -7 -10    1.60    1.50
   7 -10  10    1.60    1.80
   3   7  10    0.80    2.30
  -4  -7 -10  108.79    6.60
   4   7  10  150.58   12.30
   7 -11  10  113.09    7.70
  10  -8 -10  441.16   22.30
  -2  10 -10  431.66   23.70
   8   2  10  481.05   22.30
   2 -10  10  449.95   22.50
   9  -8 -10   44.30    4.20
  -1   9 -10   59.79    7.70
   8   1  10   47.10    4.50
   1  -9  10   44.60    4.10
   8  -8 -10   38.70    4.00
   0   8 -10   46.20    4.70
  -8   8  10   38.30    3.00
   0  -8  10   36.00    3.50
   8   0  10   39.10    3.30
   7  -8 -10  442.96   22.30
   1   7 -10  437.76   22.60
   8  -1  10  449.46   21.50
  -7   8  10  447.56   21.60
  -1  -7  10  448.26   21.60
   6  -8 -10    9.30    2.20
   2   6 -10    8.80    2.20
   8  -2  10   15.10    2.00
  -6   8  10   15.90    2.40
  -2  -6  10   13.50    2.10
   5  -8 -10    3.00    1.80
   3   5 -10    3.50    1.70
  -3  -5  10    5.10    1.20
  -5   8  10    2.10    2.00
  -3  -5  10    2.50    1.20
   8  -3  10    3.40    1.40
   4  -8 -10    8.80    2.10
   4   4 -10    8.00    2.00
  -4  -4  10    9.30    1.20
   8  -4  10    5.90    1.50
  -4   8  10    6.80    2.00
  -4  -4  10    8.80    1.20
   3  -8 -10  133.89    8.10
   5   3 -10  132.19    7.70
   8  -5  10  130.09    7.50
   8  -5  10  129.99    7.40
   2  -8 -10  108.89    6.80
   8  -6  10   99.29    6.30
   1  -8 -10   79.09    5.60
  -1   8  10   79.79    6.20
   8  -7  10   76.39    5.40
   0  -8 -10   37.90    3.80
   8  -8  10   37.70    3.80
   0   8  10   29.40    3.70
  -1  -8 -10   45.80    4.20
   8  -9  10   46.10    4.40
   1   8  10   55.69    6.40
  -2  -8 -10   18.60    2.60
   2   8  10   14.10    3.00
   8 -10  10   21.00    3.30
  10  -9 -10    7.40    2.40
  -1  10 -10    4.70    3.80
   1 -10  10    5.10    2.10
   9   1  10    3.70    1.80
   0   9 -10  108.09    8.60
   9  -9 -10  122.59    7.90
   0  -9  10  115.49    7.20
  -9   9  10  120.69    6.50
   9   0  10  122.99    7.00
   1   8 -10   59.49    8.30
   8  -9 -10   48.30    4.70
   9  -1  10   46.00    3.60
  -1  -8  10   47.00    3.90
  -8   9  10   43.10    3.80
   2   7 -10   92.49    7.20
   7  -9 -10  104.49    7.10
   9  -2  10  100.79    5.90
  -2  -7  10   99.49    6.30
  -7   9  10  109.49    6.60
  -2  -7  10  106.09    6.10
   3   6 -10   27.70    3.70
   6  -9 -10   29.30    3.50
   9  -3  10   27.50    2.80
  -3  -6  10   23.80    2.90
  -3  -6  10   27.00    2.80
  -6   9  10   24.60    3.30
   5  -9 -10  103.49    6.90
  -4  -5  10  102.29    5.40
   9  -4  10  101.29    6.00
  -4  -5  10   99.59    5.50
   5   4 -10  192.98   10.90
   4  -9 -10  190.98   11.00
   9  -5  10  193.98   10.30
   9  -5  10  199.18   10.50
   6   3 -10   39.10    4.00
   3  -9 -10   44.60    4.30
   9  -6  10   40.20    3.80
  -3   9  10   45.90    4.90
   2  -9 -10   20.60    3.10
   9  -7  10   16.40    2.60
  -2   9  10   19.90    3.50
   1  -9 -10   47.20    4.40
  -1   9  10   36.00    4.90
   9  -8  10   46.80    4.30
   0  -9 -10  118.89    8.00
   0   9  10  119.89    8.80
   9  -9  10  117.29    7.60
  -1  -9 -10    4.80    1.90
   9 -10  10    3.00    2.00
   1   9  10    6.00    3.20
   1   9 -10    1.50    3.00
   9 -10 -10    3.50    2.30
  -1  -9  10   -0.50    1.40
  10  -1  10    3.10    1.60
   8 -10 -10   18.70    3.10
   2   8 -10   28.20    4.10
  10  -2  10   20.00    2.40
  -8  10  10   15.30    2.70
  -2  -8  10   15.00    2.80
  -2  -8  10   16.90    2.70
   3   7 -10    1.10    2.40
   7 -10 -10   -0.40    1.80
  -3  -7  10   -0.20    1.20
  -7  10  10   -1.60    2.00
  -3  -7  10   -0.50    1.30
   6 -10 -10  105.89    7.10
   4   6 -10  106.39    7.40
  -4  -6  10   95.59    5.40
  -4  -6  10   97.39    5.50
  10  -4  10   89.19    7.70
   5   5 -10   52.19    5.20
   5 -10 -10   51.39    5.00
  -5  10  10   52.59    5.70
  10  -5  10   55.59    4.50
  10  -5  10   55.39    4.10
   6   4 -10   31.80    3.60
   4 -10 -10   25.60    3.50
  10  -6  10   29.80    3.30
  -4  10  10   29.50    4.30
  10  -6  10   27.10    3.20
   3 -10 -10  102.49    7.90
  10  -7  10  114.39    7.10
  -3  10  10  106.99    8.60
   2 -10 -10  467.35   22.90
  -2  10  10  432.06   24.00
  10  -8  10  456.05   22.70
   1 -10 -10   11.00    2.40
  10  -9  10    7.50    2.30
  -1  10  10    5.70    6.00
   7 -11 -10  101.89    9.60
  11  -4  10  108.59    6.50
  -7  11  10  137.49   12.90
  -4  -7  10  107.39    5.90
   6 -11 -10  230.68   13.00
   5   6 -10  217.58   13.20
  -6  11  10  219.88   13.50
  11  -5  10  235.38   11.90
  11  -5  10  228.98   12.30
   6   5 -10   41.20    6.70
   5 -11 -10   36.80    4.20
  11  -6  10   33.40    3.70
  -5  11  10   35.40    5.40
  11  -6  10   35.10    3.60
   4 -11 -10   -1.60    2.00
  11  -7  10    3.50    2.00
  -4  11  10    6.80    3.90
  11  -7  10   -2.60    1.80
   0   0 -11   16.50   19.30
   0   0 -11    0.50    3.20
   0   0  11   -1.30   18.90
   0   0  11    7.10    6.00
  -1   0 -11    7.80    1.30
   1  -1 -11   10.90    1.50
   0   1 -11   12.70    1.60
   1   0  11    8.20    1.30
   0  -1  11   15.10    1.80
  -1   1  11   14.70    1.80
   1   0 -11   11.10    1.50
   0  -1 -11   12.20    1.60
   1  -1  11   14.70    2.40
   0   1  11    9.50    1.40
  -1   0  11    8.00    1.30
  -1  -1 -11  101.39    5.70
   2  -1 -11  101.39    5.50
   1  -2  11  101.49    5.80
   1   1  11  101.99    5.70
  -2   1  11   94.79    5.60
   3  -2 -11  407.46   19.00
  -2  -1 -11  411.46   19.20
   1  -3  11  393.86   18.90
  -3   2  11  373.86   19.00
   2   1  11  388.06   19.10
  -2   0 -11  143.39    7.40
   2  -2 -11  137.49    7.30
   0  -2  11  136.99    7.40
   2   0  11  135.99    7.30
   0  -2  11  133.29    7.10
  -2   2  11  133.09    7.80
   1   1 -11  100.89    5.60
   1  -2 -11  101.49    5.80
  -1  -1  11  103.49    5.50
  -1   2  11  102.39    5.90
  -1  -1  11  100.99    5.70
   0  -2 -11  137.19    7.30
   2   0 -11  133.69    7.10
   2  -2  11  134.89    7.30
   0   2  11  140.59    7.50
  -2   0  11  131.19    7.20
   3  -1 -11  325.67   15.70
  -1  -2 -11  334.57   16.00
   2  -3  11  326.87   15.80
  -3   1  11  307.97   15.70
   2  -3  11  327.97   16.10
   1   2  11  330.67   16.10
   4  -2 -11   41.80    3.00
  -2  -2 -11   50.99    3.40
   2  -4  11   45.20    3.20
   2  -4  11   45.50    3.50
   2   2  11   43.20    3.30
  -4   2  11   40.80    2.90
   5  -3 -11  659.43   36.00
  -3  -2 -11  791.52   35.30
   3   2  11  783.22   35.40
   2  -5  11  750.32   35.20
  -5   3  11  747.83   34.70
   4  -3 -11  463.35   22.90
  -3  -1 -11  513.75   23.00
   1  -4  11  479.85   22.90
  -4   3  11  470.95   22.80
   3   1  11  473.05   23.00
   1  -4  11  474.65   23.30
   3  -3 -11    1.50    0.90
  -3   0 -11    3.60    1.20
   3   0  11    2.50    0.90
   0  -3  11    3.80    1.10
  -3   3  11    1.40    0.90
   0  -3  11    3.70    1.30
   2  -3 -11  334.57   15.70
  -2   3  11  305.07   15.80
  -1  -2  11  319.17   15.30
  -1  -2  11  319.57   16.20
   3  -1  11  314.37   15.50
   1  -3 -11  399.86   19.20
  -2  -1  11  373.66   18.90
   3  -2  11  408.36   19.10
  -1   3  11  390.46   19.30
  -2  -1  11  396.96   18.60
   0  -3 -11    2.80    1.20
   3   0 -11    4.50    1.00
   3  -3  11    4.20    1.20
  -3   0  11    2.60    0.80
  -3   0  11    4.20    1.00
   0   3  11    2.30    1.20
   4  -1 -11  323.87   16.10
  -1  -3 -11  337.27   16.50
  -4   1  11  332.57   15.80
  -4   1  11  330.77   15.90
   3  -4  11  338.17   16.40
   1   3  11  350.26   16.70
   5  -2 -11   36.40    2.80
  -2  -3 -11   45.50    3.30
  -5   2  11   37.50    2.40
   2   3  11   46.50    3.40
  -5   2  11   42.00    2.40
   3  -5  11   36.50    3.20
   6  -3 -11    5.90    1.30
  -3  -3 -11    8.30    1.70
   3   3  11    5.30    1.50
   3  -6  11    4.70    1.50
  -4  -3 -11   28.60    2.80
   7  -4 -11   22.20    3.50
   4   3  11   35.10    3.20
   3  -7  11   33.30    3.10
  -4  -2 -11   90.79    5.20
   6  -4 -11   79.99    5.10
   2  -6  11   87.29    5.40
  -6   4  11   85.39    4.50
   4   2  11   91.59    5.50
  -4  -1 -11   60.49    3.90
   5  -4 -11   59.69    3.90
   4   1  11   56.79    3.90
  -5   4  11   57.89    3.60
   1  -5  11   52.59    3.80
   4  -4 -11    6.90    1.50
   4   0  11    5.50    1.40
  -4   4  11    4.40    1.20
   0  -4  11    3.50    1.30
   0  -4  11    4.30    1.10
   3  -4 -11  335.87   16.30
  -3   4  11  300.77   16.20
   4  -1  11  337.57   16.10
  -1  -3  11  320.87   16.20
  -1  -3  11  352.36   16.00
   2  -4 -11   46.90    3.50
   4  -2  11   45.70    3.20
  -2  -2  11   45.50    3.20
  -2   4  11   42.10    3.60
  -2  -2  11   48.00    3.00
   1  -4 -11  492.65   23.10
   4  -3  11  481.25   23.00
  -3  -1  11  475.25   22.60
  -1   4  11  459.25   23.20
  -3  -1  11  478.65   22.40
   0  -4 -11    4.60    1.40
   4   0 -11    4.10    1.00
   4  -4  11    3.90    1.40
   0   4  11    4.90    1.40
   4  -4  11    3.00    1.10
  -4   0  11    4.90    0.90
  -4   0  11    5.80    0.80
   5  -1 -11  104.49    5.90
  -1  -4 -11  116.59    6.60
  -5   1  11  116.49    5.40
   4  -5  11  107.29    6.40
  -2  -4 -11 1186.88   52.99
   6  -2 -11 1050.29   52.39
   2   4  11 1180.08   53.39
   4  -6  11 1123.79   52.99
   7  -3 -11   45.30    3.20
  -3  -4 -11   48.70    3.60
   3   4  11   48.30    4.00
   4  -7  11   47.80    3.90
  -4  -4 -11    3.30    1.30
   8  -4 -11    2.30    1.10
   4  -8  11    3.80    1.70
   4   4  11    3.40    1.50
   9  -5 -11  278.57   14.40
  -5  -4 -11  295.97   14.40
   5   4  11  296.37   15.20
   4  -9  11  295.87   15.20
  -5  -3 -11    1.10    1.10
   8  -5 -11    2.80    1.20
   3  -8  11    1.50    1.60
   5   3  11    0.30    1.20
  -5  -2 -11    2.90    1.20
   7  -5 -11    0.90    1.20
   2  -7  11    1.30    1.30
   5   2  11    1.30    1.30
   6  -5 -11  573.74   27.90
   1  -6  11  579.54   27.80
   5   1  11  592.64   27.80
  -6   5  11  585.94   27.30
   5  -5 -11  354.86   17.50
   0  -5  11  346.17   17.20
   5   0  11  352.56   17.20
  -5   5  11  353.96   17.20
   0  -5  11  357.66   17.70
   4  -5 -11  117.99    6.60
  -4   5  11  101.69    6.30
   5  -1  11  107.49    6.10
  -1  -4  11  112.79    6.10
  -1  -4  11  112.09    6.50
   3  -5 -11   42.30    3.40
  -3   5  11   37.10    3.40
   5  -2  11   40.80    3.10
  -2  -3  11   37.00    2.70
  -2  -3  11   36.80    3.00
   2  -5 -11  776.22   36.20
  -2   5  11  723.63   36.30
  -3  -2  11  758.12   35.60
  -3  -2  11  767.32   35.40
   5  -3  11  783.32   35.90
   1  -5 -11   60.99    4.30
   5  -4  11   58.49    4.10
   5  -4  11   56.39    4.10
  -4  -1  11   59.39    3.40
  -4  -1  11   60.49    3.30
  -1   5  11   60.69    4.50
   5   0 -11  339.67   17.00
   0  -5 -11  370.76   17.70
   5  -5  11  351.36   17.50
   0   5  11  362.46   18.00
   6  -1 -11  171.78    9.20
  -1  -5 -11  193.28   10.00
   5  -6  11  192.78    9.90
  -2  -5 -11    9.40    1.80
   7  -2 -11    9.20    1.30
   8  -3 -11  364.76   18.00
  -3  -5 -11  393.06   18.60
   5  -8  11  380.16   19.00
  -4  -5 -11  108.99    6.20
   9  -4 -11  102.89    5.90
   5  -9  11  101.49    6.80
   4   5  11  118.89    7.20
  -5  -5 -11  107.79    6.20
  10  -5 -11  103.69    6.10
   5 -10  11  111.89    7.30
   5   5  11  133.09   10.20
  10  -6 -11  149.59    8.60
   6   4  11  168.48    9.50
   4 -10  11  167.38   11.60
   9  -6 -11   13.40    2.10
   6   3  11   15.80    2.50
   3  -9  11   18.70    2.80
   8  -6 -11  167.68    8.90
  -2   8 -11  146.89    9.50
   2  -8  11  158.98    9.00
   6   2  11  170.88    9.00
   7  -6 -11  198.78   10.90
   6   1  11  219.38   10.80
   1  -7  11  195.88   10.80
  -7   6  11  208.08   10.20
   6  -6 -11   16.90    2.40
  -6   6  11   18.00    2.00
   6   0  11   15.50    2.00
   1   5 -11  179.78   10.20
   5  -6 -11  181.98   10.10
  -1  -5  11  188.58   10.10
   6  -1  11  194.68    9.70
  -5   6  11  189.08    9.90
  -1  -5  11  185.28    9.60
   4  -6 -11 1127.09   51.69
  -4   6  11 1071.99   51.59
  -2  -4  11 1082.69   51.19
  -2  -4  11 1112.99   50.99
   3  -6 -11    7.00    1.90
  -3  -3  11    6.40    1.20
  -3   6  11    9.20    2.00
   6  -3  11    6.40    1.60
  -3  -3  11    8.10    1.40
   2  -6 -11   99.09    5.80
  -4  -2  11   82.79    4.40
  -2   6  11   74.39    6.70
  -4  -2  11   81.39    4.60
   6  -4  11   86.89    5.30
   1  -6 -11  593.54   28.10
   6  -5  11  584.14   27.80
  -1   6  11  561.34   28.40
   0  -6 -11   18.10    2.50
   6  -6  11   16.80    2.40
   7  -1 -11  172.08    8.90
  -1  -6 -11  185.08    9.90
   6  -7  11  181.58   10.00
   8  -2 -11   15.10    1.80
  -2  -6 -11   16.20    2.40
   6  -8  11   13.20    2.20
   2   6  11   11.70    2.40
  -3  -6 -11  200.48   10.90
   9  -3 -11  202.68   10.20
   6  -9  11  197.48   11.40
   3   6  11  232.38   12.00
  10  -4 -11   19.20    2.00
  -4  -6 -11   19.30    2.30
   6 -10  11   22.20    3.20
   4   6  11   16.40    2.90
  10  -7 -11    0.20    1.60
  -3  10 -11   -1.80    2.20
   3 -10  11   -0.30    1.80
   7   3  11    4.90    2.00
   9  -7 -11   38.00    3.60
  -2   9 -11   28.60    3.80
   7   2  11   39.20    3.60
   2  -9  11   36.20    3.70
   8  -7 -11   34.10    3.60
  -1   8 -11   38.40    4.40
   7   1  11   37.00    3.40
  -8   7  11   35.00    2.50
   1  -8  11   33.90    3.40
   7  -7 -11   35.40    3.60
   0  -7  11   31.00    3.10
  -7   7  11   32.70    2.90
   7   0  11   34.20    3.00
   1   6 -11  173.68   10.10
   6  -7 -11  183.98   10.00
  -6   7  11  172.88    9.50
   7  -1  11  179.88    9.30
  -1  -6  11  174.18    9.30
  -1  -6  11  178.78    9.80
   2   5 -11   13.00    2.40
   5  -7 -11    9.40    2.20
   7  -2  11   11.40    1.80
  -2  -5  11   10.20    1.80
  -5   7  11    6.40    1.90
  -2  -5  11   10.50    1.60
   3   4 -11   42.40    4.00
   4  -7 -11   52.79    4.30
  -4   7  11   46.20    4.20
  -3  -4  11   49.50    3.40
   7  -3  11   47.10    3.50
  -3  -4  11   47.30    3.20
   3  -7 -11   30.90    3.60
  -4  -3  11   33.40    2.40
  -3   7  11   29.10    3.70
  -4  -3  11   31.40    2.20
   7  -4  11   35.50    3.00
   2  -7 -11    1.50    1.40
   7  -5  11    4.20    1.50
   7  -5  11    1.50    1.40
   1  -7 -11  202.38   10.90
   7  -6  11  191.98   10.50
   0  -7 -11   28.60    3.20
   7  -7  11   31.50    3.40
   0   7  11   23.90    3.20
  -1  -7 -11    1.50    1.60
   7  -8  11   -1.60    1.40
   1   7  11   -2.50    1.60
  -2  -7 -11  188.48   10.00
   9  -2 -11  175.88    9.00
   7  -9  11  170.48   10.20
   2   7  11  190.98   10.90
  -3  -7 -11   82.99    5.60
  10  -3 -11   82.79    4.70
   3   7  11   98.59    7.00
   7 -10  11   86.19    6.30
  -2  10 -11    3.30    2.90
  10  -8 -11    1.80    1.60
   2 -10  11    4.20    2.10
   8   2  11    1.80    1.80
   9  -8 -11    0.10    1.70
  -1   9 -11   -2.40    2.30
   1  -9  11    1.10    1.50
   8   1  11    1.20    1.40
   0   8 -11   23.80    3.80
   8  -8 -11   29.60    3.50
  -8   8  11   27.40    2.70
   0  -8  11   25.00    3.00
   8   0  11   22.60    2.70
   7  -8 -11    0.20    1.90
   1   7 -11    1.20    2.00
  -1  -7  11    3.50    1.60
  -7   8  11    0.30    1.30
  -1  -7  11   -0.50    1.20
   8  -1  11    1.60    1.30
   2   6 -11   15.40    2.70
   6  -8 -11   12.30    2.40
  -6   8  11   10.40    2.20
  -2  -6  11   10.00    2.00
   8  -2  11   16.50    2.10
  -2  -6  11    9.60    1.70
   3   5 -11  356.56   19.10
   5  -8 -11  395.06   19.30
   8  -3  11  391.26   18.50
  -3  -5  11  378.66   18.10
  -5   8  11  365.96   19.20
   4  -8 -11    3.00    1.80
   4   4 -11    1.70    1.60
  -4  -4  11    3.80    1.10
   8  -4  11    4.40    1.50
  -4  -4  11    3.20    1.00
  -4   8  11    4.20    2.60
   3  -8 -11    0.70    1.70
   8  -5  11    1.10    1.40
   8  -5  11    1.40    1.30
  -3   8  11    0.00    1.50
   2  -8 -11  170.18    9.60
  -2   8  11  153.58   11.10
   8  -6  11  169.38    9.30
   1  -8 -11   35.30    3.90
   8  -7  11   37.10    3.70
  -1   8  11   33.90    4.10
   0  -8 -11   18.70    2.70
   8  -8  11   28.10    3.40
   0   8  11   26.50    3.70
  -1  -8 -11   11.40    2.20
   1   8  11   11.10    2.80
   8  -9  11   13.10    2.70
  -2  -8 -11  163.98    9.20
   2   8  11  159.88   10.50
   8 -10  11  151.68    9.50
   0   9 -11  102.19    8.80
   9  -9 -11  114.19    7.80
   0  -9  11  118.69    7.30
   9   0  11  124.69    7.20
  -9   9  11  130.09    6.60
   1   8 -11   11.90    3.20
   8  -9 -11   12.10    2.70
   9  -1  11   15.10    2.20
  -8   9  11   10.70    2.10
  -1  -8  11   14.30    2.30
   7  -9 -11  185.38   10.50
   2   7 -11  176.98   10.90
  -7   9  11  185.68   10.10
  -2  -7  11  170.78    9.80
  -2  -7  11  176.78    9.40
   9  -2  11  176.98    9.50
   3   6 -11  194.48   11.80
   6  -9 -11  227.48   11.90
   9  -3  11  208.68   10.80
  -3  -6  11  207.68   10.50
  -3  -6  11  199.58   10.60
  -6   9  11  199.88   11.60
   4   5 -11  103.99    7.10
   5  -9 -11  119.29    7.40
  -5   9  11  120.79   10.70
  -4  -5  11   99.99    5.60
   9  -4  11  101.99    6.20
  -4  -5  11  105.79    5.80
   4  -9 -11  300.37   15.70
   5   4 -11  271.97   15.40
   9  -5  11  312.27   15.20
  -4   9  11  289.87   16.10
   3  -9 -11   12.90    2.50
  -3   9  11   13.20    2.90
   9  -6  11   13.70    2.30
   9  -6  11   15.70    2.40
   2  -9 -11   34.10    4.10
   9  -7  11   39.40    4.50
  -2   9  11   38.60    4.70
   1  -9 -11    2.00    1.80
  -1   9  11   -4.00    2.10
   9  -8  11    1.60    1.70
   0  -9 -11  126.39    7.70
   9  -9  11  106.29    7.60
   0   9  11  131.39    9.20
   2   8 -11  143.99   10.60
   8 -10 -11  171.58   10.20
  10  -2  11  168.48    8.90
  -2  -8  11  166.28    8.90
  -8  10  11  161.08    9.50
   3   7 -11   91.79    7.20
   7 -10 -11   83.79    6.40
  -3  -7  11   74.69    5.20
  10  -3  11   79.19    5.30
  -3  -7  11   76.69    4.90
   4   6 -11   16.40    3.10
   6 -10 -11   23.70    3.50
  -4  -6  11   19.00    2.00
  10  -4  11   23.00    2.70
  -6  10  11   14.00    3.00
  -4  -6  11   18.50    2.10
   5   5 -11   94.79    7.30
   5 -10 -11  122.99    7.80
  -5  10  11  115.29    8.20
  10  -5  11  104.09    6.50
  10  -5  11  105.59    6.90
   4 -10 -11  165.58    9.70
  10  -6  11  143.39    8.80
  10  -6  11  167.38    9.30
  -4  10  11  154.28   10.50
   3 -10 -11   -0.50    1.90
  -3  10  11    2.10    3.20
  10  -7  11    1.40    1.60
  10  -7  11    1.80    2.40
   2 -10 -11    3.30    2.30
  10  -8  11    1.40    1.90
  -2  10  11    0.00    3.00
   0   0 -12  998.10   45.80
   0   0  12  966.40   45.90
   1  -1 -12   17.60    2.00
  -1   0 -12   12.10    1.60
   0   1 -12   17.30    2.00
  -1   1  12   16.50    2.00
   0  -1  12   18.30    2.10
   1   0  12   17.50    2.10
   0  -1 -12   19.40    2.10
   1   0 -12   18.10    1.90
  -1   0  12   14.80    1.80
   1  -1  12   11.80    1.60
   0   1  12   17.90    2.10
  -1  -1 -12  306.47   14.00
   2  -1 -12  268.97   13.70
  -2   1  12  280.77   14.40
   1   1  12  268.27   13.90
   1  -2  12  271.57   13.90
   3  -2 -12    3.80    1.20
  -2  -1 -12    2.70    1.20
   2   1  12    2.40    1.00
  -3   2  12    2.00    1.00
   1  -3  12    3.80    1.10
   1  -3  12    2.90    1.30
  -2   0 -12    2.00    1.10
   2  -2 -12    1.50    0.90
   2   0  12    2.00    1.10
  -2   2  12    2.10    1.10
   0  -2  12    2.10    1.10
   0  -2  12    2.40    0.90
   1  -2 -12  294.77   13.90
   1   1 -12  275.07   13.70
   2  -1  12  277.67   13.90
  -1  -1  12  292.27   13.60
  -1  -1  12  271.57   13.90
  -1   2  12  262.87   14.00
   0  -2 -12    2.90    1.20
   2   0 -12    3.60    1.10
  -2   0  12    3.00    1.10
   0   2  12    4.20    1.30
   2  -2  12    3.90    1.20
  -1  -2 -12    7.80    1.60
   3  -1 -12    5.90    1.20
   2  -3  12    5.50    1.30
  -3   1  12    5.90    1.20
   1   2  12    6.70    1.60
   2  -3  12    8.00    1.50
   4  -2 -12   94.69    5.60
  -2  -2 -12  101.89    5.90
   2   2  12  102.39    6.00
  -4   2  12   97.19    5.50
   2  -4  12  103.59    5.80
   2  -4  12  108.29    6.30
  -3  -2 -12  166.68    8.70
   5  -3 -12  160.28    8.40
   3   2  12  159.08    8.80
   2  -5  12  150.68    8.50
  -5   3  12  162.78    8.10
   4  -3 -12   14.90    1.90
  -3  -1 -12   18.40    2.20
   3   1  12   21.80    2.30
   1  -4  12   17.20    2.10
  -4   3  12   13.70    1.80
   1  -4  12   15.90    2.10
   3  -3 -12  363.76   17.40
  -3   0 -12  383.26   17.50
   3   0  12  353.16   17.30
   0  -3  12  340.67   17.50
   0  -3  12  352.46   17.10
  -3   3  12  335.87   17.40
   2  -3 -12    6.90    1.40
  -1  -2  12    4.80    1.20
  -1  -2  12    8.40    1.30
  -2   3  12    5.70    1.50
   3  -1  12    6.20    1.20
   1  -3 -12    2.90    1.30
  -2  -1  12    3.50    1.20
   3  -2  12    3.60    1.10
  -2  -1  12    2.00    0.80
  -1   3  12    2.90    1.20
   0  -3 -12  368.96   17.90
   3   0 -12  365.46   17.60
   0   3  12  376.56   18.10
  -3   0  12  350.46   17.50
   3  -3  12  365.26   17.90
  -3   0  12  351.46   17.20
  -1  -3 -12   83.19    5.20
   4  -1 -12   79.49    4.70
   3  -4  12   84.59    5.10
   1   3  12   81.09    5.30
   3  -4  12   83.19    5.30
  -4   1  12   83.09    4.40
  -4   1  12   84.49    4.60
  -2  -3 -12   91.19    5.30
   5  -2 -12   73.39    5.20
  -5   2  12   84.29    4.50
   3  -5  12   87.19    5.30
  -5   2  12   87.29    4.40
   2   3  12   82.99    5.40
  -3  -3 -12   -1.00    1.00
   6  -3 -12    1.60    1.00
   3   3  12    2.00    1.40
   3  -6  12   -0.10    1.20
  -6   3  12    0.70    0.60
   7  -4 -12  134.49    7.70
  -4  -3 -12  158.08    8.00
   3  -7  12  140.49    8.20
   4   3  12  144.99    8.30
  -4  -2 -12   -1.20    0.90
   6  -4 -12   -1.20    1.00
   2  -6  12    1.40    1.30
   4   2  12    0.60    1.20
  -6   4  12   -0.50    0.70
   5  -4 -12  365.46   18.40
  -4  -1 -12  390.86   18.50
   4   1  12  387.06   18.50
  -5   4  12  371.86   18.10
   1  -5  12  377.06   18.40
   1  -5  12  368.66   18.90
   4  -4 -12   10.00    1.80
   4   0  12   11.80    1.80
   0  -4  12   11.50    1.70
  -4   4  12   11.90    1.80
   0  -4  12   12.00    2.00
   3  -4 -12   85.09    5.10
  -3   4  12   76.19    5.10
  -1  -3  12   80.79    4.60
   4  -1  12   76.99    4.80
  -1  -3  12   75.39    4.90
   2  -4 -12  105.99    6.10
  -2  -2  12  103.49    5.50
  -2   4  12   97.79    6.20
  -2  -2  12   89.59    5.70
   4  -2  12  107.09    5.90
   1  -4 -12   18.80    2.50
   4  -3  12   16.00    2.20
  -1   4  12   17.10    2.40
  -3  -1  12   19.00    2.00
  -3  -1  12   16.90    1.70
   4   0 -12   12.50    1.60
   4  -4  12    8.10    1.50
   0   4  12   16.70    2.50
  -4   0  12   11.40    1.30
   4  -4  12   10.60    1.80
  -4   0  12    9.20    1.30
  -1  -4 -12   14.00    2.00
   5  -1 -12    5.50    1.20
   1   4  12    4.70    1.60
  -5   1  12    6.10    0.90
   4  -5  12    7.80    1.70
  -5   1  12    7.60    0.90
   6  -2 -12  373.56   18.60
  -2  -4 -12  404.66   19.20
   4  -6  12  392.36   19.20
   7  -3 -12   32.80    2.80
  -3  -4 -12   41.00    5.00
   3   4  12   44.20    3.70
   4  -7  12   31.50    3.40
  -4  -4 -12    2.00    1.40
   8  -4 -12    2.60    1.20
   4  -8  12    2.20    1.70
   4   4  12    2.30    1.70
   9  -5 -12   24.10    2.70
  -5  -4 -12   24.10    2.50
   5   4  12   20.90    2.80
   4  -9  12   26.00    3.20
   8  -5 -12   24.20    2.70
  -5  -3 -12   24.30    2.60
   3  -8  12   28.00    3.10
   7  -5 -12  118.79    6.80
  -5  -2 -12  122.09    6.60
  -7   5  12  119.79    6.00
   5   2  12  123.19    7.00
   2  -7  12  110.19    6.90
   6  -5 -12  102.19    6.10
  -6   5  12  101.89    5.60
   5   1  12  104.69    6.10
   1  -6  12   96.99    6.00
   5  -5 -12   74.89    4.90
   5   0  12   75.39    4.70
   0  -5  12   74.19    4.60
  -5   5  12   66.79    4.60
   0  -5  12   75.09    5.20
   4  -5 -12    8.40    1.80
  -1  -4  12    6.00    1.40
  -1  -4  12    6.30    1.60
  -4   5  12    7.10    1.70
   3  -5 -12   89.59    5.50
  -3   5  12   75.79    5.40
  -2  -3  12   88.79    5.10
  -2  -3  12   83.09    4.80
   5  -2  12   77.19    5.00
   2  -5 -12  167.88    8.90
  -3  -2  12  158.58    8.00
  -3  -2  12  162.18    8.30
  -2   5  12  146.59    9.00
   1  -5 -12  397.66   18.90
   5  -4  12  360.86   18.60
  -4  -1  12  387.26   17.90
  -1   5  12  369.76   20.10
   5  -4  12  385.26   18.70
  -4  -1  12  376.06   18.00
   0  -5 -12   74.59    5.10
   5   0 -12   76.59    4.70
  -5   0  12   73.89    3.70
   5  -5  12   72.79    4.90
   0   5  12   73.69    5.40
   6  -1 -12    2.20    1.00
  -1  -5 -12    3.20    1.50
   5  -6  12    2.00    1.40
  -2  -5 -12    4.90    1.60
   7  -2 -12    2.80    1.10
   5  -7  12    4.00    1.60
   2   5  12    1.40    0.90
   8  -3 -12   70.49    4.30
  -3  -5 -12   69.69    4.80
   5  -8  12   73.69    5.30
   3   5  12   70.29    5.40
   9  -4 -12   74.39    4.60
  -4  -5 -12   76.39    5.00
   5  -9  12   75.69    5.60
   4   5  12   78.39    5.80
  -5  -5 -12   32.10    3.00
  10  -5 -12   34.20    3.10
   5 -10  12   41.10    4.70
   5   5  12   32.50    3.90
  10  -6 -12    0.90    1.40
   6   4  12    1.80    2.10
   4 -10  12    0.60    1.50
   9  -6 -12   53.29    4.20
   3  -9  12   64.19    4.90
   6   3  12   58.29    4.70
   8  -6 -12    6.20    1.70
   6   2  12    8.40    3.10
   2  -8  12    6.60    2.00
   7  -6 -12    3.00    1.60
   1  -7  12    4.10    1.70
  -7   6  12    5.80    1.20
   6   1  12    4.30    1.50
   6  -6 -12    6.20    1.90
   0  -6  12    3.80    1.40
   6   0  12    6.20    1.40
  -6   6  12    6.10    1.50
   0  -6  12    5.80    1.90
   5  -6 -12    4.40    1.70
   6  -1  12    2.70    1.30
  -1  -5  12    2.50    1.50
  -5   6  12    3.20    1.40
  -1  -5  12    2.20    1.20
   4  -6 -12  420.66   20.20
  -4   6  12  385.26   20.10
  -2  -4  12  397.76   19.40
  -2  -4  12  406.26   19.80
   6  -2  12  413.96   19.70
   3  -6 -12    1.40    1.50
  -3  -3  12    0.30    1.00
   6  -3  12    4.20    1.30
  -3  -3  12    0.20    0.90
  -3   6  12    0.10    1.30
   2  -6 -12   -0.40    1.20
  -4  -2  12   -0.40    0.80
  -4  -2  12    0.80    0.80
   6  -4  12    1.30    1.10
  -2   6  12   -1.30    1.30
   1  -6 -12  105.89    6.50
   6  -5  12  101.19    6.30
   6  -5  12  102.39    6.30
   0  -6 -12    6.70    1.80
   6  -6  12    4.70    1.60
   0   6  12    0.50    1.10
  -1  -6 -12   50.89    4.10
   7  -1 -12   44.10    3.10
   6  -7  12   46.20    4.00
  -2  -6 -12    2.80    1.60
   8  -2 -12    0.60    1.00
   2   6  12    2.20    1.80
   6  -8  12    0.90    1.50
  -3  -6 -12  256.77   13.20
   9  -3 -12  247.88   12.60
   3   6  12  273.57   14.30
   6  -9  12  254.87   13.70
  10  -4 -12    6.60    1.50
  -4  -6 -12   11.30    2.00
   4   6  12   11.00    2.60
   6 -10  12    6.80    2.60
  10  -7 -12   48.30    4.20
   7   3  12   51.19    4.80
   3 -10  12   50.09    4.60
   9  -7 -12   -0.60    1.40
   7   2  12    2.90    1.70
   2  -9  12    0.00    1.60
   8  -7 -12   73.29    5.30
  -1   8 -12   65.99    5.90
   7   1  12   76.79    5.40
   1  -8  12   66.89    5.10
  -8   7  12   77.29    4.20
   7  -7 -12  208.48   11.20
   0   7 -12  193.18   11.50
  -7   7  12  218.08   11.60
   7   0  12  198.78   10.70
   0  -7  12  201.98   10.70
   1   6 -12   42.50    4.40
   6  -7 -12   46.20    4.20
  -1  -6  12   44.20    4.10
  -1  -6  12   44.50    3.50
   7  -1  12   48.10    3.70
  -6   7  12   49.60    3.90
   5  -7 -12    2.30    1.60
  -5   7  12    1.10    1.50
  -2  -5  12    3.10    1.20
  -2  -5  12    2.00    1.40
   7  -2  12    3.20    1.30
   4  -7 -12   38.00    4.80
   7  -3  12   34.00    3.10
  -3  -4  12   31.30    2.80
  -3  -4  12   34.60    2.70
  -4   7  12   28.30    3.80
   3  -7 -12  166.98    8.90
  -4  -3  12  145.79    7.60
  -4  -3  12  149.49    7.40
  -3   7  12  134.69    8.90
   7  -4  12  144.79    8.20
   2  -7 -12  129.09    7.60
   7  -5  12  118.09    7.10
   7  -5  12  114.69    7.00
   1  -7 -12    2.50    1.50
   7  -6  12    4.80    1.70
  -1   7  12    4.40    2.00
   0  -7 -12  214.48   11.30
   0   7  12  207.08   11.90
   7  -7  12  195.58   11.10
  -1  -7 -12  147.59    8.40
   1   7  12  139.59    9.00
   7  -8  12  139.29    8.50
  -2  -7 -12   -0.40    1.50
   9  -2 -12    2.10    1.10
   2   7  12    3.40    1.90
   7  -9  12    0.80    1.60
  10  -3 -12  104.89    5.90
  -3  -7 -12  110.49    6.70
   7 -10  12  117.09    8.70
   3   7  12  110.99    7.80
  -2  10 -12  188.18   14.30
  10  -8 -12  235.58   12.40
   8   2  12  258.67   12.60
   2 -10  12  219.48   12.40
   9  -8 -12   28.00    3.50
  -1   9 -12   30.60    4.50
   8   1  12   29.20    3.20
   1  -9  12   18.90    2.70
   8  -8 -12   33.90    6.00
   0   8 -12   23.60    4.70
   0  -8  12   33.40    3.50
  -8   8  12   35.60    3.00
   8   0  12   33.80    3.30
   7  -8 -12  135.79    8.30
   1   7 -12  141.99    8.90
  -7   8  12  127.89    7.70
  -1  -7  12  141.19    8.20
  -1  -7  12  133.79    7.60
   8  -1  12  134.09    7.70
   6  -8 -12    0.30    1.70
   2   6 -12    2.50    1.90
   8  -2  12    2.40    1.40
  -6   8  12   -0.40    1.60
  -2  -6  12   -0.50    1.30
  -2  -6  12    0.80    1.20
   5  -8 -12   74.79    5.60
  -3  -5  12   68.49    4.60
   8  -3  12   71.99    4.80
  -3  -5  12   74.99    4.40
  -5   8  12   68.49    5.60
   4  -8 -12    1.10    1.80
   8  -4  12    1.20    1.30
  -4  -4  12   -0.30    0.90
  -4  -4  12    2.80    1.00
   3  -8 -12   39.00    4.10
   8  -5  12   28.10    3.10
   8  -5  12   27.90    3.30
   2  -8 -12    5.60    2.00
   8  -6  12    9.90    2.10
  -2   8  12    4.20    2.00
   8  -6  12    4.10    1.70
   1  -8 -12   79.79    5.70
   8  -7  12   72.39    5.40
  -1   8  12   73.59    6.50
   0  -8 -12   33.20    3.80
   8  -8  12   26.90    3.20
   0   8  12   27.30    4.00
  -1  -8 -12   65.89    5.00
   1   8  12   63.29    6.10
   8  -9  12   53.19    5.00
  -2  -8 -12   10.80    2.20
   2   8  12   15.30    3.70
   8 -10  12    6.60    2.40
   9  -9 -12  148.09    9.50
   0   9 -12  169.78   13.70
   9   0  12  155.18    8.90
  -9   9  12  176.98    9.50
   0  -9  12  148.19    9.70
   1   8 -12   58.19    6.10
   8  -9 -12   61.09    5.30
  -1  -8  12   58.79    4.50
   9  -1  12   58.19    4.40
  -8   9  12   63.19    4.60
   7  -9 -12    1.90    2.00
  -2  -7  12    2.00    1.50
  -7   9  12    1.00    1.80
   9  -2  12   -0.30    1.40
  -2  -7  12    2.90    1.70
   3   6 -12  231.08   14.00
   6  -9 -12  272.77   14.20
  -6   9  12  259.07   13.90
  -3  -6  12  248.38   12.70
   9  -3  12  272.27   13.20
  -3  -6  12  247.48   12.90
   4   5 -12   72.19    5.80
   5  -9 -12   88.29    6.10
  -4  -5  12   69.99    4.40
  -4  -5  12   71.59    4.20
   9  -4  12   72.29    5.00
   4  -9 -12   16.70    2.80
   9  -5  12   28.10    3.00
   9  -5  12   26.00    3.20
  -4   9  12   19.60    3.30
   3  -9 -12   52.59    4.80
   9  -6  12   60.09    4.60
  -3   9  12   48.70    5.50
   9  -6  12   44.20    4.20
   2  -9 -12   -1.70    1.60
   9  -7  12    0.20    1.50
  -2   9  12   -4.30    2.20
   1  -9 -12   19.20    4.10
   9  -8  12   23.40    3.20
  -1   9  12   30.10    4.60
   0  -9 -12  147.29    8.80
   9  -9  12  135.79    8.90
   0   9  12  158.38   10.80
   8 -10 -12    8.80    2.80
  -2  -8  12   14.10    3.70
  -2  -8  12    9.20    1.90
  10  -2  12    8.30    2.00
   3   7 -12  110.69    8.20
   7 -10 -12  109.39    7.80
  10  -3  12  104.69    6.50
  -3  -7  12  101.69    6.40
  -3  -7  12  101.49    6.00
   4   6 -12    2.00    2.80
   6 -10 -12    7.30    2.50
  -6  10  12    3.00    2.80
  10  -4  12    6.90    1.90
  -4  -6  12    7.50    1.50
  -4  -6  12    7.40    1.60
   5 -10 -12   28.70    3.60
  10  -5  12   37.00    3.90
  10  -5  12   31.60    3.40
  -5  10  12   36.10    4.60
   4 -10 -12    3.60    2.30
  10  -6  12    5.40    2.10
  10  -6  12    1.50    1.80
  -4  10  12    1.60    3.20
   3 -10 -12   48.50    5.00
  -3  10  12   56.19    6.20
  10  -7  12   48.90    4.70
  10  -7  12   51.49    4.50
   2 -10 -12  247.38   13.70
  -2  10  12  248.98   15.00
  10  -8  12  244.68   13.50
   0   0 -13   -0.10    1.00
   0   0  13    1.00    1.10
   0   1 -13   32.50    2.70
  -1   0 -13   31.10    2.80
   1  -1 -13   29.90    2.70
   0  -1  13   28.80    2.70
   1   0  13   30.50    2.80
  -1   1  13   29.00    2.80
   1   0 -13   30.30    2.70
   0  -1 -13   33.20    2.80
   0   1  13   27.80    2.80
   1  -1  13   31.20    2.80
  -1   0  13   29.40    2.80
  -1  -1 -13   38.20    3.10
   2  -1 -13   40.30    3.00
   1   1  13   35.80    3.10
  -2   1  13   36.30    3.10
   3  -2 -13   28.70    2.60
  -2  -1 -13   27.60    2.80
   1  -3  13   27.70    2.90
   1  -3  13   30.00    2.60
  -3   2  13   27.90    2.70
   2   1  13   27.70    2.80
   2  -2 -13  124.49    6.80
   0  -2  13  128.99    6.70
  -2   2  13  111.89    6.90
   2   0  13  125.29    6.90
   0  -2  13  119.59    7.00
   1   1 -13   40.40    3.00
   1  -2 -13   43.30    3.20
   2  -1  13   37.40    3.10
  -1  -1  13   38.60    3.20
  -1   2  13   34.90    3.30
   0  -2 -13  126.69    6.90
   2   0 -13  118.49    6.60
   0   2  13  120.79    7.00
   2  -2  13  127.19    7.00
  -2   0  13  114.59    6.70
   3  -1 -13   49.40    3.30
  -1  -2 -13   47.50    3.60
   2  -3  13   46.30    3.40
   2  -3  13   49.50    3.70
  -3   1  13   45.50    3.40
   1   2  13   41.90    3.60
  -2  -2 -13  167.78    8.80
   4  -2 -13  159.48    8.40
   2  -4  13  153.88    8.50
  -4   2  13  154.28    8.30
   2   2  13  160.38    9.20
   2  -4  13  162.28    9.00
   5  -3 -13  152.28    8.60
  -3  -2 -13  178.48    9.00
   2  -5  13  155.98    9.30
   3   2  13  174.38    9.10
   2  -5  13  167.58    8.90
  -5   3  13  159.38    8.40
  -3  -1 -13  333.87   16.00
   4  -3 -13  311.17   15.80
   1  -4  13  320.57   16.30
   1  -4  13  322.07   15.80
  -4   3  13  312.37   15.70
   3  -3 -13    3.80    1.40
  -3   0 -13    4.70    1.40
   3   0  13    4.60    1.40
   0  -3  13    2.40    1.10
  -3   3  13    4.70    1.40
   0  -3  13    2.80    1.40
   2  -3 -13   42.70    3.40
  -2   3  13   40.40    3.60
   3  -1  13   44.80    3.40
  -1  -2  13   45.50    3.10
  -1  -2  13   43.30    3.40
   1  -3 -13   30.10    2.90
  -2  -1  13   27.60    2.30
  -2  -1  13   24.90    2.50
  -1   3  13   27.80    2.90
   3  -2  13   29.20    2.70
   0  -3 -13    3.80    1.40
   3   0 -13    2.50    1.00
  -3   0  13    2.90    1.10
  -3   0  13    5.10    1.00
   0   3  13    1.50    1.10
   3  -3  13    4.00    1.30
  -1  -3 -13  163.08    8.70
   4  -1 -13  153.68    8.20
   3  -4  13  162.48    9.50
  -4   1  13  157.88    7.90
   3  -4  13  158.58    8.60
  -4   1  13  156.48    8.20
   5  -2 -13   40.60    3.10
  -2  -3 -13   47.70    3.70
  -5   2  13   42.50    2.70
  -5   2  13   43.00    2.80
   3  -5  13   45.00    3.60
   3  -5  13   44.40    3.90
   6  -3 -13   20.60    2.30
  -3  -3 -13   24.70    2.70
  -6   3  13   21.90    1.60
   3   3  13   25.70    2.90
  -6   3  13   21.80    1.70
   3  -6  13   15.40    2.20
   7  -4 -13    9.70    1.70
  -4  -3 -13    7.80    2.00
   4   3  13    8.10    1.90
   3  -7  13    6.50    1.90
  -4  -2 -13    0.90    1.30
   6  -4 -13    1.90    1.20
  -6   4  13    0.60    0.80
   2  -6  13    1.30    1.20
   4   2  13    1.40    1.30
   5  -4 -13   92.69    5.70
  -4  -1 -13  100.09    5.80
   4   1  13   93.39    5.80
   1  -5  13   88.89    6.20
   1  -5  13   97.29    5.70
  -5   4  13   89.59    5.40
   4  -4 -13    8.60    1.80
   0  -4  13    7.30    1.50
   4   0  13   10.30    1.80
   0  -4  13    5.90    1.70
  -4   4  13    8.10    1.60
   3  -4 -13  152.88    8.80
  -1  -3  13  166.18    8.40
   4  -1  13  167.38    8.90
  -1  -3  13  161.18    8.80
  -3   4  13  155.08    8.90
   2  -4 -13  162.38    8.80
  -2   4  13  148.99    8.90
   4  -2  13  156.28    8.50
  -2  -2  13  153.88    8.10
  -2  -2  13  171.28    8.60
   1  -4 -13  331.47   16.10
  -3  -1  13  319.97   15.60
  -1   4  13  320.37   16.30
  -3  -1  13  302.67   15.20
   4   0 -13    9.00    1.50
   0  -4 -13    7.70    1.70
  -4   0  13    8.30    1.10
   0   4  13    7.30    2.00
   4  -4  13    6.70    1.60
  -4   0  13    8.30    1.30
  -1  -4 -13    4.50    1.60
   5  -1 -13    2.70    1.10
   4  -5  13    4.60    1.40
  -5   1  13    3.30    0.80
  -5   1  13    4.90    0.80
   6  -2 -13   60.39    3.90
   4  -6  13   58.29    5.90
  -3  -4 -13   74.69    4.80
   7  -3 -13   62.29    4.30
   3   4  13   73.79    5.30
   4  -7  13   72.89    5.10
  -4  -4 -13  151.18    8.20
   8  -4 -13  142.49    7.90
   4  -8  13  148.99    8.60
   4   4  13  151.38    8.80
   9  -5 -13   32.00    3.00
  -5  -4 -13   33.70    2.90
   4  -9  13   22.50    3.10
   5   4  13   28.50    3.40
   8  -5 -13   10.50    1.90
  -5  -3 -13   13.20    2.00
   3  -8  13    8.10    2.00
   5   3  13    9.20    1.90
   7  -5 -13    5.50    1.60
  -5  -2 -13    7.80    1.60
  -7   5  13    7.10    1.10
   2  -7  13    5.50    1.60
   5   2  13    6.50    1.80
   6  -5 -13  149.69    8.50
   1  -6  13  148.19    8.40
   5   1  13  162.58    8.60
   1  -6  13  155.08    9.10
  -6   5  13  156.18    8.10
   5  -5 -13    2.40    1.40
   5   0  13    1.60    1.10
  -5   5  13    1.70    1.30
   0  -5  13    2.30    1.30
   0  -5  13    1.90    1.30
   4  -5 -13    5.80    1.70
   5  -1  13    2.30    1.20
  -4   5  13    4.20    1.60
  -1  -4  13    2.20    1.10
  -1  -4  13    3.40    1.30
   3  -5 -13   43.80    3.80
  -3   5  13   40.70    3.80
   5  -2  13   45.20    3.40
  -2  -3  13   43.30    3.10
  -2  -3  13   42.20    3.40
   2  -5 -13  171.48    9.20
  -3  -2  13  169.58    8.60
   5  -3  13  157.58    8.80
  -2   5  13  156.08    9.30
  -3  -2  13  163.28    8.30
   1  -5 -13   96.29    6.10
  -4  -1  13   94.79    5.00
  -1   5  13   90.29    6.40
   5  -4  13   89.49    5.80
  -4  -1  13  100.69    5.30
   5  -4  13   96.59    5.90
   0  -5 -13    1.50    2.10
   5   0 -13    1.40    1.00
   5  -5  13    1.70    1.40
  -5   0  13    2.40    0.70
  -5   0  13    2.00    0.70
  -1  -5 -13    0.80    1.40
   6  -1 -13    1.10    1.00
   5  -6  13    1.10    1.70
   7  -2 -13   21.10    2.40
  -2  -5 -13   24.30    2.80
   5  -7  13   16.20    2.30
   8  -3 -13   42.40    3.20
  -3  -5 -13   44.00    3.80
   3   5  13   44.90    4.30
   5  -8  13   44.90    4.20
   9  -4 -13   98.59    5.90
  -4  -5 -13   98.49    6.20
   5  -9  13  105.89    6.90
   4   5  13  115.69    7.30
  10  -5 -13    9.60    1.70
  -5  -5 -13    8.60    1.70
   5   5  13    5.30    2.30
   5 -10  13    6.90    2.00
  10  -6 -13    3.50    1.70
   4 -10  13    7.70    2.30
   6   4  13    2.40    2.10
   9  -6 -13   90.39    5.90
   6   3  13  100.09    6.50
   3  -9  13   97.09    6.50
   8  -6 -13   40.20    3.70
   2  -8  13   43.60    4.00
   6   2  13   44.50    3.80
   7  -6 -13  214.48   11.50
  -7   6  13  217.58   10.80
   1  -7  13  214.68   11.40
   6   1  13  215.18   11.40
   6  -6 -13    0.50    1.50
   6   0  13    1.50    1.30
  -6   6  13   -0.10    1.20
   0  -6  13    2.60    1.90
   0  -6  13    0.90    1.20
   5  -6 -13   -0.80    1.40
  -5   6  13   -0.10    1.30
   6  -1  13    0.20    1.20
  -1  -5  13   -0.30    1.30
  -1  -5  13    1.70    1.30
   4  -6 -13   69.09    4.90
  -2  -4  13   58.79    4.40
   6  -2  13   61.99    4.30
  -2  -4  13   63.79    4.10
  -4   6  13   65.19    4.90
   3  -6 -13   23.80    3.00
  -3  -3  13   22.40    2.40
  -3   6  13   15.70    2.90
   6  -3  13   24.20    2.70
  -3  -3  13   19.60    2.10
   2  -6 -13    2.20    1.30
  -4  -2  13   -0.40    0.90
  -2   6  13   -2.00    1.70
  -4  -2  13    0.90    0.80
   6  -4  13    0.40    1.30
   1  -6 -13  164.88    9.00
   6  -5  13  150.48    8.70
   6  -5  13  151.48    8.70
   0  -6 -13   -0.80    1.30
   0   6  13   -0.30    1.30
   6  -6  13    2.50    1.50
  -1  -6 -13    2.60    1.60
   1   6  13    1.40    1.50
   6  -7  13    5.10    1.90
  -2  -6 -13   17.10    2.50
   8  -2 -13   13.60    1.70
   6  -8  13   13.10    2.40
   2   6  13   11.70    2.40
  -3  -6 -13    4.10    1.60
   9  -3 -13    1.80    1.20
   6  -9  13    2.30    1.70
   3   6  13    0.70    1.90
  10  -4 -13    5.50    1.70
  -4  -6 -13    6.70    1.70
   4   6  13    7.50    2.60
   6 -10  13    7.70    2.50
  10  -7 -13    2.20    1.60
   7   3  13    4.20    2.10
   3 -10  13    0.60    1.90
   9  -7 -13    5.10    1.90
   2  -9  13    1.70    1.60
   7   2  13    0.50    1.70
   8  -7 -13   52.89    4.40
  -8   7  13   53.89    3.40
   1  -8  13   47.30    4.20
   7   1  13   52.79    4.20
   7  -7 -13   16.20    2.70
  -7   7  13   13.30    2.00
   7   0  13   17.00    2.70
   0  -7  13   10.60    2.40
   0  -7  13   11.90    2.20
   6  -7 -13    3.10    1.80
   7  -1  13    4.50    1.60
  -6   7  13    4.70    1.70
  -1  -6  13    4.10    1.50
  -1  -6  13    1.90    1.60
   5  -7 -13   31.10    3.90
  -2  -5  13   17.80    2.40
  -2  -5  13   24.10    3.80
   7  -2  13   26.80    2.80
  -5   7  13   21.60    2.80
   4  -7 -13   83.39    5.70
   7  -3  13   71.99    4.90
  -3  -4  13   71.79    4.40
  -3  -4  13   72.59    5.50
  -4   7  13   70.29    5.70
   3  -7 -13    6.40    1.90
  -4  -3  13    6.80    1.30
  -4  -3  13    7.60    1.20
   7  -4  13    7.10    1.80
   2  -7 -13    4.70    2.00
   7  -5  13    8.00    1.90
   7  -5  13    9.50    2.10
   1  -7 -13  219.58   11.80
  -1   7  13  212.88   12.90
   7  -6  13  216.28   11.90
   7  -6  13  207.08   11.50
   0  -7 -13   14.00    2.60
   0   7  13   13.60    3.10
   7  -7  13   11.00    2.40
  -1  -7 -13    6.30    2.00
   1   7  13    2.40    2.30
   7  -8  13    5.00    2.10
   9  -2 -13    4.90    1.30
  -2  -7 -13    7.90    2.10
   2   7  13   11.30    2.90
   7  -9  13    6.50    2.20
  -3  -7 -13    8.40    2.00
  10  -3 -13    7.40    1.50
   3   7  13   11.60    3.50
   7 -10  13    5.10    2.10
   9  -8 -13    3.60    2.00
   1  -9  13    2.90    1.80
   8   1  13    5.90    2.00
   8  -8 -13   32.40    3.70
   0  -8  13   29.10    3.30
  -8   8  13   31.10    3.00
   8   0  13   29.10    3.20
   7  -8 -13    6.20    2.10
  -1  -7  13    0.90    1.80
  -7   8  13    6.40    1.80
  -1  -7  13    7.40    1.70
   8  -1  13    6.30    1.80
   6  -8 -13   12.30    2.50
  -6   8  13   16.00    2.60
  -2  -6  13   11.20    1.90
  -2  -6  13    9.30    2.00
   5  -8 -13   47.50    4.60
  -5   8  13   42.40    4.60
  -3  -5  13   41.40    3.50
   8  -3  13   38.90    3.70
  -3  -5  13   51.19    3.70
   4  -8 -13  156.98    9.10
  -4  -4  13  147.49    7.70
  -4  -4  13  147.59    7.60
  -4   8  13  144.79    9.50
   3  -8 -13   11.10    2.40
   8  -5  13   12.00    2.30
  -3   8  13   10.50    2.90
   8  -5  13   12.20    2.30
   2  -8 -13   45.70    4.50
  -2   8  13   43.20    5.10
   8  -6  13   45.20    4.10
   1  -8 -13   53.69    4.70
  -1   8  13   46.70    5.40
   8  -7  13   50.99    4.60
   0  -8 -13   31.10    3.60
   8  -8  13   30.20    3.60
   0   8  13   25.40    4.00
  -1  -8 -13   46.40    5.50
   8  -9  13   54.59    4.90
   1   8  13   59.59    6.10
   9  -9 -13   42.50    4.70
   0  -9  13   45.30    4.10
   9   0  13   42.30    4.80
   0  -9  13   29.30    4.10
   8  -9 -13   59.49    5.40
   1   8 -13   56.89    6.10
  -1  -8  13   59.39    4.50
  -8   9  13   57.49    4.70
   9  -1  13   56.79    4.50
   7  -9 -13    7.80    2.60
   9  -2  13    7.20    1.90
  -2  -7  13    5.10    2.00
  -2  -7  13    5.40    1.70
   6  -9 -13    1.30    2.10
   9  -3  13    1.80    1.60
  -3  -6  13    2.70    1.30
  -3  -6  13    3.40    1.50
   5  -9 -13  100.39    7.20
  -4  -5  13  104.09    5.80
  -4  -5  13  104.69    5.60
   9  -4  13   99.69    6.40
   4  -9 -13   32.00    4.10
   9  -5  13   34.80    3.50
  -4   9  13   28.90    3.90
   9  -5  13   34.80    3.80
   3  -9 -13   99.79    7.00
   9  -6  13  105.09    6.80
   9  -6  13   94.99    6.40
  -3   9  13   94.89    7.80
   2  -9 -13    4.70    2.40
   9  -7  13    3.20    2.90
  -2   9  13    5.70    4.90
   9  -7  13    3.10    2.00
   1  -9 -13    4.10    2.20
   9  -8  13    2.50    1.90
  -1   9  13   -0.60    2.60
   0  -9 -13   38.10    4.50
   9  -9  13   47.60    4.70
   0   9  13   44.80    5.50
   7 -10 -13   10.20    2.90
  -3  -7  13    6.10    1.60
  10  -3  13    9.00    2.20
  -7  10  13   12.30    3.80
   6 -10 -13    7.00    2.50
  -4  -6  13    5.90    1.30
  -6  10  13   14.00    3.40
  -4  -6  13    3.20    1.60
  10  -4  13    3.60    2.00
   5 -10 -13    6.70    2.80
  10  -5  13   10.50    2.80
  -5  10  13    9.90    3.50
  10  -5  13    6.70    2.20
   4 -10 -13    4.50    2.30
  10  -6  13    6.20    2.20
  10  -6  13    4.80    2.00
  -4  10  13    2.70    6.10
   3 -10 -13    1.10    2.10
  10  -7  13    1.40    2.00
  10  -7  13    1.40    1.80
  -3  10  13   -6.40    2.90
   0   0 -14    8.30    1.60
   0   0  14    6.70    1.50
   1  -1 -14    1.70    1.10
   0   1 -14    1.10    1.20
  -1   0 -14    2.20    1.20
  -1   1  14    0.10    1.00
   0  -1  14    1.30    1.00
   1   0  14    2.60    1.30
   0  -1 -14    1.40    1.20
   1   0 -14    1.60    1.20
   1  -1  14    3.40    1.30
   0   1  14    3.10    1.30
  -1   0  14    0.90    1.10
  -1  -1 -14  119.99    6.60
   2  -1 -14  106.99    6.30
  -2   1  14  105.69    6.50
   1   1  14  113.79    6.60
   1  -2  14  112.59    6.60
   3  -2 -14    2.80    1.20
  -2  -1 -14    2.10    1.30
   1  -3  14    1.10    1.20
   2   1  14    2.00    1.10
   1  -3  14    1.60    1.10
  -3   2  14    2.30    1.20
  -2   0 -14   27.30    2.80
   2  -2 -14   26.00    2.70
   0  -2  14   23.60    2.40
   2   0  14   25.80    2.70
  -2   2  14   23.70    2.80
   0  -2  14   26.60    2.80
   1  -2 -14  114.39    6.60
   1   1 -14  113.29    6.40
  -1   2  14  108.99    6.70
  -1  -1  14  110.19    6.60
   2  -1  14  112.99    6.50
   2   0 -14   25.90    2.50
   0  -2 -14   26.10    2.80
   2  -2  14   26.20    2.80
   0   2  14   27.50    2.90
  -2   0  14   21.80    2.60
   3  -1 -14    3.20    1.10
  -1  -2 -14    5.00    1.40
   1   2  14    6.50    1.70
   2  -3  14    4.00    1.20
   2  -3  14    6.20    1.80
  -3   1  14    4.60    1.50
   4  -2 -14   81.69    5.00
  -2  -2 -14   86.89    5.40
  -4   2  14   79.19    5.00
   2  -4  14   84.19    5.20
   5  -3 -14  130.29    7.10
  -3  -2 -14  128.39    7.40
   3   2  14  127.79    7.80
  -5   3  14  123.79    6.80
   2  -5  14  129.39    7.50
   2  -5  14  125.69    7.80
  -3  -1 -14   61.99    4.50
   4  -3 -14   64.29    4.30
   1  -4  14   61.29    4.20
   1  -4  14   56.79    4.60
  -4   3  14   62.99    4.30
   3   1  14   62.29    4.40
  -3   0 -14   94.59    5.80
   3  -3 -14   92.69    5.60
   3   0  14  101.09    5.90
   0  -3  14   88.99    5.30
   0  -3  14   94.39    5.90
  -3   3  14   78.69    5.60
  -1  -2  14    5.20    1.20
  -1  -2  14    1.80    1.30
  -2   3  14    4.30    1.40
   3  -1  14    6.00    1.60
   1  -3 -14    2.20    1.40
  -2  -1  14    1.60    1.00
  -1   3  14    3.30    1.60
  -2  -1  14    2.20    1.30
   3  -2  14    2.40    1.30
   3   0 -14   83.19    5.30
   0  -3 -14   93.69    5.80
  -3   0  14   89.99    5.00
   3  -3  14  103.29    6.80
   0   3  14   85.29    5.80
  -3   0  14   93.49    5.40
  -1  -3 -14  450.75   21.50
   4  -1 -14  405.76   20.90
   3  -4  14  443.06   21.30
  -4   1  14  439.36   20.70
  -4   1  14  426.26   20.90
   1   3  14  449.26   21.70
   3  -4  14  447.16   21.60
  -2  -3 -14   80.09    5.20
   5  -2 -14   74.59    4.60
  -5   2  14   72.49    4.30
   3  -5  14   75.89    5.50
   3  -5  14   74.39    5.00
  -5   2  14   75.29    4.20
  -3  -3 -14    6.60    1.60
   6  -3 -14    8.60    1.60
  -6   3  14    6.70    1.10
   3  -6  14    5.20    1.60
   3   3  14    7.70    2.00
  -6   3  14    7.40    1.10
  -4  -3 -14  514.55   24.00
   7  -4 -14  482.55   23.80
   3  -7  14  493.35   24.20
   4   3  14  489.55   25.10
  -4  -2 -14  126.49    7.10
   6  -4 -14  110.69    6.80
   4   2  14  115.49    7.20
  -6   4  14  125.39    6.40
   2  -6  14  120.09    7.10
   5  -4 -14  194.28   10.20
  -4  -1 -14  196.78   10.20
   1  -5  14  187.78   10.90
   4   1  14  185.88   10.30
   1  -5  14  188.88   10.80
  -5   4  14  198.68   10.90
   4  -4 -14  100.69    6.10
  -4   4  14   99.09    6.10
   0  -4  14   97.59    6.30
   0  -4  14  103.19    5.90
   4   0  14   95.19    6.00
   3  -4 -14  449.86   21.20
  -3   4  14  404.46   21.20
  -1  -3  14  434.76   20.70
   4  -1  14  417.56   20.90
  -1  -3  14  444.26   21.20
   2  -4 -14   87.69    5.60
  -2  -2  14   78.49    5.30
   4  -2  14   92.69    5.40
  -2  -2  14   86.39    4.90
  -2   4  14   79.69    5.80
   1  -4 -14   65.99    4.70
  -1   4  14   60.79    5.40
  -3  -1  14   60.39    4.10
  -3  -1  14   65.29    3.80
   0  -4 -14  105.69    6.40
   4   0 -14   99.29    5.80
  -4   0  14  100.49    5.40
  -4   0  14   98.59    5.60
   4  -4  14  106.69    6.20
  -1  -4 -14    9.40    2.30
   5  -1 -14   13.80    1.90
   4  -5  14   13.80    2.30
  -5   1  14   12.50    1.50
  -5   1  14   15.10    1.50
   6  -2 -14   21.30    2.40
  -2  -4 -14   28.80    3.10
   4  -6  14   20.60    2.50
   7  -3 -14   14.40    1.90
  -3  -4 -14   14.00    2.20
   3   4  14   10.70    2.10
   4  -7  14   19.60    2.70
  -4  -4 -14   90.49    5.40
   8  -4 -14   72.29    5.00
   4  -8  14   81.09    5.70
   4   4  14   86.39    6.00
   9  -5 -14   10.80    1.90
  -5  -4 -14    8.50    1.80
   4  -9  14    7.20    2.00
   5   4  14   14.30    3.00
  -5  -3 -14    3.00    1.40
   8  -5 -14    2.80    1.40
   5   3  14    2.30    1.50
   3  -8  14    3.50    1.70
   7  -5 -14    2.10    1.50
  -7   5  14    2.00    0.90
   2  -7  14   -1.90    1.10
   5   2  14    2.40    1.70
   2  -7  14    1.40    1.50
   6  -5 -14   26.50    3.00
  -6   5  14   31.40    2.70
   5   1  14   31.20    3.10
   1  -6  14   22.90    3.00
   1  -6  14   27.30    3.00
   5  -5 -14  491.85   24.00
  -5   5  14  476.05   23.80
   0  -5  14  500.15   23.70
   0  -5  14  489.45   24.30
   5   0  14  502.95   23.90
   4  -5 -14   14.30    2.20
  -4   5  14   14.90    2.50
  -1  -4  14   10.00    1.60
   5  -1  14    9.60    1.70
  -1  -4  14   12.10    2.20
   3  -5 -14   79.09    5.30
  -2  -3  14   73.39    4.90
  -3   5  14   73.49    5.40
   5  -2  14   76.09    5.00
  -2  -3  14   75.89    4.60
   2  -5 -14  133.29    7.70
   5  -3  14  125.49    7.40
  -3  -2  14  124.49    6.70
  -3  -2  14  130.59    7.10
  -2   5  14  128.99    7.90
   1  -5 -14  169.48   11.90
  -4  -1  14  189.78    9.30
  -1   5  14  194.68   10.80
   5  -4  14  194.68   10.30
  -4  -1  14  198.78    9.60
   5  -4  14  178.68   10.70
   0  -5 -14  514.75   24.30
   5   0 -14  461.75   23.50
  -5   0  14  494.55   23.10
  -5   0  14  498.45   23.00
   5  -5  14  504.75   24.10
   6  -1 -14   75.99    4.50
  -1  -5 -14   82.89    5.40
   1   5  14   54.99    5.00
   5  -6  14   75.79    5.20
  -2  -5 -14   89.59    5.70
   7  -2 -14   83.19    5.00
   5  -7  14   87.99    5.90
   2   5  14   72.79    5.80
   8  -3 -14  137.49    7.80
  -3  -5 -14  152.78    8.40
   3   5  14  152.68    9.10
   5  -8  14  145.19    8.70
   9  -4 -14    8.00    1.70
  -4  -5 -14   10.40    2.00
   5  -9  14   10.40    2.40
   4   5  14   10.20    2.60
  -5  -5 -14   78.69    5.20
  10  -5 -14   82.99    5.20
   5   5  14   83.99    6.60
   5 -10  14   78.49    6.20
  10  -6 -14   69.49    4.80
   6   4  14   68.49    5.80
   4 -10  14   66.89    5.60
   9  -6 -14   14.60    2.40
   3  -9  14   17.20    4.90
   8  -6 -14   28.80    3.20
   2  -8  14   25.70    3.20
   6   2  14   33.60    3.50
   7  -6 -14    1.40    1.50
   6   1  14    2.70    1.70
   1  -7  14    3.70    1.80
   1  -7  14    0.30    1.30
  -7   6  14    2.00    1.20
   6  -6 -14    5.70    1.90
   6   0  14    8.90    1.90
   0  -6  14    5.40    2.20
  -6   6  14    9.10    1.90
   0  -6  14    6.40    1.60
   5  -6 -14   81.79    5.60
   6  -1  14   82.79    5.20
  -1  -5  14   76.69    5.50
  -5   6  14   79.99    5.50
  -1  -5  14   74.69    4.90
   4  -6 -14   29.40    3.30
  -4   6  14   16.40    2.50
   6  -2  14   27.30    2.80
  -2  -4  14   23.60    2.70
  -2  -4  14   24.30    2.50
   3  -6 -14    6.40    1.80
  -3  -3  14    7.40    2.00
   6  -3  14    4.70    1.50
  -3  -3  14    8.10    1.40
  -3   6  14    6.80    2.40
   2  -6 -14  118.99    7.30
  -4  -2  14  117.89    6.30
  -4  -2  14  116.59    6.10
   6  -4  14  113.99    6.90
   1  -6 -14   24.80    3.10
   6  -5  14   30.00    3.30
   6  -5  14   32.90    3.50
  -5  -1  14   28.50    2.00
  -5  -1  14   32.30    2.00
   0  -6 -14    8.90    2.10
   0   6  14    6.30    4.30
   6  -6  14    7.70    1.90
   6  -6  14    8.40    2.10
   7  -1 -14  179.38    9.80
  -1  -6 -14  210.88   10.80
   6  -7  14  191.88   10.70
   1   6  14  196.58   11.30
   8  -2 -14   39.00    3.10
  -2  -6 -14   35.30    3.80
   2   6  14   38.00    4.50
   6  -8  14   38.50    4.20
   9  -3 -14    2.60    1.30
  -3  -6 -14    2.80    1.70
   3   6  14    3.70    1.90
   6  -9  14    3.80    1.80
  -4  -6 -14   35.90    3.50
  10  -4 -14   29.40    3.10
   6 -10  14   39.60    4.40
   4   6  14   53.99    5.70
   9  -7 -14    4.40    1.90
   7   2  14    2.80    2.20
   2  -9  14    4.90    2.10
   8  -7 -14    0.50    1.60
  -8   7  14    0.50    1.10
   1  -8  14    3.30    1.70
   7   1  14    3.80    1.70
   1  -8  14    2.90    3.30
   7  -7 -14   35.80    5.20
  -7   7  14   37.30    3.40
   7   0  14   39.70    3.70
   0  -7  14   43.90    3.70
   6  -7 -14  182.78   10.40
  -6   7  14  174.08   10.00
  -1  -6  14  175.38   12.10
   7  -1  14  188.38   11.80
  -1  -6  14  192.58    9.80
   5  -7 -14   80.79    6.10
  -2  -5  14   88.49    5.30
  -5   7  14   93.29    6.40
   7  -2  14   86.79    5.60
  -2  -5  14   87.79    5.70
   4  -7 -14   16.30    2.80
  -4   7  14    8.30    2.30
  -3  -4  14   12.50    1.70
  -3  -4  14   14.50    2.00
   7  -3  14   13.90    2.00
   3  -7 -14  515.45   24.90
  -4  -3  14  498.35   23.50
  -4  -3  14  492.15   23.70
   7  -4  14  495.75   24.40
   2  -7 -14    2.40    1.80
  -2   7  14    0.60    1.80
   7  -5  14    1.00    1.40
  -5  -2  14    3.20    0.80
   7  -5  14    2.60    1.70
   1  -7 -14    3.20    1.80
   7  -6  14    4.00    1.80
  -1   7  14    2.00    1.80
   7  -6  14    2.70    1.70
   0  -7 -14   34.20    3.90
   7  -7  14   34.50    3.80
   0   7  14   42.70    4.90
   7  -7  14   36.60    4.00
  -1  -7 -14   92.49    6.30
   1   7  14   92.19    7.60
   7  -8  14   88.79    6.40
  -2  -7 -14    5.40    1.80
   9  -2 -14    5.70    1.40
   7  -9  14    5.30    2.30
   2   7  14   11.90    3.20
   9  -8 -14   14.90    2.70
   1  -9  14   16.10    2.70
   1  -9  14    9.20    2.80
   8   1  14   22.20    2.80
   8  -8 -14    1.00    1.90
   8   0  14    0.10    1.50
   0  -8  14   -1.30    1.40
   0  -8  14   -1.30    1.90
   7  -8 -14   90.39    6.30
  -1  -7  14   81.69    6.10
  -7   8  14   87.19    5.80
  -1  -7  14   80.99    5.40
   8  -1  14   79.29    5.50
   6  -8 -14   42.10    4.40
   8  -2  14   34.60    3.40
  -2  -6  14   33.10    3.20
  -2  -6  14   34.40    3.60
  -6   8  14   34.60    4.00
   5  -8 -14  159.38    9.40
  -3  -5  14  154.48    8.30
   8  -3  14  145.89    8.50
  -3  -5  14  149.09    8.00
   4  -8 -14   87.19    6.30
  -4  -4  14   81.39    4.70
   8  -4  14   81.79    5.50
  -4  -4  14   79.39    4.80
   3  -8 -14    4.30    2.00
  -3   8  14    2.70    2.30
  -5  -3  14    3.80    0.80
   8  -5  14    3.10    2.00
   8  -5  14    6.30    1.90
   2  -8 -14   34.10    3.90
   8  -6  14   34.50    3.90
  -2   8  14   22.00    3.40
   8  -6  14   28.50    3.40
   1  -8 -14    4.70    2.20
   8  -7  14   -0.90    1.80
  -1   8  14    0.80    2.50
   8  -7  14    1.10    1.80
   0  -8 -14    1.10    3.40
   0   8  14   -3.20    2.40
   8  -8  14    1.10    1.80
  -1  -8 -14    2.30    1.90
   8  -9  14    0.20    1.90
   1   8  14   -4.60    3.70
   8  -9 -14    1.40    1.90
  -8   9  14    1.60    2.90
  -1  -8  14   -0.30    2.00
   9  -1  14   -0.40    3.10
  -1  -8  14    0.90    1.50
   7  -9 -14    5.20    2.50
   9  -2  14    3.70    1.90
  -2  -7  14    4.70    1.60
  -2  -7  14    5.90    3.20
  -7   9  14    6.70    2.50
   6  -9 -14    3.10    2.10
  -3  -6  14    2.50    1.60
   9  -3  14    0.80    1.70
  -3  -6  14    4.60    1.50
   5  -9 -14    9.60    2.50
  -4  -5  14    7.60    1.60
  -4  -5  14   10.80    1.50
  -5   9  14    8.80    3.00
   9  -4  14   10.10    2.20
   4  -9 -14    9.80    2.50
   9  -5  14   12.00    2.20
   9  -5  14   13.60    2.60
  -4   9  14   15.00    3.40
   3  -9 -14   13.00    2.80
  -3   9  14   15.60    3.50
   9  -6  14   16.10    2.80
   2  -9 -14    2.90    1.80
  -2   9  14    2.50    3.00
   9  -7  14    2.80    2.00
   9  -7  14    2.10    2.00
   1  -9 -14   19.50    3.20
   9  -8  14   10.90    2.60
   9  -8  14   17.80    3.00
  -1   9  14   15.70    3.80
   6 -10 -14   35.80    4.40
  10  -4  14   32.70    3.50
  -4  -6  14   33.40    2.70
  -6  10  14   28.30    4.60
   5 -10 -14   90.99    6.80
  -5  10  14   77.79    7.60
  10  -5  14   78.29    5.80
  10  -5  14   82.29    6.30
   4 -10 -14   72.19    6.00
  10  -6  14   62.29    5.30
  10  -6  14   73.09    5.80
  -4  10  14   64.89    7.10
   0   0 -15    0.40    1.00
   0   0  15    0.60    1.10
   1  -1 -15   27.60    2.90
  -1   0 -15   28.90    3.00
  -1   1  15   27.30    2.90
   1   0  15   30.00    3.10
   0  -1  15   29.00    3.00
   1   0 -15   32.50    3.00
   0  -1 -15   31.70    3.00
  -1   0  15   26.60    3.00
   1  -1  15   29.90    3.00
   0   1  15   28.50    3.10
  -1  -1 -15 1241.28   55.69
   2  -1 -15 1180.38   55.49
  -2   1  15 1117.49   55.59
   1  -2  15 1175.88   55.69
   1   1  15 1232.68   55.79
   3  -2 -15  278.17   14.00
  -2  -1 -15  278.97   14.20
   2   1  15  288.87   14.30
   1  -3  15  275.17   14.40
   1  -3  15  270.87   13.90
  -3   2  15  270.57   14.10
  -2   0 -15  104.19    6.30
   2  -2 -15  100.89    6.10
   2   0  15  113.09    7.80
   0  -2  15  103.09    6.40
   0  -2  15  104.39    6.00
  -2   2  15   95.99    6.30
   1  -2 -15 1222.08   55.09
  -1  -1  15 1178.38   55.09
  -1   2  15 1126.59   55.19
   2  -1  15 1182.68   55.09
   2   0 -15   99.99    6.30
   0  -2 -15  112.09    6.60
  -2   0  15  123.69    6.70
   2  -2  15  109.19    6.70
   0   2  15  108.19    6.80
  -1  -2 -15  133.69    7.50
   3  -1 -15  121.99    7.00
  -3   1  15  111.59    7.00
   2  -3  15  124.99    7.60
   1   2  15  129.99    7.50
   2  -3  15  132.79    7.20
  -2  -2 -15  158.38    8.90
   4  -2 -15  157.28    8.60
   2  -4  15  162.88    9.20
  -4   2  15  154.78    9.40
   2  -4  15  165.88    8.80
   5  -3 -15  236.28   12.00
   2  -5  15  227.88   12.10
  -5   3  15  234.18   11.80
   2  -5  15  233.88   12.80
  -3  -1 -15   32.30    3.30
   4  -3 -15   30.50    3.00
   1  -4  15   29.00    3.90
   1  -4  15   26.40    2.90
  -4   3  15   32.30    3.10
   3  -3 -15    2.10    1.30
  -3   0 -15    1.40    1.40
   0  -3  15    1.60    1.30
  -3   3  15    2.70    1.30
   0  -3  15    1.50    1.20
   2  -3 -15  129.09    7.20
  -2   3  15  119.99    7.30
  -1  -2  15  119.99    6.70
  -1  -2  15  115.39    7.10
   1  -3 -15  284.27   14.10
  -1   3  15  266.37   14.30
  -2  -1  15  279.07   13.50
  -2  -1  15  263.07   13.90
   3  -2  15  278.97   14.10
   3   0 -15    3.70    1.40
   0  -3 -15    1.10    1.10
  -3   0  15    3.50    1.30
   3  -3  15    2.90    1.50
  -3   0  15    1.80    1.00
   0   3  15    4.80    1.80
   4  -1 -15   32.90    3.00
  -1  -3 -15   38.10    3.50
  -4   1  15   33.20    2.60
   3  -4  15   34.80    3.30
   3  -4  15   36.50    3.60
   1   3  15   31.90    3.40
  -4   1  15   33.90    2.90
  -2  -3 -15    7.30    1.90
   5  -2 -15    3.00    1.30
  -5   2  15    4.30    1.20
   3  -5  15    5.30    1.50
  -5   2  15    4.80    1.10
  -3  -3 -15    1.20    1.50
   6  -3 -15    1.60    1.30
  -6   3  15    2.70    0.90
   3   3  15    0.50    0.80
   3  -6  15    3.70    1.60
   3  -6  15   -0.10    0.90
  -6   3  15    2.80    0.90
   7  -4 -15    2.10    1.40
  -4  -3 -15   -0.30    1.30
   3  -7  15    2.20    1.50
   4   3  15    2.30    1.60
  -7   4  15    1.30    0.70
   3  -7  15    0.90    1.70
  -4  -2 -15   38.80    3.50
   6  -4 -15   40.40    3.50
   4   2  15   37.60    3.70
  -6   4  15   37.70    2.90
   2  -6  15   38.70    3.60
   2  -6  15   42.00    4.60
  -4  -1 -15   20.90    2.60
   5  -4 -15   21.10    2.60
   1  -5  15   21.50    3.00
   1  -5  15   19.20    2.60
  -5   4  15   23.40    2.60
   4   1  15   20.00    2.70
   4  -4 -15   19.70    2.50
  -4   4  15   27.70    3.00
   0  -4  15   21.60    2.90
   0  -4  15   28.20    2.90
   4   0  15   26.40    2.90
   3  -4 -15   29.40    3.30
  -1  -3  15   32.70    3.30
  -3   4  15   34.90    3.60
  -1  -3  15   33.70    2.90
   4  -1  15   33.00    3.20
   2  -4 -15  166.48    9.10
  -2   4  15  156.08    9.20
  -2  -2  15  156.78    8.30
  -2  -2  15  160.18    8.80
   1  -4 -15   34.00    3.40
  -3  -1  15   33.00    2.90
  -1   4  15   33.70    3.80
  -3  -1  15   27.50    2.50
   4   0 -15   21.00    2.50
   0  -4 -15   18.80    2.70
   0   4  15   20.20    3.20
   4  -4  15   26.30    2.90
  -4   0  15   21.30    2.30
  -4   0  15   24.70    2.10
  -1  -4 -15   56.69    4.40
   5  -1 -15   48.80    3.60
  -5   1  15   56.19    3.20
  -5   1  15   52.29    3.30
   4  -5  15   57.29    4.30
   1   4  15   38.00    4.10
   4  -5  15   48.00    4.20
  -2  -4 -15  237.58   12.20
   6  -2 -15  224.88   11.60
   4  -6  15  237.28   12.20
  -6   2  15  219.28   11.00
   4  -6  15  204.38   12.50
  -6   2  15  244.68   10.90
   7  -3 -15    3.90    1.40
  -3  -4 -15    6.20    1.90
   3   4  15    2.00    1.60
   4  -7  15    5.40    1.90
   4  -7  15    2.80    2.00
   8  -4 -15   49.00    4.00
  -4  -4 -15   54.39    4.20
   4   4  15   62.69    5.10
   4  -8  15   53.69    4.60
  -5  -4 -15   81.99    5.30
   9  -5 -15   84.99    5.50
   5   4  15   93.29    6.40
   4  -9  15   71.99    5.90
  -5  -3 -15   -0.40    1.30
   8  -5 -15   -0.50    1.40
   3  -8  15   -1.00    1.50
   5   3  15    3.50    1.80
  -5  -2 -15    5.00    1.60
   7  -5 -15    3.10    1.60
  -7   5  15    1.20    1.00
   2  -7  15    4.90    2.20
   5   2  15   -1.20    1.50
   2  -7  15    1.10    1.30
   6  -5 -15  361.06   17.20
  -6   5  15  297.47   18.00
   5   1  15  347.97   17.50
   1  -6  15  345.47   17.00
   5  -5 -15   89.29    5.70
   0  -5  15   79.59    5.20
  -5   5  15   80.29    5.40
   5   0  15   83.79    5.50
   0  -5  15   79.99    5.90
   4  -5 -15   52.39    4.30
  -1  -4  15   50.69    4.40
   5  -1  15   52.69    4.10
  -4   5  15   53.79    4.50
   3  -5 -15    3.90    1.60
  -2  -3  15    6.90    1.40
   5  -2  15    5.00    1.60
  -2  -3  15    4.80    1.60
  -3   5  15    4.80    1.90
   2  -5 -15  256.17   13.20
  -3  -2  15  231.88   12.20
  -3  -2  15  233.68   11.90
  -2   5  15  243.98   13.20
   5  -3  15  241.68   12.60
   1  -5 -15   18.50    2.60
   5  -4  15   18.90    2.50
  -4  -1  15   22.50    2.00
  -4  -1  15   20.30    2.30
   0  -5 -15   89.39    6.00
   5   0 -15   81.99    5.20
  -5   0  15   87.99    4.70
   5  -5  15   90.69    5.80
  -5   0  15   85.29    4.60
   6  -1 -15  120.09    7.10
  -1  -5 -15  130.79    7.80
   1   5  15  132.79    8.40
   5  -6  15  136.29    7.80
   7  -2 -15   39.90    3.30
  -2  -5 -15   44.80    4.00
   2   5  15   45.80    4.40
   5  -7  15   43.80    4.50
   5  -7  15   39.10    4.10
   8  -3 -15  259.87   13.20
  -3  -5 -15  264.77   13.70
   5  -8  15  256.37   14.00
   3   5  15  274.67   14.50
  -4  -5 -15   25.90    3.00
   9  -4 -15   28.30    2.90
   5  -9  15   19.50    4.30
   4   5  15   32.60    4.00
   9  -6 -15  119.39    7.40
   3  -9  15  128.79    8.00
   6   3  15  131.29    8.10
   8  -6 -15  435.06   21.00
   6   2  15  431.46   21.30
   2  -8  15  402.36   21.90
   2  -8  15  422.36   21.10
   7  -6 -15   11.50    2.30
   1  -7  15    7.90    2.00
   6   1  15    5.80    1.80
  -7   6  15    8.80    1.70
   6  -6 -15  149.09    9.00
  -6   6  15  167.98    8.80
   6   0  15  167.88    8.90
   0  -6  15  149.99    8.60
   0  -6  15  148.39    9.30
   5  -6 -15  140.49    9.10
  -5   6  15  116.09    7.50
  -1  -5  15  120.09    7.00
   6  -1  15  121.39    7.30
  -1  -5  15  128.99    7.70
   4  -6 -15  239.18   12.80
   6  -2  15  235.78   12.40
  -2  -4  15  224.58   12.40
  -2  -4  15  246.48   12.40
   3  -6 -15    0.90    1.70
   6  -3  15    0.50    1.30
  -3  -3  15    1.40    1.30
  -3   6  15    1.80    1.70
  -3  -3  15    3.00    1.20
   2  -6 -15   40.50    4.10
  -4  -2  15   39.40    2.80
   6  -4  15   35.90    3.60
  -4  -2  15   38.30    3.00
   1  -6 -15  375.96   18.40
   6  -5  15  362.16   18.10
   6  -5  15  355.56   18.40
  -5  -1  15  360.96   16.90
  -1   6  15  340.67   18.70
  -5  -1  15  354.26   16.90
   0  -6 -15  172.78    9.60
   0   6  15  174.48   10.20
   6  -6  15  148.99    9.50
   6  -6  15  166.38    9.50
  -1  -6 -15   66.09    5.00
   7  -1 -15   53.39    4.00
   6  -7  15   66.09    5.10
   6  -7  15   53.79    5.00
   1   6  15   74.99    5.80
  -2  -6 -15  123.89    7.50
   8  -2 -15  116.09    6.80
   6  -8  15  117.09    7.70
   2   6  15  133.19    8.90
  -3  -6 -15   29.80    3.40
   9  -3 -15   28.90    2.90
   3   6  15   36.60    4.50
   9  -7 -15   74.39    7.30
   7   2  15   76.69    5.70
   2  -9  15   70.99    6.60
   2  -9  15   76.89    5.70
   8  -7 -15  317.27   16.70
  -8   7  15  330.57   15.70
   7   1  15  335.07   16.70
   1  -8  15  312.37   17.30
   1  -8  15  316.57   16.50
   7  -7 -15    0.00    1.60
   7   0  15    0.80    1.60
  -7   7  15   -0.30    1.40
   0  -7  15    1.10    1.50
   0  -7  15    2.20    2.10
   6  -7 -15   67.09    5.20
   7  -1  15   56.59    4.50
  -1  -6  15   59.69    4.30
  -6   7  15   61.49    4.80
  -1  -6  15   59.49    4.90
   5  -7 -15   47.10    4.40
  -2  -5  15   45.30    3.90
  -5   7  15   46.50    4.60
   7  -2  15   40.00    3.80
  -2  -5  15   42.40    3.40
   4  -7 -15    7.40    2.30
  -3  -4  15    2.70    1.40
   7  -3  15    3.50    1.40
  -3  -4  15    3.00    1.40
   3  -7 -15    2.00    2.00
   7  -4  15    0.10    1.20
  -4  -3  15    1.60    1.10
  -3   7  15    0.10    1.30
  -4  -3  15    0.50    1.20
   2  -7 -15    0.60    1.70
  -5  -2  15    1.40    0.80
  -2   7  15    2.50    2.00
   7  -5  15    3.10    1.80
  -5  -2  15    1.00    0.80
   7  -5  15    1.50    1.40
   1  -7 -15    3.10    1.90
  -1   7  15    4.70    2.00
   7  -6  15    6.00    2.00
   7  -6  15    8.60    2.00
   0  -7 -15    0.60    1.80
   0   7  15    2.20    2.20
   7  -7  15    0.80    1.70
   7  -7  15    1.00    1.90
  -1  -7 -15   -1.90    1.70
   7  -8  15    0.60    1.70
   1   7  15    3.10    2.50
   9  -2 -15   84.29    5.30
  -2  -7 -15   95.59    6.20
   2   7  15   86.29    8.30
   8  -8 -15  105.69    7.20
   8   0  15  101.89    7.00
   0  -8  15   96.09    6.90
  -8   8  15  109.89    6.30
   7  -8 -15   -0.30    1.90
   8  -1  15    2.70    1.70
  -7   8  15    2.10    1.90
  -1  -7  15    1.00    1.40
   6  -8 -15  132.49    8.20
  -6   8  15  115.29    7.90
  -2  -6  15  122.89    7.00
   8  -2  15  116.49    7.30
  -2  -6  15  126.39    7.50
   5  -8 -15  279.47   14.70
  -3  -5  15  270.57   13.40
  -3  -5  15  260.57   13.60
   8  -3  15  267.87   14.00
   4  -8 -15   49.99    4.90
  -4   8  15   53.29    5.50
   8  -4  15   53.59    4.30
  -4  -4  15   53.49    3.50
  -4  -4  15   53.49    3.70
   3  -8 -15    2.10    1.80
  -5  -3  15    0.70    0.80
   8  -5  15    3.10    1.60
   8  -5  15    0.30    1.60
  -3   8  15    0.90    2.50
   2  -8 -15  451.55   22.30
  -2   8  15  436.76   23.10
   8  -6  15  454.75   22.20
   8  -6  15  414.46   21.90
   1  -8 -15  326.67   17.20
  -1   8  15  337.67   18.00
   8  -7  15  295.97   16.80
   8  -7  15  339.87   17.10
   0  -8 -15  115.49    7.40
   8  -8  15   96.99    7.20
   0   8  15  108.09    8.40
   8  -8  15  108.29    7.30
   7  -9 -15   90.59    6.70
  -2  -7  15   85.39    5.50
   9  -2  15   81.89    5.90
  -2  -7  15   84.49    6.10
  -7   9  15   90.39    6.80
   6  -9 -15   34.00    4.10
  -3  -6  15   23.10    2.80
  -3  -6  15   38.80    3.60
   5  -9 -15   28.40    4.00
  -4  -5  15   25.70    2.50
  -4  -5  15   26.20    2.80
  -5   9  15   27.50    4.20
   4  -9 -15   82.49    7.20
  -4   9  15   68.49    7.10
   9  -5  15   88.29    5.90
   9  -5  15   87.79    6.30
   3  -9 -15  136.49    8.40
  -3   9  15  132.69   13.40
   9  -6  15  111.19    7.70
   9  -6  15  130.09    8.20
   2  -9 -15   77.89    5.90
   9  -7  15   69.59    5.70
   9  -7  15   54.29    5.30
  -2   9  15   72.89    7.30
   0   0 -16   16.80    2.40
   0   0  16   16.10    2.50
   1  -1 -16   90.99    5.80
  -1   1  16   85.49    6.00
   0  -1  16  108.29    6.20
   1   0 -16   89.89    5.70
   0  -1 -16   91.29    5.80
   0   1  16   99.39    6.10
   1  -1  16   87.79    5.90
  -1   0  16   92.89    6.00
  -1  -1 -16   46.30    3.80
   2  -1 -16   43.80    3.60
   1  -2  16   44.80    4.10
  -2   1  16   46.10    3.90
   1   1  16   40.00    3.80
  -2  -1 -16  294.47   14.80
   3  -2 -16  282.97   14.50
   2   1  16  276.27   14.70
   1  -3  16  286.27   15.00
  -3   2  16  289.27   14.70
   1  -3  16  290.47   14.50
  -2   0 -16  239.88   12.10
   2  -2 -16  230.08   11.90
   0  -2  16  226.28   11.70
  -2   2  16  213.08   12.10
   2   0  16  238.28   12.10
   0  -2  16  219.48   12.10
   1  -2 -16   46.80    3.90
   2  -1  16   45.00    3.90
  -1   2  16   42.70    4.00
  -1  -1  16   49.60    4.00
   0  -2 -16  247.48   12.30
   2   0 -16  231.28   11.90
  -2   0  16  218.68   12.00
   2  -2  16  220.28   12.10
   0   2  16  231.88   12.40
  -1  -2 -16    0.70    1.30
   3  -1 -16    0.10    1.10
  -3   1  16   -0.20    1.30
   1   2  16    0.10    1.10
   2  -3  16    4.70    1.80
   2  -3  16   -0.40    1.10
  -2  -2 -16  115.29    6.90
   4  -2 -16  107.09    6.30
  -4   2  16  106.89    6.30
   2  -4  16  104.59    6.90
   2  -4  16  102.99    6.50
   5  -3 -16  345.77   17.70
  -3  -2 -16  370.76   18.10
  -5   3  16  384.56   18.20
   2  -5  16  334.87   17.80
  -3  -1 -16   20.90    3.20
   4  -3 -16   18.90    2.40
   1  -4  16   16.20    2.20
  -4   3  16   21.80    2.60
   1  -4  16   14.00    2.20
   3  -3 -16  281.77   14.30
  -3   0 -16  296.47   14.50
  -3   3  16  260.77   14.40
   0  -3  16  273.57   14.00
   0  -3  16  279.47   14.50
   2  -3 -16    0.60    1.20
  -2   3  16    0.90    1.50
  -1  -2  16    0.10    1.30
  -1  -2  16    2.40    1.30
   1  -3 -16  296.77   14.80
  -1   3  16  299.47   15.20
  -2  -1  16  287.17   14.20
  -2  -1  16  283.77   14.70
   3  -2  16  272.37   14.70
   0  -3 -16  287.37   14.60
   3   0 -16  273.47   14.10
   0   3  16  276.37   14.70
  -3   0  16  286.77   13.80
   3  -3  16  269.37   15.30
  -3   0  16  277.57   14.20
  -1  -3 -16  779.02   36.20
   4  -1 -16  722.43   35.60
   3  -4  16  769.62   36.00
  -4   1  16  749.13   35.30
  -2  -3 -16  140.29    7.90
   5  -2 -16  125.19    7.30
   3  -5  16  125.59    7.60
  -5   2  16  132.49    7.10
  -5   2  16  126.89    6.80
   6  -3 -16    9.40    1.80
  -3  -3 -16   13.50    2.30
   3  -6  16   11.60    2.20
  -6   3  16   13.90    1.60
  -6   3  16   11.50    1.50
   3   3  16   10.60    2.10
   3  -6  16   16.20    3.10
  -4  -3 -16  720.03   33.10
   7  -4 -16  657.73   32.80
  -7   4  16  708.33   31.90
   3  -7  16  660.33   34.00
   3  -7  16  693.33   33.20
  -7   4  16  703.33   32.00
   4   3  16  677.83   33.80
  -4  -2 -16    4.60    1.70
   6  -4 -16    3.00    1.50
   2  -6  16    5.40    1.90
   4   2  16    7.80    2.00
  -6   4  16    3.50    1.30
   2  -6  16    1.60    1.40
   5  -4 -16    6.90    1.80
  -4  -1 -16    6.50    1.90
  -5   4  16    8.70    1.90
   1  -5  16    7.00    1.70
   4   1  16    9.20    2.10
   1  -5  16    5.00    2.50
   4  -4 -16  496.35   24.70
  -4   4  16  500.65   24.80
   0  -4  16  507.75   24.50
   0  -4  16  528.65   26.20
   3  -4 -16  774.82   35.40
  -3   4  16  705.03   35.50
  -1  -3  16  743.13   35.40
  -1  -3  16  730.43   34.80
   2  -4 -16  114.59    6.90
  -2  -2  16  107.29    6.10
  -2  -2  16  104.89    6.50
  -2   4  16  101.79    7.00
   1  -4 -16   22.10    2.90
  -1   4  16   21.00    3.20
  -3  -1  16   23.60    2.30
  -3  -1  16   21.80    2.50
   0  -4 -16  524.15   25.30
   4   0 -16  505.35   24.70
  -4   0  16  506.85   24.60
  -4   0  16  517.55   24.30
   4  -4  16  521.65   25.20
  -1  -4 -16    3.20    1.60
   5  -1 -16    4.40    1.40
   4  -5  16    2.20    1.60
   1   4  16    0.30    1.10
   4  -5  16    1.20    1.50
  -5   1  16    2.30    1.00
  -5   1  16    2.50    1.10
  -2  -4 -16   56.59    4.50
   6  -2 -16   51.29    4.00
  -6   2  16   55.79    3.20
   2   4  16   50.29    4.50
   4  -6  16   56.19    4.90
   4  -6  16   58.29    4.60
  -6   2  16   54.39    3.20
  -3  -4 -16    7.60    1.90
   7  -3 -16    7.70    2.30
   4  -7  16    8.10    2.00
   3   4  16    8.40    2.20
   4  -7  16    6.40    2.20
   8  -4 -16   49.50    3.80
  -4  -4 -16   50.59    4.10
   4  -8  16   33.70    4.20
   4  -8  16   48.20    4.40
   4   4  16   52.69    4.80
  -5  -4 -16   26.70    3.00
   9  -5 -16   21.40    2.70
   4  -9  16   16.10    2.90
   4  -9  16   17.30    3.70
   5   4  16   21.90    3.20
   8  -5 -16   19.70    2.60
  -5  -3 -16   21.40    2.60
   5   3  16   24.50    3.70
   3  -8  16   18.20    3.20
   3  -8  16   25.10    3.20
   7  -5 -16   -1.60    1.40
   5   2  16   -0.80    1.70
  -7   5  16    0.40    1.00
   2  -7  16   -0.60    1.80
   2  -7  16    0.40    1.50
   6  -5 -16   51.79    4.30
   1  -6  16   41.90    4.60
   1  -6  16   56.29    4.30
   5   1  16   52.89    4.40
  -6   5  16   58.79    4.00
   5  -5 -16  162.98    9.30
   0  -5  16  164.68    9.60
   5   0  16  151.98    9.60
   0  -5  16  165.98    8.90
  -5   5  16  167.78    9.20
   4  -5 -16    3.20    1.80
   5  -1  16    1.40    1.50
  -4   5  16    0.70    1.70
  -1  -4  16    3.00    1.70
  -1  -4  16    2.40    1.40
   3  -5 -16  133.89    7.70
  -2  -3  16  119.29    7.30
  -2  -3  16  125.49    6.90
  -3   5  16  110.09    7.70
   5  -2  16  125.99    7.30
   2  -5 -16  358.46   17.50
  -3  -2  16  325.27   16.40
  -3  -2  16  346.97   16.90
  -2   5  16  324.27   18.30
   1  -5 -16    5.70    2.00
  -1   5  16    3.50    1.90
  -4  -1  16    7.50    1.60
  -4  -1  16    8.80    1.40
   5  -4  16    7.00    2.00
   0  -5 -16  184.88   10.00
   5  -5  16  176.18    9.80
  -5   0  16  167.68    8.80
   0   5  16  177.88   10.30
  -5   0  16  168.18    8.60
  -1  -5 -16  109.19    6.90
   6  -1 -16  105.69    6.10
   5  -6  16  101.59    6.70
   5  -6  16   98.69    6.90
   1   5  16  102.99    7.20
  -2  -5 -16   49.10    4.40
   7  -2 -16   49.90    3.80
   2   5  16   53.49    5.10
   5  -7  16   46.90    4.90
   5  -7  16   51.49    4.60
  -3  -5 -16  344.97   17.00
   8  -3 -16  326.87   16.50
   5  -8  16  303.27   17.80
   5  -8  16  332.27   17.30
   3   5  16  355.66   17.80
   9  -4 -16    4.20    1.70
  -4  -5 -16    2.40    1.70
   5  -9  16    3.50    1.90
   4   5  16    0.40    2.20
   9  -6 -16   35.90    3.70
   3  -9  16   21.20    3.90
   3  -9  16   40.90    4.20
   6   3  16   33.80    3.80
   8  -6 -16   70.09    5.20
  -8   6  16   75.69    4.40
   2  -8  16   67.29    5.30
   6   2  16   78.89    5.80
   2  -8  16   60.39    6.40
   7  -6 -16   24.10    4.10
   1  -7  16   24.50    3.80
  -7   6  16   25.20    2.70
   1  -7  16   23.80    2.90
   6   1  16   22.30    3.10
   6  -6 -16   20.50    3.00
   0  -6  16   19.00    2.60
   6   0  16   25.20    3.00
  -6   6  16   21.10    2.60
   5  -6 -16   98.09    6.70
  -5   6  16   99.49    6.70
  -1  -5  16  110.59    7.80
  -1  -5  16  102.69    6.10
   6  -1  16   98.59    6.40
   4  -6 -16   58.79    4.90
   6  -2  16   53.19    4.40
  -4   6  16   51.19    4.90
  -2  -4  16   51.59    3.80
  -2  -4  16   52.79    4.30
   3  -6 -16   14.70    2.70
  -3  -3  16   14.30    2.10
   6  -3  16   16.10    2.60
  -3  -3  16   12.10    1.80
   2  -6 -16    4.40    2.10
  -2   6  16    0.40    1.20
  -4  -2  16    2.50    1.30
   6  -4  16    3.50    1.50
  -4  -2  16    2.70    1.20
   1  -6 -16   50.59    4.70
   6  -5  16   52.09    4.40
  -5  -1  16   56.29    3.30
  -5  -1  16   53.59    3.20
  -1   6  16   52.79    5.30
   6  -5  16   52.39    4.50
   0  -6 -16   15.00    2.70
   6  -6  16   18.40    2.70
   6  -6  16   15.00    2.70
   0   6  16   28.60    3.80
   7  -1 -16  155.48    8.90
  -1  -6 -16  173.78    9.80
   6  -7  16  162.28   10.10
   1   6  16  174.58   10.40
   6  -7  16  174.88    9.80
  -2  -6 -16   18.20    2.80
   8  -2 -16   14.40    2.00
   6  -8  16   16.60    2.90
   6  -8  16    5.70    2.60
   2   6  16   12.00    2.60
   9  -3 -16    3.90    1.50
  -3  -6 -16    5.60    3.10
   6  -9  16    6.20    2.30
   3   6  16    6.60    3.60
   8  -7 -16   17.10    3.00
   1  -8  16   18.80    3.70
  -8   7  16   18.50    2.10
   1  -8  16   16.50    3.50
   7   1  16   19.90    2.90
   7  -7 -16    7.90    2.30
   0  -7  16    7.00    1.80
   7   0  16    8.10    2.10
  -7   7  16    7.40    2.00
   6  -7 -16  166.78    9.80
  -1  -6  16  164.38    9.70
  -1  -6  16  163.78    9.00
   7  -1  16  165.38    9.40
  -6   7  16  162.08    9.50
   5  -7 -16   56.29    4.80
  -2  -5  16   48.20    4.20
  -2  -5  16   46.40    3.70
  -5   7  16   41.00    4.70
   7  -2  16   49.80    4.20
   4  -7 -16   14.00    2.80
  -3  -4  16    7.50    1.90
   7  -3  16    8.60    1.90
  -3  -4  16    8.70    1.70
   3  -7 -16  737.83   32.90
  -3   7  16  607.14   33.00
  -4  -3  16  691.73   31.60
  -4  -3  16  653.73   31.30
   7  -4  16  656.33   32.30
   2  -7 -16    1.90    1.80
   7  -5  16    1.20    1.80
  -5  -2  16    0.70    0.80
   7  -5  16    1.40    1.50
  -5  -2  16    0.20    0.80
  -2   7  16    2.20    2.00
   1  -7 -16   26.50    3.50
  -1   7  16   27.60    4.20
   7  -6  16   28.80    3.50
   7  -6  16   23.80    3.40
   0  -7 -16    9.00    2.30
   7  -7  16    8.30    2.30
   0   7  16    6.70    2.50
   7  -7  16   10.40    2.60
  -1  -7 -16  144.59    9.10
   7  -8  16  120.89    8.80
   1   7  16  139.99    9.60
   7  -8  16  146.89    8.80
   8  -8 -16    6.20    2.40
   8   0  16    7.50    2.30
   0  -8  16    6.50    1.90
   0  -8  16    5.70    2.80
   7  -8 -16  132.59    8.60
  -7   8  16  135.29    8.40
  -1  -7  16  135.59    7.90
   8  -1  16  143.69    8.40
   6  -8 -16   15.50    2.70
  -2  -6  16   20.70    3.60
  -2  -6  16   13.00    2.00
  -6   8  16   10.30    2.80
   8  -2  16   15.20    2.60
   5  -8 -16  385.66   18.40
  -3  -5  16  343.97   17.20
  -3  -5  16  328.27   16.80
   8  -3  16  332.17   17.50
   4  -8 -16   40.20    4.80
  -4  -4  16   55.29    3.70
   8  -4  16   49.99    4.30
  -4  -4  16   45.20    4.50
  -4   8  16   48.70    5.70
   3  -8 -16   31.70    3.90
   8  -5  16   28.10    5.70
  -5  -3  16   23.20    2.00
  -5  -3  16   26.70    2.10
  -3   8  16   23.50    4.00
   8  -5  16   26.00    3.40
   2  -8 -16   64.79    6.10
   8  -6  16   73.89    5.80
  -2   8  16   70.59    6.80
   8  -6  16   71.89    5.50
   1  -8 -16   18.40    2.90
   8  -7  16   17.20    2.90
   8  -7  16   18.90    3.10
  -1   8  16    6.30    2.70
   0  -8 -16    5.40    2.40
   8  -8  16    6.70    2.30
   8  -8  16    8.00    2.80
   0   8  16    3.50    4.00
   6  -9 -16    5.30    2.50
  -6   9  16   10.60    3.20
  -3  -6  16    8.80    1.70
   9  -3  16    9.10    2.30
   5  -9 -16    0.60    2.60
  -4  -5  16    2.40    1.70
  -5   9  16    6.40    3.30
  -4  -5  16    5.60    1.40
   9  -4  16    2.50    1.90
   4  -9 -16   22.30    3.70
  -4   9  16   24.50    4.70
   9  -5  16   16.00    2.60
  -5  -4  16   23.10    1.80
   9  -5  16   19.70    3.30
   3  -9 -16   43.10    4.80
   9  -6  16   31.70    3.70
  -3   9  16   25.80    4.50
   9  -6  16   41.40    4.50
   0   0 -17    0.50    1.50
   0   0  17    1.90    1.70
   1  -1 -17   -0.10    1.30
  -1   0 -17    0.20    1.20
  -1   1  17    0.50    1.50
   0  -1  17    0.30    1.40
   1   0  17    2.70    1.70
   1   0 -17    0.00    1.20
   0  -1 -17    0.10    1.30
   1  -1  17    0.30    1.20
  -1   0  17   -0.60    1.30
   0   1  17    0.80    1.60
   2  -1 -17  537.25   26.90
  -1  -1 -17  606.94   27.40
   1   1  17  558.84   27.30
   1  -2  17  573.04   27.30
  -2   1  17  519.15   27.10
  -2  -1 -17   34.30    3.60
   3  -2 -17   29.20    3.20
   1  -3  17   27.10    3.00
  -3   2  17   30.60    3.50
   1  -3  17   35.00    3.60
  -2   0 -17    1.10    2.10
   2  -2 -17    5.70    1.80
  -2   2  17    3.50    1.80
   0  -2  17    3.20    1.80
   0  -2  17    4.20    1.60
   1  -2 -17  595.34   28.40
  -1  -1  17  533.75   28.30
  -1  -1  17  623.44   28.10
  -1   2  17  639.44   31.10
   2  -1  17  551.24   28.40
   2   0 -17    2.70    1.50
   0  -2 -17    4.20    1.90
   0   2  17    1.10    1.50
  -2   0  17    3.20    1.50
   2  -2  17    3.50    1.50
   3  -1 -17   47.60    3.80
  -1  -2 -17   49.10    4.20
  -3   1  17   43.30    3.90
   2  -3  17   54.29    4.10
  -2  -2 -17  210.58   11.10
   4  -2 -17  195.08   10.60
  -4   2  17  197.78   10.70
   2  -4  17  197.88   10.80
   5  -3 -17  130.39    7.70
  -3  -2 -17  147.09    8.10
  -5   3  17  132.29    7.50
   2  -5  17  124.19    7.70
   4  -3 -17   35.30    3.50
  -3  -1 -17   37.30    3.80
   1  -4  17   34.40    3.40
  -4   3  17   39.30    3.70
   1  -4  17   36.20    4.10
   3  -3 -17   50.09    4.20
   0  -3  17   54.69    4.00
  -3   3  17   51.99    4.40
   0  -3  17   46.70    4.40
   2  -3 -17   49.20    4.20
  -1  -2  17   49.90    4.20
  -1  -2  17   44.30    4.20
  -2   3  17   52.59    5.10
   1  -3 -17   26.10    3.70
  -2  -1  17   28.80    2.80
  -2  -1  17   27.40    3.20
  -1   3  17   30.60    3.60
   0  -3 -17   54.89    4.40
   3   0 -17   49.30    4.00
  -3   0  17   52.49    3.70
  -3   0  17   55.49    4.20
   4  -1 -17  282.27   15.00
  -1  -3 -17  317.37   15.60
  -4   1  17  294.07   14.60
   3  -4  17  306.57   15.40
  -4   1  17  299.47   15.10
   5  -2 -17   31.00    3.10
  -2  -3 -17   30.80    3.60
   3  -5  17   20.70    3.30
  -5   2  17   31.60    2.60
   2   3  17   35.30    4.90
   3  -5  17   29.00    3.40
  -5   2  17   29.70    2.80
   6  -3 -17   15.10    2.30
  -3  -3 -17   12.60    2.30
  -6   3  17   19.10    2.00
   3  -6  17   17.60    2.70
  -6   3  17   17.40    1.90
   3  -6  17   10.30    2.40
   3   3  17   16.50    2.60
   7  -4 -17    0.50    1.40
  -4  -3 -17    0.80    1.60
   3  -7  17    0.30    1.50
   3  -7  17    2.80    2.10
  -7   4  17    1.30    0.90
   4   3  17    0.30    1.70
  -7   4  17    0.10    0.80
  -4  -2 -17   11.50    2.30
   6  -4 -17   11.40    2.20
   2  -6  17    7.80    1.90
   4   2  17   10.00    2.10
   2  -6  17   10.00    2.70
  -6   4  17   12.10    1.90
   5  -4 -17   -0.50    1.40
  -4  -1 -17   -0.60    1.40
  -5   4  17    1.00    1.40
   1  -5  17   -1.80    1.30
   4   1  17    1.70    1.50
   4  -4 -17   19.60    2.70
   0  -4  17   24.90    2.90
   0  -4  17   26.70    3.60
  -4   4  17   24.50    3.00
   3  -4 -17  282.37   16.70
  -3   4  17  299.17   15.80
  -1  -3  17  311.47   15.50
  -1  -3  17  294.67   14.90
   2  -4 -17  203.38   11.10
  -2  -2  17  208.08   10.80
  -2   4  17  200.18   11.40
  -2  -2  17  189.78   10.80
   1  -4 -17   37.30    3.80
  -3  -1  17   37.70    3.00
  -3  -1  17   33.60    3.40
   4   0 -17   18.20    2.30
   0  -4 -17   30.40    3.50
   4  -4  17   22.80    3.10
   4  -4  17   28.80    3.30
  -4   0  17   24.30    2.40
  -4   0  17   28.40    2.80
   5  -1 -17   44.30    3.70
  -1  -4 -17   53.49    4.40
  -5   1  17   44.40    3.10
   4  -5  17   44.60    4.20
  -5   1  17   50.19    3.40
   4  -5  17   46.30    4.60
   1   4  17   42.20    4.50
   6  -2 -17   12.80    2.00
  -2  -4 -17    7.90    2.00
  -6   2  17   10.20    1.40
   4  -6  17   10.50    2.40
   2   4  17   11.00    2.20
   4  -6  17    9.90    2.40
  -6   2  17   10.80    1.30
   7  -3 -17    3.00    1.50
  -3  -4 -17   -0.30    1.60
   3   4  17    2.70    1.80
   4  -7  17    1.00    2.10
   4  -7  17    2.70    1.70
   8  -4 -17   95.79    6.10
  -4  -4 -17  103.19    6.40
   4  -8  17   87.49    7.60
   4   4  17  100.69    7.20
  -5  -3 -17    0.90    1.40
   8  -5 -17   -1.10    1.50
   3  -8  17   -3.80    2.70
   3  -8  17    2.30    1.70
   5   3  17    1.40    2.00
   7  -5 -17    1.10    1.60
   5   2  17    4.10    2.10
   2  -7  17   -2.50    2.20
   2  -7  17    0.70    1.50
  -7   5  17    1.90    1.30
   6  -5 -17   18.20    2.70
   1  -6  17   16.20    2.40
   5   1  17   18.00    2.80
  -6   5  17   18.40    2.40
   5  -5 -17  101.49    6.60
  -5   5  17   97.19    6.40
   0  -5  17   92.29    7.50
   5   0  17   93.09    6.30
   0  -5  17  101.79    6.20
   4  -5 -17   52.39    4.50
  -4   5  17   57.19    4.90
   5  -1  17   43.80    4.10
  -1  -4  17   50.99    7.10
  -1  -4  17   44.10    3.80
   3  -5 -17   26.80    3.20
  -3   5  17   29.40    3.90
  -2  -3  17   30.50    2.90
  -2  -3  17   29.20    3.40
   2  -5 -17  131.59    8.20
  -3  -2  17  133.99    7.70
  -3  -2  17  131.39    7.20
   1  -5 -17   -1.20    1.50
   5  -4  17   -0.50    1.60
  -4  -1  17   -0.10    0.90
   5  -4  17    0.50    1.10
  -4  -1  17    0.90    1.60
  -1   5  17    0.50    1.50
   0  -5 -17  109.89    6.90
  -5   0  17  100.19    5.40
   5  -5  17   98.09    6.60
  -5   0  17   94.59    5.50
   0   5  17   98.29    7.10
   5  -5  17   97.19    6.70
  -1  -5 -17   36.80    3.90
   6  -1 -17   28.50    3.20
   5  -6  17   38.30    4.40
   5  -6  17   33.30    3.90
   1   5  17   40.70    4.50
  -6   1  17   34.50    2.20
  -2  -5 -17   35.60    3.80
   7  -2 -17   34.20    3.20
   5  -7  17   30.30    4.10
   5  -7  17   35.90    4.10
   2   5  17   31.00    4.90
   8  -3 -17   55.69    4.20
  -3  -5 -17   55.09    4.60
   3   5  17   57.99    5.30
   5  -8  17   60.19    6.00
   5  -8  17   40.00    4.90
   8  -6 -17   72.49    5.40
   2  -8  17   64.19    6.50
   6   2  17   73.09    5.80
  -8   6  17   71.49    4.10
   2  -8  17   67.39    5.40
   7  -6 -17    9.30    2.30
   6   1  17   15.40    4.50
   1  -7  17    9.00    2.10
   1  -7  17   14.40    3.30
  -7   6  17   11.30    2.50
   6  -6 -17   93.29    6.50
  -6   6  17   98.59    6.20
   0  -6  17   85.39    5.90
   6   0  17   94.39    6.20
   5  -6 -17   38.60    4.10
  -1  -5  17   37.90    4.00
  -5   6  17   40.80    4.70
  -1  -5  17   29.10    3.20
   6  -1  17   30.00    3.60
   4  -6 -17   10.90    2.50
  -2  -4  17    9.50    2.20
  -2  -4  17    9.50    1.70
  -4   6  17   12.60    3.00
   6  -2  17    7.00    1.90
   3  -6 -17   18.10    3.00
  -3  -3  17   14.10    1.90
  -3  -3  17   14.10    2.30
  -3   6  17   14.50    2.90
   6  -3  17   19.60    2.80
   2  -6 -17   13.50    2.80
  -4  -2  17   11.70    1.90
  -2   6  17    9.60    2.60
  -4  -2  17   12.70    1.70
   6  -4  17   11.30    2.50
   1  -6 -17   11.70    2.50
   6  -5  17    9.90    2.10
  -5  -1  17   18.60    2.00
   6  -5  17   15.50    2.60
  -5  -1  17   18.60    1.90
  -1   6  17   14.30    2.80
   0  -6 -17  102.09    6.70
   6  -6  17   83.99    6.60
   0   6  17   96.19    7.20
   6  -6  17   95.89    6.60
  -1  -6 -17  133.19    8.10
   7  -1 -17  123.49    7.30
   1   6  17  138.59    8.90
   6  -7  17  131.89    8.20
   6  -7  17  118.49    8.30
   8  -2 -17   49.80    3.90
   6  -8  17   53.69    6.20
   2   6  17   44.10    5.20
   6  -8  17   48.70    5.50
   8  -7 -17   94.09    6.50
   1  -8  17   79.89    7.20
   1  -8  17   91.49    6.20
   7   1  17   88.09    6.50
   7  -7 -17    6.50    2.50
  -7   7  17   10.20    2.20
   0  -7  17    8.80    2.80
   0  -7  17    5.00    1.80
   7   0  17    5.80    2.10
   6  -7 -17  136.99    8.50
  -1  -6  17  122.09    7.60
   7  -1  17  134.89    8.20
  -6   7  17  137.79    8.70
   5  -7 -17   30.60    3.90
  -2  -5  17   33.80    3.80
   7  -2  17   37.90    3.70
  -2  -5  17   29.50    3.20
   4  -7 -17    2.10    2.00
  -3  -4  17    2.00    2.10
   7  -3  17    3.40    1.70
  -3  -4  17    0.90    1.20
  -4   7  17    0.00    1.70
   3  -7 -17    1.50    2.10
  -4  -3  17    3.70    1.40
  -4  -3  17    1.20    1.10
  -3   7  17   -1.20    2.20
   7  -4  17    1.10    1.50
   2  -7 -17    2.40    2.00
  -5  -2  17   -0.10    0.90
  -5  -2  17    1.20    0.90
  -2   7  17    2.20    2.50
   7  -5  17    1.60    1.50
   7  -5  17   -0.30    1.70
   1  -7 -17   11.50    2.70
   7  -6  17   10.40    2.70
  -1   7  17    6.10    2.30
   7  -6  17    8.80    2.50
   0  -7 -17   10.50    3.10
   0   7  17   10.70    3.30
   7  -7  17    9.10    2.30
   7  -7  17    8.10    2.40
  -1  -7 -17    6.80    2.30
   1   7  17    1.80    4.40
   7  -8  17    6.40    4.10
   7  -8 -17    3.20    2.30
  -1  -7  17   -1.10    1.70
   8  -1  17    2.90    2.10
  -7   8  17    5.20    2.40
  -1  -7  17    3.00    1.70
   6  -8 -17   44.90    4.90
   8  -2  17   46.90    4.50
  -2  -6  17   47.40    4.50
  -2  -6  17   41.50    3.70
   5  -8 -17   59.79    5.50
   8  -3  17   53.39    4.90
  -3  -5  17   61.49    4.10
  -5   8  17   50.29    5.80
  -3  -5  17   51.99    4.50
   4  -8 -17  118.39    7.80
   8  -4  17  101.99    7.00
  -4  -4  17  110.99    6.00
  -4  -4  17  106.09    6.30
  -4   8  17  103.29    8.30
   3  -8 -17    1.70    3.00
  -5  -3  17    0.80    1.00
   8  -5  17    0.10    1.80
  -3   8  17    0.70    2.90
   8  -5  17   -1.80    1.70
  -5  -3  17    0.50    0.90
   2  -8 -17   78.29    6.10
  -2   8  17   70.09    7.00
   8  -6  17   63.79    5.50
   8  -6  17   73.39    6.00
   1  -8 -17   94.89    7.00
   8  -7  17   92.39    8.50
   8  -7  17   94.79    6.90
  -1   8  17   99.59    8.40
   5  -9 -17    4.60    2.40
   9  -4  17    4.70    2.30
   4  -9 -17   44.20    5.10
   0   0 -18  632.54   31.60
   0   0  18  640.74   30.90
   1  -1 -18   26.20    3.00
  -1   0 -18   22.20    2.80
   0  -1  18   17.60    2.50
  -1   1  18   14.40    2.40
   1   0  18   21.90    3.40
   0  -1 -18   26.90    3.10
   1   0 -18   16.70    2.40
  -1   0  18   24.00    3.30
   0   1  18   28.20    3.40
   1  -1  18   21.40    2.90
  -1  -1 -18    4.90    1.90
   2  -1 -18    1.20    1.50
  -2   1  18    1.10    1.40
   1  -2  18    3.40    1.80
  -2  -1 -18  101.39    6.50
   3  -2 -18   96.49    6.20
   1  -3  18   97.59    6.10
  -3   2  18   92.39    6.30
   2  -2 -18  117.59    7.10
  -2   0 -18  109.79    7.20
   2   0  18  110.49    7.50
   0  -2  18  119.49    6.90
   0  -2  18  116.59    7.30
  -2   2  18  112.29    7.50
   1  -2 -18    4.40    1.90
  -1   2  18    1.10    1.60
  -1  -1  18    3.60    1.70
  -1  -1  18    5.00    1.60
   0  -2 -18  118.59    7.10
   2   0 -18  103.29    6.70
  -2   0  18  110.49    7.00
  -1  -2 -18    7.10    1.90
   3  -1 -18   12.40    2.10
   2  -3  18    8.70    1.80
   2  -3  18   12.50    2.90
   1   2  18    4.50    1.30
  -3   1  18    8.90    2.00
   4  -2 -18    0.50    1.50
  -2  -2 -18    1.00    1.60
   2   2  18    2.40    1.70
   2  -4  18    0.10    1.50
   2  -4  18    0.60    1.10
  -4   2  18    0.50    1.30
  -3  -2 -18   46.10    4.40
   5  -3 -18   45.40    4.10
   2  -5  18   48.40    4.30
  -5   3  18   45.50    3.90
   3   2  18   50.89    4.40
   2  -5  18   53.39    4.80
   4  -3 -18   67.39    5.10
  -3  -1 -18   79.89    5.50
  -4   3  18   74.99    5.40
   1  -4  18   72.59    5.10
  -3   3  18   93.79    6.60
   0  -3  18   92.09    6.50
   0  -3  18  100.99    6.00
   2  -3 -18    8.00    1.80
  -1  -2  18    8.60    2.00
  -1  -2  18   10.70    1.90
  -2   3  18    5.70    1.80
   1  -3 -18   95.79    6.30
  -2  -1  18   90.09    5.60
  -2  -1  18   89.19    6.10
   0  -3 -18  105.79    6.70
   3   0 -18   99.99    6.20
  -3   0  18   99.09    6.40
  -3   0  18   96.99    6.40
   4  -1 -18   73.29    5.10
  -1  -3 -18   77.99    5.60
   1   3  18   70.99    5.60
  -4   1  18   76.49    5.10
   3  -4  18   83.29    5.50
  -4   1  18   76.69    4.70
   3  -4  18   65.89    5.60
   5  -2 -18    2.10    1.50
  -2  -3 -18    0.30    1.70
   3  -5  18   -0.30    1.40
  -5   2  18    0.30    1.50
   2   3  18   -0.20    1.60
   3  -5  18    0.50    1.40
  -5   2  18   -0.30    1.10
   6  -3 -18    3.10    1.50
  -3  -3 -18    2.70    1.60
  -6   3  18    3.30    1.20
   3   3  18    2.10    1.60
   3  -6  18    3.10    1.70
  -6   3  18    5.30    1.40
   3  -6  18    2.60    2.00
   7  -4 -18   71.79    5.00
  -4  -3 -18   73.89    5.30
   3  -7  18   50.99    5.80
  -7   4  18   73.59    4.00
   4   3  18   60.39    5.50
   3  -7  18   60.79    5.20
  -7   4  18   67.29    4.00
  -4  -2 -18   14.60    2.50
   6  -4 -18   18.10    2.70
  -6   4  18   14.30    2.70
   2  -6  18   17.50    3.40
   4   2  18   18.00    3.00
   2  -6  18   16.80    2.50
   1  -5  18    1.50    1.30
   1  -5  18   -0.60    1.50
   4   1  18    1.80    1.40
  -5   4  18   -1.40    1.40
   4  -4 -18   17.10    2.60
   4   0  18   11.80    2.10
   0  -4  18   20.90    3.40
  -4   4  18   20.70    3.00
   0  -4  18   19.40    2.50
   3  -4 -18   77.69    5.50
  -1  -3  18   72.89    5.00
  -3   4  18   71.79    5.80
  -1  -3  18   73.19    5.70
   2  -4 -18    1.10    1.60
   4  -2  18    0.10    1.00
  -2  -2  18    0.80    1.20
  -2  -2  18   -0.40    1.50
   1  -4 -18   75.99    5.70
   4  -3  18   68.39    7.20
  -3  -1  18   81.19    5.40
  -3  -1  18   77.79    5.50
   0  -4 -18   25.80    3.30
   4   0 -18   14.70    2.20
   0   4  18   20.00    4.00
  -4   0  18   22.30    2.60
   4  -4  18   17.00    2.60
   4  -4  18   20.20    3.20
  -4   0  18   17.80    2.00
  -1  -4 -18   13.60    2.40
   5  -1 -18   13.60    2.30
   4  -5  18   19.50    3.20
   4  -5  18   19.70    2.90
  -5   1  18   17.30    1.90
   1   4  18   18.90    3.20
  -5   1  18   20.00    2.20
  -2  -4 -18   49.70    4.50
   6  -2 -18   47.20    3.90
   4  -6  18   48.00    4.60
  -6   2  18   52.99    3.20
  -6   2  18   49.20    3.30
   4  -6  18   49.40    5.00
   2   4  18   46.20    4.70
   7  -3 -18    1.90    1.50
  -3  -4 -18    0.10    1.60
   4  -7  18   -1.10    2.40
   3   4  18   -1.60    2.00
   4  -7  18    0.90    1.80
   8  -4 -18    0.00    1.50
  -4  -4 -18    1.60    1.70
   4  -8  18    0.10    1.90
   4   4  18    2.60    2.20
   4  -8  18   -1.40    2.60
   8  -5 -18    3.90    1.80
  -5  -3 -18    1.10    1.70
   3  -8  18    2.30    3.20
   5   3  18    4.90    2.40
   3  -8  18    1.00    1.80
   7  -5 -18   89.29    6.10
   2  -7  18   92.09    6.20
  -7   5  18   93.49    5.40
   5   2  18   86.49    6.60
   2  -7  18   90.39    7.20
   6  -5 -18   15.00    2.60
  -6   5  18   11.00    2.10
   1  -6  18   15.80    2.50
   5   1  18   10.00    2.30
   5  -5 -18  131.09    8.30
   0  -5  18  149.19    8.10
   5   0  18  134.79    8.30
  -5   5  18  136.59    8.40
   4  -5 -18   17.30    2.80
  -1  -4  18   20.90    2.60
  -1  -4  18   20.40    3.10
   5  -1  18   17.30    2.70
  -4   5  18   21.80    3.20
   3  -5 -18    0.60    1.70
  -2  -3  18    0.60    1.30
  -2  -3  18    0.60    1.70
   5  -2  18   -0.80    1.60
   2  -5 -18   53.59    4.80
  -3  -2  18   44.00    3.60
  -3  -2  18   48.30    4.10
   5  -3  18   52.29    4.40
   1  -5 -18    0.30    1.70
  -4  -1  18   -0.60    1.20
   5  -4  18    0.20    1.30
  -4  -1  18    0.20    1.10
  -1   5  18   -2.60    1.90
   5  -4  18   -1.00    1.70
   0  -5 -18  146.89    8.70
   0   5  18  134.59    9.10
  -5   0  18  137.89    7.30
  -5   0  18  138.89    7.50
   5  -5  18  138.19    8.70
   5  -5  18  149.09    8.60
  -1  -5 -18    1.60    2.00
   6  -1 -18    1.50    1.40
   5  -6  18    0.50    1.90
   5  -6  18    1.10    1.80
  -6   1  18   -0.10    0.90
  -6   1  18    0.70    0.90
   1   5  18    1.20    1.80
  -2  -5 -18   28.10    3.40
   7  -2 -18   21.40    2.60
   5  -7  18   28.20    4.10
   5  -7  18   26.10    3.40
   2   5  18   25.50    3.70
   8  -3 -18   38.70    3.70
   3   5  18   43.40    5.10
   5  -8  18   29.20    4.00
   5  -8  18   43.90    4.60
   8  -6 -18    2.00    2.00
   6   2  18    5.80    2.20
   2  -8  18    0.40    3.50
   2  -8  18    4.00    2.10
   7  -6 -18   37.50    4.10
  -7   6  18   33.20    3.40
   1  -7  18   27.50    4.00
   6   1  18   35.30    3.90
   1  -7  18   25.70    3.60
   6  -6 -18   12.30    2.60
   0  -6  18   10.60    2.00
   0  -6  18    3.40    2.00
  -6   6  18   11.00    2.40
   6   0  18   17.60    3.50
   5  -6 -18   -1.40    1.80
  -1  -5  18   -0.80    1.60
   6  -1  18    3.70    1.80
  -1  -5  18   -1.30    1.30
  -5   6  18    2.40    2.10
   4  -6 -18   46.50    4.80
  -2  -4  18   47.10    4.30
  -2  -4  18   46.00    3.70
   6  -2  18   45.80    4.30
   3  -6 -18    1.20    2.00
   6  -3  18    4.20    1.90
  -3   6  18   -2.00    1.70
  -3  -3  18    4.30    1.70
  -3  -3  18    3.20    1.30
   2  -6 -18   13.60    2.80
  -2   6  18   11.40    2.70
   6  -4  18   12.70    2.30
  -4  -2  18   17.80    2.20
   1  -6 -18    8.70    2.40
  -5  -1  18   13.60    1.60
  -5  -1  18   13.70    1.60
  -1   6  18    9.00    2.40
   6  -5  18    7.70    2.20
   6  -5  18    8.10    1.90
   0  -6 -18   11.10    2.60
   6  -6  18    8.80    2.30
   6  -6  18   13.30    3.00
   0   6  18   11.10    3.30
   6  -7  18   32.10    3.90
   6  -7  18   27.50    3.90
   1   6  18   26.50    3.80
  -2  -6 -18   10.60    2.50
   8  -2 -18    8.80    2.10
   6  -8  18    7.10    2.50
   2   6  18    6.00    3.00
   7  -7 -18    5.30    2.30
  -7   7  18    3.80    2.10
   7   0  18    4.70    2.20
   0  -7  18    4.00    2.20
   0  -7  18    3.10    2.80
   6  -7 -18   23.70    3.40
  -6   7  18   29.60    3.70
  -1  -6  18   29.20    3.30
   7  -1  18   24.80    3.40
   5  -7 -18   21.50    3.40
  -2  -5  18   18.00    2.80
   7  -2  18   27.40    3.30
  -2  -5  18   20.90    2.50
   4  -7 -18    3.10    2.10
  -4   7  18    1.10    2.40
  -3  -4  18    2.10    1.70
  -3  -4  18    0.50    1.30
   7  -3  18    1.40    2.20
   3  -7 -18   72.19    5.80
   7  -4  18   70.19    5.50
  -3   7  18   55.59    6.10
  -4  -3  18   61.99    4.60
  -4  -3  18   65.69    4.20
   2  -7 -18   95.99    7.00
   7  -5  18   80.09    6.60
  -5  -2  18   93.39    5.10
  -2   7  18   96.79    7.80
   7  -5  18   98.59    6.80
  -5  -2  18   95.59    5.20
   1  -7 -18   40.00    4.80
   7  -6  18   31.10    4.00
   7  -6  18   35.00    4.00
  -1   7  18   25.20    3.90
   0  -7 -18    5.60    2.40
   7  -7  18    6.70    2.50
   7  -7  18    3.00    2.20
   0   7  18    8.90    3.30
   6  -8 -18    8.40    2.80
  -2  -6  18   12.10    2.80
  -6   8  18    8.70    2.90
  -2  -6  18    9.40    2.00
   8  -2  18   12.20    2.60
   5  -8 -18   35.00    4.40
  -5   8  18   44.60    5.30
   8  -3  18   47.90    4.60
  -3  -5  18   41.80    4.10
  -3  -5  18   39.80    3.50
   4  -8 -18   -1.90    2.80
  -4  -4  18   -0.20    1.20
  -4   8  18    0.40    2.80
  -4  -4  18    0.90    2.50
   8  -4  18   -3.50    1.80
   3  -8 -18    5.70    2.50
   8  -5  18   -1.60    1.90
  -5  -3  18    2.50    1.20
   8  -5  18   -0.10    1.90
  -5  -3  18    2.00    1.10
  -3   8  18   -0.50    3.40
   2  -8 -18    5.10    2.50
  -2   8  18    4.40    3.70
   8  -6  18    6.30    2.60
   8  -6  18    5.20    3.30
   0   0 -19    2.00    1.60
   0   0  19    2.50    2.00
  -1   0 -19   11.60    2.50
   1  -1 -19   10.00    2.30
   1   0  19    8.40    2.80
  -1   1  19    9.30    2.40
   0  -1  19    6.60    2.00
   1   0 -19    8.60    2.10
   0  -1 -19    6.60    2.00
  -1   0  19    7.10    1.90
   2  -1 -19   58.39    4.70
  -1  -1 -19   60.19    4.90
   3  -2 -19  358.96   18.40
  -2  -1 -19  392.86   18.80
   1  -3  19  327.17   18.80
   1  -3  19  373.46   18.40
   2   1  19  380.86   20.30
  -3   2  19  361.26   18.70
   2  -2 -19    5.20    1.70
  -2   0 -19    5.50    1.80
   0  -2  19    4.70    1.60
   0  -2  19    6.90    2.20
   2   0  19    3.40    1.50
  -2   2  19    5.50    2.00
   1  -2 -19   55.19    4.70
  -1  -1  19   57.99    4.40
  -1  -1  19   53.89    4.90
   2   0 -19    3.90    1.70
   0  -2 -19    9.10    2.30
  -2   0  19    4.40    1.80
   0   2  19    7.90    2.40
  -1  -2 -19  118.39    7.40
   3  -1 -19  107.59    7.90
   2  -3  19  117.19    7.20
  -3   1  19  114.59    7.30
  -2  -2 -19    3.20    2.00
   4  -2 -19    6.80    3.50
   2  -4  19    1.90    1.70
   2  -4  19    3.60    1.80
  -4   2  19    2.30    1.60
   2   2  19    2.90    1.70
   5  -3 -19  133.29    8.10
  -3  -2 -19  153.58    8.60
   2  -5  19  126.39    8.90
  -5   3  19  127.49    7.90
   2  -5  19  148.39    8.40
   3   2  19  133.99    8.50
  -3  -1 -19  160.88    8.90
   4  -3 -19  136.29    8.40
   1  -4  19  147.89    8.40
   3   1  19  139.59    8.70
  -4   3  19  140.99    8.70
   3  -3 -19    2.80    1.70
  -3   3  19    7.80    2.10
   3   0  19    4.10    1.70
   0  -3  19    8.60    2.00
   2  -3 -19  110.79    7.20
  -1  -2  19  109.89    7.30
   3  -1  19  110.99    9.30
  -2   3  19  106.99    7.50
  -1  -2  19  116.09    6.70
   1  -3 -19  378.76   18.30
  -1   3  19  346.57   18.80
   3  -2  19  359.26   20.20
  -2  -1  19  342.77   18.10
  -2  -1  19  350.66   17.60
   0  -3 -19   10.40    2.50
   3   0 -19    9.30    2.80
  -3   0  19    6.10    1.60
   3  -3  19   10.50    3.30
   0   3  19    6.60    2.10
  -3   0  19    8.50    2.20
  -1  -3 -19  134.99    8.00
   4  -1 -19  120.19    7.50
  -4   1  19  119.09    7.40
   3  -4  19  132.19    7.80
  -4   1  19  127.09    7.00
   1   3  19  118.39    8.00
   3  -4  19  123.09    8.10
   5  -2 -19    3.70    1.60
  -2  -3 -19    1.70    1.90
  -5   2  19    3.30    1.80
   3  -5  19    2.60    1.70
   3  -5  19    2.70    2.10
   2   3  19    1.60    1.70
  -5   2  19    4.00    1.70
  -3  -3 -19   63.29    5.20
   3   3  19   72.39    9.00
   3  -6  19   60.89    5.10
  -6   3  19   59.69    4.00
  -6   3  19   63.79    4.30
   3  -6  19   56.89    5.70
   7  -4 -19   15.30    2.50
  -4  -3 -19   15.30    2.60
   3  -7  19   19.20    3.10
   4   3  19   11.20    2.60
  -7   4  19   18.50    1.90
  -7   4  19   17.60    1.90
   3  -7  19   16.20    4.50
   6  -4 -19   12.90    2.40
  -4  -2 -19   10.50    2.20
   2  -6  19   10.90    3.30
   2  -6  19    8.20    2.30
  -6   4  19    9.80    2.10
   5  -4 -19    1.10    1.70
   4   1  19    2.60    1.80
   1  -5  19    1.00    2.30
   1  -5  19   -1.30    1.40
  -5   4  19    0.70    1.70
   4  -4 -19   10.70    2.20
   4   0  19    7.00    1.90
   0  -4  19   10.10    2.00
   3  -4 -19  120.39    7.80
   4  -1  19  122.79    7.70
  -3   4  19  114.89    8.00
  -1  -3  19  127.59    7.20
  -1  -3  19  127.29    7.90
   2  -4 -19    2.50    2.00
  -2   4  19    5.10    2.30
   4  -2  19    3.50    1.90
  -2  -2  19    5.60    1.60
  -2  -2  19    2.80    1.90
   1  -4 -19  148.49    8.90
  -3  -1  19  146.89    8.00
  -3  -1  19  138.79    8.40
   4  -3  19  149.19    8.80
  -1   4  19  144.79    9.20
   0  -4 -19    9.80    2.00
   4   0 -19   10.40    2.10
  -4   0  19   10.60    1.80
  -4   0  19    7.80    1.90
   4  -4  19    7.80    2.00
   0   4  19   12.10    2.90
   4  -4  19   10.40    2.30
  -1  -4 -19   15.00    2.50
   5  -1 -19   14.30    2.30
   4  -5  19   19.60    3.40
   4  -5  19   21.80    3.10
   1   4  19   22.70    3.40
  -5   1  19   20.20    2.30
  -5   1  19   19.70    3.70
   6  -2 -19  211.68   12.40
  -2  -4 -19  249.28   13.10
   4  -6  19  211.68   13.40
  -6   2  19  245.68   11.70
  -6   2  19  249.18   11.90
   4  -6  19  257.17   13.20
   7  -3 -19   26.50    3.50
  -3  -4 -19   33.60    3.90
  -7   3  19   37.50    2.30
   4  -7  19   21.90    3.70
   3   4  19   39.20    4.50
   4  -7  19   34.30    5.10
   8  -4 -19    3.20    1.90
  -4  -4 -19    2.90    1.90
   4   4  19    5.90    2.60
   4  -8  19    6.10    2.30
   4  -8  19    0.80    2.90
   7  -5 -19    2.50    1.90
   2  -7  19   -1.20    2.30
   2  -7  19    3.80    2.00
  -7   5  19    2.20    1.60
   5   2  19    2.60    2.10
   6  -5 -19  175.58   10.30
  -6   5  19  182.58   10.00
   1  -6  19  182.08   11.20
   1  -6  19  182.98   10.10
   5   1  19  180.88   10.60
  -5   5  19   74.79    5.90
   5   0  19   76.39    5.80
   0  -5  19   76.09    5.40
   4  -5 -19   21.90    3.20
  -1  -4  19   19.30    2.60
  -1  -4  19   14.60    2.60
  -4   5  19   18.70    3.10
   5  -1  19   20.80    3.10
   3  -5 -19    8.60    2.30
  -2  -3  19    3.80    1.90
  -3   5  19    2.90    2.00
  -2  -3  19    2.00    1.50
   5  -2  19    3.30    1.80
   2  -5 -19  146.89    8.70
  -3  -2  19  136.69    8.00
  -2   5  19  132.89    9.20
   5  -3  19  134.99    8.50
  -3  -2  19  136.09    7.60
   1  -5 -19    0.20    1.80
   5  -4  19   -2.30    1.80
   5  -4  19    0.20    1.70
  -1   5  19   -0.50    2.10
  -4  -1  19    1.20    1.20
  -4  -1  19    2.20    1.50
   0  -5 -19   85.19    6.30
   5  -5  19   86.19    6.50
  -5   0  19   77.99    4.80
   5  -5  19   86.99    6.10
  -5   0  19   76.59    5.00
   0   5  19   77.49    6.70
  -1  -5 -19   28.30    3.60
   6  -1 -19   18.90    2.60
   5  -6  19   18.70    3.20
  -6   1  19   19.30    2.00
  -6   1  19   17.60    1.90
   5  -6  19   15.40    2.90
   1   5  19   18.90    3.40
  -2  -5 -19   65.09    7.10
   7  -2 -19   63.79    4.90
   2   5  19   74.69    6.50
   5  -7  19   61.29    6.20
   5  -7  19   69.39    6.60
   7  -6 -19   43.60    4.50
   1  -7  19   31.30    4.30
  -7   6  19   43.90    4.20
   6   1  19   53.89    4.70
   1  -7  19   43.10    4.30
   6  -6 -19   20.10    3.10
  -6   6  19   19.80    3.10
   0  -6  19   22.00    2.80
   6   0  19   21.60    3.30
   0  -6  19   27.70    6.50
   5  -6 -19   19.30    3.20
  -1  -5  19   20.60    2.60
  -5   6  19   17.00    3.40
   6  -1  19   23.10    3.40
   4  -6 -19  247.68   13.30
  -2  -4  19  231.98   12.90
  -2  -4  19  219.48   12.20
   6  -2  19  259.47   14.60
   3  -6 -19   65.69    5.50
   6  -3  19   55.19    5.40
  -3  -3  19   55.29    4.60
  -3  -3  19   53.89    4.10
  -3   6  19   63.59    7.30
   2  -6 -19   15.20    3.00
  -4  -2  19    8.70    1.60
   6  -4  19   10.10    3.70
  -2   6  19    9.30    2.90
  -4  -2  19    8.30    1.90
   6  -4  19   10.60    2.70
   1  -6 -19  203.48   11.10
  -5  -1  19  179.88    9.40
   6  -5  19  167.68   10.80
  -5  -1  19  188.68    9.60
   6  -5  19  194.78   10.90
  -1   6  19  188.08   11.70
   0  -6 -19   26.70    4.90
  -6   0  19   23.60    1.80
   6  -6  19   18.40    3.00
   6  -6  19   18.10    3.30
   0   6  19   20.00    3.40
  -1  -6 -19    0.30    2.00
   6  -7  19    3.10    2.80
   1   6  19    2.60    2.80
   6  -7  19    0.00    1.90
   6  -7 -19    3.30    2.40
  -1  -6  19    0.60    1.80
  -6   7  19   -0.10    2.50
  -1  -6  19    1.40    1.60
   7  -1  19   -2.80    1.90
   5  -7 -19   78.79    6.10
  -2  -5  19   66.09    5.50
  -2  -5  19   62.89    4.70
   7  -2  19   62.19    5.40
   4  -7 -19   31.70    4.00
  -3  -4  19   36.50    3.30
   7  -3  19   33.90    4.10
  -3  -4  19   38.70    4.00
  -4   7  19   29.90    4.30
   3  -7 -19   23.30    3.50
   7  -4  19   14.60    2.60
  -4  -3  19   15.10    2.00
  -3   7  19   17.30    4.10
  -4  -3  19   17.20    2.40
   2  -7 -19    6.60    2.60
  -5  -2  19    4.20    1.20
  -5  -2  19    2.20    1.30
   7  -5  19   -0.40    1.90
   7  -5  19    2.60    2.10
   1  -7 -19   47.50    5.10
   7  -6  19   41.70    4.90
   7  -6  19   48.50    5.10
  -1   7  19   57.69    6.50
   4  -8 -19    2.90    2.40
   8  -4  19    4.80    3.10
  -4   8  19   -0.20    3.40
  -4  -4  19    4.30    1.40
   0   0 -20 1556.64   72.19
   0   0  20 1525.25   74.09
  -1   0 -20    3.10    1.90
   1  -1 -20    3.00    1.80
   1   0  20    0.30    1.20
   1   0 -20    2.40    1.40
   0  -1 -20    3.60    1.90
  -1   0  20    1.90    1.90
   1  -1  20    0.70    1.10
   0   1  20   -0.50    0.90
  -1  -1 -20  263.27   13.60
   2  -1 -20  263.67   13.40
  -2   1  20  235.88   13.60
   1   1  20  239.38   13.80
   3  -2 -20    8.30    2.10
  -2  -1 -20    5.20    2.00
   1  -3  20    7.90    2.20
  -3   2  20    9.20    2.40
   2   1  20   10.50    2.50
   1  -3  20    4.40    1.70
   2  -2 -20   26.30    3.20
   2   0  20   16.80    2.60
   0  -2  20   30.10    3.20
  -2   2  20   28.50    3.60
   1  -2 -20  264.37   13.90
  -1  -1  20  270.87   13.50
  -1   2  20  247.48   14.30
  -1  -1  20  248.68   14.60
   0  -2 -20   17.00    2.50
   2   0 -20   31.10    3.40
   2  -2  20   21.20    4.90
   0   2  20   17.40    3.00
  -2   0  20   22.60    3.10
  -1  -2 -20   55.49    4.80
   3  -1 -20   53.29    4.50
   2  -3  20   54.19    4.60
   1   2  20   56.59    5.10
   2  -3  20   48.70    5.00
  -3   1  20   49.10    4.60
   4  -2 -20   41.00    4.10
  -2  -2 -20   46.80    4.60
   2   2  20   44.70    4.60
   2  -4  20   43.60    4.90
   2  -4  20   41.00    4.30
  -4   2  20   47.80    4.30
   5  -3 -20   11.00    2.40
  -3  -2 -20    5.80    2.10
   2  -5  20    9.90    2.50
   2  -5  20    9.90    2.40
   3   2  20    5.80    2.10
  -5   3  20    6.70    2.00
  -3  -1 -20    3.90    2.00
   4  -3 -20    3.00    1.60
   3   1  20    5.20    2.00
  -4   3  20    0.60    1.90
   1  -4  20    0.80    2.90
   1  -4  20    0.20    1.60
   3  -3 -20  243.48   13.10
   3   0  20  241.78   13.20
  -3   3  20  253.77   13.50
   0  -3  20  203.98   13.10
   0  -3  20  260.07   12.80
   2  -3 -20   50.59    4.70
   3  -1  20   54.59    4.90
  -1  -2  20   54.29    4.30
  -1  -2  20   48.90    4.80
   1  -3 -20    8.50    2.40
   3  -2  20   12.80    2.50
  -2  -1  20   10.90    2.40
  -2  -1  20    8.50    1.80
  -1   3  20    7.30    2.20
   0  -3 -20  275.07   14.20
   3   0 -20  258.27   13.70
   3  -3  20  237.68   14.10
   3  -3  20  280.57   14.20
  -3   0  20  252.97   13.90
   0   3  20  250.37   14.40
  -3   0  20  276.87   13.40
  -1  -3 -20  193.08   10.30
   4  -1 -20  164.18    9.60
  -4   1  20  171.28    9.20
  -4   1  20  166.28    9.60
   3  -4  20  179.18   10.00
   1   3  20  165.28   10.30
   3  -4  20  162.28   10.30
  -2  -3 -20   -0.50    1.60
   5  -2 -20    0.20    1.50
  -5   2  20    0.70    1.60
  -5   2  20   -0.90    1.30
   3  -5  20   -1.60    1.50
   2   3  20    2.70    2.00
   3  -5  20    0.40    2.70
   6  -3 -20    4.80    1.90
  -3  -3 -20    3.70    2.00
  -6   3  20    4.60    2.20
   3   3  20    4.80    2.00
  -6   3  20    0.90    1.30
   3  -6  20    1.00    2.20
   3  -6  20    1.90    1.90
  -4  -3 -20  336.27   17.60
   7  -4 -20  286.97   16.10
   3  -7  20  292.77   16.40
  -7   4  20  329.37   15.70
   3  -7  20  288.67   17.50
  -7   4  20  347.87   15.40
   4   3  20  312.77   18.50
  -4  -2 -20    3.30    2.10
   6  -4 -20    0.50    1.70
   4   2  20   10.60    2.60
   2  -6  20    3.80    2.30
   2  -6  20    9.40    3.40
  -6   4  20    5.90    2.00
   5  -4 -20   62.19    5.20
   1  -5  20   66.39    6.10
  -5   4  20   74.09    5.50
   4   1  20   67.49    8.20
   1  -5  20   64.09    5.20
   4  -4 -20  162.28    9.40
  -4   4  20  157.08    9.70
   0  -4  20  159.78    9.00
   4   0  20  153.68    9.50
   3  -4 -20  173.48    9.90
  -1  -3  20  164.08    9.20
   4  -1  20  157.88    9.70
   2  -4 -20   47.10    4.60
  -2  -2  20   42.90    4.50
   4  -2  20   44.10    4.40
  -2  -2  20   41.90    3.70
   1  -4 -20    2.40    1.90
  -3  -1  20    3.30    1.80
  -3  -1  20    1.90    1.50
   4  -3  20    3.00    1.80
  -1   4  20    2.20    1.90
   0  -4 -20  173.38    9.80
   4  -4  20  169.08    9.70
   4  -4  20  152.88    9.70
  -4   0  20  162.78    8.70
   0   4  20  159.38   10.30
  -4   0  20  154.68    9.10
   5  -1 -20    2.60    1.60
  -1  -4 -20    1.40    1.80
   4  -5  20    7.60    2.30
   4  -5  20    5.00    2.10
  -5   1  20    3.20    1.70
  -5   1  20    6.30    1.50
   1   4  20    3.00    2.10
  -2  -4 -20  149.09    9.00
   6  -2 -20  140.09    8.40
   2   4  20  136.89    9.40
   4  -6  20  137.39    9.50
  -6   2  20  145.29    7.80
  -6   2  20  152.58    7.70
   4  -6  20  151.48    9.10
   7  -3 -20   15.90    2.50
  -3  -4 -20   21.00    3.10
   3   4  20   24.20    4.60
  -7   3  20   19.30    2.00
   4  -7  20   14.60    2.80
   4  -7  20   12.50    3.50
   7  -5 -20   90.79    6.10
   5   2  20   87.99    9.20
   2  -7  20   70.19    7.30
   2  -7  20   81.09    6.20
   6  -5 -20  141.59    8.60
   5   1  20  135.09    8.90
  -6   5  20  141.69    8.50
   1  -6  20  133.39    9.50
   1  -6  20  151.28   11.00
   5  -5 -20    6.70    2.30
   0  -5  20    4.80    2.70
   0  -5  20    4.30    1.80
   5   0  20    6.20    2.00
  -5   5  20    4.60    2.40
   4  -5 -20    2.90    2.00
  -1  -4  20    4.20    1.80
   3  -5 -20    0.20    1.70
  -2  -3  20    2.40    1.90
   5  -2  20    3.30    1.80
  -2  -3  20    1.10    1.40
  -3   5  20   -0.70    2.10
   2  -5 -20    9.00    2.40
  -3  -2  20    8.10    2.10
   5  -3  20    5.80    2.20
  -2   5  20    4.70    2.80
  -3  -2  20   11.20    2.00
   1  -5 -20   67.89    5.80
   5  -4  20   67.99    5.60
   5  -4  20   66.99    7.80
  -4  -1  20   67.09    4.90
  -4  -1  20   67.19    4.50
  -1   5  20   65.89    6.40
   0  -5 -20    4.30    2.00
   5  -5  20    3.60    2.20
   0   5  20    2.10    2.70
  -5   0  20    2.40    1.50
   5  -5  20    3.20    2.00
  -5   0  20    4.60    1.40
   6  -1 -20   70.59    5.50
  -1  -5 -20   87.29    6.40
   5  -6  20   66.99    6.30
   1   5  20   75.99    6.90
  -6   1  20   85.59    4.60
  -6   1  20   85.69    4.70
   5  -6  20   76.59    6.30
  -2  -5 -20   34.80    4.00
   7  -2 -20   30.60    3.60
   2   5  20   39.50    6.80
   5  -7  20   33.10    5.20
   5  -7  20   31.40    4.00
   6  -6 -20   15.80    3.10
   0  -6  20   14.80    2.50
   0  -6  20   13.30    3.00
   6   0  20   18.80    3.10
   5  -6 -20   90.99    6.50
   6  -1  20   71.89    6.00
  -1  -5  20   70.49    5.30
   4  -6 -20  147.09    9.00
  -4   6  20  134.39    9.40
   6  -2  20  125.09    8.50
  -2  -4  20  139.59    7.80
  -2  -4  20  136.89    8.50
   3  -6 -20    1.80    2.10
   6  -3  20    4.10    2.10
  -3  -3  20    5.30    2.10
  -3   6  20    1.90    2.30
  -3  -3  20    1.30    1.40
   2  -6 -20    6.70    2.50
  -4  -2  20    0.70    1.60
   6  -4  20    5.30    2.30
  -4  -2  20    2.50    1.40
   6  -4  20    5.70    2.30
  -2   6  20    8.70    3.20
   1  -6 -20  146.69    9.20
  -5  -1  20  136.39    7.70
   6  -5  20  126.59    8.90
   6  -5  20  140.39    9.00
  -5  -1  20  148.09    7.60
  -1   6  20  157.38   10.20
   0  -6 -20   23.30    3.50
  -6   0  20   19.10    1.90
   0   6  20   21.40    4.20
   5  -7 -20   30.90    4.20
  -2  -5  20   30.00    3.30
  -5   7  20   34.30    5.40
   7  -2  20   26.10    3.80
   4  -7 -20   18.20    3.70
  -3  -4  20   20.50    2.90
  -3  -4  20   20.40    2.40
   7  -3  20   15.00    2.80
  -4   7  20   12.80    3.50
   3  -7 -20  309.67   16.20
  -3   7  20  290.17   17.00
  -4  -3  20  295.47   14.50
  -4  -3  20  305.07   15.40
   7  -4  20  263.87   15.70
   2  -7 -20   92.59    7.10
   7  -5  20   62.99    7.70
  -2   7  20   93.19    8.50
  -5  -2  20   95.69    5.10
   7  -5  20   84.09    6.80
   0   0 -21    4.70    1.70
   0   0  21    3.90    1.60
   1  -1 -21   28.10    3.50
   1   0  21   28.60    3.70
   1   0 -21   28.00    3.50
   0  -1 -21   33.80    3.90
   1  -1  21   27.80    6.20
   0   1  21   22.30    3.40
  -1  -1 -21  146.59    9.20
   2  -1 -21  154.48    9.00
   1   1  21  150.98    9.40
   1  -2  21  153.08    9.00
   1  -2  21  141.39   12.10
  -2  -1 -21  189.18   10.10
   3  -2 -21  163.68    9.60
  -3   2  21  147.49    9.90
   1  -3  21  170.48    9.60
   2   1  21  156.78    9.90
   1  -3  21  164.48   10.20
   2  -2 -21   66.99    5.30
   2   0  21   65.49    5.60
   0  -2  21   69.19    5.20
   1  -2 -21  150.18    9.10
   2  -1  21  145.49    9.30
  -1  -1  21  158.78    8.80
   0  -2 -21   62.89    5.30
   2   0 -21   51.99    4.90
   0   2  21   63.49    5.70
   2  -2  21   63.09    5.60
  -2   0  21   73.29    5.10
  -2   0  21   64.39    5.40
   3  -1 -21  101.29    6.50
  -1  -2 -21  102.39    6.80
   1   2  21   85.89    6.90
   2  -3  21   95.09    7.10
  -3   1  21   91.79    6.60
   2  -3  21   87.89    6.40
  -2  -2 -21   37.70    4.20
   4  -2 -21   31.80    3.70
   2  -4  21   25.20    3.70
  -4   2  21   22.40    3.20
   2   2  21   27.40    3.90
   2  -4  21   29.30    3.40
  -3  -2 -21  234.78   12.60
   5  -3 -21  208.98   12.10
   2  -5  21  231.38   12.40
   2  -5  21  216.98   13.10
  -5   3  21  225.48   12.20
   3   2  21  218.88   12.80
   4  -3 -21  151.78    9.00
  -3  -1 -21  158.58    9.20
   3   1  21  145.29    9.40
   1  -4  21  153.88    8.90
   1  -4  21  146.29    9.70
  -4   3  21  136.89    9.10
   3  -3 -21    1.00    1.70
   0  -3  21    3.30    2.00
   0  -3  21    0.90    1.60
   3   0  21    2.10    2.00
   2  -3 -21   93.39    6.60
  -1  -2  21   96.49    6.20
   3  -1  21   92.99    6.70
   1  -3 -21  165.78    9.90
  -2  -1  21  176.88    9.40
  -1   3  21  164.58   10.40
   3  -2  21  163.38   10.10
  -2  -1  21  163.58   10.00
   0  -3 -21    0.80    1.80
  -3   0  21    2.80    1.60
   3  -3  21    2.00    2.00
   0   3  21    3.10    2.20
   3  -3  21    5.30    2.60
  -1  -3 -21   16.80    2.70
   4  -1 -21   23.40    3.30
   3  -4  21   19.40    3.00
  -4   1  21   22.60    3.00
   1   3  21   30.10    3.90
  -4   1  21   23.90    2.70
   3  -4  21   25.50    3.80
   5  -2 -21   35.80    4.10
  -2  -3 -21   47.70    4.60
  -5   2  21   45.60    4.10
  -5   2  21   43.80    3.60
   2   3  21   43.70    4.90
   3  -5  21   24.70    4.20
   3  -5  21   38.30    4.40
  -3  -3 -21    0.90    1.90
   6  -3 -21   -0.60    1.70
  -6   3  21   -0.10    1.40
   3  -6  21    1.10    1.70
   3   3  21   -1.90    1.90
   3  -6  21    0.10    2.40
  -6   3  21    0.10    1.80
   6  -4 -21   13.20    2.70
   4   2  21   17.80    3.30
   2  -6  21   11.60    2.50
   2  -6  21    2.70    5.30
  -6   4  21   14.90    2.70
   5  -4 -21   10.80    2.60
  -5   4  21   13.60    3.10
   1  -5  21   10.30    2.50
   1  -5  21    7.50    2.70
   4   1  21    7.40    2.20
   4  -4 -21    2.30    1.80
   0  -4  21    1.00    1.80
   4   0  21    3.70    2.20
   3  -4 -21   15.30    2.50
   4  -1  21   21.40    3.40
  -1  -3  21   16.70    2.60
  -1  -3  21   18.90    3.20
   2  -4 -21   23.30    3.10
   4  -2  21   28.90    3.60
  -2   4  21   20.60    3.50
  -2  -2  21   30.50    3.30
  -2  -2  21   31.10    3.80
   1  -4 -21  168.98    9.50
   4  -3  21  130.39    9.10
  -3  -1  21  146.39    8.30
  -3  -1  21  141.49    8.90
  -1   4  21  152.08    9.80
   0  -4 -21    1.40    1.80
   0   4  21    1.40    2.00
   4  -4  21    3.30    2.20
  -4   0  21    3.00    1.90
  -4   0  21    2.00    1.40
   5  -1 -21   58.99    4.90
  -1  -4 -21   72.89    6.90
  -5   1  21   64.39    4.70
  -5   1  21   65.49    4.40
   4  -5  21   56.79    5.90
   1   4  21   55.09    5.80
   4  -5  21   68.29    5.70
  -2  -4 -21  437.46   21.80
   6  -2 -21  402.86   21.20
  -6   2  21  458.65   20.50
  -6   2  21  435.36   20.60
   2   4  21  416.46   22.20
   4  -6  21  415.16   21.70
   4  -6  21  402.46   22.50
   6  -5 -21  283.97   15.00
   1  -6  21  278.77   14.70
   1  -6  21  274.37   16.00
  -6   5  21  279.67   14.80
   5  -5 -21  121.19    8.20
   0  -5  21  133.49    8.90
   5   0  21  120.59    8.30
   0  -5  21  129.99    8.90
  -5   5  21  133.89    8.60
   3  -5 -21   45.00    4.70
   5  -2  21   40.30    4.40
  -2  -3  21   36.40    3.60
  -3   5  21   26.60    4.00
  -2  -3  21   35.10    4.00
   2  -5 -21  237.08   13.00
  -3  -2  21  227.38   11.80
  -3  -2  21  224.18   12.40
  -2   5  21  221.28   13.50
   5  -3  21  220.18   12.80
   1  -5 -21    8.80    2.40
  -4  -1  21   11.80    2.20
  -4  -1  21   13.70    2.00
   5  -4  21   10.70    2.70
  -1   5  21    5.40    2.70
   5  -4  21   10.00    2.70
   0  -5 -21  145.19    8.80
   0   5  21  127.79    9.30
  -5   0  21  130.09    7.50
  -5   0  21  134.59    7.20
   5  -5  21  131.89    8.90
   5  -5  21  117.59    8.80
  -1  -5 -21   91.79    6.80
   5  -6  21   80.09    7.50
   1   5  21   88.99    7.80
  -6   1  21   93.39    5.20
   5  -6  21   84.39    6.70
   5  -6 -21   93.49    6.80
   6  -1  21   84.09    8.10
  -1  -5  21   84.89    7.10
   4  -6 -21  440.26   21.60
  -2  -4  21  392.36   20.40
   6  -2  21  403.06   21.30
  -4   6  21  429.26   22.10
   6  -3  21    6.00    2.40
  -3  -3  21    2.00    2.20
  -3   6  21    3.70    3.10
  -3  -3  21    1.10    1.60
   2  -6 -21   14.10    2.80
  -4  -2  21    9.50    2.30
   6  -4  21    9.80    2.70
   6  -4  21   12.20    2.90
  -4  -2  21   13.60    2.00
   1  -6 -21  285.07   15.60
   6  -5  21  283.37   16.60
  -1   6  21  275.57   16.40
  -5  -1  21  285.57   13.90
   0   0  22  311.67   16.90
   1  -1 -22    1.70    2.00
  -1   1  22    3.40    2.00
   0  -1  22    1.90    2.40
   1   0  22    3.60    2.10
   0  -1 -22   -0.20    1.50
   0   1  22    1.50    2.20
   1  -1  22    4.10    2.60
  -1   0  22    0.60    1.40
   2  -1 -22   51.19    4.70
  -1  -1 -22   50.99    4.90
   1  -2  22   47.70    5.30
   1  -2  22   52.99    4.80
   1   1  22   43.90    5.00
  -2  -1 -22    1.60    2.10
   3  -2 -22    1.80    2.00
   2   1  22    2.70    2.10
   1  -3  22    4.30    2.00
   1  -3  22    1.40    2.20
   2  -2 -22    9.80    2.40
   0  -2  22    3.10    2.60
   2   0  22   10.40    2.50
   0  -2  22    8.20    2.10
   1  -2 -22   54.89    5.00
   2  -1  22   51.49    5.30
  -1  -1  22   53.89    4.60
  -1   2  22   42.30    5.10
   0  -2 -22   10.60    2.70
   2  -2  22    6.70    2.50
  -2   0  22   10.80    2.40
   0   2  22    6.30    2.70
   3  -1 -22    1.70    1.70
  -1  -2 -22   -1.50    1.70
   1   2  22    1.30    2.40
  -3   1  22    0.00    2.00
   2  -3  22    0.70    1.80
   2  -3  22    1.70    1.90
   4  -2 -22   65.29    5.30
  -2  -2 -22   73.99    5.80
  -4   2  22   63.19    5.50
   2  -4  22   65.09    6.50
   2   2  22   54.89    5.80
   2  -4  22   70.39    5.60
   5  -3 -22    1.10    1.90
  -3  -2 -22    2.00    2.00
   2  -5  22    0.40    1.90
   3   2  22    1.00    2.40
  -5   3  22    2.40    2.30
   2  -5  22   -7.80    5.40
   4  -3 -22    8.80    2.20
   3   1  22    5.50    2.20
   1  -4  22   11.20    3.40
   1  -4  22    9.80    2.20
  -4   3  22    9.40    2.90
   3  -3 -22  302.67   16.20
   0  -3  22  293.47   16.70
   3   0  22  306.77   17.10
   0  -3  22  319.87   16.00
   2  -3 -22    2.00    2.10
  -1  -2  22    1.20    1.60
   3  -1  22    2.20    1.90
  -1  -2  22    2.20    1.90
   1  -3 -22    1.60    1.90
   3  -2  22   -3.20    2.20
  -2  -1  22    0.90    1.70
  -1   3  22    2.00    2.30
   0  -3 -22  313.67   16.20
   0   3  22  300.07   16.50
   3  -3  22  285.37   16.50
  -3   0  22  293.57   15.20
  -3   0  22  286.17   15.80
   3  -3  22  313.47   16.10
  -1  -3 -22   44.90    5.00
   4  -1 -22   38.20    4.00
   3  -4  22   38.20    4.50
  -4   1  22   34.10    4.10
   1   3  22   39.50    4.70
   3  -4  22   24.90    4.60
  -4   1  22   43.70    3.80
   5  -2 -22   -1.10    1.60
  -2  -3 -22    0.40    2.20
  -5   2  22    0.20    1.50
   2   3  22   -0.30    2.60
   3  -5  22   -3.60    2.70
  -5   2  22    2.40    2.10
   3  -5  22    0.60    1.90
   6  -3 -22    3.30    1.80
  -3  -3 -22    3.40    2.00
  -6   3  22    9.60    1.90
   3   3  22    4.60    2.80
   3  -6  22    6.80    3.70
   3  -6  22    9.10    2.50
   5  -4 -22   41.00    4.50
   1  -5  22   42.20    5.30
  -5   4  22   44.40    5.10
   4   1  22   37.10    4.70
   1  -5  22   41.60    4.40
   4  -4 -22   30.50    4.00
  -4   4  22   24.70    4.20
   0  -4  22   22.70    3.80
   0  -4  22   34.90    3.90
   4   0  22   30.30    3.90
   3  -4 -22   41.50    4.60
  -1  -3  22   40.90    4.00
   4  -1  22   37.80    4.50
  -1  -3  22   26.30    3.90
  -3   4  22   51.99    6.60
   2  -4 -22   68.89    5.80
  -2   4  22   63.19    6.40
  -2  -2  22   62.19    4.90
   4  -2  22   66.29    6.00
   1  -4 -22   13.20    3.10
  -1   4  22    8.40    3.00
   4  -3  22    8.50    3.10
  -3  -1  22   10.50    2.10
  -3  -1  22   11.90    2.70
   0  -4 -22   32.70    4.20
  -4   0  22   22.10    3.30
  -4   0  22   33.40    3.40
   0   4  22   25.40    4.20
   4  -4  22   29.70    4.80
   4  -4  22   39.50    4.50
   5  -1 -22   20.70    3.00
  -1  -4 -22   16.70    3.10
  -5   1  22   16.20    2.30
   4  -5  22   15.80    3.90
   1   4  22   14.10    3.30
  -5   1  22   17.50    2.70
   4  -5  22    8.60    2.80
   5  -5 -22    2.60    1.90
   5   0  22   -2.40    2.60
   0  -5  22    2.90    2.00
   0  -5  22    5.20    2.90
   4  -5 -22   12.60    3.00
  -1  -4  22   15.00    3.20
   5  -1  22   17.90    3.30
  -1  -4  22   16.30    6.10
  -4   5  22   15.00    3.60
   3  -5 -22    0.00    1.90
  -2  -3  22    1.70    1.70
   5  -2  22    7.00    2.70
  -3   5  22   -1.80    2.70
   2  -5 -22    0.70    2.40
   5  -3  22   -0.30    2.10
  -2   5  22   -1.80    3.10
  -3  -2  22   -0.70    2.00
  -3  -2  22   -0.60    1.50
   1  -5 -22   39.90    4.70
  -4  -1  22   47.00    3.80
   5  -4  22   35.80    4.50
   5  -4  22   54.49    5.80
  -1   5  22   34.00    5.00
  -4  -1  22   40.20    4.30
   0  -5 -22    2.90    2.20
   5  -5  22    8.60    4.30
   5  -5  22    2.90    2.40
  -5   0  22    3.50    1.50
   0   5  22    6.90    3.40
   3  -6 -22    5.50    2.40
   6  -3  22    8.50    2.80
  -3   6  22    8.90    4.10
  -3  -3  22    9.10    2.00
   0   0  23    3.60    2.50
   1  -1 -23    1.10    2.10
  -1   1  23   -1.00    1.90
   1   0  23    5.40    2.40
   0  -1  23   -2.70    2.10
   0  -1 -23   -1.90    1.70
   1  -1  23   -0.60    2.50
   0   1  23   -2.50    2.10
  -1   0  23    3.90    2.70
  -1  -1 -23    2.60    2.20
   2  -1 -23   -1.50    2.00
  -2   1  23    2.70    2.00
   1  -2  23    1.60    2.40
   1   1  23    2.60    2.30
   1  -2  23    1.30    1.90
   3  -2 -23   97.09    6.70
   1  -3  23   88.29    7.50
   2   1  23   91.59    7.40
   2  -2 -23    9.60    2.50
  -2   2  23    9.50    3.30
   0  -2  23   10.40    2.50
   0  -2  23    8.20    3.10
   2   0  23    9.60    4.10
   1  -2 -23    3.00    2.00
  -1  -1  23   -1.00    3.80
  -1   2  23    1.50    2.30
  -1  -1  23    0.70    1.90
   2  -1  23    1.50    2.20
   0  -2 -23    9.30    2.60
   0   2  23    6.20    2.80
  -2   0  23   12.90    2.60
   2  -2  23    9.00    3.10
   3  -1 -23   32.30    3.80
   2  -3  23   30.30    5.60
   2  -3  23   32.70    5.60
   1   2  23   36.80    4.80
  -3   1  23   31.90    3.60
  -2  -2 -23  102.09    7.30
   4  -2 -23   82.89    6.70
   2   2  23   89.99    7.60
   2  -4  23   97.69    7.00
   2  -4  23  103.19    8.20
  -4   2  23  106.39    7.30
  -3  -2 -23    5.50    2.40
   5  -3 -23    4.60    2.00
   2  -5  23    6.40    2.40
   2  -5  23    4.70    3.50
   3   2  23    2.20    3.00
   4  -3 -23   25.30    3.30
   3   1  23   20.90    3.70
   1  -4  23   17.80    3.90
   1  -4  23   27.70    3.40
   3  -3 -23    0.00    2.00
   0  -3  23    2.70    2.80
   3   0  23   -1.10    2.40
  -3   3  23    3.40    2.60
   2  -3 -23   28.30    3.50
   3  -1  23   25.70    3.70
  -1  -2  23   37.10    3.90
  -2   3  23   21.90    3.90
  -1  -2  23   24.10    4.40
   1  -3 -23   85.59    6.80
  -1   3  23   87.59    7.60
   3  -2  23   91.39    7.30
  -2  -1  23   95.79    6.30
   0  -3 -23    1.40    2.00
   3  -3  23    1.50    2.30
   3  -3  23    5.30    2.40
  -3   0  23    1.50    1.80
   0   3  23    3.10    3.00
  -1  -3 -23   47.10    5.10
   4  -1 -23   42.20    4.30
  -4   1  23   46.90    4.20
   1   3  23   41.20    5.10
   3  -4  23   34.90    4.50
  -4   1  23   46.00    4.90
   3  -4  23   44.90    4.90
  -2  -3 -23    4.70    2.50
   5  -2 -23    5.50    2.10
  -5   2  23    5.90    2.00
   2   3  23    3.30    3.30
   3  -5  23    4.50    2.30
   3  -5  23    0.70    2.70
   4  -4 -23    4.00    2.40
   4   0  23    1.90    4.10
   0  -4  23    2.30    2.00
  -4   4  23   -0.10    2.70
   0  -4  23    0.50    2.70
   3  -4 -23   43.80    4.80
  -1  -3  23   36.80    4.30
  -3   4  23   28.90    4.40
   4  -1  23   31.70    4.00
   2  -4 -23   86.79    7.30
  -2   4  23   90.79    7.80
   4  -2  23   89.49    7.20
  -2  -2  23   93.69    6.20
   1  -4 -23   29.00    4.00
   4  -3  23   23.40    3.80
  -1   4  23   27.00    5.00
  -3  -1  23   26.40    3.00
  -3  -1  23   17.60    3.30
   0  -4 -23    2.10    2.40
  -4   0  23    0.60    1.60
   4  -4  23   -1.50    2.80
   0   4  23    0.40    3.00
  -4   0  23   -0.50    3.00
   4  -4  23    3.10    2.20
   3  -5 -23    3.30    2.30
  -3   5  23    3.50    3.40
  -2  -3  23    1.10    2.20
   5  -2  23    6.40    2.80
   2  -5 -23    6.70    2.50
  -3  -2  23    5.70    2.00
  -2   5  23    4.40    3.40
   5  -3  23   12.10    3.20
  -3  -2  23    8.50    2.80
   0   0  24   16.70    3.50
   1  -1 -24   26.80    3.80
   0  -1  24   13.20    3.50
  -1   1  24   18.60    3.50
   1   0  24   17.20    3.90
   0  -1  24   31.90    4.30
   0  -1 -24   24.30    4.50
   1  -1  24   21.60    5.20
   0   1  24   13.40    3.10
  -1   0  24   14.10    3.00
  -1  -1 -24   -0.90    1.70
   2  -1 -24    0.90    2.00
   1  -2  24   -3.10    3.20
   1   1  24   -2.20    2.00
  -2   1  24   -1.20    2.40
   1  -2  24    2.20    2.20
   3  -2 -24   -0.90    1.80
  -3   2  24   -4.20    3.00
   1  -3  24   -2.50    3.30
   2   1  24    2.10    2.80
   1  -3  24    0.90    2.20
   2  -2 -24   44.80    5.10
   0  -2  24   53.99    4.90
   2   0  24   34.20    4.40
  -2   2  24   37.50    4.70
   0  -2  24   36.00    4.70
   1  -2 -24   -1.10    2.00
  -1  -1  24   -1.30    2.70
   2  -1  24    2.40    2.30
  -1   2  24    3.50    3.00
  -1  -1  24    1.70    2.60
   0  -2 -24   46.10    5.00
  -2   0  24   45.00    6.00
   2  -2  24   52.09    6.00
  -2   0  24   54.19    5.30
   0   2  24   34.10    4.60
   3  -1 -24   22.90    3.70
   2  -3  24   33.10    5.00
   2  -3  24   25.30    3.60
   1   2  24   29.60    4.50
  -3   1  24   23.30    3.30
  -2  -2 -24    8.60    2.50
   4  -2 -24   10.60    2.60
   2   2  24   12.00    5.20
   2  -4  24    6.80    3.60
   2  -4  24    7.30    2.70
  -4   2  24    8.60    2.40
   3  -3 -24    8.20    3.50
   0  -3  24    2.80    3.40
   3   0  24    4.80    3.20
   0  -3  24    3.20    2.10
  -3   3  24    5.20    2.90
   2  -3 -24   21.40    3.30
  -1  -2  24   28.40    3.50
  -2   3  24   14.80    4.00
   3  -1  24   11.30    3.20
  -1  -2  24   28.10    4.20
   1  -3 -24    3.60    2.10
   3  -2  24   -0.60    2.70
  -2  -1  24    3.80    5.30
   0  -3 -24   12.30    3.10
   0   3  24    3.20    2.80
   3  -3  24    6.30    2.50
   3  -3  24    7.70    3.40
  -3   0  24    0.60    2.00
  -3   0  24    7.10    2.20
   2  -4 -24    6.50    2.40
   4  -2  24    2.20    2.60
   0   0  25    3.10    2.80
   1  -1 -25   11.70    3.00
  -1   1  25   12.90    3.70
   0  -1  25   13.70    6.50
   0  -1  25   13.50    3.00
   1   0  25   16.10    4.10
   0  -1 -25   10.90    3.10
   0   1  25    3.50    3.00
   1  -1  25    4.30    3.40
  -1   0  25    6.80    3.50
   2  -1 -25  433.96   21.80
  -2   1  25  397.26   22.30
   1  -2  25  406.76   22.70
   1   1  25  407.96   22.50
   1  -2  25  461.65   21.90
   2  -2 -25   14.70    2.90
   0  -2  25   34.40    7.80
   1  -2 -25  459.15   22.80
  -1   2  25  414.76   23.40
  -1  -1  25  417.56   23.00
  -1  -1  25  471.65   22.40
   2  -1  25  420.06   23.20
   0  -2 -25   19.40    3.30
   2  -2  25   22.00    3.80
   0   0   0    0.00    0.00

_computing_structure_solution     'SHELXT 2014/5 (Sheldrick, 2014)'
;
_shelx_hkl_checksum                28992
_olex2_submission_special_instructions  'No special instructions were received'
